# Supplementary material for: Phylogenetically Driven Sequencing of Extremely Halophilic Archaea Reveals Strategies for Static and Dynamic Osmo-response
Source: PLoS Genet. 2014 Nov 13;10(11):e1004784. doi: 10.1371/journal.pgen.1004784 (PMC4230888; doi:10.1371/journal.pgen.1004784)
Supplement: Table S1 — Strain isolation information. (XLSX) [file pgen.1004784.s024.xlsx]

## Sheet: Sheet1
Organism Name	Organism available from:	Isolation source	Country	Collection Year	Additional location information:	Previous names:
Haloarcula amylolytica	JCM 13557	salt lake	China	<2006	Xin-Jiang, China
Haloarcula argentinensis	DSM 12282	soil of salt flat	Argentina	<1997	Salinas Chica, Valdez Peninsula, Chubut, Argentina
Haloarcula japonica	DSM 6131	saltern soil	Japan	<1990
Halobiforma lacisalsi	JCM 12983	salt lake	China	<2005	Xinjiang, China
Halobiforma nitratireducens	JCM 10879	soda lake (clay samples)	China	<2001	Chahannao lake, Inner Mongolia, China	*Previously Natronobacterium nitratireducens
Halococcus hamelinensis	JCM 12892	stromatolites	Australia	1996-2002	Shark Bay, Australia
Halococcus morrhuae	DSM 1307	salted codfish	USA	<1880		*Previously Micrococcus morrhuae/Halococcus litoralis/Micrococcus litoralis/Sarcina morrhuae
Halococcus saccharolyticus	DSM 5350	ponds of saltern	Spain	<1988	San Fernando, Cadiz, Spain
Halococcus salifodinae	DSM 8989	rock salt	Austria	<1994	Austrian salt mine near Bad Ischi
Halococcus thailandensis	JCM 13552	fish sauce	Thailand	<2007
Haloferax alexandrinus	JCM 10717	solar saltern	Egypt	<2002	El-Mallahet saltern, near Alexandria, Egypt
Haloferax elongans	ATCC BAA1513	microbial mats	Australia	2004	Hamelin pool, Shark Bay, Australia
Haloferax gibbonsii	ATCC 33959	solar saltern	Spain	<1986	Alicante, Spain
Haloferax larsenii	JCM 13917	mud and brine from solar saltern	China	<2007	Zhoushan archipelage, Zhe-Jiang Province, China
Haloferax lucentense	DSM 14919	saltern	Spain	1986	Alicante, Spain	*Previously Haloferax alicantei/Haloferax lucentensis
Haloferax prahovense	DSM 18310	hypersaline lake water	Romania	<2007	Telega Lake, Prahova county, Romania
Haloferax sp.	ATCC BAA644	estuary	India	1999	Goa, India
Haloferax sp.	ATCC BAA645	estuary	India	1999	Goa, India
Haloferax sp.	ATCC BAA646	estuary	India	1999	Goa, India
Halorubrum aidingense	JCM 13560	hypersaline lake sediment	China	<2006	Aiding lake, Xin-Jiang, China
Halorubrum arcis	JCM 13916	hypersaline mud	China	<2007	Ayakekum lake on Qinghai-Tibet plateau, China
Halorubrum californiensis	DSM 19288	crystallizer pond	USA	<2008	Cargill Solar Salt Plant, Newark, California, USA
Halorubrum coriense	DSM 10284	marine solar saltern	Australia	<1996	Geelong, Australia	*Previously Halorubrobacterium coriense/Halorubrobacterium coriensis
Halorubrum distributum	JCM 9100	sulfate saline soil crust	Russia	<1994	Turkmen, Russia	*Previously Halobacterium distributum/Halobacterium distributus/Halorubrobacterium distributum
Halorubrum distributum	JCM 10118	sulfate saline soil crust	Russia	<1994	Turkmen, Russia	*Previously Halobacterium distributum/Halobacterium distributus/Halorubrobacterium distributum
Halorubrum hochstenium	ATCC 700873	salt mine	USA	1987	Jefferson Island, Louisiana, USA
Halorubrum kocurii	JCM 14978	saline lake	China	<2008	Lake Bagaejinnor, Inner Mongolia, China
Halorubrum lipolyticum	DSM 21995	hypersaline lake sediment	China	<2006	Abi lake, Xin-Jiang, China
Halorubrum litoreum	JCM 13561	marine solar saltern	China	<2007	Fujian, China
Halorubrum saccharovorum	DSM 1137	saltern	USA	<1977	San Francisco bay, California, USA
Halorubrum tebenquichense	DSM 14210	salt mine	Chile	<2002
Halorubrum terrestre	JCM 10247	salt crust	Russia	<2004	Turkmen, Russia/Ashkhabad, USSR
Halosarcina pallida	JCM 14848	sulfide- and sulfur-rich spring	USA	<2008	Zodletone Spring, SW Oklahoma, USA
Halosimplex carlsbadense	JCM 11222	salt crystal	USA	<2002	Permian-aged Salado Formation, SE New Mexico, USA
Haloterrigena limicola	JCM 13563	salt lake	China	<2006	Aibi salkt lake, Xin-Jiang, China
Haloterrigena salina	JCM 13891	salt lake	China	<2008	Lake Xilinhot, Inner Mongolia, China
Haloterrigena thermotolerans	DSM 11522	saltern crystalizer pond	Puerto Rico	<2000	Cabo Rojo, Puerto Rico
Halovivax asiaticus	JCM 14624	salt lake sediment	China	<2006	Lake Ejinor, Inner Mongolia, China
Natrialba aegyptia	DSM 13077	hypersaline soil	Egypt	<2001
Natrialba asiatica	DSM 12278	beach sands with granular salts attached	Japan	<1996
Natrialba chahannoensis	JCM 10990	sediment from soda lake	China	<2001	Inner Mongolia Autonomous Region, China
Natrialba hulunbeirensis	JCM 10989	soda lake sediment	China	<2001	Hulunbeir prefecture, Inner Mongolia Autonomous Region, China
Natrialba taiwanensis	DSM 12281	solar salts	Taiwan	<2001		*Previously Natrialba asiatica B1T
Natrinema altunense	JCM 12890	salt lake	China	<2005	Ayakekum lake on Qinghai-Tibet plateau, China
Natrinema gari	JCM 14663	anchovy fish paste	Thailand	<2008
Natrinema pallidum	DSM 3751	salted cod fish	Italy	<1962		*Previously Halobacterium halobium/Halobacterium trapanicum/Natrinema sp. R-fish
Natrinema pellirubrum	DSM 15624	"red heat" in salted hides	Italy	<1998
Natrinema versiforme	JCM 10478	salt lake	China	<2000	Aibi salt lake, Xin-Jiang, China
Natronobacterium gregoryi	DSM 3393	solar salt works liquor	Kenya	<1984	Lake Magadi, Kenya
Natronococcus amylolyticus	DSM 10524	soda lake (soil)	Kenya	<1995	Lake Magadi, Kenya
Natronococcus jeotgali	DSM 18795	salted shrimp jeotgal	Korea	<2007
Natronolimnobius innermongolicus	JCM 12255	soda lake	China	<2005	Inner Mongolia Autonomous Region, China
Natronorubrum bangense	JCM 10635	sediment	Tibet	<1999	Bange salt-alkaline lake, Tibet
Natronorubrum sulfidifaciens	JCM 14089	salt lake	China	<2007	Aiding lake, Xin-Jiang, China
Natronorubrum tibetense	JCM 10636	sediment	Tibet	<1999	Bange salt-alkaline lake, Tibet
Halalkalicoccus jeotgali	DSM 18796	salted shrimp jeotgal	Korea	<2007
Haloarcula californiae	ATCC 33799	salt brine	Mexico	<1986	Baja California, Mexico
Haloarcula sinaiiensis	ATCC 33800	salt brine	Israel	<1986
Haloarcula vallismortis	ATCC 29715	salt pools	USA	<1978	Bad Water Point, Death Valley, California, USA
Haloferax denitrificans	ATCC 35960	saltern	USA	<1986	California, USA
Haloferax mediterranei	ATCC 33500	saltern	USA	<1986	California, USA
Haloferax mucosum	ATCC BAA-1512	microbial mats	Australia	May, 2004	Pastular mat from Hamelin pool, Shark Bay, Australia
Haloferax sulfurifontis	ATCC BAA-897	microbial mats	USA	October, 2002	Oklahoma, USA
Haloferax volcanii	DSM 3757	sediment	Israel	<1975	bottom sediment, 1 m below surface, northern end of Dead Sea, Israel
Halogeometricum borinquense	DSM 11551	solar saltern	Puerto Rico	<1998
Natrialba magadii	DSM 3394	hypersaline lake	Kenya	<1997	Lake Magadi, Kenya	*Previously Natronobacterium magadii
				< = isolated before this date, original isolation paper appeared on this date
