# Supplementary material for: Phylogenetically Driven Sequencing of Extremely Halophilic Archaea Reveals Strategies for Static and Dynamic Osmo-response
Source: PLoS Genet. 2014 Nov 13;10(11):e1004784. doi: 10.1371/journal.pgen.1004784 (PMC4230888; doi:10.1371/journal.pgen.1004784)
Supplement: Table S3 — Comparison of independently sequenced genomes. [110]–[115]. (XLSX) [file pgen.1004784.s026.xlsx]

## Sheet: Sheet1
Species	Assembled bases (Mbp)	%G+C	CDS	Fold coverage
Halalkalicoccus jeotgali [109]	3.7	65	3860	94
Halalkalicoccus jeotgali (this study)	3.62	62.46	3780	96.4
Halobiforma lacisalsi [110]	4.4	65.35	4682	155
Halobiforma lacisalsi (updated NCBI entry)	4.32	65.3	4213	N/A
Halobiforma lacisalsi (this study)	4.38	64.65	4131	117
Halococcus hamelinensis [111]	3.13	60.08	3150	32
Halococcus hamelinensis (updated NCBI entry)	3.38	65.5	3585	N/A
Halococcus hamelinensis (this study)	3.42	65.3	3394	15.8
Haloferax mediterranei [112]	3.9	60.26	3864	16
Haloferax mediterranei (this study)	3.91	60.09	3846	53
Halogeometricum borinquense [113]	3.94	59.94	3937	31.5
Halogeometricum borinquense (this study)	3.95	59.68	3870	108.4
Natrialba magadii [114]	4.44	61.05	4212	26
Natrialba magadii (this study)	4.43	60.84	4177	187.7
