# Supplementary material for: Phylogenetically Driven Sequencing of Extremely Halophilic Archaea Reveals Strategies for Static and Dynamic Osmo-response
Source: PLoS Genet. 2014 Nov 13;10(11):e1004784. doi: 10.1371/journal.pgen.1004784 (PMC4230888; doi:10.1371/journal.pgen.1004784)
Supplement: Table S6 — Protein families enriched in abnormal G+C regions. (XLSX) [file pgen.1004784.s029.xlsx]

## Sheet: Sheet1
Annotation	Functional category
[1] site-specific recombinase, 224	DNA-binding/RNA-binding
[2] probable transposase, 234	DNA-binding/RNA-binding
[3] ATP-dependent RNA helicase, EIF-4A family, 2484	DNA-binding/RNA-binding
[4] putative DNA methylase, 2798	DNA-binding/RNA-binding
[5] similar to Type IV secretory pathway VirD4 components, 2832	HGT transfer mechanisms
[6] transfer complex protein, 3108	HGT transfer mechanisms
[7] bacterial conjugation protein, 3493	HGT transfer mechanisms
[8] Superfamily II DNA/RNA helicases, SNF2 family, 3638	DNA-binding/RNA-binding
[9] Predicted ATPase (AAA+ superfamily), 3639	ATPase
[10] COG0419: ATPase involved in DNA repair, 3779	ATPase
[11] putative RNA helicase, 3819	DNA-binding/RNA-binding
[12] Transcriptional regulator, PadR family, 3965	DNA-binding/RNA-binding
[13] Transcriptional regulator, PadR family, 3966	DNA-binding/RNA-binding
[14] GO:0008854 product Exodeoxyribonuclease V beta chain (EC 3.1.11.5) EC_number 3.1.11.5, 3970	DNA-binding/RNA-binding
[15] bacterial conjugation protein homolog, 3996	HGT transfer mechanisms
[16] Uncharacterized protein family (UPF0175), 4040	Uncharacterized
[17] putative cytoplasmic protein, 4060	Uncharacterized
[18] PhiH1 repressor homolog, 4118	phage protein
[19] ATP-dependent nuclease subunit B-like protein, 4269	DNA-binding/RNA-binding
[20] probable transposase (ISHnew91), 4289	DNA-binding/RNA-binding
[21] Superfamily II DNA/RNA helicases, SNF2 family, 4356	DNA-binding/RNA-binding
[22] Chromosome (plasmid) partitioning protein ParA Sporulation initiation inhibitor protein Soj, 4489	DNA-binding/RNA-binding
[23] ATPase associated with various cellular activities, AAA_5, 4588	ATPase
[24] pNRC100 replication protein H-like, 4597	DNA-binding/RNA-binding
[25] ORF H1522, 4601	human exosome protein?
[26] COG3269, Predicted RNA-binding protein, contains TRAM domain, 4762	DNA-binding/RNA-binding
[27] similar to ATPase (AAA+ superfamily), 4774	ATPase
[28] GO:0003887 product Archaeal DNA polymerase I (EC 2.7.7.7) EC_number 2.7.7.7, 4990	DNA-binding/RNA-binding
[29] Transcriptional regulator, HxlR family, 5136	DNA-binding/RNA-binding
[30] Piwi domain protein, 5237	DNA-binding/RNA-binding
[31] GO:0005215 db_xref GO:0006810 product Maltose/maltodextrin ABC transporter, substrate binding periplasmic protein MalE, 5356	membrane protein (ABC transporter)
[32] Superfamily II DNA and RNA helicase, 5373	DNA-binding/RNA-binding
[33] Type I restriction enzyme, M subunit, 5392	DNA-binding/RNA-binding
[34] NADH-dependent dyhydrogenase, 5688	membrane protein (ETC)
[35] Gas vesicle protein GvpH, 5727	Gas vesicle protein
[36] putative type IV secretory pathway VirD4 component, 5808	HGT transfer mechanisms
[37] endo-1,4-beta-glucanase, 5809	glucanase
[38] TATA-box binding protein, 5903	DNA-binding/RNA-binding
[39] Gas vesicle protein GvpE, 5931	Gas vesicle protein
[40] Gas vesicle protein GvpD, 5932	Gas vesicle protein
[41] probable cell surface glycoprotein, 5964	membrane protein/cell surface
[42] transfer complex protein, 6088	HGT transfer mechanisms
[43] DNA polymerase sliding clamp protein PCNA, 6114	DNA-binding/RNA-binding
[44] signal-transducing histidine kinase response regulator, 6129	signal transduction
[45] transfer complex protein, 6163	HGT transfer mechanisms
[46] GO:0008855 product Exodeoxyribonuclease VII large subunit (EC 3.1.11.6) EC_number 3.1.11.6, 6209	DNA-binding/RNA-binding
[47] GO:0008855 product Exodeoxyribonuclease VII small subunit (EC 3.1.11.6) EC_number 3.1.11.6, 6210	DNA-binding/RNA-binding
[48] Outer membrane autotransporter barrel, 6212	membrane protein
[49] Transcriptional regulator, AsnC family, 6228	DNA-binding/RNA-binding
[50] putative protease, 6365	protease
[51] transcription regulator, 6390	DNA-binding/RNA-binding
[52] GO:0008855 product Exodeoxyribonuclease VII small subunit (EC 3.1.11.6) EC_number 3.1.11.6, 6408	DNA-binding/RNA-binding
[53] GO:0008855 product Exodeoxyribonuclease VII large subunit (EC 3.1.11.6) EC_number 3.1.11.6, 6409	DNA-binding/RNA-binding
[54] archaeosine tRNA-ribosyltransferase (EC 2.4.2.-) type 5, 6436	tRNA metabolism
[55] Vng1585c, 6451	Uncharacterized
[56] chromosome partitioning protein ParA family ATPase, 6759	DNA-binding/RNA-binding
[57] bacterial conjugation protein homolog, 6763	HGT transfer mechanisms
[58] GO:0003700 db_xref GO:0005622 product Transcriptional regulator, ArsR family, 6783	DNA-binding/RNA-binding
[59] type II restriction enzyme, methylase subunit, 6813	DNA-binding/RNA-binding
[60] predicted cell surface protein/ lipoprotein, 6849	membrane protein/cell surface
[61] Cell division protein FtsH (EC 3.4.24.-), 6851	ATP-dependent metaloprotease
[62] ribosomal protein S17e, 6875	ribosomal protein
[63] probable transposase, 6912	DNA-binding/RNA-binding
[64] Gas vesicle protein GvpJ, 6961	Gas vesicle protein
[65] GO:0004791 product Thioredoxin reductase (EC 1.8.1.9) EC_number 1.8.1.9, 6966	thioredoxin reductase
[66] GO:0004791 product Thioredoxin reductase (EC 1.8.1.9) EC_number 1.8.1.9, 6967	thioredoxin reductase
[67] putative acyltransferase, 7090	acyltransferase
[68] C30H6.11, 7094	Uncharacterized
[69] bacterial conjugation protein homolog, 7096	HGT transfer mechanisms
[70] DNA double-strand break repair Rad50 ATPase, 7144	DNA-binding/RNA-binding
[71] Sugar/maltose fermentation stimulation protein homolog, 7161	DNA-binding/RNA-binding
[72] protein of unknown function DUF81, 7484	Uncharacterized
[73] Chromosome (plasmid) partitioning protein ParA Sporulation initiation inhibitor protein Soj, 7576	DNA-binding/RNA-binding
[74] Gas vesicle protein GvpA, 7614	Gas vesicle protein
[75] transfer complex protein homolog, 7799	HGT transfer mechanisms
[76] Sugar ABC transporter, sugar-binding protein, 7827	membrane protein (ABC transporter)
[77] clumping factor B, 7866	membrane protein/cell surface
[78] peptidase S8 and S53, subtilisin, kexin, sedolisin, 7883	peptidase
[79] similar to Superfamily I DNA and RNA helicases and helicase subunits, 8031	DNA-binding/RNA-binding
