# Supplementary material for: Phylogenetically Driven Sequencing of Extremely Halophilic Archaea Reveals Strategies for Static and Dynamic Osmo-response
Source: PLoS Genet. 2014 Nov 13;10(11):e1004784. doi: 10.1371/journal.pgen.1004784 (PMC4230888; doi:10.1371/journal.pgen.1004784)
Supplement: Dataset S1 — Unannotated proteins dataframe. Analysis of predicted protein coding regions lacking annotations and belonging to a non-singleton protein family. From left to right, columns represent: protein ID (from RAST gene calls), protein family to which the protein belongs, and number of members, species and genera in that protein family. (TXT) [file pgen.1004784.s030.txt]

ID Tribe_num members species genera
Halalkalicoccus_jeotagli-00045 1157 76 39 12
Halalkalicoccus_jeotagli-00046 9441 3 2 1
Halalkalicoccus_jeotagli-00050 11703 2 1 1
Halalkalicoccus_jeotagli-00052 9443 3 2 1
Halalkalicoccus_jeotagli-00054 11704 2 1 1
Halalkalicoccus_jeotagli-00059 6087 7 6 5
Halalkalicoccus_jeotagli-00060 2596 27 24 14
Halalkalicoccus_jeotagli-00066 11705 2 1 1
Halalkalicoccus_jeotagli-00024 6694 6 5 3
Halalkalicoccus_jeotagli-00026 11706 2 2 1
Halalkalicoccus_jeotagli-00027 11707 2 2 1
Halalkalicoccus_jeotagli-00028 11708 2 2 1
Halalkalicoccus_jeotagli-00029 11709 2 2 1
Halalkalicoccus_jeotagli-00030 11710 2 2 1
Halalkalicoccus_jeotagli-00031 5277 9 2 1
Halalkalicoccus_jeotagli-00032 7305 5 2 1
Halalkalicoccus_jeotagli-00033 11711 2 2 1
Halalkalicoccus_jeotagli-00034 11712 2 2 1
Halalkalicoccus_jeotagli-00035 9444 3 3 2
Halalkalicoccus_jeotagli-00036 6695 6 3 2
Halalkalicoccus_jeotagli-00039 136 135 79 22
Halalkalicoccus_jeotagli-00040 11714 2 2 1
Halalkalicoccus_jeotagli-00041 6090 7 2 1
Halalkalicoccus_jeotagli-00042 9445 3 3 2
Halalkalicoccus_jeotagli-00043 11715 2 2 1
Halalkalicoccus_jeotagli-00044 11716 2 2 1
Halalkalicoccus_jeotagli-03429 12417 2 2 2
Halalkalicoccus_jeotagli-03431 6695 6 3 2
Halalkalicoccus_jeotagli-03432 12418 2 1 1
Halalkalicoccus_jeotagli-03433 9584 3 2 1
Halalkalicoccus_jeotagli-03434 9585 3 2 1
Halalkalicoccus_jeotagli-03435 9586 3 2 1
Halalkalicoccus_jeotagli-03436 9587 3 2 1
Halalkalicoccus_jeotagli-03437 7305 5 2 1
Halalkalicoccus_jeotagli-03438 5277 9 2 1
Halalkalicoccus_jeotagli-03439 9588 3 2 1
Halalkalicoccus_jeotagli-03440 9589 3 2 1
Halalkalicoccus_jeotagli-03441 9590 3 2 1
Halalkalicoccus_jeotagli-03442 6163 7 5 4
Halalkalicoccus_jeotagli-03443 9591 3 2 1
Halalkalicoccus_jeotagli-03444 7379 5 3 2
Halalkalicoccus_jeotagli-03445 9592 3 2 1
Halalkalicoccus_jeotagli-03446 9593 3 2 1
Halalkalicoccus_jeotagli-03447 9594 3 2 1
Halalkalicoccus_jeotagli-03448 2821 24 19 9
Halalkalicoccus_jeotagli-03449 7380 5 4 3
Halalkalicoccus_jeotagli-03451 5681 8 7 5
Halalkalicoccus_jeotagli-03455 332 93 73 21
Halalkalicoccus_jeotagli-03456 6756 6 5 3
Halalkalicoccus_jeotagli-03457 12419 2 1 1
Halalkalicoccus_jeotagli-03458 9595 3 2 1
Halalkalicoccus_jeotagli-03459 7381 5 4 3
Halalkalicoccus_jeotagli-03460 9596 3 2 1
Halalkalicoccus_jeotagli-03461 9597 3 2 1
Halalkalicoccus_jeotagli-03462 9598 3 2 1
Halalkalicoccus_jeotagli-03463 6090 7 2 1
Halalkalicoccus_jeotagli-03464 9599 3 2 1
Halalkalicoccus_jeotagli-03465 12420 2 2 1
Halalkalicoccus_jeotagli-03466 NA NA NA NA
Halalkalicoccus_jeotagli-03468 12422 2 2 1
Halalkalicoccus_jeotagli-03469 12423 2 2 1
Halalkalicoccus_jeotagli-03470 6105 7 2 1
Halalkalicoccus_jeotagli-03471 12424 2 2 1
Halalkalicoccus_jeotagli-03472 NA NA NA NA
Halalkalicoccus_jeotagli-03473 12425 2 2 1
Halalkalicoccus_jeotagli-03474 8157 4 2 1
Halalkalicoccus_jeotagli-03476 12427 2 2 1
Halalkalicoccus_jeotagli-00364 NA NA NA NA
Halalkalicoccus_jeotagli-00365 11814 2 2 1
Halalkalicoccus_jeotagli-00366 11815 2 2 1
Halalkalicoccus_jeotagli-00367 NA NA NA NA
Halalkalicoccus_jeotagli-00368 NA NA NA NA
Halalkalicoccus_jeotagli-00369 11816 2 2 1
Halalkalicoccus_jeotagli-00370 11817 2 2 1
Halalkalicoccus_jeotagli-00372 161 125 74 18
Halalkalicoccus_jeotagli-00376 289 97 76 23
Halalkalicoccus_jeotagli-00377 1252 74 67 19
Halalkalicoccus_jeotagli-00379 1531 61 60 17
Halalkalicoccus_jeotagli-00380 11818 2 2 1
Halalkalicoccus_jeotagli-00381 1253 74 74 21
Halalkalicoccus_jeotagli-00383 11819 2 2 1
Halalkalicoccus_jeotagli-00385 1076 77 76 22
Halalkalicoccus_jeotagli-00402 11820 2 2 1
Halalkalicoccus_jeotagli-00408 3420 17 17 3
Halalkalicoccus_jeotagli-00410 2093 38 33 15
Halalkalicoccus_jeotagli-00412 11821 2 2 1
Halalkalicoccus_jeotagli-00413 11822 2 2 1
Halalkalicoccus_jeotagli-00418 11823 2 2 1
Halalkalicoccus_jeotagli-00420 797 79 79 23
Halalkalicoccus_jeotagli-00423 1079 77 77 22
Halalkalicoccus_jeotagli-00430 966 78 78 23
Halalkalicoccus_jeotagli-00432 11825 2 2 1
Halalkalicoccus_jeotagli-00436 11827 2 2 1
Halalkalicoccus_jeotagli-00437 11828 2 2 1
Halalkalicoccus_jeotagli-00439 11829 2 2 1
Halalkalicoccus_jeotagli-00440 2217 35 34 14
Halalkalicoccus_jeotagli-00444 1285 73 73 19
Halalkalicoccus_jeotagli-00447 11830 2 2 1
Halalkalicoccus_jeotagli-00448 1287 73 71 18
Halalkalicoccus_jeotagli-00449 1411 67 58 17
Halalkalicoccus_jeotagli-00450 9470 3 3 2
Halalkalicoccus_jeotagli-00451 11831 2 2 1
Halalkalicoccus_jeotagli-00455 1163 76 76 22
Halalkalicoccus_jeotagli-00456 442 84 79 23
Halalkalicoccus_jeotagli-00460 11832 2 2 1
Halalkalicoccus_jeotagli-00464 1383 68 68 20
Halalkalicoccus_jeotagli-00466 NA NA NA NA
Halalkalicoccus_jeotagli-00482 11834 2 2 1
Halalkalicoccus_jeotagli-00484 2065 39 39 15
Halalkalicoccus_jeotagli-00486 225 110 80 23
Halalkalicoccus_jeotagli-00489 459 83 71 18
Halalkalicoccus_jeotagli-00493 11836 2 2 1
Halalkalicoccus_jeotagli-00496 804 79 79 22
Halalkalicoccus_jeotagli-00497 1875 45 45 16
Halalkalicoccus_jeotagli-00499 971 78 78 23
Halalkalicoccus_jeotagli-00500 1083 77 77 22
Halalkalicoccus_jeotagli-00501 11837 2 2 1
Halalkalicoccus_jeotagli-00505 11839 2 2 1
Halalkalicoccus_jeotagli-00512 6108 7 6 3
Halalkalicoccus_jeotagli-00515 112 149 68 21
Halalkalicoccus_jeotagli-00518 11840 2 2 1
Halalkalicoccus_jeotagli-00519 11841 2 2 1
Halalkalicoccus_jeotagli-00520 1084 77 77 21
Halalkalicoccus_jeotagli-00522 2367 31 31 14
Halalkalicoccus_jeotagli-00523 581 80 80 23
Halalkalicoccus_jeotagli-00530 11843 2 2 1
Halalkalicoccus_jeotagli-00532 2825 24 15 9
Halalkalicoccus_jeotagli-00533 9475 3 3 2
Halalkalicoccus_jeotagli-00540 4726 11 11 8
Halalkalicoccus_jeotagli-00541 136 135 79 22
Halalkalicoccus_jeotagli-00547 11844 2 2 1
Halalkalicoccus_jeotagli-00551 11845 2 2 1
Halalkalicoccus_jeotagli-00556 11847 2 2 1
Halalkalicoccus_jeotagli-00558 NA NA NA NA
Halalkalicoccus_jeotagli-00559 NA NA NA NA
Halalkalicoccus_jeotagli-00561 11848 2 2 1
Halalkalicoccus_jeotagli-00563 11849 2 2 1
Halalkalicoccus_jeotagli-00564 1783 49 46 16
Halalkalicoccus_jeotagli-00574 811 79 79 23
Halalkalicoccus_jeotagli-00578 11850 2 2 1
Halalkalicoccus_jeotagli-00582 3118 20 20 4
Halalkalicoccus_jeotagli-00588 11851 2 2 1
Halalkalicoccus_jeotagli-00591 NA NA NA NA
Halalkalicoccus_jeotagli-00593 152 128 80 23
Halalkalicoccus_jeotagli-00595 1368 69 61 19
Halalkalicoccus_jeotagli-00602 1318 72 72 20
Halalkalicoccus_jeotagli-00605 11852 2 2 1
Halalkalicoccus_jeotagli-00606 11853 2 2 1
Halalkalicoccus_jeotagli-00612 11854 2 2 1
Halalkalicoccus_jeotagli-00613 1705 53 46 18
Halalkalicoccus_jeotagli-00615 586 80 80 23
Halalkalicoccus_jeotagli-00617 587 80 78 22
Halalkalicoccus_jeotagli-00619 978 78 78 22
Halalkalicoccus_jeotagli-00620 1472 64 63 18
Halalkalicoccus_jeotagli-00622 1473 64 64 18
Halalkalicoccus_jeotagli-00624 11855 2 2 1
Halalkalicoccus_jeotagli-00628 2098 38 38 13
Halalkalicoccus_jeotagli-00634 11856 2 2 1
Halalkalicoccus_jeotagli-00635 2282 33 33 11
Halalkalicoccus_jeotagli-00637 11857 2 2 1
Halalkalicoccus_jeotagli-00639 980 78 78 23
Halalkalicoccus_jeotagli-00642 1090 77 77 22
Halalkalicoccus_jeotagli-00649 2976 22 18 7
Halalkalicoccus_jeotagli-00650 816 79 79 22
Halalkalicoccus_jeotagli-00653 11863 2 2 1
Halalkalicoccus_jeotagli-00660 8165 4 2 1
Halalkalicoccus_jeotagli-00661 11864 2 2 1
Halalkalicoccus_jeotagli-00662 2132 37 32 14
Halalkalicoccus_jeotagli-00666 11865 2 2 1
Halalkalicoccus_jeotagli-00672 1093 77 77 23
Halalkalicoccus_jeotagli-00673 11866 2 2 1
Halalkalicoccus_jeotagli-00676 11867 2 2 1
Halalkalicoccus_jeotagli-00680 11868 2 2 1
Halalkalicoccus_jeotagli-00685 3714 15 15 4
Halalkalicoccus_jeotagli-00686 11869 2 2 1
Halalkalicoccus_jeotagli-00687 11870 2 2 1
Halalkalicoccus_jeotagli-00691 11872 2 2 1
Halalkalicoccus_jeotagli-00692 2132 37 32 14
Halalkalicoccus_jeotagli-00693 9481 3 3 2
Halalkalicoccus_jeotagli-00696 11874 2 2 1
Halalkalicoccus_jeotagli-00697 11875 2 2 1
Halalkalicoccus_jeotagli-00699 11876 2 2 1
Halalkalicoccus_jeotagli-00702 71 173 69 21
Halalkalicoccus_jeotagli-00708 165 124 56 19
Halalkalicoccus_jeotagli-00710 11879 2 2 1
Halalkalicoccus_jeotagli-00711 11880 2 2 1
Halalkalicoccus_jeotagli-00712 11881 2 2 1
Halalkalicoccus_jeotagli-00713 11882 2 2 2
Halalkalicoccus_jeotagli-00715 2368 31 29 10
Halalkalicoccus_jeotagli-00720 2760 25 16 7
Halalkalicoccus_jeotagli-00721 11884 2 2 1
Halalkalicoccus_jeotagli-00722 11885 2 2 1
Halalkalicoccus_jeotagli-00724 2248 34 34 13
Halalkalicoccus_jeotagli-00725 11886 2 2 1
Halalkalicoccus_jeotagli-00731 9485 3 3 2
Halalkalicoccus_jeotagli-00734 11888 2 2 1
Halalkalicoccus_jeotagli-00736 320 94 80 23
Halalkalicoccus_jeotagli-00737 11890 2 2 1
Halalkalicoccus_jeotagli-00738 1168 76 76 21
Halalkalicoccus_jeotagli-00740 822 79 79 23
Halalkalicoccus_jeotagli-00742 596 80 80 23
Halalkalicoccus_jeotagli-00743 11891 2 2 1
Halalkalicoccus_jeotagli-00745 268 101 79 22
Halalkalicoccus_jeotagli-00749 226 110 75 21
Halalkalicoccus_jeotagli-00750 3122 20 20 5
Halalkalicoccus_jeotagli-00751 1532 61 61 18
Halalkalicoccus_jeotagli-00762 190 116 65 19
Halalkalicoccus_jeotagli-00764 1533 61 61 21
Halalkalicoccus_jeotagli-00767 11893 2 2 1
Halalkalicoccus_jeotagli-00775 11764 2 2 1
Halalkalicoccus_jeotagli-00776 1433 66 66 22
Halalkalicoccus_jeotagli-00780 11896 2 2 1
Halalkalicoccus_jeotagli-00783 NA NA NA NA
Halalkalicoccus_jeotagli-00785 3123 20 20 5
Halalkalicoccus_jeotagli-00786 2468 29 29 11
Halalkalicoccus_jeotagli-00790 11897 2 2 1
Halalkalicoccus_jeotagli-00791 11898 2 2 1
Halalkalicoccus_jeotagli-00793 2093 38 33 15
Halalkalicoccus_jeotagli-00797 11901 2 2 1
Halalkalicoccus_jeotagli-00804 11902 2 2 1
Halalkalicoccus_jeotagli-00805 175 121 78 21
Halalkalicoccus_jeotagli-00807 11904 2 2 1
Halalkalicoccus_jeotagli-00810 1964 42 41 15
Halalkalicoccus_jeotagli-00812 11905 2 2 1
Halalkalicoccus_jeotagli-00813 378 89 67 18
Halalkalicoccus_jeotagli-00814 11906 2 2 1
Halalkalicoccus_jeotagli-00817 11907 2 2 1
Halalkalicoccus_jeotagli-00819 11909 2 2 1
Halalkalicoccus_jeotagli-00824 11910 2 2 1
Halalkalicoccus_jeotagli-00829 398 87 75 21
Halalkalicoccus_jeotagli-00843 321 94 75 19
Halalkalicoccus_jeotagli-00850 6117 7 5 2
Halalkalicoccus_jeotagli-00857 1705 53 46 18
Halalkalicoccus_jeotagli-00858 11913 2 2 1
Halalkalicoccus_jeotagli-00861 1474 64 55 17
Halalkalicoccus_jeotagli-00862 2219 35 34 13
Halalkalicoccus_jeotagli-00864 11916 2 2 1
Halalkalicoccus_jeotagli-00869 1903 44 43 13
Halalkalicoccus_jeotagli-00872 11918 2 2 1
Halalkalicoccus_jeotagli-00874 15 428 70 20
Halalkalicoccus_jeotagli-00876 11919 2 2 1
Halalkalicoccus_jeotagli-00877 15 428 70 20
Halalkalicoccus_jeotagli-00879 11920 2 2 1
Halalkalicoccus_jeotagli-00880 11921 2 2 1
Halalkalicoccus_jeotagli-00881 6089 7 2 1
Halalkalicoccus_jeotagli-00882 9488 3 2 1
Halalkalicoccus_jeotagli-00886 9489 3 2 1
Halalkalicoccus_jeotagli-00888 9490 3 2 1
Halalkalicoccus_jeotagli-00889 3720 15 15 8
Halalkalicoccus_jeotagli-00890 9491 3 3 2
Halalkalicoccus_jeotagli-00892 11924 2 2 1
Halalkalicoccus_jeotagli-00893 11925 2 2 1
Halalkalicoccus_jeotagli-00894 11926 2 2 1
Halalkalicoccus_jeotagli-00896 11927 2 2 1
Halalkalicoccus_jeotagli-00897 11928 2 2 1
Halalkalicoccus_jeotagli-00898 11929 2 2 1
Halalkalicoccus_jeotagli-00899 122 142 70 19
Halalkalicoccus_jeotagli-00900 11930 2 2 1
Halalkalicoccus_jeotagli-00901 9492 3 3 2
Halalkalicoccus_jeotagli-00904 9493 3 3 2
Halalkalicoccus_jeotagli-00905 11932 2 2 1
Halalkalicoccus_jeotagli-00907 8174 4 2 1
Halalkalicoccus_jeotagli-00908 7330 5 3 2
Halalkalicoccus_jeotagli-00914 11933 2 2 1
Halalkalicoccus_jeotagli-00917 5691 8 8 5
Halalkalicoccus_jeotagli-00919 3203 19 16 8
Halalkalicoccus_jeotagli-00920 2416 30 25 13
Halalkalicoccus_jeotagli-00921 9495 3 3 2
Halalkalicoccus_jeotagli-00922 11935 2 2 1
Halalkalicoccus_jeotagli-00923 8174 4 2 1
Halalkalicoccus_jeotagli-00924 7330 5 3 2
Halalkalicoccus_jeotagli-00927 8176 4 4 2
Halalkalicoccus_jeotagli-00929 11936 2 2 1
Halalkalicoccus_jeotagli-00934 5002 10 9 5
Halalkalicoccus_jeotagli-00935 1685 54 50 16
Halalkalicoccus_jeotagli-00937 11937 2 2 1
Halalkalicoccus_jeotagli-00938 2028 40 33 17
Halalkalicoccus_jeotagli-00939 9488 3 2 1
Halalkalicoccus_jeotagli-00940 6089 7 2 1
Halalkalicoccus_jeotagli-00942 6089 7 2 1
Halalkalicoccus_jeotagli-00943 2760 25 16 7
Halalkalicoccus_jeotagli-00945 8178 4 3 2
Halalkalicoccus_jeotagli-00946 2694 26 26 9
Halalkalicoccus_jeotagli-00947 8165 4 2 1
Halalkalicoccus_jeotagli-00948 7332 5 5 3
Halalkalicoccus_jeotagli-00950 5003 10 10 5
Halalkalicoccus_jeotagli-00951 5693 8 8 4
Halalkalicoccus_jeotagli-00952 5004 10 10 5
Halalkalicoccus_jeotagli-00953 2250 34 25 13
Halalkalicoccus_jeotagli-00957 3209 19 18 9
Halalkalicoccus_jeotagli-00959 292 97 75 23
Halalkalicoccus_jeotagli-00960 384 88 68 20
Halalkalicoccus_jeotagli-00961 2695 26 21 5
Halalkalicoccus_jeotagli-00962 273 100 77 21
Halalkalicoccus_jeotagli-00969 11941 2 2 1
Halalkalicoccus_jeotagli-00970 11942 2 2 1
Halalkalicoccus_jeotagli-00972 NA NA NA NA
Halalkalicoccus_jeotagli-00974 11943 2 2 1
Halalkalicoccus_jeotagli-00977 11944 2 2 1
Halalkalicoccus_jeotagli-00978 11945 2 2 1
Halalkalicoccus_jeotagli-00982 11946 2 2 1
Halalkalicoccus_jeotagli-00983 1686 54 34 12
Halalkalicoccus_jeotagli-00988 11948 2 2 1
Halalkalicoccus_jeotagli-00990 378 89 67 18
Halalkalicoccus_jeotagli-00991 8184 4 2 1
Halalkalicoccus_jeotagli-01003 9501 3 2 1
Halalkalicoccus_jeotagli-01004 11951 2 2 1
Halalkalicoccus_jeotagli-01005 11952 2 2 1
Halalkalicoccus_jeotagli-01007 400 87 78 23
Halalkalicoccus_jeotagli-01020 11957 2 2 1
Halalkalicoccus_jeotagli-01026 4504 12 12 2
Halalkalicoccus_jeotagli-01027 4505 12 12 2
Halalkalicoccus_jeotagli-01028 11958 2 2 1
Halalkalicoccus_jeotagli-01029 11959 2 2 1
Halalkalicoccus_jeotagli-01032 11960 2 2 1
Halalkalicoccus_jeotagli-01035 8184 4 2 1
Halalkalicoccus_jeotagli-01037 11962 2 2 1
Halalkalicoccus_jeotagli-01039 1535 61 56 12
Halalkalicoccus_jeotagli-01041 8185 4 4 2
Halalkalicoccus_jeotagli-01043 9502 3 3 2
Halalkalicoccus_jeotagli-01048 11965 2 2 1
Halalkalicoccus_jeotagli-01051 11966 2 2 1
Halalkalicoccus_jeotagli-01052 11967 2 2 1
Halalkalicoccus_jeotagli-01053 9504 3 3 2
Halalkalicoccus_jeotagli-01054 11968 2 2 1
Halalkalicoccus_jeotagli-01056 7336 5 5 4
Halalkalicoccus_jeotagli-01059 71 173 69 21
Halalkalicoccus_jeotagli-01060 11971 2 2 1
Halalkalicoccus_jeotagli-01063 11973 2 2 1
Halalkalicoccus_jeotagli-01068 11975 2 2 1
Halalkalicoccus_jeotagli-01074 11961 2 2 1
Halalkalicoccus_jeotagli-01075 11976 2 2 1
Halalkalicoccus_jeotagli-01078 11978 2 2 1
Halalkalicoccus_jeotagli-01079 11979 2 2 1
Halalkalicoccus_jeotagli-01080 11980 2 2 1
Halalkalicoccus_jeotagli-01081 NA NA NA NA
Halalkalicoccus_jeotagli-01082 6723 6 6 5
Halalkalicoccus_jeotagli-01083 112 149 68 21
Halalkalicoccus_jeotagli-01084 2030 40 27 10
Halalkalicoccus_jeotagli-01088 4733 11 11 4
Halalkalicoccus_jeotagli-01089 11981 2 2 1
Halalkalicoccus_jeotagli-01090 11982 2 2 1
Halalkalicoccus_jeotagli-01094 1388 68 47 17
Halalkalicoccus_jeotagli-01097 11983 2 2 1
Halalkalicoccus_jeotagli-01098 1216 75 75 20
Halalkalicoccus_jeotagli-01102 324 94 78 23
Halalkalicoccus_jeotagli-01103 989 78 78 22
Halalkalicoccus_jeotagli-01106 11984 2 2 1
Halalkalicoccus_jeotagli-01108 1173 76 76 20
Halalkalicoccus_jeotagli-01111 11985 2 2 1
Halalkalicoccus_jeotagli-01112 11986 2 2 1
Halalkalicoccus_jeotagli-01115 11987 2 2 1
Halalkalicoccus_jeotagli-01116 11988 2 2 1
Halalkalicoccus_jeotagli-01119 11989 2 2 1
Halalkalicoccus_jeotagli-01123 3039 21 21 7
Halalkalicoccus_jeotagli-01124 11990 2 2 1
Halalkalicoccus_jeotagli-01125 831 79 79 23
Halalkalicoccus_jeotagli-01129 11991 2 2 1
Halalkalicoccus_jeotagli-01130 11992 2 2 1
Halalkalicoccus_jeotagli-01131 1435 66 66 18
Halalkalicoccus_jeotagli-01132 2286 33 33 15
Halalkalicoccus_jeotagli-01142 11993 2 2 1
Halalkalicoccus_jeotagli-01144 11994 2 2 1
Halalkalicoccus_jeotagli-01150 11995 2 2 1
Halalkalicoccus_jeotagli-01160 11996 2 2 1
Halalkalicoccus_jeotagli-01161 8189 4 4 3
Halalkalicoccus_jeotagli-01166 617 80 80 23
Halalkalicoccus_jeotagli-01167 9507 3 3 2
Halalkalicoccus_jeotagli-01168 15 428 70 20
Halalkalicoccus_jeotagli-01171 15 428 70 20
Halalkalicoccus_jeotagli-01172 1832 47 45 14
Halalkalicoccus_jeotagli-01173 15 428 70 20
Halalkalicoccus_jeotagli-01175 6725 6 4 3
Halalkalicoccus_jeotagli-01178 2172 36 30 8
Halalkalicoccus_jeotagli-01180 11998 2 2 1
Halalkalicoccus_jeotagli-01181 11999 2 2 1
Halalkalicoccus_jeotagli-01182 12000 2 2 1
Halalkalicoccus_jeotagli-01187 281 99 75 21
Halalkalicoccus_jeotagli-01188 2179 36 36 10
Halalkalicoccus_jeotagli-01189 NA NA NA NA
Halalkalicoccus_jeotagli-01191 2250 34 25 13
Halalkalicoccus_jeotagli-01194 12001 2 2 1
Halalkalicoccus_jeotagli-01199 12002 2 2 1
Halalkalicoccus_jeotagli-01203 1340 71 67 18
Halalkalicoccus_jeotagli-01206 12003 2 2 1
Halalkalicoccus_jeotagli-01207 12004 2 2 1
Halalkalicoccus_jeotagli-01208 445 84 80 23
Halalkalicoccus_jeotagli-01211 1369 69 69 22
Halalkalicoccus_jeotagli-01213 2428 30 30 8
Halalkalicoccus_jeotagli-01223 622 80 80 23
Halalkalicoccus_jeotagli-01224 1217 75 74 21
Halalkalicoccus_jeotagli-01225 1857 46 45 15
Halalkalicoccus_jeotagli-01229 1833 47 47 12
Halalkalicoccus_jeotagli-01235 138 135 78 23
Halalkalicoccus_jeotagli-01242 136 135 79 22
Halalkalicoccus_jeotagli-01244 12006 2 2 1
Halalkalicoccus_jeotagli-01248 12007 2 2 1
Halalkalicoccus_jeotagli-01249 12008 2 2 1
Halalkalicoccus_jeotagli-01252 1391 68 68 21
Halalkalicoccus_jeotagli-01253 8192 4 4 3
Halalkalicoccus_jeotagli-01264 12009 2 2 1
Halalkalicoccus_jeotagli-01265 1489 63 63 19
Halalkalicoccus_jeotagli-01266 12010 2 2 1
Halalkalicoccus_jeotagli-01268 1415 67 67 20
Halalkalicoccus_jeotagli-01273 1490 63 63 21
Halalkalicoccus_jeotagli-01274 12011 2 2 1
Halalkalicoccus_jeotagli-01275 1392 68 68 19
Halalkalicoccus_jeotagli-01279 12013 2 2 1
Halalkalicoccus_jeotagli-01280 345 92 79 22
Halalkalicoccus_jeotagli-01282 1687 54 54 14
Halalkalicoccus_jeotagli-01285 12014 2 2 1
Halalkalicoccus_jeotagli-01292 12015 2 2 1
Halalkalicoccus_jeotagli-01293 629 80 80 23
Halalkalicoccus_jeotagli-01297 12016 2 2 1
Halalkalicoccus_jeotagli-01299 1737 51 51 12
Halalkalicoccus_jeotagli-01300 994 78 78 23
Halalkalicoccus_jeotagli-01301 2289 33 32 7
Halalkalicoccus_jeotagli-01307 4737 11 11 8
Halalkalicoccus_jeotagli-01308 2469 29 29 13
Halalkalicoccus_jeotagli-01312 12018 2 2 1
Halalkalicoccus_jeotagli-01314 1454 65 65 15
Halalkalicoccus_jeotagli-01315 12019 2 2 1
Halalkalicoccus_jeotagli-01317 1786 49 48 14
Halalkalicoccus_jeotagli-01318 2101 38 38 13
Halalkalicoccus_jeotagli-01322 12020 2 2 1
Halalkalicoccus_jeotagli-01324 232 109 65 18
Halalkalicoccus_jeotagli-01326 12021 2 2 1
Halalkalicoccus_jeotagli-01327 3579 16 16 6
Halalkalicoccus_jeotagli-01328 3305 18 18 7
Halalkalicoccus_jeotagli-01329 5705 8 8 5
Halalkalicoccus_jeotagli-01330 6125 7 7 4
Halalkalicoccus_jeotagli-01332 2911 23 18 7
Halalkalicoccus_jeotagli-01342 3581 16 16 6
Halalkalicoccus_jeotagli-01349 5305 9 9 5
Halalkalicoccus_jeotagli-01350 3211 19 19 9
Halalkalicoccus_jeotagli-01351 1000 78 78 22
Halalkalicoccus_jeotagli-01352 12022 2 2 1
Halalkalicoccus_jeotagli-01358 12023 2 2 1
Halalkalicoccus_jeotagli-01364 88 160 79 22
Halalkalicoccus_jeotagli-01370 1738 51 51 11
Halalkalicoccus_jeotagli-01372 1416 67 60 20
Halalkalicoccus_jeotagli-01377 2976 22 18 7
Halalkalicoccus_jeotagli-01380 1104 77 77 22
Halalkalicoccus_jeotagli-01381 12024 2 2 1
Halalkalicoccus_jeotagli-01384 12025 2 2 1
Halalkalicoccus_jeotagli-01410 12026 2 2 1
Halalkalicoccus_jeotagli-01411 12027 2 2 1
Halalkalicoccus_jeotagli-01412 12028 2 2 1
Halalkalicoccus_jeotagli-01413 12029 2 2 1
Halalkalicoccus_jeotagli-01414 NA NA NA NA
Halalkalicoccus_jeotagli-01415 12030 2 2 1
Halalkalicoccus_jeotagli-01416 12031 2 2 1
Halalkalicoccus_jeotagli-01417 NA NA NA NA
Halalkalicoccus_jeotagli-01418 12032 2 2 1
Halalkalicoccus_jeotagli-01419 NA NA NA NA
Halalkalicoccus_jeotagli-01420 7345 5 4 2
Halalkalicoccus_jeotagli-01421 12033 2 2 1
Halalkalicoccus_jeotagli-01424 12035 2 2 1
Halalkalicoccus_jeotagli-01425 12036 2 2 1
Halalkalicoccus_jeotagli-01426 8195 4 2 1
Halalkalicoccus_jeotagli-01427 12037 2 2 1
Halalkalicoccus_jeotagli-01428 12038 2 2 1
Halalkalicoccus_jeotagli-01429 NA NA NA NA
Halalkalicoccus_jeotagli-01430 12039 2 2 1
Halalkalicoccus_jeotagli-01431 12040 2 2 1
Halalkalicoccus_jeotagli-01432 12041 2 2 1
Halalkalicoccus_jeotagli-01433 12042 2 2 1
Halalkalicoccus_jeotagli-01434 12043 2 2 1
Halalkalicoccus_jeotagli-01435 12044 2 2 1
Halalkalicoccus_jeotagli-01436 12045 2 2 1
Halalkalicoccus_jeotagli-01437 9501 3 2 1
Halalkalicoccus_jeotagli-01438 12046 2 2 1
Halalkalicoccus_jeotagli-01439 12047 2 2 1
Halalkalicoccus_jeotagli-01440 12048 2 2 1
Halalkalicoccus_jeotagli-01441 12049 2 2 1
Halalkalicoccus_jeotagli-01442 12050 2 2 1
Halalkalicoccus_jeotagli-01443 12051 2 2 1
Halalkalicoccus_jeotagli-01444 12052 2 2 1
Halalkalicoccus_jeotagli-01445 12053 2 2 1
Halalkalicoccus_jeotagli-01446 12054 2 2 1
Halalkalicoccus_jeotagli-01447 12055 2 2 1
Halalkalicoccus_jeotagli-01448 12058 2 2 1
Halalkalicoccus_jeotagli-01449 12059 2 2 1
Halalkalicoccus_jeotagli-01450 12060 2 2 1
Halalkalicoccus_jeotagli-01451 NA NA NA NA
Halalkalicoccus_jeotagli-01452 12062 2 2 1
Halalkalicoccus_jeotagli-01454 12064 2 2 1
Halalkalicoccus_jeotagli-01455 12065 2 2 1
Halalkalicoccus_jeotagli-01456 12066 2 2 1
Halalkalicoccus_jeotagli-01458 12067 2 2 1
Halalkalicoccus_jeotagli-01459 12068 2 2 1
Halalkalicoccus_jeotagli-01461 12071 2 2 1
Halalkalicoccus_jeotagli-01462 12072 2 2 1
Halalkalicoccus_jeotagli-01463 12073 2 2 1
Halalkalicoccus_jeotagli-01464 12074 2 2 1
Halalkalicoccus_jeotagli-01465 12075 2 2 1
Halalkalicoccus_jeotagli-01466 12076 2 2 1
Halalkalicoccus_jeotagli-01467 9516 3 3 2
Halalkalicoccus_jeotagli-01468 9517 3 3 2
Halalkalicoccus_jeotagli-01469 12077 2 2 1
Halalkalicoccus_jeotagli-01470 8196 4 4 3
Halalkalicoccus_jeotagli-01471 12078 2 2 1
Halalkalicoccus_jeotagli-01472 12079 2 2 1
Halalkalicoccus_jeotagli-01473 8197 4 4 3
Halalkalicoccus_jeotagli-01475 12081 2 2 1
Halalkalicoccus_jeotagli-01476 12082 2 2 1
Halalkalicoccus_jeotagli-01478 12085 2 2 1
Halalkalicoccus_jeotagli-01479 12086 2 2 1
Halalkalicoccus_jeotagli-01480 12087 2 2 1
Halalkalicoccus_jeotagli-01481 12088 2 2 1
Halalkalicoccus_jeotagli-01482 12089 2 2 1
Halalkalicoccus_jeotagli-01483 12090 2 2 1
Halalkalicoccus_jeotagli-01484 12091 2 2 1
Halalkalicoccus_jeotagli-01485 12092 2 2 1
Halalkalicoccus_jeotagli-01486 12093 2 2 1
Halalkalicoccus_jeotagli-01487 12094 2 2 1
Halalkalicoccus_jeotagli-01488 5277 9 2 1
Halalkalicoccus_jeotagli-01490 12096 2 2 1
Halalkalicoccus_jeotagli-01491 12097 2 2 1
Halalkalicoccus_jeotagli-01493 12098 2 2 1
Halalkalicoccus_jeotagli-01494 12099 2 2 1
Halalkalicoccus_jeotagli-01495 12100 2 2 1
Halalkalicoccus_jeotagli-01496 12101 2 2 1
Halalkalicoccus_jeotagli-01497 5707 8 8 4
Halalkalicoccus_jeotagli-01499 76 169 79 22
Halalkalicoccus_jeotagli-01500 12102 2 2 1
Halalkalicoccus_jeotagli-01501 12103 2 2 1
Halalkalicoccus_jeotagli-01502 9520 3 3 2
Halalkalicoccus_jeotagli-01503 NA NA NA NA
Halalkalicoccus_jeotagli-01504 12104 2 2 1
Halalkalicoccus_jeotagli-01505 12105 2 2 1
Halalkalicoccus_jeotagli-01507 12106 2 2 1
Halalkalicoccus_jeotagli-01508 12107 2 2 1
Halalkalicoccus_jeotagli-01509 1436 66 66 19
Halalkalicoccus_jeotagli-01512 12108 2 2 1
Halalkalicoccus_jeotagli-01513 1393 68 68 18
Halalkalicoccus_jeotagli-01514 1455 65 64 16
Halalkalicoccus_jeotagli-01515 12109 2 2 1
Halalkalicoccus_jeotagli-01517 12110 2 2 1
Halalkalicoccus_jeotagli-01518 3130 20 20 9
Halalkalicoccus_jeotagli-01524 1394 68 52 17
Halalkalicoccus_jeotagli-01525 122 142 70 19
Halalkalicoccus_jeotagli-01529 142 133 78 22
Halalkalicoccus_jeotagli-01530 143 132 78 22
Halalkalicoccus_jeotagli-01533 12112 2 2 1
Halalkalicoccus_jeotagli-01536 3308 18 17 6
Halalkalicoccus_jeotagli-01538 1380 68 43 12
Halalkalicoccus_jeotagli-01544 8201 4 4 2
Halalkalicoccus_jeotagli-01546 12113 2 2 1
Halalkalicoccus_jeotagli-01547 12114 2 2 1
Halalkalicoccus_jeotagli-01552 12115 2 2 1
Halalkalicoccus_jeotagli-01553 2184 36 33 14
Halalkalicoccus_jeotagli-01554 1157 76 39 12
Halalkalicoccus_jeotagli-01558 12116 2 2 1
Halalkalicoccus_jeotagli-01561 389 88 77 23
Halalkalicoccus_jeotagli-01568 2366 31 29 11
Halalkalicoccus_jeotagli-01570 12117 2 2 1
Halalkalicoccus_jeotagli-01571 1559 60 60 15
Halalkalicoccus_jeotagli-01573 12118 2 2 1
Halalkalicoccus_jeotagli-01581 2185 36 36 12
Halalkalicoccus_jeotagli-01584 12119 2 2 1
Halalkalicoccus_jeotagli-01586 12120 2 2 1
Halalkalicoccus_jeotagli-01589 1417 67 67 17
Halalkalicoccus_jeotagli-01594 652 80 80 23
Halalkalicoccus_jeotagli-01597 190 116 65 19
Halalkalicoccus_jeotagli-01598 5013 10 10 6
Halalkalicoccus_jeotagli-01603 12121 2 2 1
Halalkalicoccus_jeotagli-01604 1006 78 77 23
Halalkalicoccus_jeotagli-01606 6728 6 6 5
Halalkalicoccus_jeotagli-01609 12122 2 2 1
Halalkalicoccus_jeotagli-01611 1007 78 78 22
Halalkalicoccus_jeotagli-01613 9523 3 3 2
Halalkalicoccus_jeotagli-01615 417 86 79 23
Halalkalicoccus_jeotagli-01616 12124 2 2 1
Halalkalicoccus_jeotagli-01617 654 80 80 23
Halalkalicoccus_jeotagli-01618 12125 2 2 1
Halalkalicoccus_jeotagli-01621 1967 42 42 13
Halalkalicoccus_jeotagli-01625 2221 35 35 14
Halalkalicoccus_jeotagli-01626 1906 44 34 13
Halalkalicoccus_jeotagli-01629 3310 18 18 3
Halalkalicoccus_jeotagli-01630 2253 34 34 13
Halalkalicoccus_jeotagli-01633 1663 55 55 15
Halalkalicoccus_jeotagli-01634 1008 78 78 23
Halalkalicoccus_jeotagli-01639 1396 68 60 16
Halalkalicoccus_jeotagli-01640 54 202 76 20
Halalkalicoccus_jeotagli-01641 54 202 76 20
Halalkalicoccus_jeotagli-01642 54 202 76 20
Halalkalicoccus_jeotagli-01643 2243 34 21 11
Halalkalicoccus_jeotagli-01644 54 202 76 20
Halalkalicoccus_jeotagli-01645 2331 32 31 11
Halalkalicoccus_jeotagli-01651 535 81 80 23
Halalkalicoccus_jeotagli-01652 1938 43 43 8
Halalkalicoccus_jeotagli-01654 12127 2 2 1
Halalkalicoccus_jeotagli-01657 12128 2 2 1
Halalkalicoccus_jeotagli-01659 1476 64 55 15
Halalkalicoccus_jeotagli-01660 1343 71 61 17
Halalkalicoccus_jeotagli-01661 1607 58 57 17
Halalkalicoccus_jeotagli-01664 342 92 51 14
Halalkalicoccus_jeotagli-01665 342 92 51 14
Halalkalicoccus_jeotagli-01674 1477 64 59 20
Halalkalicoccus_jeotagli-01677 12130 2 2 1
Halalkalicoccus_jeotagli-01678 12131 2 2 1
Halalkalicoccus_jeotagli-01680 3424 17 15 12
Halalkalicoccus_jeotagli-01682 564 80 64 16
Halalkalicoccus_jeotagli-01683 659 80 80 23
Halalkalicoccus_jeotagli-01685 5017 10 9 5
Halalkalicoccus_jeotagli-01688 1998 41 34 11
Halalkalicoccus_jeotagli-01690 12134 2 2 1
Halalkalicoccus_jeotagli-01692 NA NA NA NA
Halalkalicoccus_jeotagli-01695 5019 10 10 4
Halalkalicoccus_jeotagli-01696 1012 78 76 23
Halalkalicoccus_jeotagli-01697 12135 2 2 1
Halalkalicoccus_jeotagli-01701 12136 2 2 1
Halalkalicoccus_jeotagli-01702 8204 4 4 2
Halalkalicoccus_jeotagli-01706 1491 63 63 22
Halalkalicoccus_jeotagli-01707 661 80 75 19
Halalkalicoccus_jeotagli-01709 12139 2 2 1
Halalkalicoccus_jeotagli-01711 3725 15 15 8
Halalkalicoccus_jeotagli-01714 537 81 56 17
Halalkalicoccus_jeotagli-01716 1492 63 58 17
Halalkalicoccus_jeotagli-01718 5715 8 7 4
Halalkalicoccus_jeotagli-01719 2690 26 20 9
Halalkalicoccus_jeotagli-01721 663 80 80 23
Halalkalicoccus_jeotagli-01735 1515 62 62 20
Halalkalicoccus_jeotagli-01740 12140 2 2 1
Halalkalicoccus_jeotagli-01741 2914 23 23 13
Halalkalicoccus_jeotagli-01744 1388 68 47 17
Halalkalicoccus_jeotagli-01747 399 87 61 18
Halalkalicoccus_jeotagli-01750 12142 2 2 1
Halalkalicoccus_jeotagli-01753 12143 2 2 1
Halalkalicoccus_jeotagli-01754 12144 2 2 1
Halalkalicoccus_jeotagli-01756 12146 2 2 1
Halalkalicoccus_jeotagli-01765 12147 2 2 1
Halalkalicoccus_jeotagli-01768 12148 2 2 1
Halalkalicoccus_jeotagli-01769 3727 15 15 8
Halalkalicoccus_jeotagli-01773 1116 77 77 22
Halalkalicoccus_jeotagli-01779 4517 12 12 5
Halalkalicoccus_jeotagli-01781 380 89 68 23
Halalkalicoccus_jeotagli-01782 12149 2 2 1
Halalkalicoccus_jeotagli-01783 12150 2 2 1
Halalkalicoccus_jeotagli-01785 12151 2 2 1
Halalkalicoccus_jeotagli-01787 1016 78 77 21
Halalkalicoccus_jeotagli-01788 12152 2 2 1
Halalkalicoccus_jeotagli-01791 1809 48 48 19
Halalkalicoccus_jeotagli-01792 1117 77 77 21
Halalkalicoccus_jeotagli-01793 4270 13 11 4
Halalkalicoccus_jeotagli-01794 1118 77 76 22
Halalkalicoccus_jeotagli-01796 2104 38 37 11
Halalkalicoccus_jeotagli-01798 2243 34 21 11
Halalkalicoccus_jeotagli-01799 54 202 76 20
Halalkalicoccus_jeotagli-01802 1968 42 31 11
Halalkalicoccus_jeotagli-01803 2142 37 37 10
Halalkalicoccus_jeotagli-01810 12154 2 2 1
Halalkalicoccus_jeotagli-01811 12155 2 2 1
Halalkalicoccus_jeotagli-01812 NA NA NA NA
Halalkalicoccus_jeotagli-01813 12156 2 2 1
Halalkalicoccus_jeotagli-01815 12157 2 2 1
Halalkalicoccus_jeotagli-01816 12158 2 2 1
Halalkalicoccus_jeotagli-01817 12159 2 2 1
Halalkalicoccus_jeotagli-01818 12160 2 2 1
Halalkalicoccus_jeotagli-01823 12161 2 2 1
Halalkalicoccus_jeotagli-01825 12162 2 2 1
Halalkalicoccus_jeotagli-01826 2915 23 23 6
Halalkalicoccus_jeotagli-01827 2473 29 29 11
Halalkalicoccus_jeotagli-01829 3435 17 17 9
Halalkalicoccus_jeotagli-01835 2824 24 23 7
Halalkalicoccus_jeotagli-01837 2069 39 39 9
Halalkalicoccus_jeotagli-01840 1768 50 50 20
Halalkalicoccus_jeotagli-01843 2035 40 40 16
Halalkalicoccus_jeotagli-01844 9534 3 3 2
Halalkalicoccus_jeotagli-01849 871 79 79 23
Halalkalicoccus_jeotagli-01850 12163 2 2 1
Halalkalicoccus_jeotagli-01851 12164 2 2 1
Halalkalicoccus_jeotagli-01852 539 81 77 21
Halalkalicoccus_jeotagli-01853 539 81 77 21
Halalkalicoccus_jeotagli-01854 1686 54 34 12
Halalkalicoccus_jeotagli-01855 872 79 79 23
Halalkalicoccus_jeotagli-01856 1418 67 65 15
Halalkalicoccus_jeotagli-01860 1577 59 46 11
Halalkalicoccus_jeotagli-01863 12166 2 2 1
Halalkalicoccus_jeotagli-01865 12167 2 2 1
Halalkalicoccus_jeotagli-01873 674 80 61 18
Halalkalicoccus_jeotagli-01876 12168 2 2 1
Halalkalicoccus_jeotagli-01877 12169 2 2 1
Halalkalicoccus_jeotagli-01881 2106 38 38 8
Halalkalicoccus_jeotagli-01883 874 79 79 23
Halalkalicoccus_jeotagli-01902 1907 44 28 10
Halalkalicoccus_jeotagli-01904 8207 4 4 3
Halalkalicoccus_jeotagli-01906 12172 2 2 1
Halalkalicoccus_jeotagli-01907 6703 6 4 2
Halalkalicoccus_jeotagli-01908 1765 50 44 12
Halalkalicoccus_jeotagli-01912 12173 2 2 1
Halalkalicoccus_jeotagli-01915 12174 2 2 1
Halalkalicoccus_jeotagli-01916 12175 2 2 1
Halalkalicoccus_jeotagli-01917 12176 2 2 1
Halalkalicoccus_jeotagli-01918 2605 27 25 8
Halalkalicoccus_jeotagli-01924 12177 2 2 1
Halalkalicoccus_jeotagli-01926 4297 13 13 6
Halalkalicoccus_jeotagli-01928 12178 2 2 1
Halalkalicoccus_jeotagli-01929 679 80 80 23
Halalkalicoccus_jeotagli-01930 1020 78 78 23
Halalkalicoccus_jeotagli-01935 12179 2 2 1
Halalkalicoccus_jeotagli-01945 681 80 80 23
Halalkalicoccus_jeotagli-01949 12180 2 2 1
Halalkalicoccus_jeotagli-01951 403 87 77 21
Halalkalicoccus_jeotagli-01955 1578 59 57 18
Halalkalicoccus_jeotagli-01956 404 87 78 22
Halalkalicoccus_jeotagli-01958 1125 77 77 22
Halalkalicoccus_jeotagli-01964 12181 2 2 1
Halalkalicoccus_jeotagli-01966 12182 2 2 1
Halalkalicoccus_jeotagli-01973 684 80 80 23
Halalkalicoccus_jeotagli-01976 12184 2 2 1
Halalkalicoccus_jeotagli-01981 1184 76 76 20
Halalkalicoccus_jeotagli-01985 501 82 64 18
Halalkalicoccus_jeotagli-01989 687 80 79 23
Halalkalicoccus_jeotagli-01995 12187 2 2 1
Halalkalicoccus_jeotagli-02000 3584 16 16 8
Halalkalicoccus_jeotagli-02009 543 81 80 23
Halalkalicoccus_jeotagli-02012 1740 51 50 22
Halalkalicoccus_jeotagli-02013 6132 7 7 4
Halalkalicoccus_jeotagli-02014 689 80 80 23
Halalkalicoccus_jeotagli-02017 154 128 78 23
Halalkalicoccus_jeotagli-02020 121 143 66 19
Halalkalicoccus_jeotagli-02021 46 220 79 23
Halalkalicoccus_jeotagli-02024 6133 7 7 4
Halalkalicoccus_jeotagli-02030 12191 2 2 1
Halalkalicoccus_jeotagli-02031 1812 48 40 17
Halalkalicoccus_jeotagli-02040 303 96 80 23
Halalkalicoccus_jeotagli-02045 12192 2 2 1
Halalkalicoccus_jeotagli-02046 12193 2 2 1
Halalkalicoccus_jeotagli-02050 879 79 79 23
Halalkalicoccus_jeotagli-02051 3048 21 21 5
Halalkalicoccus_jeotagli-02053 1270 74 74 20
Halalkalicoccus_jeotagli-02056 1398 68 54 16
Halalkalicoccus_jeotagli-02057 1398 68 54 16
Halalkalicoccus_jeotagli-02058 1971 42 41 17
Halalkalicoccus_jeotagli-02060 2625 27 27 9
Halalkalicoccus_jeotagli-02062 12196 2 2 1
Halalkalicoccus_jeotagli-02063 12197 2 2 1
Halalkalicoccus_jeotagli-02066 8209 4 4 2
Halalkalicoccus_jeotagli-02071 12198 2 2 1
Halalkalicoccus_jeotagli-02073 9541 3 3 2
Halalkalicoccus_jeotagli-02074 2769 25 25 12
Halalkalicoccus_jeotagli-02078 12200 2 2 1
Halalkalicoccus_jeotagli-02079 12201 2 2 1
Halalkalicoccus_jeotagli-02080 9542 3 3 2
Halalkalicoccus_jeotagli-02084 12203 2 2 1
Halalkalicoccus_jeotagli-02093 3738 15 15 8
Halalkalicoccus_jeotagli-02099 12204 2 2 1
Halalkalicoccus_jeotagli-02101 1813 48 48 15
Halalkalicoccus_jeotagli-02103 12205 2 2 1
Halalkalicoccus_jeotagli-02106 12206 2 2 1
Halalkalicoccus_jeotagli-02124 12207 2 2 1
Halalkalicoccus_jeotagli-02126 2698 26 26 11
Halalkalicoccus_jeotagli-02128 12208 2 2 1
Halalkalicoccus_jeotagli-02129 12209 2 2 1
Halalkalicoccus_jeotagli-02130 12210 2 2 1
Halalkalicoccus_jeotagli-02131 887 79 79 23
Halalkalicoccus_jeotagli-02132 2074 39 35 10
Halalkalicoccus_jeotagli-02133 888 79 79 23
Halalkalicoccus_jeotagli-02137 12211 2 2 1
Halalkalicoccus_jeotagli-02147 8211 4 4 3
Halalkalicoccus_jeotagli-02148 2001 41 36 7
Halalkalicoccus_jeotagli-02153 717 80 80 23
Halalkalicoccus_jeotagli-02154 1026 78 78 23
Halalkalicoccus_jeotagli-02156 1129 77 77 23
Halalkalicoccus_jeotagli-02158 718 80 80 23
Halalkalicoccus_jeotagli-02159 719 80 80 23
Halalkalicoccus_jeotagli-02160 311 95 79 23
Halalkalicoccus_jeotagli-02164 1940 43 43 15
Halalkalicoccus_jeotagli-02167 2376 31 31 15
Halalkalicoccus_jeotagli-02169 891 79 79 23
Halalkalicoccus_jeotagli-02170 1227 75 75 20
Halalkalicoccus_jeotagli-02174 1493 63 63 20
Halalkalicoccus_jeotagli-02176 342 92 51 14
Halalkalicoccus_jeotagli-02180 2108 38 38 11
Halalkalicoccus_jeotagli-02181 NA NA NA NA
Halalkalicoccus_jeotagli-02182 1325 72 72 23
Halalkalicoccus_jeotagli-02184 313 95 53 13
Halalkalicoccus_jeotagli-02185 6137 7 7 2
Halalkalicoccus_jeotagli-02186 1769 50 48 15
Halalkalicoccus_jeotagli-02188 12214 2 2 1
Halalkalicoccus_jeotagli-02197 1908 44 44 16
Halalkalicoccus_jeotagli-02198 3050 21 21 5
Halalkalicoccus_jeotagli-02200 12216 2 2 1
Halalkalicoccus_jeotagli-02205 89 159 80 23
Halalkalicoccus_jeotagli-02206 2760 25 16 7
Halalkalicoccus_jeotagli-02212 7356 5 5 4
Halalkalicoccus_jeotagli-02213 12145 2 2 1
Halalkalicoccus_jeotagli-02215 1530 61 59 19
Halalkalicoccus_jeotagli-02217 12217 2 2 1
Halalkalicoccus_jeotagli-02220 1133 77 77 23
Halalkalicoccus_jeotagli-02222 1858 46 36 9
Halalkalicoccus_jeotagli-02223 4522 12 10 5
Halalkalicoccus_jeotagli-02225 369 90 80 23
Halalkalicoccus_jeotagli-02230 2550 28 27 11
Halalkalicoccus_jeotagli-02242 12222 2 2 1
Halalkalicoccus_jeotagli-02249 12223 2 2 1
Halalkalicoccus_jeotagli-02255 12224 2 2 1
Halalkalicoccus_jeotagli-02257 3709 15 13 7
Halalkalicoccus_jeotagli-02258 6741 6 5 4
Halalkalicoccus_jeotagli-02259 9547 3 3 2
Halalkalicoccus_jeotagli-02261 9490 3 2 1
Halalkalicoccus_jeotagli-02265 900 79 79 22
Halalkalicoccus_jeotagli-02268 2334 32 29 11
Halalkalicoccus_jeotagli-02270 901 79 79 23
Halalkalicoccus_jeotagli-02271 12228 2 2 1
Halalkalicoccus_jeotagli-02275 1720 52 51 13
Halalkalicoccus_jeotagli-02278 12229 2 2 1
Halalkalicoccus_jeotagli-02279 12230 2 2 1
Halalkalicoccus_jeotagli-02281 3318 18 18 7
Halalkalicoccus_jeotagli-02282 358 91 78 22
Halalkalicoccus_jeotagli-02284 149 129 65 20
Halalkalicoccus_jeotagli-02287 1909 44 44 18
Halalkalicoccus_jeotagli-02288 12231 2 2 1
Halalkalicoccus_jeotagli-02289 1880 45 45 19
Halalkalicoccus_jeotagli-02291 1610 58 58 17
Halalkalicoccus_jeotagli-02296 1518 62 61 18
Halalkalicoccus_jeotagli-02302 156 127 68 20
Halalkalicoccus_jeotagli-02304 1347 71 68 19
Halalkalicoccus_jeotagli-02305 12233 2 2 1
Halalkalicoccus_jeotagli-02311 12235 2 2 1
Halalkalicoccus_jeotagli-02320 12236 2 2 1
Halalkalicoccus_jeotagli-02323 5005 10 9 5
Halalkalicoccus_jeotagli-02324 5720 8 8 4
Halalkalicoccus_jeotagli-02327 6106 7 7 4
Halalkalicoccus_jeotagli-02329 1302 73 73 21
Halalkalicoccus_jeotagli-02331 282 99 80 23
Halalkalicoccus_jeotagli-02332 1741 51 51 11
Halalkalicoccus_jeotagli-02334 12237 2 2 1
Halalkalicoccus_jeotagli-02337 12238 2 2 1
Halalkalicoccus_jeotagli-02339 12239 2 2 1
Halalkalicoccus_jeotagli-02340 1642 56 56 14
Halalkalicoccus_jeotagli-02345 12240 2 2 1
Halalkalicoccus_jeotagli-02349 222 111 77 21
Halalkalicoccus_jeotagli-02350 12242 2 2 1
Halalkalicoccus_jeotagli-02353 9552 3 3 2
Halalkalicoccus_jeotagli-02354 12243 2 2 1
Halalkalicoccus_jeotagli-02358 12244 2 2 1
Halalkalicoccus_jeotagli-02360 392 88 76 20
Halalkalicoccus_jeotagli-02361 370 90 67 21
Halalkalicoccus_jeotagli-02362 12245 2 2 1
Halalkalicoccus_jeotagli-02364 12246 2 2 1
Halalkalicoccus_jeotagli-02365 435 85 77 23
Halalkalicoccus_jeotagli-02366 9553 3 3 2
Halalkalicoccus_jeotagli-02368 3440 17 17 6
Halalkalicoccus_jeotagli-02369 12247 2 2 1
Halalkalicoccus_jeotagli-02370 2434 30 30 9
Halalkalicoccus_jeotagli-02373 5027 10 10 3
Halalkalicoccus_jeotagli-02375 1910 44 44 15
Halalkalicoccus_jeotagli-02376 728 80 76 21
Halalkalicoccus_jeotagli-02377 450 84 79 23
Halalkalicoccus_jeotagli-02384 NA NA NA NA
Halalkalicoccus_jeotagli-02385 275 100 68 21
Halalkalicoccus_jeotagli-02392 3141 20 20 11
Halalkalicoccus_jeotagli-02393 7359 5 5 2
Halalkalicoccus_jeotagli-02394 2477 29 29 12
Halalkalicoccus_jeotagli-02395 12250 2 2 1
Halalkalicoccus_jeotagli-02401 12251 2 2 1
Halalkalicoccus_jeotagli-02406 12252 2 2 1
Halalkalicoccus_jeotagli-02410 12253 2 2 1
Halalkalicoccus_jeotagli-02417 2772 25 24 8
Halalkalicoccus_jeotagli-02418 NA NA NA NA
Halalkalicoccus_jeotagli-02420 1812 48 40 17
Halalkalicoccus_jeotagli-02421 12256 2 2 1
Halalkalicoccus_jeotagli-02422 12257 2 2 1
Halalkalicoccus_jeotagli-02423 5323 9 9 6
Halalkalicoccus_jeotagli-02424 12258 2 2 1
Halalkalicoccus_jeotagli-02425 4270 13 11 4
Halalkalicoccus_jeotagli-02426 112 149 68 21
Halalkalicoccus_jeotagli-02427 71 173 69 21
Halalkalicoccus_jeotagli-02429 2136 37 28 12
Halalkalicoccus_jeotagli-02430 12260 2 2 1
Halalkalicoccus_jeotagli-02432 8219 4 2 1
Halalkalicoccus_jeotagli-02433 162 125 52 17
Halalkalicoccus_jeotagli-02437 150 129 52 16
Halalkalicoccus_jeotagli-02438 2075 39 39 9
Halalkalicoccus_jeotagli-02439 6745 6 6 4
Halalkalicoccus_jeotagli-02441 12263 2 2 1
Halalkalicoccus_jeotagli-02442 2773 25 24 6
Halalkalicoccus_jeotagli-02444 1882 45 45 15
Halalkalicoccus_jeotagli-02447 12265 2 2 1
Halalkalicoccus_jeotagli-02448 12266 2 2 1
Halalkalicoccus_jeotagli-02449 165 124 56 19
Halalkalicoccus_jeotagli-02450 1709 53 43 15
Halalkalicoccus_jeotagli-02451 5324 9 9 7
Halalkalicoccus_jeotagli-02454 1837 47 32 14
Halalkalicoccus_jeotagli-02455 12267 2 2 1
Halalkalicoccus_jeotagli-02456 2292 33 24 12
Halalkalicoccus_jeotagli-02457 9556 3 3 2
Halalkalicoccus_jeotagli-02462 4525 12 12 7
Halalkalicoccus_jeotagli-02463 1709 53 43 15
Halalkalicoccus_jeotagli-02465 12272 2 2 1
Halalkalicoccus_jeotagli-02467 12273 2 2 1
Halalkalicoccus_jeotagli-02468 12274 2 2 1
Halalkalicoccus_jeotagli-02471 547 81 58 19
Halalkalicoccus_jeotagli-02472 12275 2 2 1
Halalkalicoccus_jeotagli-02473 150 129 52 16
Halalkalicoccus_jeotagli-02474 12276 2 2 1
Halalkalicoccus_jeotagli-02475 8219 4 2 1
Halalkalicoccus_jeotagli-02476 12277 2 2 1
Halalkalicoccus_jeotagli-02481 3052 21 21 10
Halalkalicoccus_jeotagli-02486 12278 2 2 1
Halalkalicoccus_jeotagli-02488 1274 74 74 23
Halalkalicoccus_jeotagli-02491 242 106 79 23
Halalkalicoccus_jeotagli-02492 1461 65 65 22
Halalkalicoccus_jeotagli-02493 1519 62 62 20
Halalkalicoccus_jeotagli-02496 4526 12 9 4
Halalkalicoccus_jeotagli-02498 1175 76 47 17
Halalkalicoccus_jeotagli-02503 12279 2 2 1
Halalkalicoccus_jeotagli-02507 12280 2 2 1
Halalkalicoccus_jeotagli-02510 393 88 76 19
Halalkalicoccus_jeotagli-02511 12281 2 2 1
Halalkalicoccus_jeotagli-02513 4012 14 14 6
Halalkalicoccus_jeotagli-02515 3591 16 16 7
Halalkalicoccus_jeotagli-02517 1583 59 59 21
Halalkalicoccus_jeotagli-02518 2227 35 35 10
Halalkalicoccus_jeotagli-02519 2842 24 24 6
Halalkalicoccus_jeotagli-02520 2293 33 32 11
Halalkalicoccus_jeotagli-02521 12282 2 2 1
Halalkalicoccus_jeotagli-02524 4748 11 11 2
Halalkalicoccus_jeotagli-02525 360 91 75 21
Halalkalicoccus_jeotagli-02527 4302 13 11 6
Halalkalicoccus_jeotagli-02532 2438 30 30 12
Halalkalicoccus_jeotagli-02534 1136 77 77 23
Halalkalicoccus_jeotagli-02535 1038 78 78 23
Halalkalicoccus_jeotagli-02541 2262 34 34 10
Halalkalicoccus_jeotagli-02548 NA NA NA NA
Halalkalicoccus_jeotagli-02551 12283 2 2 1
Halalkalicoccus_jeotagli-02553 12284 2 2 1
Halalkalicoccus_jeotagli-02554 2109 38 29 9
Halalkalicoccus_jeotagli-02555 2843 24 21 7
Halalkalicoccus_jeotagli-02556 2335 32 29 9
Halalkalicoccus_jeotagli-02557 12286 2 2 1
Halalkalicoccus_jeotagli-02558 1864 46 43 10
Halalkalicoccus_jeotagli-02559 4528 12 12 2
Halalkalicoccus_jeotagli-02562 12287 2 2 1
Halalkalicoccus_jeotagli-02566 9560 3 3 2
Halalkalicoccus_jeotagli-02570 12288 2 2 1
Halalkalicoccus_jeotagli-02572 5329 9 9 5
Halalkalicoccus_jeotagli-02574 732 80 80 23
Halalkalicoccus_jeotagli-02576 5330 9 9 6
Halalkalicoccus_jeotagli-02578 3592 16 16 9
Halalkalicoccus_jeotagli-02579 166 124 69 23
Halalkalicoccus_jeotagli-02580 3593 16 16 8
Halalkalicoccus_jeotagli-02583 12289 2 2 1
Halalkalicoccus_jeotagli-02585 908 79 79 22
Halalkalicoccus_jeotagli-02594 1742 51 51 11
Halalkalicoccus_jeotagli-02595 1771 50 50 12
Halalkalicoccus_jeotagli-02596 4752 11 11 4
Halalkalicoccus_jeotagli-02600 1744 51 51 12
Halalkalicoccus_jeotagli-02602 1722 52 51 12
Halalkalicoccus_jeotagli-02604 12292 2 2 1
Halalkalicoccus_jeotagli-02609 186 117 52 17
Halalkalicoccus_jeotagli-02610 12293 2 2 1
Halalkalicoccus_jeotagli-02611 12294 2 2 1
Halalkalicoccus_jeotagli-02613 12295 2 2 1
Halalkalicoccus_jeotagli-02614 12296 2 2 1
Halalkalicoccus_jeotagli-02615 9561 3 3 2
Halalkalicoccus_jeotagli-02616 2919 23 23 10
Halalkalicoccus_jeotagli-02621 12297 2 2 1
Halalkalicoccus_jeotagli-02622 2336 32 32 8
Halalkalicoccus_jeotagli-02623 12298 2 2 1
Halalkalicoccus_jeotagli-02626 734 80 80 23
Halalkalicoccus_jeotagli-02628 1941 43 43 18
Halalkalicoccus_jeotagli-02629 1042 78 78 22
Halalkalicoccus_jeotagli-02633 1746 51 48 15
Halalkalicoccus_jeotagli-02636 1723 52 52 17
Halalkalicoccus_jeotagli-02637 2990 22 22 6
Halalkalicoccus_jeotagli-02639 12299 2 2 1
Halalkalicoccus_jeotagli-02642 736 80 80 23
Halalkalicoccus_jeotagli-02644 12302 2 2 1
Halalkalicoccus_jeotagli-02645 911 79 79 22
Halalkalicoccus_jeotagli-02649 12303 2 2 1
Halalkalicoccus_jeotagli-02651 737 80 80 23
Halalkalicoccus_jeotagli-02654 912 79 79 23
Halalkalicoccus_jeotagli-02655 260 103 80 23
Halalkalicoccus_jeotagli-02656 NA NA NA NA
Halalkalicoccus_jeotagli-02659 1838 47 44 14
Halalkalicoccus_jeotagli-02661 7362 5 5 3
Halalkalicoccus_jeotagli-02663 12304 2 2 1
Halalkalicoccus_jeotagli-02665 7363 5 5 4
Halalkalicoccus_jeotagli-02669 12305 2 2 1
Halalkalicoccus_jeotagli-02673 12306 2 2 1
Halalkalicoccus_jeotagli-02674 1138 77 77 23
Halalkalicoccus_jeotagli-02677 12307 2 2 1
Halalkalicoccus_jeotagli-02678 12308 2 2 1
Halalkalicoccus_jeotagli-02682 12309 2 2 1
Halalkalicoccus_jeotagli-02694 12310 2 2 1
Halalkalicoccus_jeotagli-02695 12311 2 2 1
Halalkalicoccus_jeotagli-02697 2479 29 29 10
Halalkalicoccus_jeotagli-02699 2632 27 27 11
Halalkalicoccus_jeotagli-02702 12312 2 2 1
Halalkalicoccus_jeotagli-02722 12313 2 2 1
Halalkalicoccus_jeotagli-02725 5726 8 8 2
Halalkalicoccus_jeotagli-02726 12314 2 2 1
Halalkalicoccus_jeotagli-02728 12316 2 2 1
Halalkalicoccus_jeotagli-02734 8145 4 2 1
Halalkalicoccus_jeotagli-02745 398 87 75 21
Halalkalicoccus_jeotagli-02747 4304 13 13 7
Halalkalicoccus_jeotagli-02753 12320 2 2 2
Halalkalicoccus_jeotagli-02761 918 79 79 22
Halalkalicoccus_jeotagli-02781 2602 27 27 11
Halalkalicoccus_jeotagli-02782 232 109 65 18
Halalkalicoccus_jeotagli-02783 1140 77 77 22
Halalkalicoccus_jeotagli-02785 12324 2 2 1
Halalkalicoccus_jeotagli-02787 1305 73 73 21
Halalkalicoccus_jeotagli-02788 4758 11 11 8
Halalkalicoccus_jeotagli-02799 1562 60 60 17
Halalkalicoccus_jeotagli-02801 1048 78 78 23
Halalkalicoccus_jeotagli-02803 919 79 79 23
Halalkalicoccus_jeotagli-02806 742 80 80 23
Halalkalicoccus_jeotagli-02811 9565 3 3 2
Halalkalicoccus_jeotagli-02812 8224 4 4 3
Halalkalicoccus_jeotagli-02813 1402 68 68 21
Halalkalicoccus_jeotagli-02816 76 169 79 22
Halalkalicoccus_jeotagli-02819 12326 2 2 1
Halalkalicoccus_jeotagli-02820 12327 2 2 1
Halalkalicoccus_jeotagli-02821 920 79 79 23
Halalkalicoccus_jeotagli-02822 1689 54 54 18
Halalkalicoccus_jeotagli-02827 1977 42 42 15
Halalkalicoccus_jeotagli-02830 3147 20 20 5
Halalkalicoccus_jeotagli-02833 12328 2 2 1
Halalkalicoccus_jeotagli-02834 1724 52 52 16
Halalkalicoccus_jeotagli-02839 12330 2 2 1
Halalkalicoccus_jeotagli-02840 3747 15 14 9
Halalkalicoccus_jeotagli-02841 5334 9 7 4
Halalkalicoccus_jeotagli-02843 5729 8 8 5
Halalkalicoccus_jeotagli-02850 1403 68 55 17
Halalkalicoccus_jeotagli-02860 12332 2 2 1
Halalkalicoccus_jeotagli-02862 12333 2 2 1
Halalkalicoccus_jeotagli-02865 149 129 65 20
Halalkalicoccus_jeotagli-02866 8225 4 4 2
Halalkalicoccus_jeotagli-02867 12334 2 2 1
Halalkalicoccus_jeotagli-02869 921 79 79 22
Halalkalicoccus_jeotagli-02870 12335 2 2 1
Halalkalicoccus_jeotagli-02873 12336 2 2 1
Halalkalicoccus_jeotagli-02878 9569 3 3 2
Halalkalicoccus_jeotagli-02879 1905 44 42 14
Halalkalicoccus_jeotagli-02883 746 80 80 23
Halalkalicoccus_jeotagli-02887 283 99 80 23
Halalkalicoccus_jeotagli-02890 12337 2 2 1
Halalkalicoccus_jeotagli-02899 1308 73 73 23
Halalkalicoccus_jeotagli-02900 2001 41 36 7
Halalkalicoccus_jeotagli-02901 1050 78 78 23
Halalkalicoccus_jeotagli-02905 1425 67 49 15
Halalkalicoccus_jeotagli-02906 166 124 69 23
Halalkalicoccus_jeotagli-02911 2846 24 24 9
Halalkalicoccus_jeotagli-02912 925 79 79 22
Halalkalicoccus_jeotagli-02914 509 82 79 23
Halalkalicoccus_jeotagli-02915 597 80 80 23
Halalkalicoccus_jeotagli-02917 12338 2 2 1
Halalkalicoccus_jeotagli-02919 12339 2 2 1
Halalkalicoccus_jeotagli-02921 1277 74 74 22
Halalkalicoccus_jeotagli-02922 927 79 79 22
Halalkalicoccus_jeotagli-02926 1376 69 69 22
Halalkalicoccus_jeotagli-02927 929 79 79 23
Halalkalicoccus_jeotagli-02928 12340 2 2 1
Halalkalicoccus_jeotagli-02929 12341 2 2 1
Halalkalicoccus_jeotagli-02931 12342 2 2 1
Halalkalicoccus_jeotagli-02940 12343 2 2 1
Halalkalicoccus_jeotagli-02944 1147 77 77 22
Halalkalicoccus_jeotagli-02946 750 80 80 23
Halalkalicoccus_jeotagli-02948 1236 75 75 22
Halalkalicoccus_jeotagli-02951 12344 2 2 1
Halalkalicoccus_jeotagli-02954 12345 2 2 1
Halalkalicoccus_jeotagli-02955 12346 2 2 1
Halalkalicoccus_jeotagli-02959 12347 2 2 1
Halalkalicoccus_jeotagli-02963 2847 24 19 10
Halalkalicoccus_jeotagli-02970 12348 2 2 1
Halalkalicoccus_jeotagli-02972 3323 18 18 7
Halalkalicoccus_jeotagli-02973 3148 20 20 9
Halalkalicoccus_jeotagli-02978 9571 3 3 2
Halalkalicoccus_jeotagli-02980 2295 33 33 9
Halalkalicoccus_jeotagli-02983 2111 38 38 14
Halalkalicoccus_jeotagli-02986 1691 54 35 13
Halalkalicoccus_jeotagli-02987 12349 2 2 1
Halalkalicoccus_jeotagli-02989 12350 2 2 1
Halalkalicoccus_jeotagli-02997 2259 34 33 12
Halalkalicoccus_jeotagli-03003 2559 28 27 10
Halalkalicoccus_jeotagli-03005 12352 2 2 1
Halalkalicoccus_jeotagli-03009 2338 32 31 9
Halalkalicoccus_jeotagli-03010 138 135 78 23
Halalkalicoccus_jeotagli-03015 154 128 78 23
Halalkalicoccus_jeotagli-03017 8228 4 4 3
Halalkalicoccus_jeotagli-03018 1838 47 44 14
Halalkalicoccus_jeotagli-03021 12356 2 2 1
Halalkalicoccus_jeotagli-03029 1791 49 49 19
Halalkalicoccus_jeotagli-03030 935 79 79 23
Halalkalicoccus_jeotagli-03034 12357 2 2 1
Halalkalicoccus_jeotagli-03035 12358 2 2 1
Halalkalicoccus_jeotagli-03038 2760 25 16 7
Halalkalicoccus_jeotagli-03041 3749 15 15 7
Halalkalicoccus_jeotagli-03043 58 196 80 23
Halalkalicoccus_jeotagli-03044 54 202 76 20
Halalkalicoccus_jeotagli-03045 58 196 80 23
Halalkalicoccus_jeotagli-03047 NA NA NA NA
Halalkalicoccus_jeotagli-03048 1613 58 53 19
Halalkalicoccus_jeotagli-03055 12359 2 2 1
Halalkalicoccus_jeotagli-03056 759 80 80 23
Halalkalicoccus_jeotagli-03058 1363 70 70 21
Halalkalicoccus_jeotagli-03059 1061 78 78 23
Halalkalicoccus_jeotagli-03062 12360 2 2 1
Halalkalicoccus_jeotagli-03064 1200 76 76 22
Halalkalicoccus_jeotagli-03067 12361 2 2 1
Halalkalicoccus_jeotagli-03068 7375 5 5 4
Halalkalicoccus_jeotagli-03070 12362 2 2 1
Halalkalicoccus_jeotagli-03072 7376 5 5 3
Halalkalicoccus_jeotagli-03073 12363 2 2 1
Halalkalicoccus_jeotagli-03074 1577 59 46 11
Halalkalicoccus_jeotagli-03075 2191 36 36 5
Halalkalicoccus_jeotagli-03076 1747 51 51 19
Halalkalicoccus_jeotagli-03077 1240 75 56 21
Halalkalicoccus_jeotagli-03080 1944 43 43 12
Halalkalicoccus_jeotagli-03081 12365 2 2 1
Halalkalicoccus_jeotagli-03082 2637 27 27 7
Halalkalicoccus_jeotagli-03084 554 81 80 23
Halalkalicoccus_jeotagli-03085 1350 71 71 17
Halalkalicoccus_jeotagli-03086 1201 76 76 23
Halalkalicoccus_jeotagli-03089 762 80 80 23
Halalkalicoccus_jeotagli-03092 1404 68 68 19
Halalkalicoccus_jeotagli-03102 1062 78 78 23
Halalkalicoccus_jeotagli-03104 12367 2 2 1
Halalkalicoccus_jeotagli-03107 1203 76 76 21
Halalkalicoccus_jeotagli-03108 12368 2 2 1
Halalkalicoccus_jeotagli-03110 12370 2 2 1
Halalkalicoccus_jeotagli-03114 12372 2 2 1
Halalkalicoccus_jeotagli-03118 1293 73 71 20
Halalkalicoccus_jeotagli-03120 12373 2 2 1
Halalkalicoccus_jeotagli-03122 394 88 45 18
Halalkalicoccus_jeotagli-03126 2441 30 30 12
Halalkalicoccus_jeotagli-03128 12374 2 2 1
Halalkalicoccus_jeotagli-03132 4533 12 12 6
Halalkalicoccus_jeotagli-03134 12375 2 2 1
Halalkalicoccus_jeotagli-03137 12376 2 2 1
Halalkalicoccus_jeotagli-03144 765 80 80 23
Halalkalicoccus_jeotagli-03145 12377 2 2 1
Halalkalicoccus_jeotagli-03147 12378 2 2 1
Halalkalicoccus_jeotagli-03148 941 79 79 23
Halalkalicoccus_jeotagli-03150 12379 2 2 1
Halalkalicoccus_jeotagli-03159 943 79 79 22
Halalkalicoccus_jeotagli-03160 618 80 80 23
Halalkalicoccus_jeotagli-03169 5043 10 10 6
Halalkalicoccus_jeotagli-03175 5044 10 10 8
Halalkalicoccus_jeotagli-03177 2368 31 29 10
Halalkalicoccus_jeotagli-03179 1351 71 69 18
Halalkalicoccus_jeotagli-03181 1442 66 65 21
Halalkalicoccus_jeotagli-03185 1065 78 78 22
Halalkalicoccus_jeotagli-03187 12380 2 2 1
Halalkalicoccus_jeotagli-03189 768 80 80 23
Halalkalicoccus_jeotagli-03190 12381 2 2 1
Halalkalicoccus_jeotagli-03191 12382 2 2 1
Halalkalicoccus_jeotagli-03192 440 84 75 19
Halalkalicoccus_jeotagli-03194 1066 78 78 22
Halalkalicoccus_jeotagli-03199 1666 55 55 18
Halalkalicoccus_jeotagli-03200 12383 2 2 1
Halalkalicoccus_jeotagli-03207 12384 2 2 1
Halalkalicoccus_jeotagli-03208 285 98 78 22
Halalkalicoccus_jeotagli-03213 1426 67 67 19
Halalkalicoccus_jeotagli-03214 1152 77 77 22
Halalkalicoccus_jeotagli-03218 1153 77 77 23
Halalkalicoccus_jeotagli-03219 12386 2 2 1
Halalkalicoccus_jeotagli-03224 1142 77 77 22
Halalkalicoccus_jeotagli-03225 76 169 79 22
Halalkalicoccus_jeotagli-03231 12387 2 2 1
Halalkalicoccus_jeotagli-03233 946 79 79 23
Halalkalicoccus_jeotagli-03236 3753 15 15 8
Halalkalicoccus_jeotagli-03246 537 81 56 17
Halalkalicoccus_jeotagli-03247 12388 2 2 1
Halalkalicoccus_jeotagli-03248 12389 2 2 1
Halalkalicoccus_jeotagli-03251 12390 2 2 1
Halalkalicoccus_jeotagli-03254 3325 18 18 8
Halalkalicoccus_jeotagli-03257 12392 2 2 1
Halalkalicoccus_jeotagli-03267 778 80 80 23
Halalkalicoccus_jeotagli-03270 6752 6 6 4
Halalkalicoccus_jeotagli-03281 12395 2 2 1
Halalkalicoccus_jeotagli-03283 12396 2 2 1
Halalkalicoccus_jeotagli-03285 953 79 79 22
Halalkalicoccus_jeotagli-03292 1792 49 49 11
Halalkalicoccus_jeotagli-03293 3597 16 16 7
Halalkalicoccus_jeotagli-03295 88 160 79 22
Halalkalicoccus_jeotagli-03297 12397 2 2 1
Halalkalicoccus_jeotagli-03299 955 79 79 23
Halalkalicoccus_jeotagli-03300 9576 3 3 2
Halalkalicoccus_jeotagli-03303 9578 3 3 2
Halalkalicoccus_jeotagli-03304 12399 2 2 1
Halalkalicoccus_jeotagli-03306 NA NA NA NA
Halalkalicoccus_jeotagli-03307 150 129 52 16
Halalkalicoccus_jeotagli-03313 1068 78 78 23
Halalkalicoccus_jeotagli-03314 1427 67 67 23
Halalkalicoccus_jeotagli-03317 784 80 80 23
Halalkalicoccus_jeotagli-03318 2978 22 22 12
Halalkalicoccus_jeotagli-03319 12400 2 2 1
Halalkalicoccus_jeotagli-03320 9579 3 3 2
Halalkalicoccus_jeotagli-03321 12401 2 2 1
Halalkalicoccus_jeotagli-03330 12402 2 2 1
Halalkalicoccus_jeotagli-03331 12403 2 2 1
Halalkalicoccus_jeotagli-03332 2339 32 32 10
Halalkalicoccus_jeotagli-03338 3709 15 13 7
Halalkalicoccus_jeotagli-03343 1464 65 65 18
Halalkalicoccus_jeotagli-03345 159 126 79 22
Halalkalicoccus_jeotagli-03347 3228 19 19 10
Halalkalicoccus_jeotagli-03348 1914 44 44 13
Halalkalicoccus_jeotagli-03350 513 82 68 18
Halalkalicoccus_jeotagli-03351 1070 78 78 21
Halalkalicoccus_jeotagli-03354 1331 72 72 21
Halalkalicoccus_jeotagli-03356 361 91 78 23
Halalkalicoccus_jeotagli-03359 788 80 80 23
Halalkalicoccus_jeotagli-03361 789 80 80 23
Halalkalicoccus_jeotagli-03365 12406 2 2 1
Halalkalicoccus_jeotagli-03366 1915 44 36 12
Halalkalicoccus_jeotagli-03367 9580 3 3 2
Halalkalicoccus_jeotagli-03368 3449 17 16 8
Halalkalicoccus_jeotagli-03369 9581 3 3 2
Halalkalicoccus_jeotagli-03374 5341 9 8 6
Halalkalicoccus_jeotagli-03375 3599 16 15 7
Halalkalicoccus_jeotagli-03376 12408 2 2 1
Halalkalicoccus_jeotagli-03377 3327 18 18 9
Halalkalicoccus_jeotagli-03379 2078 39 32 14
Halalkalicoccus_jeotagli-03380 12409 2 2 1
Halalkalicoccus_jeotagli-03384 1566 60 59 18
Halalkalicoccus_jeotagli-03385 12410 2 2 1
Halalkalicoccus_jeotagli-03387 12411 2 2 1
Halalkalicoccus_jeotagli-03392 12412 2 2 1
Halalkalicoccus_jeotagli-03393 1668 55 55 13
Halalkalicoccus_jeotagli-03395 2265 34 34 14
Halalkalicoccus_jeotagli-03396 12413 2 2 1
Halalkalicoccus_jeotagli-03401 12414 2 2 1
Halalkalicoccus_jeotagli-03406 2562 28 27 8
Halalkalicoccus_jeotagli-03407 1377 69 68 20
Halalkalicoccus_jeotagli-03409 161 125 74 18
Halalkalicoccus_jeotagli-03411 12415 2 2 1
Halalkalicoccus_jeotagli-03419 2079 39 37 15
Halalkalicoccus_jeotagli-03421 12416 2 2 1
Halalkalicoccus_jeotagli-03428 NA NA NA NA
null NA NA NA NA
null NA NA NA NA
null NA NA NA NA
null NA NA NA NA
null NA NA NA NA
null NA NA NA NA
null NA NA NA NA
null NA NA NA NA
null NA NA NA NA
null NA NA NA NA
null NA NA NA NA
null NA NA NA NA
null NA NA NA NA
null NA NA NA NA
null NA NA NA NA
null NA NA NA NA
null NA NA NA NA
null NA NA NA NA
Halalkalicoccus_jeotagli-00069 NA NA NA NA
Halalkalicoccus_jeotagli-00070 NA NA NA NA
Halalkalicoccus_jeotagli-00073 11718 2 2 1
Halalkalicoccus_jeotagli-00074 11719 2 2 1
Halalkalicoccus_jeotagli-00075 2416 30 25 13
Halalkalicoccus_jeotagli-00076 11720 2 2 1
Halalkalicoccus_jeotagli-00079 152 128 80 23
Halalkalicoccus_jeotagli-00080 11721 2 2 1
Halalkalicoccus_jeotagli-00090 6697 6 6 5
Halalkalicoccus_jeotagli-00092 6092 7 7 6
Halalkalicoccus_jeotagli-00095 5279 9 8 6
Halalkalicoccus_jeotagli-00105 5669 8 8 5
Halalkalicoccus_jeotagli-00108 11725 2 2 1
Halalkalicoccus_jeotagli-00109 224 110 55 18
Halalkalicoccus_jeotagli-00113 11727 2 2 1
Halalkalicoccus_jeotagli-00116 9449 3 3 2
Halalkalicoccus_jeotagli-00117 5281 9 9 6
Halalkalicoccus_jeotagli-00118 11728 2 2 1
Halalkalicoccus_jeotagli-00120 2823 24 24 13
Halalkalicoccus_jeotagli-00121 11730 2 2 1
Halalkalicoccus_jeotagli-00124 1380 68 43 12
Halalkalicoccus_jeotagli-00125 1830 47 42 14
Halalkalicoccus_jeotagli-00126 11732 2 2 1
Halalkalicoccus_jeotagli-00132 2366 31 29 11
Halalkalicoccus_jeotagli-00133 9450 3 3 2
Halalkalicoccus_jeotagli-00134 11735 2 2 1
Halalkalicoccus_jeotagli-00143 1848 46 28 11
Halalkalicoccus_jeotagli-00144 11738 2 2 1
Halalkalicoccus_jeotagli-00150 9454 3 3 2
Halalkalicoccus_jeotagli-00162 11742 2 2 1
Halalkalicoccus_jeotagli-00166 11743 2 2 1
Halalkalicoccus_jeotagli-00169 NA NA NA NA
Halalkalicoccus_jeotagli-00173 3202 19 19 9
Halalkalicoccus_jeotagli-00175 NA NA NA NA
Halalkalicoccus_jeotagli-00180 441 84 76 23
Halalkalicoccus_jeotagli-00182 11744 2 2 1
Halalkalicoccus_jeotagli-00184 58 196 80 23
Halalkalicoccus_jeotagli-00186 2750 25 25 10
Halalkalicoccus_jeotagli-00187 11746 2 2 1
Halalkalicoccus_jeotagli-00192 11747 2 2 1
Halalkalicoccus_jeotagli-00193 11748 2 2 1
Halalkalicoccus_jeotagli-00196 11749 2 2 1
Halalkalicoccus_jeotagli-00198 8143 4 2 1
Halalkalicoccus_jeotagli-00199 11750 2 2 1
Halalkalicoccus_jeotagli-00200 11751 2 2 1
Halalkalicoccus_jeotagli-00203 11752 2 2 1
Halalkalicoccus_jeotagli-00204 11753 2 2 1
Halalkalicoccus_jeotagli-00205 8144 4 4 3
Halalkalicoccus_jeotagli-00208 11755 2 2 1
Halalkalicoccus_jeotagli-00211 NA NA NA NA
Halalkalicoccus_jeotagli-00213 9457 3 3 2
Halalkalicoccus_jeotagli-00220 11757 2 2 1
Halalkalicoccus_jeotagli-00221 11758 2 2 1
Halalkalicoccus_jeotagli-00222 6702 6 6 4
Halalkalicoccus_jeotagli-00223 11759 2 2 1
Halalkalicoccus_jeotagli-00225 8145 4 2 1
Halalkalicoccus_jeotagli-00226 11760 2 2 1
Halalkalicoccus_jeotagli-00230 11761 2 2 2
Halalkalicoccus_jeotagli-00232 NA NA NA NA
Halalkalicoccus_jeotagli-00234 11762 2 2 1
Halalkalicoccus_jeotagli-00235 8147 4 3 2
Halalkalicoccus_jeotagli-00238 152 128 80 23
Halalkalicoccus_jeotagli-00239 6703 6 4 2
Halalkalicoccus_jeotagli-00240 11763 2 2 1
Halalkalicoccus_jeotagli-00241 8148 4 2 1
Halalkalicoccus_jeotagli-00245 11765 2 2 1
Halalkalicoccus_jeotagli-00247 2752 25 25 9
Halalkalicoccus_jeotagli-00248 11766 2 2 1
Halalkalicoccus_jeotagli-00250 11767 2 2 1
Halalkalicoccus_jeotagli-00252 3710 15 13 7
Halalkalicoccus_jeotagli-00253 11768 2 2 1
Halalkalicoccus_jeotagli-00254 NA NA NA NA
Halalkalicoccus_jeotagli-00256 11770 2 2 1
Halalkalicoccus_jeotagli-00260 1530 61 59 19
Halalkalicoccus_jeotagli-00262 11774 2 2 1
Halalkalicoccus_jeotagli-00264 2690 26 20 9
Halalkalicoccus_jeotagli-00265 8143 4 2 1
Halalkalicoccus_jeotagli-00266 11776 2 2 1
Halalkalicoccus_jeotagli-00267 11777 2 2 1
Halalkalicoccus_jeotagli-00268 9459 3 3 2
Halalkalicoccus_jeotagli-00275 7311 5 5 3
Halalkalicoccus_jeotagli-00277 11781 2 2 1
Halalkalicoccus_jeotagli-00279 1805 48 46 17
Halalkalicoccus_jeotagli-00280 7312 5 5 4
Halalkalicoccus_jeotagli-00285 11783 2 2 1
Halalkalicoccus_jeotagli-00289 8151 4 4 3
Halalkalicoccus_jeotagli-00290 11784 2 2 1
Halalkalicoccus_jeotagli-00291 11785 2 2 1
Halalkalicoccus_jeotagli-00294 2060 39 34 10
Halalkalicoccus_jeotagli-00295 3971 14 13 7
Halalkalicoccus_jeotagli-00296 11786 2 2 1
Halalkalicoccus_jeotagli-00297 11787 2 2 1
Halalkalicoccus_jeotagli-00299 2091 38 34 15
Halalkalicoccus_jeotagli-00300 2170 36 33 15
Halalkalicoccus_jeotagli-00303 11788 2 2 1
Halalkalicoccus_jeotagli-00305 NA NA NA NA
Halalkalicoccus_jeotagli-00306 7313 5 2 1
Halalkalicoccus_jeotagli-00307 3031 21 18 9
Halalkalicoccus_jeotagli-00310 1830 47 42 14
Halalkalicoccus_jeotagli-00311 11790 2 2 1
Halalkalicoccus_jeotagli-00312 11791 2 2 1
Halalkalicoccus_jeotagli-00315 11793 2 2 1
Halalkalicoccus_jeotagli-00317 11794 2 2 1
Halalkalicoccus_jeotagli-00319 NA NA NA NA
Halalkalicoccus_jeotagli-00321 2281 33 24 12
Halalkalicoccus_jeotagli-00322 5673 8 8 3
Halalkalicoccus_jeotagli-00324 4492 12 12 2
Halalkalicoccus_jeotagli-00328 11797 2 2 1
Halalkalicoccus_jeotagli-00329 8154 4 2 1
Halalkalicoccus_jeotagli-00330 11798 2 2 1
Halalkalicoccus_jeotagli-00332 11800 2 2 1
Halalkalicoccus_jeotagli-00336 11802 2 2 1
Halalkalicoccus_jeotagli-00338 11803 2 2 1
Halalkalicoccus_jeotagli-00339 8155 4 4 4
Halalkalicoccus_jeotagli-00340 NA NA NA NA
Halalkalicoccus_jeotagli-00342 NA NA NA NA
Halalkalicoccus_jeotagli-00343 6105 7 2 1
Halalkalicoccus_jeotagli-00344 11804 2 2 1
Halalkalicoccus_jeotagli-00345 NA NA NA NA
Halalkalicoccus_jeotagli-00346 9464 3 3 2
Halalkalicoccus_jeotagli-00347 11805 2 2 1
Halalkalicoccus_jeotagli-00350 6706 6 3 2
Halalkalicoccus_jeotagli-00353 11806 2 2 1
Halalkalicoccus_jeotagli-00354 11807 2 2 1
Halalkalicoccus_jeotagli-00355 9465 3 3 2
Halalkalicoccus_jeotagli-00356 11808 2 2 1
Halalkalicoccus_jeotagli-00357 11809 2 2 1
Halalkalicoccus_jeotagli-00359 8157 4 2 1
Halalkalicoccus_jeotagli-00360 11811 2 2 1
Halalkalicoccus_jeotagli-00361 2132 37 32 14
Halalkalicoccus_jeotagli-00362 11812 2 2 1
Halalkalicoccus_jeotagli-00363 11813 2 2 1
Halalkalicoccus_jeotagli-03478 7381 5 4 3
Halalkalicoccus_jeotagli-03479 9596 3 2 1
Halalkalicoccus_jeotagli-03480 9597 3 2 1
Halalkalicoccus_jeotagli-03481 9598 3 2 1
Halalkalicoccus_jeotagli-03482 6090 7 2 1
Halalkalicoccus_jeotagli-03483 9599 3 2 1
Halalkalicoccus_jeotagli-03484 2485 29 23 11
Halalkalicoccus_jeotagli-03486 6695 6 3 2
Halalkalicoccus_jeotagli-03487 12418 2 1 1
Halalkalicoccus_jeotagli-03488 9584 3 2 1
Halalkalicoccus_jeotagli-03489 9585 3 2 1
Halalkalicoccus_jeotagli-03490 9586 3 2 1
Halalkalicoccus_jeotagli-03491 9587 3 2 1
Halalkalicoccus_jeotagli-03492 7305 5 2 1
Halalkalicoccus_jeotagli-03493 5277 9 2 1
Halalkalicoccus_jeotagli-03494 9588 3 2 1
Halalkalicoccus_jeotagli-03495 9589 3 2 1
Halalkalicoccus_jeotagli-03496 9590 3 2 1
Halalkalicoccus_jeotagli-03498 9591 3 2 1
Halalkalicoccus_jeotagli-03499 7379 5 3 2
Halalkalicoccus_jeotagli-03502 9594 3 2 1
Halalkalicoccus_jeotagli-03503 2821 24 19 9
Halalkalicoccus_jeotagli-03504 7380 5 4 3
Halalkalicoccus_jeotagli-03511 6756 6 5 3
Halalkalicoccus_jeotagli-03512 12419 2 1 1
Halalkalicoccus_jeotagli-03513 NA NA NA NA
Halalkalicoccus_jeotagli-03514 6757 6 5 5
Halalkalicoccus_jeotagli-03515 5047 10 10 8
Halalkalicoccus_jeotagli-03516 9519 3 3 2
Halalkalicoccus_jeotagli-03524 NA NA NA NA
Halalkalicoccus_jeotagli-03525 12428 2 2 1
Halalkalicoccus_jeotagli-03528 9601 3 3 2
Halalkalicoccus_jeotagli-03530 12429 2 2 1
Halalkalicoccus_jeotagli-03532 2379 31 28 11
Halalkalicoccus_jeotagli-03540 9602 3 3 2
Halalkalicoccus_jeotagli-03541 9603 3 3 2
Halalkalicoccus_jeotagli-03542 12431 2 2 1
Halalkalicoccus_jeotagli-03543 61 188 72 20
Halalkalicoccus_jeotagli-03544 12432 2 2 1
Halalkalicoccus_jeotagli-03545 12433 2 2 1
Halalkalicoccus_jeotagli-03546 12434 2 2 1
Halalkalicoccus_jeotagli-03549 12435 2 2 1
Halalkalicoccus_jeotagli-03550 12436 2 2 1
Halalkalicoccus_jeotagli-03551 12437 2 2 1
Halalkalicoccus_jeotagli-03552 NA NA NA NA
Halalkalicoccus_jeotagli-03557 6706 6 3 2
Halalkalicoccus_jeotagli-03561 7313 5 2 1
Halalkalicoccus_jeotagli-03562 8154 4 2 1
Halalkalicoccus_jeotagli-03563 12440 2 2 1
Halalkalicoccus_jeotagli-03564 NA NA NA NA
Halalkalicoccus_jeotagli-03572 NA NA NA NA
Halalkalicoccus_jeotagli-03574 12442 2 2 1
Halalkalicoccus_jeotagli-03578 12444 2 2 1
Halalkalicoccus_jeotagli-03581 2563 28 23 12
Halalkalicoccus_jeotagli-03582 5343 9 8 4
Halalkalicoccus_jeotagli-03588 6164 7 6 4
Halalkalicoccus_jeotagli-03590 12446 2 2 1
Halalkalicoccus_jeotagli-03591 12447 2 2 1
Halalkalicoccus_jeotagli-03592 6165 7 7 3
Halalkalicoccus_jeotagli-03595 54 202 76 20
Halalkalicoccus_jeotagli-03596 12449 2 2 1
Halalkalicoccus_jeotagli-03597 9606 3 3 2
Halalkalicoccus_jeotagli-03598 12450 2 2 1
Halalkalicoccus_jeotagli-03600 1157 76 39 12
Halalkalicoccus_jeotagli-03601 12451 2 2 1
Halalkalicoccus_jeotagli-03602 12452 2 2 1
Halalkalicoccus_jeotagli-03603 12453 2 2 1
Halalkalicoccus_jeotagli-03604 12454 2 2 1
Halalkalicoccus_jeotagli-03606 12455 2 2 1
Halalkalicoccus_jeotagli-03607 2080 39 34 13
Halalkalicoccus_jeotagli-03609 12456 2 2 1
Halalkalicoccus_jeotagli-03611 12457 2 2 1
Halalkalicoccus_jeotagli-03613 263 103 75 19
Halalkalicoccus_jeotagli-03615 12458 2 2 1
Halalkalicoccus_jeotagli-03616 9608 3 3 2
Halalkalicoccus_jeotagli-03617 12459 2 2 1
Halalkalicoccus_jeotagli-03618 9609 3 2 1
Halalkalicoccus_jeotagli-03619 7385 5 4 3
Halalkalicoccus_jeotagli-03620 9610 3 2 1
Halalkalicoccus_jeotagli-03621 9611 3 2 1
Halalkalicoccus_jeotagli-03622 9612 3 2 1
Halalkalicoccus_jeotagli-03623 2848 24 20 9
Halalkalicoccus_jeotagli-03624 9613 3 2 1
Halalkalicoccus_jeotagli-03625 9614 3 2 1
Halalkalicoccus_jeotagli-03626 11923 2 1 1
Halalkalicoccus_jeotagli-03627 12460 2 1 1
Halalkalicoccus_jeotagli-03628 9615 3 2 1
Halalkalicoccus_jeotagli-03629 9616 3 2 1
Halalkalicoccus_jeotagli-03630 7387 5 4 3
Halalkalicoccus_jeotagli-03631 9617 3 2 1
Halalkalicoccus_jeotagli-03632 9618 3 2 1
Halalkalicoccus_jeotagli-03633 9619 3 2 1
Halalkalicoccus_jeotagli-03634 9620 3 2 1
Halalkalicoccus_jeotagli-03635 9621 3 2 1
Halalkalicoccus_jeotagli-03636 9622 3 2 1
Halalkalicoccus_jeotagli-03637 12461 2 1 1
Halalkalicoccus_jeotagli-03638 9623 3 2 1
Halalkalicoccus_jeotagli-03639 9624 3 2 1
Halalkalicoccus_jeotagli-03640 12462 2 1 1
Halalkalicoccus_jeotagli-03641 2923 23 22 8
Halalkalicoccus_jeotagli-03642 9625 3 2 1
Halalkalicoccus_jeotagli-03643 12463 2 1 1
Halalkalicoccus_jeotagli-03645 9609 3 2 1
Halalkalicoccus_jeotagli-03646 7385 5 4 3
Halalkalicoccus_jeotagli-03647 9610 3 2 1
Halalkalicoccus_jeotagli-03648 9611 3 2 1
Halalkalicoccus_jeotagli-03649 9612 3 2 1
Halalkalicoccus_jeotagli-03650 2848 24 20 9
Halalkalicoccus_jeotagli-03651 9613 3 2 1
Halalkalicoccus_jeotagli-03652 9614 3 2 1
Halalkalicoccus_jeotagli-03653 11923 2 1 1
Halalkalicoccus_jeotagli-03654 12460 2 1 1
Halalkalicoccus_jeotagli-03655 9615 3 2 1
Halalkalicoccus_jeotagli-03656 9616 3 2 1
Halalkalicoccus_jeotagli-03657 7387 5 4 3
Halalkalicoccus_jeotagli-03658 9617 3 2 1
Halalkalicoccus_jeotagli-03659 9618 3 2 1
Halalkalicoccus_jeotagli-03660 9619 3 2 1
Halalkalicoccus_jeotagli-03661 9620 3 2 1
Halalkalicoccus_jeotagli-03662 9621 3 2 1
Halalkalicoccus_jeotagli-03663 9622 3 2 1
Halalkalicoccus_jeotagli-03664 12461 2 1 1
Halalkalicoccus_jeotagli-03665 9623 3 2 1
Halalkalicoccus_jeotagli-03667 12462 2 1 1
Halalkalicoccus_jeotagli-03669 9625 3 2 1
Halalkalicoccus_jeotagli-03670 12463 2 1 1
Halalkalicoccus_jeotagli-03673 12464 2 2 1
Halalkalicoccus_jeotagli-03674 12465 2 2 1
Halalkalicoccus_jeotagli-03675 6105 7 2 1
Halalkalicoccus_jeotagli-03676 4534 12 11 7
Halalkalicoccus_jeotagli-03677 2009 41 28 11
Halalkalicoccus_jeotagli-03680 12467 2 2 1
Halalkalicoccus_jeotagli-03681 3229 19 17 5
Halalkalicoccus_jeotagli-03683 12468 2 2 1
Halalkalicoccus_jeotagli-03686 6166 7 7 4
Halalkalicoccus_jeotagli-03690 12470 2 2 1
Halalkalicoccus_jeotagli-03691 12471 2 2 1
Halalkalicoccus_jeotagli-03697 NA NA NA NA
Halalkalicoccus_jeotagli-03698 12472 2 2 1
Halalkalicoccus_jeotagli-03703 1855 46 35 11
Halalkalicoccus_jeotagli-03706 12475 2 2 1
Halalkalicoccus_jeotagli-03707 12476 2 2 1
Halalkalicoccus_jeotagli-03708 12477 2 2 1
Halalkalicoccus_jeotagli-03709 6090 7 2 1
Halalkalicoccus_jeotagli-03710 12478 2 2 1
Halalkalicoccus_jeotagli-03713 12479 2 2 1
Halalkalicoccus_jeotagli-03715 12480 2 2 1
Halalkalicoccus_jeotagli-03717 9627 3 3 2
Halalkalicoccus_jeotagli-03718 8240 4 4 2
Halalkalicoccus_jeotagli-03723 12481 2 2 1
Halalkalicoccus_jeotagli-03724 8147 4 3 2
Halalkalicoccus_jeotagli-03725 6168 7 6 4
Halalkalicoccus_jeotagli-03726 6708 6 6 5
Halalkalicoccus_jeotagli-03727 6090 7 2 1
Halalkalicoccus_jeotagli-03729 12482 2 2 1
Halalkalicoccus_jeotagli-03732 152 128 80 23
Halalkalicoccus_jeotagli-03733 12484 2 2 1
Halalkalicoccus_jeotagli-03734 NA NA NA NA
Halalkalicoccus_jeotagli-03735 8148 4 2 1
Halalkalicoccus_jeotagli-03737 12485 2 2 1
Halalkalicoccus_jeotagli-03738 12486 2 2 1
Halalkalicoccus_jeotagli-03739 12487 2 2 1
Halalkalicoccus_jeotagli-03740 4522 12 10 5
Halalkalicoccus_jeotagli-03741 8195 4 2 1
Halalkalicoccus_jeotagli-03743 8241 4 4 3
Halalkalicoccus_jeotagli-03745 1793 49 25 9
Halalkalicoccus_jeotagli-03747 12489 2 2 1
Halalkalicoccus_jeotagli-03748 1434 66 43 17
Halalkalicoccus_jeotagli-03769 12492 2 2 1
Halalkalicoccus_jeotagli-03770 5277 9 2 1
Halalkalicoccus_jeotagli-03771 12095 2 2 1
Halalkalicoccus_jeotagli-03772 12493 2 2 1
Halalkalicoccus_jeotagli-03773 12494 2 2 1
Halalkalicoccus_jeotagli-03774 12495 2 2 1
Halalkalicoccus_jeotagli-03775 12496 2 2 1
Halalkalicoccus_jeotagli-03779 12497 2 2 1
Halalkalicoccus_jeotagli-03786 12501 2 2 1
Halalkalicoccus_jeotgali_B3_DSM_18796-02081 2566 28 28 12
Halalkalicoccus_jeotgali_B3_DSM_18796-00013 4766 11 11 7
Halalkalicoccus_jeotgali_B3_DSM_18796-00014 12504 2 2 2
Halalkalicoccus_jeotgali_B3_DSM_18796-01755 6765 6 6 5
Halalkalicoccus_jeotgali_B3_DSM_18796-01756 12509 2 2 2
Halalkalicoccus_jeotgali_B3_DSM_18796-00012 11762 2 2 1
Halalkalicoccus_jeotgali_B3_DSM_18796-02083 1402 68 68 21
Halalkalicoccus_jeotgali_B3_DSM_18796-02084 8224 4 4 3
Halalkalicoccus_jeotgali_B3_DSM_18796-02085 9565 3 3 2
Halalkalicoccus_jeotgali_B3_DSM_18796-02763 76 169 79 22
Halalkalicoccus_jeotgali_B3_DSM_18796-02766 12326 2 2 1
Halalkalicoccus_jeotgali_B3_DSM_18796-02767 12327 2 2 1
Halalkalicoccus_jeotgali_B3_DSM_18796-02768 920 79 79 23
Halalkalicoccus_jeotgali_B3_DSM_18796-02769 1689 54 54 18
Halalkalicoccus_jeotgali_B3_DSM_18796-02774 1977 42 42 15
Halalkalicoccus_jeotgali_B3_DSM_18796-02777 3147 20 20 5
Halalkalicoccus_jeotgali_B3_DSM_18796-02780 12328 2 2 1
Halalkalicoccus_jeotgali_B3_DSM_18796-02781 1724 52 52 16
Halalkalicoccus_jeotgali_B3_DSM_18796-02786 12330 2 2 1
Halalkalicoccus_jeotgali_B3_DSM_18796-02787 3747 15 14 9
Halalkalicoccus_jeotgali_B3_DSM_18796-02788 5334 9 7 4
Halalkalicoccus_jeotgali_B3_DSM_18796-02790 5729 8 8 5
Halalkalicoccus_jeotgali_B3_DSM_18796-02797 1403 68 55 17
Halalkalicoccus_jeotgali_B3_DSM_18796-02807 12332 2 2 1
Halalkalicoccus_jeotgali_B3_DSM_18796-02809 12333 2 2 1
Halalkalicoccus_jeotgali_B3_DSM_18796-02812 149 129 65 20
Halalkalicoccus_jeotgali_B3_DSM_18796-02813 8225 4 4 2
Halalkalicoccus_jeotgali_B3_DSM_18796-02814 12334 2 2 1
Halalkalicoccus_jeotgali_B3_DSM_18796-02816 921 79 79 22
Halalkalicoccus_jeotgali_B3_DSM_18796-02817 12335 2 2 1
Halalkalicoccus_jeotgali_B3_DSM_18796-02820 12336 2 2 1
Halalkalicoccus_jeotgali_B3_DSM_18796-02825 9569 3 3 2
Halalkalicoccus_jeotgali_B3_DSM_18796-02826 1905 44 42 14
Halalkalicoccus_jeotgali_B3_DSM_18796-02830 746 80 80 23
Halalkalicoccus_jeotgali_B3_DSM_18796-02835 283 99 80 23
Halalkalicoccus_jeotgali_B3_DSM_18796-02838 12337 2 2 1
Halalkalicoccus_jeotgali_B3_DSM_18796-02847 1308 73 73 23
Halalkalicoccus_jeotgali_B3_DSM_18796-02848 2001 41 36 7
Halalkalicoccus_jeotgali_B3_DSM_18796-02849 1050 78 78 23
Halalkalicoccus_jeotgali_B3_DSM_18796-02853 1425 67 49 15
Halalkalicoccus_jeotgali_B3_DSM_18796-02854 166 124 69 23
Halalkalicoccus_jeotgali_B3_DSM_18796-02859 2846 24 24 9
Halalkalicoccus_jeotgali_B3_DSM_18796-02860 925 79 79 22
Halalkalicoccus_jeotgali_B3_DSM_18796-02862 509 82 79 23
Halalkalicoccus_jeotgali_B3_DSM_18796-02863 597 80 80 23
Halalkalicoccus_jeotgali_B3_DSM_18796-02865 12338 2 2 1
Halalkalicoccus_jeotgali_B3_DSM_18796-02867 12339 2 2 1
Halalkalicoccus_jeotgali_B3_DSM_18796-02869 1277 74 74 22
Halalkalicoccus_jeotgali_B3_DSM_18796-02870 927 79 79 22
Halalkalicoccus_jeotgali_B3_DSM_18796-02874 1376 69 69 22
Halalkalicoccus_jeotgali_B3_DSM_18796-02875 929 79 79 23
Halalkalicoccus_jeotgali_B3_DSM_18796-02876 12340 2 2 1
Halalkalicoccus_jeotgali_B3_DSM_18796-02877 12341 2 2 1
Halalkalicoccus_jeotgali_B3_DSM_18796-02879 12342 2 2 1
Halalkalicoccus_jeotgali_B3_DSM_18796-02888 12343 2 2 1
Halalkalicoccus_jeotgali_B3_DSM_18796-02892 1147 77 77 22
Halalkalicoccus_jeotgali_B3_DSM_18796-02894 750 80 80 23
Halalkalicoccus_jeotgali_B3_DSM_18796-02896 1236 75 75 22
Halalkalicoccus_jeotgali_B3_DSM_18796-02899 12344 2 2 1
Halalkalicoccus_jeotgali_B3_DSM_18796-02902 12345 2 2 1
Halalkalicoccus_jeotgali_B3_DSM_18796-02903 12346 2 2 1
Halalkalicoccus_jeotgali_B3_DSM_18796-02907 12347 2 2 1
Halalkalicoccus_jeotgali_B3_DSM_18796-02911 2847 24 19 10
Halalkalicoccus_jeotgali_B3_DSM_18796-02918 12348 2 2 1
Halalkalicoccus_jeotgali_B3_DSM_18796-02920 3323 18 18 7
Halalkalicoccus_jeotgali_B3_DSM_18796-02921 3148 20 20 9
Halalkalicoccus_jeotgali_B3_DSM_18796-02926 9571 3 3 2
Halalkalicoccus_jeotgali_B3_DSM_18796-02928 2295 33 33 9
Halalkalicoccus_jeotgali_B3_DSM_18796-02931 2111 38 38 14
Halalkalicoccus_jeotgali_B3_DSM_18796-02934 1691 54 35 13
Halalkalicoccus_jeotgali_B3_DSM_18796-02935 12349 2 2 1
Halalkalicoccus_jeotgali_B3_DSM_18796-02937 12350 2 2 1
Halalkalicoccus_jeotgali_B3_DSM_18796-02945 2259 34 33 12
Halalkalicoccus_jeotgali_B3_DSM_18796-02951 9639 3 3 3
Halalkalicoccus_jeotgali_B3_DSM_18796-02953 12352 2 2 1
Halalkalicoccus_jeotgali_B3_DSM_18796-02957 2338 32 31 9
Halalkalicoccus_jeotgali_B3_DSM_18796-02958 138 135 78 23
Halalkalicoccus_jeotgali_B3_DSM_18796-02963 154 128 78 23
Halalkalicoccus_jeotgali_B3_DSM_18796-02965 8228 4 4 3
Halalkalicoccus_jeotgali_B3_DSM_18796-02966 1838 47 44 14
Halalkalicoccus_jeotgali_B3_DSM_18796-02969 12356 2 2 1
Halalkalicoccus_jeotgali_B3_DSM_18796-02977 1791 49 49 19
Halalkalicoccus_jeotgali_B3_DSM_18796-02978 935 79 79 23
Halalkalicoccus_jeotgali_B3_DSM_18796-02982 12357 2 2 1
Halalkalicoccus_jeotgali_B3_DSM_18796-02983 12358 2 2 1
Halalkalicoccus_jeotgali_B3_DSM_18796-02986 2760 25 16 7
Halalkalicoccus_jeotgali_B3_DSM_18796-02989 3749 15 15 7
Halalkalicoccus_jeotgali_B3_DSM_18796-02991 58 196 80 23
Halalkalicoccus_jeotgali_B3_DSM_18796-02992 54 202 76 20
Halalkalicoccus_jeotgali_B3_DSM_18796-02993 58 196 80 23
Halalkalicoccus_jeotgali_B3_DSM_18796-02996 1613 58 53 19
Halalkalicoccus_jeotgali_B3_DSM_18796-03003 12359 2 2 1
Halalkalicoccus_jeotgali_B3_DSM_18796-03004 759 80 80 23
Halalkalicoccus_jeotgali_B3_DSM_18796-03006 1363 70 70 21
Halalkalicoccus_jeotgali_B3_DSM_18796-03007 1061 78 78 23
Halalkalicoccus_jeotgali_B3_DSM_18796-03010 12360 2 2 1
Halalkalicoccus_jeotgali_B3_DSM_18796-03012 1200 76 76 22
Halalkalicoccus_jeotgali_B3_DSM_18796-03015 12361 2 2 1
Halalkalicoccus_jeotgali_B3_DSM_18796-03016 7375 5 5 4
Halalkalicoccus_jeotgali_B3_DSM_18796-03018 12362 2 2 1
Halalkalicoccus_jeotgali_B3_DSM_18796-03021 7376 5 5 3
Halalkalicoccus_jeotgali_B3_DSM_18796-03022 12363 2 2 1
Halalkalicoccus_jeotgali_B3_DSM_18796-03023 1577 59 46 11
Halalkalicoccus_jeotgali_B3_DSM_18796-03024 2191 36 36 5
Halalkalicoccus_jeotgali_B3_DSM_18796-03025 1240 75 56 21
Halalkalicoccus_jeotgali_B3_DSM_18796-03028 1944 43 43 12
Halalkalicoccus_jeotgali_B3_DSM_18796-03029 12365 2 2 1
Halalkalicoccus_jeotgali_B3_DSM_18796-03030 2637 27 27 7
Halalkalicoccus_jeotgali_B3_DSM_18796-03032 554 81 80 23
Halalkalicoccus_jeotgali_B3_DSM_18796-03033 1350 71 71 17
Halalkalicoccus_jeotgali_B3_DSM_18796-03034 1201 76 76 23
Halalkalicoccus_jeotgali_B3_DSM_18796-03037 762 80 80 23
Halalkalicoccus_jeotgali_B3_DSM_18796-03040 1404 68 68 19
Halalkalicoccus_jeotgali_B3_DSM_18796-03050 1062 78 78 23
Halalkalicoccus_jeotgali_B3_DSM_18796-03052 12367 2 2 1
Halalkalicoccus_jeotgali_B3_DSM_18796-03055 1203 76 76 21
Halalkalicoccus_jeotgali_B3_DSM_18796-03056 12368 2 2 1
Halalkalicoccus_jeotgali_B3_DSM_18796-03058 12370 2 2 1
Halalkalicoccus_jeotgali_B3_DSM_18796-03059 NA NA NA NA
Halalkalicoccus_jeotgali_B3_DSM_18796-03062 12372 2 2 1
Halalkalicoccus_jeotgali_B3_DSM_18796-03066 1293 73 71 20
Halalkalicoccus_jeotgali_B3_DSM_18796-03067 NA NA NA NA
Halalkalicoccus_jeotgali_B3_DSM_18796-03069 12373 2 2 1
Halalkalicoccus_jeotgali_B3_DSM_18796-03071 394 88 45 18
Halalkalicoccus_jeotgali_B3_DSM_18796-03075 2441 30 30 12
Halalkalicoccus_jeotgali_B3_DSM_18796-03077 12374 2 2 1
Halalkalicoccus_jeotgali_B3_DSM_18796-03081 4533 12 12 6
Halalkalicoccus_jeotgali_B3_DSM_18796-03083 12375 2 2 1
Halalkalicoccus_jeotgali_B3_DSM_18796-03086 12376 2 2 1
Halalkalicoccus_jeotgali_B3_DSM_18796-03093 765 80 80 23
Halalkalicoccus_jeotgali_B3_DSM_18796-03094 12377 2 2 1
Halalkalicoccus_jeotgali_B3_DSM_18796-03096 12378 2 2 1
Halalkalicoccus_jeotgali_B3_DSM_18796-03097 941 79 79 23
Halalkalicoccus_jeotgali_B3_DSM_18796-03099 12379 2 2 1
Halalkalicoccus_jeotgali_B3_DSM_18796-03108 943 79 79 22
Halalkalicoccus_jeotgali_B3_DSM_18796-03109 618 80 80 23
Halalkalicoccus_jeotgali_B3_DSM_18796-03118 5043 10 10 6
Halalkalicoccus_jeotgali_B3_DSM_18796-03124 5044 10 10 8
Halalkalicoccus_jeotgali_B3_DSM_18796-03126 2368 31 29 10
Halalkalicoccus_jeotgali_B3_DSM_18796-03128 1351 71 69 18
Halalkalicoccus_jeotgali_B3_DSM_18796-03130 1442 66 65 21
Halalkalicoccus_jeotgali_B3_DSM_18796-03134 1065 78 78 22
Halalkalicoccus_jeotgali_B3_DSM_18796-03136 12380 2 2 1
Halalkalicoccus_jeotgali_B3_DSM_18796-03138 768 80 80 23
Halalkalicoccus_jeotgali_B3_DSM_18796-03139 12381 2 2 1
Halalkalicoccus_jeotgali_B3_DSM_18796-03140 12382 2 2 1
Halalkalicoccus_jeotgali_B3_DSM_18796-03141 440 84 75 19
Halalkalicoccus_jeotgali_B3_DSM_18796-03143 1066 78 78 22
Halalkalicoccus_jeotgali_B3_DSM_18796-03148 1666 55 55 18
Halalkalicoccus_jeotgali_B3_DSM_18796-03149 12383 2 2 1
Halalkalicoccus_jeotgali_B3_DSM_18796-03156 12384 2 2 1
Halalkalicoccus_jeotgali_B3_DSM_18796-03157 285 98 78 22
Halalkalicoccus_jeotgali_B3_DSM_18796-03162 1426 67 67 19
Halalkalicoccus_jeotgali_B3_DSM_18796-03163 1152 77 77 22
Halalkalicoccus_jeotgali_B3_DSM_18796-03166 1644 56 56 17
Halalkalicoccus_jeotgali_B3_DSM_18796-03168 1153 77 77 23
Halalkalicoccus_jeotgali_B3_DSM_18796-03169 12386 2 2 1
Halalkalicoccus_jeotgali_B3_DSM_18796-03174 1142 77 77 22
Halalkalicoccus_jeotgali_B3_DSM_18796-03175 76 169 79 22
Halalkalicoccus_jeotgali_B3_DSM_18796-03181 12387 2 2 1
Halalkalicoccus_jeotgali_B3_DSM_18796-03183 946 79 79 23
Halalkalicoccus_jeotgali_B3_DSM_18796-03186 NA NA NA NA
Halalkalicoccus_jeotgali_B3_DSM_18796-03196 537 81 56 17
Halalkalicoccus_jeotgali_B3_DSM_18796-03197 12388 2 2 1
Halalkalicoccus_jeotgali_B3_DSM_18796-03198 12389 2 2 1
Halalkalicoccus_jeotgali_B3_DSM_18796-03201 12390 2 2 1
Halalkalicoccus_jeotgali_B3_DSM_18796-03204 3325 18 18 8
Halalkalicoccus_jeotgali_B3_DSM_18796-03207 12392 2 2 1
Halalkalicoccus_jeotgali_B3_DSM_18796-03217 778 80 80 23
Halalkalicoccus_jeotgali_B3_DSM_18796-03220 6752 6 6 4
Halalkalicoccus_jeotgali_B3_DSM_18796-03231 12395 2 2 1
Halalkalicoccus_jeotgali_B3_DSM_18796-03233 12396 2 2 1
Halalkalicoccus_jeotgali_B3_DSM_18796-03235 953 79 79 22
Halalkalicoccus_jeotgali_B3_DSM_18796-03242 1792 49 49 11
Halalkalicoccus_jeotgali_B3_DSM_18796-03243 3597 16 16 7
Halalkalicoccus_jeotgali_B3_DSM_18796-03245 88 160 79 22
Halalkalicoccus_jeotgali_B3_DSM_18796-03247 12397 2 2 1
Halalkalicoccus_jeotgali_B3_DSM_18796-03249 955 79 79 23
Halalkalicoccus_jeotgali_B3_DSM_18796-03250 9576 3 3 2
Halalkalicoccus_jeotgali_B3_DSM_18796-03253 9578 3 3 2
Halalkalicoccus_jeotgali_B3_DSM_18796-03254 12399 2 2 1
Halalkalicoccus_jeotgali_B3_DSM_18796-03256 162 125 52 17
Halalkalicoccus_jeotgali_B3_DSM_18796-03257 150 129 52 16
Halalkalicoccus_jeotgali_B3_DSM_18796-03263 1068 78 78 23
Halalkalicoccus_jeotgali_B3_DSM_18796-03264 1427 67 67 23
Halalkalicoccus_jeotgali_B3_DSM_18796-03267 784 80 80 23
Halalkalicoccus_jeotgali_B3_DSM_18796-03268 2978 22 22 12
Halalkalicoccus_jeotgali_B3_DSM_18796-03269 12400 2 2 1
Halalkalicoccus_jeotgali_B3_DSM_18796-03270 9579 3 3 2
Halalkalicoccus_jeotgali_B3_DSM_18796-03271 12401 2 2 1
Halalkalicoccus_jeotgali_B3_DSM_18796-03280 12402 2 2 1
Halalkalicoccus_jeotgali_B3_DSM_18796-03281 12403 2 2 1
Halalkalicoccus_jeotgali_B3_DSM_18796-03282 2339 32 32 10
Halalkalicoccus_jeotgali_B3_DSM_18796-03288 3709 15 13 7
Halalkalicoccus_jeotgali_B3_DSM_18796-03293 1464 65 65 18
Halalkalicoccus_jeotgali_B3_DSM_18796-03295 159 126 79 22
Halalkalicoccus_jeotgali_B3_DSM_18796-03297 3228 19 19 10
Halalkalicoccus_jeotgali_B3_DSM_18796-03298 1914 44 44 13
Halalkalicoccus_jeotgali_B3_DSM_18796-03300 513 82 68 18
Halalkalicoccus_jeotgali_B3_DSM_18796-03301 1070 78 78 21
Halalkalicoccus_jeotgali_B3_DSM_18796-03304 1331 72 72 21
Halalkalicoccus_jeotgali_B3_DSM_18796-03306 361 91 78 23
Halalkalicoccus_jeotgali_B3_DSM_18796-03309 788 80 80 23
Halalkalicoccus_jeotgali_B3_DSM_18796-03311 789 80 80 23
Halalkalicoccus_jeotgali_B3_DSM_18796-03315 12406 2 2 1
Halalkalicoccus_jeotgali_B3_DSM_18796-03316 1915 44 36 12
Halalkalicoccus_jeotgali_B3_DSM_18796-03317 9580 3 3 2
Halalkalicoccus_jeotgali_B3_DSM_18796-03318 3449 17 16 8
Halalkalicoccus_jeotgali_B3_DSM_18796-03319 9581 3 3 2
Halalkalicoccus_jeotgali_B3_DSM_18796-03324 5341 9 8 6
Halalkalicoccus_jeotgali_B3_DSM_18796-03325 3599 16 15 7
Halalkalicoccus_jeotgali_B3_DSM_18796-03326 12408 2 2 1
Halalkalicoccus_jeotgali_B3_DSM_18796-03327 3327 18 18 9
Halalkalicoccus_jeotgali_B3_DSM_18796-03329 2078 39 32 14
Halalkalicoccus_jeotgali_B3_DSM_18796-03330 12409 2 2 1
Halalkalicoccus_jeotgali_B3_DSM_18796-03334 1566 60 59 18
Halalkalicoccus_jeotgali_B3_DSM_18796-03335 12410 2 2 1
Halalkalicoccus_jeotgali_B3_DSM_18796-03337 12411 2 2 1
Halalkalicoccus_jeotgali_B3_DSM_18796-03342 12412 2 2 1
Halalkalicoccus_jeotgali_B3_DSM_18796-03343 1668 55 55 13
Halalkalicoccus_jeotgali_B3_DSM_18796-03345 2265 34 34 14
Halalkalicoccus_jeotgali_B3_DSM_18796-03346 12413 2 2 1
Halalkalicoccus_jeotgali_B3_DSM_18796-03351 12414 2 2 1
Halalkalicoccus_jeotgali_B3_DSM_18796-03356 2562 28 27 8
Halalkalicoccus_jeotgali_B3_DSM_18796-03357 1377 69 68 20
Halalkalicoccus_jeotgali_B3_DSM_18796-03359 161 125 74 18
Halalkalicoccus_jeotgali_B3_DSM_18796-03361 12415 2 2 1
Halalkalicoccus_jeotgali_B3_DSM_18796-03369 2079 39 37 15
Halalkalicoccus_jeotgali_B3_DSM_18796-03371 12416 2 2 1
Halalkalicoccus_jeotgali_B3_DSM_18796-03380 742 80 80 23
Halalkalicoccus_jeotgali_B3_DSM_18796-03383 919 79 79 23
Halalkalicoccus_jeotgali_B3_DSM_18796-03385 1048 78 78 23
Halalkalicoccus_jeotgali_B3_DSM_18796-03387 1562 60 60 17
Halalkalicoccus_jeotgali_B3_DSM_18796-03398 4758 11 11 8
Halalkalicoccus_jeotgali_B3_DSM_18796-03399 1305 73 73 21
Halalkalicoccus_jeotgali_B3_DSM_18796-03401 12324 2 2 1
Halalkalicoccus_jeotgali_B3_DSM_18796-03402 5334 9 7 4
Halalkalicoccus_jeotgali_B3_DSM_18796-03403 1140 77 77 22
Halalkalicoccus_jeotgali_B3_DSM_18796-03404 232 109 65 18
Halalkalicoccus_jeotgali_B3_DSM_18796-03405 2602 27 27 11
Halalkalicoccus_jeotgali_B3_DSM_18796-03425 918 79 79 22
Halalkalicoccus_jeotgali_B3_DSM_18796-03433 3152 20 15 12
Halalkalicoccus_jeotgali_B3_DSM_18796-03439 4304 13 13 7
Halalkalicoccus_jeotgali_B3_DSM_18796-03441 398 87 75 21
Halalkalicoccus_jeotgali_B3_DSM_18796-03443 3601 16 16 3
Halalkalicoccus_jeotgali_B3_DSM_18796-03453 8145 4 2 1
Halalkalicoccus_jeotgali_B3_DSM_18796-03459 12316 2 2 1
Halalkalicoccus_jeotgali_B3_DSM_18796-03460 12315 2 2 1
Halalkalicoccus_jeotgali_B3_DSM_18796-03461 12314 2 2 1
Halalkalicoccus_jeotgali_B3_DSM_18796-03462 5726 8 8 2
Halalkalicoccus_jeotgali_B3_DSM_18796-03464 12313 2 2 1
Halalkalicoccus_jeotgali_B3_DSM_18796-03484 12312 2 2 1
Halalkalicoccus_jeotgali_B3_DSM_18796-03487 2632 27 27 11
Halalkalicoccus_jeotgali_B3_DSM_18796-03489 NA NA NA NA
Halalkalicoccus_jeotgali_B3_DSM_18796-03491 12311 2 2 1
Halalkalicoccus_jeotgali_B3_DSM_18796-03492 12310 2 2 1
Halalkalicoccus_jeotgali_B3_DSM_18796-03504 12309 2 2 1
Halalkalicoccus_jeotgali_B3_DSM_18796-03508 12308 2 2 1
Halalkalicoccus_jeotgali_B3_DSM_18796-03509 12307 2 2 1
Halalkalicoccus_jeotgali_B3_DSM_18796-03512 1138 77 77 23
Halalkalicoccus_jeotgali_B3_DSM_18796-03513 12306 2 2 1
Halalkalicoccus_jeotgali_B3_DSM_18796-03517 12305 2 2 1
Halalkalicoccus_jeotgali_B3_DSM_18796-03521 7363 5 5 4
Halalkalicoccus_jeotgali_B3_DSM_18796-03523 12304 2 2 1
Halalkalicoccus_jeotgali_B3_DSM_18796-03525 7362 5 5 3
Halalkalicoccus_jeotgali_B3_DSM_18796-03527 1838 47 44 14
Halalkalicoccus_jeotgali_B3_DSM_18796-03530 NA NA NA NA
Halalkalicoccus_jeotgali_B3_DSM_18796-03531 260 103 80 23
Halalkalicoccus_jeotgali_B3_DSM_18796-03532 912 79 79 23
Halalkalicoccus_jeotgali_B3_DSM_18796-03535 737 80 80 23
Halalkalicoccus_jeotgali_B3_DSM_18796-03537 12303 2 2 1
Halalkalicoccus_jeotgali_B3_DSM_18796-03541 911 79 79 22
Halalkalicoccus_jeotgali_B3_DSM_18796-03542 12302 2 2 1
Halalkalicoccus_jeotgali_B3_DSM_18796-03544 736 80 80 23
Halalkalicoccus_jeotgali_B3_DSM_18796-03547 12299 2 2 1
Halalkalicoccus_jeotgali_B3_DSM_18796-03549 2990 22 22 6
Halalkalicoccus_jeotgali_B3_DSM_18796-03550 1723 52 52 17
Halalkalicoccus_jeotgali_B3_DSM_18796-03553 1746 51 48 15
Halalkalicoccus_jeotgali_B3_DSM_18796-03559 1042 78 78 22
Halalkalicoccus_jeotgali_B3_DSM_18796-03560 1941 43 43 18
Halalkalicoccus_jeotgali_B3_DSM_18796-03562 734 80 80 23
Halalkalicoccus_jeotgali_B3_DSM_18796-03564 NA NA NA NA
Halalkalicoccus_jeotgali_B3_DSM_18796-03566 12298 2 2 1
Halalkalicoccus_jeotgali_B3_DSM_18796-03567 2336 32 32 8
Halalkalicoccus_jeotgali_B3_DSM_18796-03568 12297 2 2 1
Halalkalicoccus_jeotgali_B3_DSM_18796-03573 2919 23 23 10
Halalkalicoccus_jeotgali_B3_DSM_18796-03574 9561 3 3 2
Halalkalicoccus_jeotgali_B3_DSM_18796-03575 12296 2 2 1
Halalkalicoccus_jeotgali_B3_DSM_18796-03576 12295 2 2 1
Halalkalicoccus_jeotgali_B3_DSM_18796-03578 12294 2 2 1
Halalkalicoccus_jeotgali_B3_DSM_18796-03579 12293 2 2 1
Halalkalicoccus_jeotgali_B3_DSM_18796-03580 186 117 52 17
Halalkalicoccus_jeotgali_B3_DSM_18796-03585 12292 2 2 1
Halalkalicoccus_jeotgali_B3_DSM_18796-03587 1722 52 51 12
Halalkalicoccus_jeotgali_B3_DSM_18796-03589 1744 51 51 12
Halalkalicoccus_jeotgali_B3_DSM_18796-03593 4752 11 11 4
Halalkalicoccus_jeotgali_B3_DSM_18796-03594 1771 50 50 12
Halalkalicoccus_jeotgali_B3_DSM_18796-03595 1742 51 51 11
Halalkalicoccus_jeotgali_B3_DSM_18796-03604 908 79 79 22
Halalkalicoccus_jeotgali_B3_DSM_18796-03606 12289 2 2 1
Halalkalicoccus_jeotgali_B3_DSM_18796-03609 3593 16 16 8
Halalkalicoccus_jeotgali_B3_DSM_18796-03610 166 124 69 23
Halalkalicoccus_jeotgali_B3_DSM_18796-03611 3592 16 16 9
Halalkalicoccus_jeotgali_B3_DSM_18796-03613 5330 9 9 6
Halalkalicoccus_jeotgali_B3_DSM_18796-03615 732 80 80 23
Halalkalicoccus_jeotgali_B3_DSM_18796-03617 5329 9 9 5
Halalkalicoccus_jeotgali_B3_DSM_18796-03619 12288 2 2 1
Halalkalicoccus_jeotgali_B3_DSM_18796-02090 9560 3 3 2
Halalkalicoccus_jeotgali_B3_DSM_18796-02094 12287 2 2 1
Halalkalicoccus_jeotgali_B3_DSM_18796-02097 4528 12 12 2
Halalkalicoccus_jeotgali_B3_DSM_18796-02098 1864 46 43 10
Halalkalicoccus_jeotgali_B3_DSM_18796-02099 12286 2 2 1
Halalkalicoccus_jeotgali_B3_DSM_18796-02100 2335 32 29 9
Halalkalicoccus_jeotgali_B3_DSM_18796-02101 2843 24 21 7
Halalkalicoccus_jeotgali_B3_DSM_18796-02102 2109 38 29 9
Halalkalicoccus_jeotgali_B3_DSM_18796-02103 12284 2 2 1
Halalkalicoccus_jeotgali_B3_DSM_18796-02105 12283 2 2 1
Halalkalicoccus_jeotgali_B3_DSM_18796-02108 NA NA NA NA
Halalkalicoccus_jeotgali_B3_DSM_18796-02115 2262 34 34 10
Halalkalicoccus_jeotgali_B3_DSM_18796-02121 1038 78 78 23
Halalkalicoccus_jeotgali_B3_DSM_18796-02122 1136 77 77 23
Halalkalicoccus_jeotgali_B3_DSM_18796-02124 2438 30 30 12
Halalkalicoccus_jeotgali_B3_DSM_18796-02129 4302 13 11 6
Halalkalicoccus_jeotgali_B3_DSM_18796-02131 360 91 75 21
Halalkalicoccus_jeotgali_B3_DSM_18796-02132 4748 11 11 2
Halalkalicoccus_jeotgali_B3_DSM_18796-02135 12282 2 2 1
Halalkalicoccus_jeotgali_B3_DSM_18796-02136 2293 33 32 11
Halalkalicoccus_jeotgali_B3_DSM_18796-02137 2842 24 24 6
Halalkalicoccus_jeotgali_B3_DSM_18796-02138 2227 35 35 10
Halalkalicoccus_jeotgali_B3_DSM_18796-02139 1583 59 59 21
Halalkalicoccus_jeotgali_B3_DSM_18796-02141 3591 16 16 7
Halalkalicoccus_jeotgali_B3_DSM_18796-02143 4012 14 14 6
Halalkalicoccus_jeotgali_B3_DSM_18796-02145 12281 2 2 1
Halalkalicoccus_jeotgali_B3_DSM_18796-02146 393 88 76 19
Halalkalicoccus_jeotgali_B3_DSM_18796-02149 12280 2 2 1
Halalkalicoccus_jeotgali_B3_DSM_18796-02153 12279 2 2 1
Halalkalicoccus_jeotgali_B3_DSM_18796-02158 1175 76 47 17
Halalkalicoccus_jeotgali_B3_DSM_18796-02160 4526 12 9 4
Halalkalicoccus_jeotgali_B3_DSM_18796-02163 1519 62 62 20
Halalkalicoccus_jeotgali_B3_DSM_18796-02164 1461 65 65 22
Halalkalicoccus_jeotgali_B3_DSM_18796-02165 242 106 79 23
Halalkalicoccus_jeotgali_B3_DSM_18796-02168 1274 74 74 23
Halalkalicoccus_jeotgali_B3_DSM_18796-02170 12278 2 2 1
Halalkalicoccus_jeotgali_B3_DSM_18796-02175 3052 21 21 10
Halalkalicoccus_jeotgali_B3_DSM_18796-02180 12277 2 2 1
Halalkalicoccus_jeotgali_B3_DSM_18796-02181 8219 4 2 1
Halalkalicoccus_jeotgali_B3_DSM_18796-02182 12276 2 2 1
Halalkalicoccus_jeotgali_B3_DSM_18796-02183 150 129 52 16
Halalkalicoccus_jeotgali_B3_DSM_18796-02184 12275 2 2 1
Halalkalicoccus_jeotgali_B3_DSM_18796-02185 547 81 58 19
Halalkalicoccus_jeotgali_B3_DSM_18796-02188 12274 2 2 1
Halalkalicoccus_jeotgali_B3_DSM_18796-02189 12273 2 2 1
Halalkalicoccus_jeotgali_B3_DSM_18796-02191 12272 2 2 1
Halalkalicoccus_jeotgali_B3_DSM_18796-02192 NA NA NA NA
Halalkalicoccus_jeotgali_B3_DSM_18796-02194 1709 53 43 15
Halalkalicoccus_jeotgali_B3_DSM_18796-02195 4525 12 12 7
Halalkalicoccus_jeotgali_B3_DSM_18796-02200 9556 3 3 2
Halalkalicoccus_jeotgali_B3_DSM_18796-02201 2292 33 24 12
Halalkalicoccus_jeotgali_B3_DSM_18796-02202 12267 2 2 1
Halalkalicoccus_jeotgali_B3_DSM_18796-02203 1837 47 32 14
Halalkalicoccus_jeotgali_B3_DSM_18796-02206 5324 9 9 7
Halalkalicoccus_jeotgali_B3_DSM_18796-02207 1709 53 43 15
Halalkalicoccus_jeotgali_B3_DSM_18796-02208 165 124 56 19
Halalkalicoccus_jeotgali_B3_DSM_18796-02209 12266 2 2 1
Halalkalicoccus_jeotgali_B3_DSM_18796-02210 12265 2 2 1
Halalkalicoccus_jeotgali_B3_DSM_18796-02213 1882 45 45 15
Halalkalicoccus_jeotgali_B3_DSM_18796-02215 2773 25 24 6
Halalkalicoccus_jeotgali_B3_DSM_18796-02216 12263 2 2 1
Halalkalicoccus_jeotgali_B3_DSM_18796-02218 6745 6 6 4
Halalkalicoccus_jeotgali_B3_DSM_18796-02219 2075 39 39 9
Halalkalicoccus_jeotgali_B3_DSM_18796-02220 150 129 52 16
Halalkalicoccus_jeotgali_B3_DSM_18796-02224 162 125 52 17
Halalkalicoccus_jeotgali_B3_DSM_18796-02225 8219 4 2 1
Halalkalicoccus_jeotgali_B3_DSM_18796-02227 12260 2 2 1
Halalkalicoccus_jeotgali_B3_DSM_18796-02228 2136 37 28 12
Halalkalicoccus_jeotgali_B3_DSM_18796-02230 71 173 69 21
Halalkalicoccus_jeotgali_B3_DSM_18796-02231 112 149 68 21
Halalkalicoccus_jeotgali_B3_DSM_18796-02232 6105 7 2 1
Halalkalicoccus_jeotgali_B3_DSM_18796-02233 12258 2 2 1
Halalkalicoccus_jeotgali_B3_DSM_18796-02234 5323 9 9 6
Halalkalicoccus_jeotgali_B3_DSM_18796-02235 12257 2 2 1
Halalkalicoccus_jeotgali_B3_DSM_18796-02236 12256 2 2 1
Halalkalicoccus_jeotgali_B3_DSM_18796-02237 1812 48 40 17
Halalkalicoccus_jeotgali_B3_DSM_18796-02245 12253 2 2 1
Halalkalicoccus_jeotgali_B3_DSM_18796-02249 12252 2 2 1
Halalkalicoccus_jeotgali_B3_DSM_18796-02254 12251 2 2 1
Halalkalicoccus_jeotgali_B3_DSM_18796-02260 12250 2 2 1
Halalkalicoccus_jeotgali_B3_DSM_18796-02261 2477 29 29 12
Halalkalicoccus_jeotgali_B3_DSM_18796-02262 7359 5 5 2
Halalkalicoccus_jeotgali_B3_DSM_18796-02263 3141 20 20 11
Halalkalicoccus_jeotgali_B3_DSM_18796-02270 275 100 68 21
Halalkalicoccus_jeotgali_B3_DSM_18796-02277 450 84 79 23
Halalkalicoccus_jeotgali_B3_DSM_18796-02278 728 80 76 21
Halalkalicoccus_jeotgali_B3_DSM_18796-02279 1910 44 44 15
Halalkalicoccus_jeotgali_B3_DSM_18796-02281 5027 10 10 3
Halalkalicoccus_jeotgali_B3_DSM_18796-02284 2434 30 30 9
Halalkalicoccus_jeotgali_B3_DSM_18796-02285 12247 2 2 1
Halalkalicoccus_jeotgali_B3_DSM_18796-02286 3440 17 17 6
Halalkalicoccus_jeotgali_B3_DSM_18796-02287 NA NA NA NA
Halalkalicoccus_jeotgali_B3_DSM_18796-02288 9553 3 3 2
Halalkalicoccus_jeotgali_B3_DSM_18796-02289 435 85 77 23
Halalkalicoccus_jeotgali_B3_DSM_18796-02290 12246 2 2 1
Halalkalicoccus_jeotgali_B3_DSM_18796-02292 12245 2 2 1
Halalkalicoccus_jeotgali_B3_DSM_18796-02293 392 88 76 20
Halalkalicoccus_jeotgali_B3_DSM_18796-02295 12244 2 2 1
Halalkalicoccus_jeotgali_B3_DSM_18796-02299 12243 2 2 1
Halalkalicoccus_jeotgali_B3_DSM_18796-02300 9552 3 3 2
Halalkalicoccus_jeotgali_B3_DSM_18796-02303 12242 2 2 1
Halalkalicoccus_jeotgali_B3_DSM_18796-02304 222 111 77 21
Halalkalicoccus_jeotgali_B3_DSM_18796-02308 12240 2 2 1
Halalkalicoccus_jeotgali_B3_DSM_18796-02313 1642 56 56 14
Halalkalicoccus_jeotgali_B3_DSM_18796-02314 12239 2 2 1
Halalkalicoccus_jeotgali_B3_DSM_18796-02316 12238 2 2 1
Halalkalicoccus_jeotgali_B3_DSM_18796-02319 12237 2 2 1
Halalkalicoccus_jeotgali_B3_DSM_18796-02321 1741 51 51 11
Halalkalicoccus_jeotgali_B3_DSM_18796-02322 282 99 80 23
Halalkalicoccus_jeotgali_B3_DSM_18796-02324 1302 73 73 21
Halalkalicoccus_jeotgali_B3_DSM_18796-02326 6106 7 7 4
Halalkalicoccus_jeotgali_B3_DSM_18796-02329 5720 8 8 4
Halalkalicoccus_jeotgali_B3_DSM_18796-02330 5005 10 9 5
Halalkalicoccus_jeotgali_B3_DSM_18796-02333 12236 2 2 1
Halalkalicoccus_jeotgali_B3_DSM_18796-02342 12235 2 2 1
Halalkalicoccus_jeotgali_B3_DSM_18796-02348 12233 2 2 1
Halalkalicoccus_jeotgali_B3_DSM_18796-02349 1347 71 68 19
Halalkalicoccus_jeotgali_B3_DSM_18796-02351 156 127 68 20
Halalkalicoccus_jeotgali_B3_DSM_18796-02357 1518 62 61 18
Halalkalicoccus_jeotgali_B3_DSM_18796-02362 1610 58 58 17
Halalkalicoccus_jeotgali_B3_DSM_18796-02364 1880 45 45 19
Halalkalicoccus_jeotgali_B3_DSM_18796-02365 12231 2 2 1
Halalkalicoccus_jeotgali_B3_DSM_18796-02366 1909 44 44 18
Halalkalicoccus_jeotgali_B3_DSM_18796-02369 149 129 65 20
Halalkalicoccus_jeotgali_B3_DSM_18796-02371 358 91 78 22
Halalkalicoccus_jeotgali_B3_DSM_18796-02372 3318 18 18 7
Halalkalicoccus_jeotgali_B3_DSM_18796-02374 12230 2 2 1
Halalkalicoccus_jeotgali_B3_DSM_18796-02375 12229 2 2 1
Halalkalicoccus_jeotgali_B3_DSM_18796-02378 1720 52 51 13
Halalkalicoccus_jeotgali_B3_DSM_18796-02381 12228 2 2 1
Halalkalicoccus_jeotgali_B3_DSM_18796-02382 901 79 79 23
Halalkalicoccus_jeotgali_B3_DSM_18796-02384 2334 32 29 11
Halalkalicoccus_jeotgali_B3_DSM_18796-02387 900 79 79 22
Halalkalicoccus_jeotgali_B3_DSM_18796-02388 12226 2 2 1
Halalkalicoccus_jeotgali_B3_DSM_18796-02391 9490 3 2 1
Halalkalicoccus_jeotgali_B3_DSM_18796-02393 9547 3 3 2
Halalkalicoccus_jeotgali_B3_DSM_18796-02394 6741 6 5 4
Halalkalicoccus_jeotgali_B3_DSM_18796-02395 3709 15 13 7
Halalkalicoccus_jeotgali_B3_DSM_18796-02397 12224 2 2 1
Halalkalicoccus_jeotgali_B3_DSM_18796-02403 12223 2 2 1
Halalkalicoccus_jeotgali_B3_DSM_18796-02410 12222 2 2 1
Halalkalicoccus_jeotgali_B3_DSM_18796-02422 2550 28 27 11
Halalkalicoccus_jeotgali_B3_DSM_18796-02427 369 90 80 23
Halalkalicoccus_jeotgali_B3_DSM_18796-02429 4522 12 10 5
Halalkalicoccus_jeotgali_B3_DSM_18796-02430 1858 46 36 9
Halalkalicoccus_jeotgali_B3_DSM_18796-02432 1133 77 77 23
Halalkalicoccus_jeotgali_B3_DSM_18796-02435 12217 2 2 1
Halalkalicoccus_jeotgali_B3_DSM_18796-02437 1530 61 59 19
Halalkalicoccus_jeotgali_B3_DSM_18796-02439 12145 2 2 1
Halalkalicoccus_jeotgali_B3_DSM_18796-02440 7356 5 5 4
Halalkalicoccus_jeotgali_B3_DSM_18796-02446 2760 25 16 7
Halalkalicoccus_jeotgali_B3_DSM_18796-02447 89 159 80 23
Halalkalicoccus_jeotgali_B3_DSM_18796-02452 12216 2 2 1
Halalkalicoccus_jeotgali_B3_DSM_18796-02454 3050 21 21 5
Halalkalicoccus_jeotgali_B3_DSM_18796-02455 1908 44 44 16
Halalkalicoccus_jeotgali_B3_DSM_18796-02464 12214 2 2 1
Halalkalicoccus_jeotgali_B3_DSM_18796-02466 1769 50 48 15
Halalkalicoccus_jeotgali_B3_DSM_18796-02467 6137 7 7 2
Halalkalicoccus_jeotgali_B3_DSM_18796-02468 313 95 53 13
Halalkalicoccus_jeotgali_B3_DSM_18796-02470 1325 72 72 23
Halalkalicoccus_jeotgali_B3_DSM_18796-02471 2108 38 38 11
Halalkalicoccus_jeotgali_B3_DSM_18796-02475 342 92 51 14
Halalkalicoccus_jeotgali_B3_DSM_18796-02477 1493 63 63 20
Halalkalicoccus_jeotgali_B3_DSM_18796-02481 1227 75 75 20
Halalkalicoccus_jeotgali_B3_DSM_18796-02482 891 79 79 23
Halalkalicoccus_jeotgali_B3_DSM_18796-02489 311 95 79 23
Halalkalicoccus_jeotgali_B3_DSM_18796-02490 719 80 80 23
Halalkalicoccus_jeotgali_B3_DSM_18796-02491 718 80 80 23
Halalkalicoccus_jeotgali_B3_DSM_18796-02493 1129 77 77 23
Halalkalicoccus_jeotgali_B3_DSM_18796-02495 1026 78 78 23
Halalkalicoccus_jeotgali_B3_DSM_18796-02496 717 80 80 23
Halalkalicoccus_jeotgali_B3_DSM_18796-02501 2001 41 36 7
Halalkalicoccus_jeotgali_B3_DSM_18796-02502 8211 4 4 3
Halalkalicoccus_jeotgali_B3_DSM_18796-02503 NA NA NA NA
Halalkalicoccus_jeotgali_B3_DSM_18796-02513 12211 2 2 1
Halalkalicoccus_jeotgali_B3_DSM_18796-02517 NA NA NA NA
Halalkalicoccus_jeotgali_B3_DSM_18796-02518 887 79 79 23
Halalkalicoccus_jeotgali_B3_DSM_18796-02519 12210 2 2 1
Halalkalicoccus_jeotgali_B3_DSM_18796-02520 12209 2 2 1
Halalkalicoccus_jeotgali_B3_DSM_18796-02521 12208 2 2 1
Halalkalicoccus_jeotgali_B3_DSM_18796-02523 2698 26 26 11
Halalkalicoccus_jeotgali_B3_DSM_18796-02525 12207 2 2 1
Halalkalicoccus_jeotgali_B3_DSM_18796-02543 12206 2 2 1
Halalkalicoccus_jeotgali_B3_DSM_18796-02546 12205 2 2 1
Halalkalicoccus_jeotgali_B3_DSM_18796-02548 1813 48 48 15
Halalkalicoccus_jeotgali_B3_DSM_18796-02550 12204 2 2 1
Halalkalicoccus_jeotgali_B3_DSM_18796-02556 3738 15 15 8
Halalkalicoccus_jeotgali_B3_DSM_18796-02565 12203 2 2 1
Halalkalicoccus_jeotgali_B3_DSM_18796-02569 9542 3 3 2
Halalkalicoccus_jeotgali_B3_DSM_18796-02570 12201 2 2 1
Halalkalicoccus_jeotgali_B3_DSM_18796-02571 12200 2 2 1
Halalkalicoccus_jeotgali_B3_DSM_18796-02575 2769 25 25 12
Halalkalicoccus_jeotgali_B3_DSM_18796-02576 9541 3 3 2
Halalkalicoccus_jeotgali_B3_DSM_18796-02578 12198 2 2 1
Halalkalicoccus_jeotgali_B3_DSM_18796-02583 8209 4 4 2
Halalkalicoccus_jeotgali_B3_DSM_18796-02586 12197 2 2 1
Halalkalicoccus_jeotgali_B3_DSM_18796-02587 12196 2 2 1
Halalkalicoccus_jeotgali_B3_DSM_18796-02589 2625 27 27 9
Halalkalicoccus_jeotgali_B3_DSM_18796-02591 1971 42 41 17
Halalkalicoccus_jeotgali_B3_DSM_18796-02592 1398 68 54 16
Halalkalicoccus_jeotgali_B3_DSM_18796-02593 1398 68 54 16
Halalkalicoccus_jeotgali_B3_DSM_18796-02596 1270 74 74 20
Halalkalicoccus_jeotgali_B3_DSM_18796-02598 3048 21 21 5
Halalkalicoccus_jeotgali_B3_DSM_18796-02599 879 79 79 23
Halalkalicoccus_jeotgali_B3_DSM_18796-02603 12193 2 2 1
Halalkalicoccus_jeotgali_B3_DSM_18796-02604 12192 2 2 1
Halalkalicoccus_jeotgali_B3_DSM_18796-02608 2385 31 30 11
Halalkalicoccus_jeotgali_B3_DSM_18796-02610 303 96 80 23
Halalkalicoccus_jeotgali_B3_DSM_18796-02619 1812 48 40 17
Halalkalicoccus_jeotgali_B3_DSM_18796-02620 12191 2 2 1
Halalkalicoccus_jeotgali_B3_DSM_18796-02626 6133 7 7 4
Halalkalicoccus_jeotgali_B3_DSM_18796-02629 46 220 79 23
Halalkalicoccus_jeotgali_B3_DSM_18796-02630 121 143 66 19
Halalkalicoccus_jeotgali_B3_DSM_18796-02633 154 128 78 23
Halalkalicoccus_jeotgali_B3_DSM_18796-02636 689 80 80 23
Halalkalicoccus_jeotgali_B3_DSM_18796-02637 6132 7 7 4
Halalkalicoccus_jeotgali_B3_DSM_18796-02638 1740 51 50 22
Halalkalicoccus_jeotgali_B3_DSM_18796-02641 543 81 80 23
Halalkalicoccus_jeotgali_B3_DSM_18796-02650 3584 16 16 8
Halalkalicoccus_jeotgali_B3_DSM_18796-02655 12187 2 2 1
Halalkalicoccus_jeotgali_B3_DSM_18796-02661 687 80 79 23
Halalkalicoccus_jeotgali_B3_DSM_18796-02665 501 82 64 18
Halalkalicoccus_jeotgali_B3_DSM_18796-02669 1184 76 76 20
Halalkalicoccus_jeotgali_B3_DSM_18796-02674 12184 2 2 1
Halalkalicoccus_jeotgali_B3_DSM_18796-02677 684 80 80 23
Halalkalicoccus_jeotgali_B3_DSM_18796-02684 12182 2 2 1
Halalkalicoccus_jeotgali_B3_DSM_18796-02686 12181 2 2 1
Halalkalicoccus_jeotgali_B3_DSM_18796-02688 NA NA NA NA
Halalkalicoccus_jeotgali_B3_DSM_18796-02693 1125 77 77 22
Halalkalicoccus_jeotgali_B3_DSM_18796-02695 404 87 78 22
Halalkalicoccus_jeotgali_B3_DSM_18796-02696 1578 59 57 18
Halalkalicoccus_jeotgali_B3_DSM_18796-02700 403 87 77 21
Halalkalicoccus_jeotgali_B3_DSM_18796-02702 12180 2 2 1
Halalkalicoccus_jeotgali_B3_DSM_18796-02706 681 80 80 23
Halalkalicoccus_jeotgali_B3_DSM_18796-02716 12179 2 2 1
Halalkalicoccus_jeotgali_B3_DSM_18796-02722 679 80 80 23
Halalkalicoccus_jeotgali_B3_DSM_18796-02723 12178 2 2 1
Halalkalicoccus_jeotgali_B3_DSM_18796-02725 4297 13 13 6
Halalkalicoccus_jeotgali_B3_DSM_18796-02727 12177 2 2 1
Halalkalicoccus_jeotgali_B3_DSM_18796-02733 2605 27 25 8
Halalkalicoccus_jeotgali_B3_DSM_18796-02734 12176 2 2 1
Halalkalicoccus_jeotgali_B3_DSM_18796-02735 12175 2 2 1
Halalkalicoccus_jeotgali_B3_DSM_18796-02736 12174 2 2 1
Halalkalicoccus_jeotgali_B3_DSM_18796-02739 12173 2 2 1
Halalkalicoccus_jeotgali_B3_DSM_18796-02743 1765 50 44 12
Halalkalicoccus_jeotgali_B3_DSM_18796-02744 6703 6 4 2
Halalkalicoccus_jeotgali_B3_DSM_18796-02745 12172 2 2 1
Halalkalicoccus_jeotgali_B3_DSM_18796-02747 8207 4 4 3
Halalkalicoccus_jeotgali_B3_DSM_18796-02749 1907 44 28 10
Halalkalicoccus_jeotgali_B3_DSM_18796-00908 11816 2 2 1
Halalkalicoccus_jeotgali_B3_DSM_18796-00912 2428 30 30 8
Halalkalicoccus_jeotgali_B3_DSM_18796-00914 1369 69 69 22
Halalkalicoccus_jeotgali_B3_DSM_18796-00917 445 84 80 23
Halalkalicoccus_jeotgali_B3_DSM_18796-00918 12004 2 2 1
Halalkalicoccus_jeotgali_B3_DSM_18796-00919 12003 2 2 1
Halalkalicoccus_jeotgali_B3_DSM_18796-00922 1340 71 67 18
Halalkalicoccus_jeotgali_B3_DSM_18796-00926 12002 2 2 1
Halalkalicoccus_jeotgali_B3_DSM_18796-00931 12001 2 2 1
Halalkalicoccus_jeotgali_B3_DSM_18796-00934 2250 34 25 13
Halalkalicoccus_jeotgali_B3_DSM_18796-00936 NA NA NA NA
Halalkalicoccus_jeotgali_B3_DSM_18796-00937 2179 36 36 10
Halalkalicoccus_jeotgali_B3_DSM_18796-00938 281 99 75 21
Halalkalicoccus_jeotgali_B3_DSM_18796-00943 12000 2 2 1
Halalkalicoccus_jeotgali_B3_DSM_18796-00944 11999 2 2 1
Halalkalicoccus_jeotgali_B3_DSM_18796-00945 11998 2 2 1
Halalkalicoccus_jeotgali_B3_DSM_18796-00947 2172 36 30 8
Halalkalicoccus_jeotgali_B3_DSM_18796-00950 6725 6 4 3
Halalkalicoccus_jeotgali_B3_DSM_18796-00952 15 428 70 20
Halalkalicoccus_jeotgali_B3_DSM_18796-00953 1832 47 45 14
Halalkalicoccus_jeotgali_B3_DSM_18796-00954 15 428 70 20
Halalkalicoccus_jeotgali_B3_DSM_18796-00957 15 428 70 20
Halalkalicoccus_jeotgali_B3_DSM_18796-00958 9507 3 3 2
Halalkalicoccus_jeotgali_B3_DSM_18796-00959 617 80 80 23
Halalkalicoccus_jeotgali_B3_DSM_18796-00964 8189 4 4 3
Halalkalicoccus_jeotgali_B3_DSM_18796-00965 11996 2 2 1
Halalkalicoccus_jeotgali_B3_DSM_18796-00975 11995 2 2 1
Halalkalicoccus_jeotgali_B3_DSM_18796-00981 11994 2 2 1
Halalkalicoccus_jeotgali_B3_DSM_18796-00983 11993 2 2 1
Halalkalicoccus_jeotgali_B3_DSM_18796-00993 2286 33 33 15
Halalkalicoccus_jeotgali_B3_DSM_18796-00994 1435 66 66 18
Halalkalicoccus_jeotgali_B3_DSM_18796-00995 11992 2 2 1
Halalkalicoccus_jeotgali_B3_DSM_18796-00996 11991 2 2 1
Halalkalicoccus_jeotgali_B3_DSM_18796-01000 831 79 79 23
Halalkalicoccus_jeotgali_B3_DSM_18796-01001 11990 2 2 1
Halalkalicoccus_jeotgali_B3_DSM_18796-01002 3039 21 21 7
Halalkalicoccus_jeotgali_B3_DSM_18796-01006 11989 2 2 1
Halalkalicoccus_jeotgali_B3_DSM_18796-01009 11988 2 2 1
Halalkalicoccus_jeotgali_B3_DSM_18796-01010 11987 2 2 1
Halalkalicoccus_jeotgali_B3_DSM_18796-01013 11986 2 2 1
Halalkalicoccus_jeotgali_B3_DSM_18796-01014 11985 2 2 1
Halalkalicoccus_jeotgali_B3_DSM_18796-01017 1173 76 76 20
Halalkalicoccus_jeotgali_B3_DSM_18796-01019 11984 2 2 1
Halalkalicoccus_jeotgali_B3_DSM_18796-01022 989 78 78 22
Halalkalicoccus_jeotgali_B3_DSM_18796-01023 324 94 78 23
Halalkalicoccus_jeotgali_B3_DSM_18796-01027 1216 75 75 20
Halalkalicoccus_jeotgali_B3_DSM_18796-01028 11983 2 2 1
Halalkalicoccus_jeotgali_B3_DSM_18796-01031 1388 68 47 17
Halalkalicoccus_jeotgali_B3_DSM_18796-01035 11982 2 2 1
Halalkalicoccus_jeotgali_B3_DSM_18796-01036 11981 2 2 1
Halalkalicoccus_jeotgali_B3_DSM_18796-01037 4733 11 11 4
Halalkalicoccus_jeotgali_B3_DSM_18796-01041 2030 40 27 10
Halalkalicoccus_jeotgali_B3_DSM_18796-01042 112 149 68 21
Halalkalicoccus_jeotgali_B3_DSM_18796-01043 6723 6 6 5
Halalkalicoccus_jeotgali_B3_DSM_18796-01044 11980 2 2 1
Halalkalicoccus_jeotgali_B3_DSM_18796-01045 11979 2 2 1
Halalkalicoccus_jeotgali_B3_DSM_18796-01046 11978 2 2 1
Halalkalicoccus_jeotgali_B3_DSM_18796-01049 11976 2 2 1
Halalkalicoccus_jeotgali_B3_DSM_18796-01050 11961 2 2 1
Halalkalicoccus_jeotgali_B3_DSM_18796-01056 11975 2 2 1
Halalkalicoccus_jeotgali_B3_DSM_18796-01061 11973 2 2 1
Halalkalicoccus_jeotgali_B3_DSM_18796-01064 11971 2 2 1
Halalkalicoccus_jeotgali_B3_DSM_18796-01065 71 173 69 21
Halalkalicoccus_jeotgali_B3_DSM_18796-01068 7336 5 5 4
Halalkalicoccus_jeotgali_B3_DSM_18796-01070 11968 2 2 1
Halalkalicoccus_jeotgali_B3_DSM_18796-01071 9504 3 3 2
Halalkalicoccus_jeotgali_B3_DSM_18796-01072 11967 2 2 1
Halalkalicoccus_jeotgali_B3_DSM_18796-01073 11966 2 2 1
Halalkalicoccus_jeotgali_B3_DSM_18796-01076 11965 2 2 1
Halalkalicoccus_jeotgali_B3_DSM_18796-01081 9502 3 3 2
Halalkalicoccus_jeotgali_B3_DSM_18796-01083 8185 4 4 2
Halalkalicoccus_jeotgali_B3_DSM_18796-01085 1535 61 56 12
Halalkalicoccus_jeotgali_B3_DSM_18796-01087 11962 2 2 1
Halalkalicoccus_jeotgali_B3_DSM_18796-01089 8184 4 2 1
Halalkalicoccus_jeotgali_B3_DSM_18796-01092 11960 2 2 1
Halalkalicoccus_jeotgali_B3_DSM_18796-01095 11959 2 2 1
Halalkalicoccus_jeotgali_B3_DSM_18796-01096 11958 2 2 1
Halalkalicoccus_jeotgali_B3_DSM_18796-01097 4505 12 12 2
Halalkalicoccus_jeotgali_B3_DSM_18796-01098 4504 12 12 2
Halalkalicoccus_jeotgali_B3_DSM_18796-01104 11957 2 2 1
Halalkalicoccus_jeotgali_B3_DSM_18796-01117 400 87 78 23
Halalkalicoccus_jeotgali_B3_DSM_18796-01119 NA NA NA NA
Halalkalicoccus_jeotgali_B3_DSM_18796-01120 11952 2 2 1
Halalkalicoccus_jeotgali_B3_DSM_18796-01121 11951 2 2 1
Halalkalicoccus_jeotgali_B3_DSM_18796-01122 9501 3 2 1
Halalkalicoccus_jeotgali_B3_DSM_18796-01134 8184 4 2 1
Halalkalicoccus_jeotgali_B3_DSM_18796-01135 378 89 67 18
Halalkalicoccus_jeotgali_B3_DSM_18796-01137 11948 2 2 1
Halalkalicoccus_jeotgali_B3_DSM_18796-01142 1686 54 34 12
Halalkalicoccus_jeotgali_B3_DSM_18796-01143 11946 2 2 1
Halalkalicoccus_jeotgali_B3_DSM_18796-01147 11945 2 2 1
Halalkalicoccus_jeotgali_B3_DSM_18796-01148 11944 2 2 1
Halalkalicoccus_jeotgali_B3_DSM_18796-01151 11943 2 2 1
Halalkalicoccus_jeotgali_B3_DSM_18796-01153 NA NA NA NA
Halalkalicoccus_jeotgali_B3_DSM_18796-01155 11942 2 2 1
Halalkalicoccus_jeotgali_B3_DSM_18796-01156 11941 2 2 1
Halalkalicoccus_jeotgali_B3_DSM_18796-01163 273 100 77 21
Halalkalicoccus_jeotgali_B3_DSM_18796-01164 2695 26 21 5
Halalkalicoccus_jeotgali_B3_DSM_18796-01165 384 88 68 20
Halalkalicoccus_jeotgali_B3_DSM_18796-01166 292 97 75 23
Halalkalicoccus_jeotgali_B3_DSM_18796-01168 3209 19 18 9
Halalkalicoccus_jeotgali_B3_DSM_18796-01172 2250 34 25 13
Halalkalicoccus_jeotgali_B3_DSM_18796-01173 5004 10 10 5
Halalkalicoccus_jeotgali_B3_DSM_18796-01174 5693 8 8 4
Halalkalicoccus_jeotgali_B3_DSM_18796-01175 5003 10 10 5
Halalkalicoccus_jeotgali_B3_DSM_18796-01177 7332 5 5 3
Halalkalicoccus_jeotgali_B3_DSM_18796-01178 8165 4 2 1
Halalkalicoccus_jeotgali_B3_DSM_18796-01179 NA NA NA NA
Halalkalicoccus_jeotgali_B3_DSM_18796-01180 8178 4 3 2
Halalkalicoccus_jeotgali_B3_DSM_18796-01182 2760 25 16 7
Halalkalicoccus_jeotgali_B3_DSM_18796-01183 6089 7 2 1
Halalkalicoccus_jeotgali_B3_DSM_18796-01185 6089 7 2 1
Halalkalicoccus_jeotgali_B3_DSM_18796-01186 NA NA NA NA
Halalkalicoccus_jeotgali_B3_DSM_18796-01187 NA NA NA NA
Halalkalicoccus_jeotgali_B3_DSM_18796-01188 2028 40 33 17
Halalkalicoccus_jeotgali_B3_DSM_18796-01189 11937 2 2 1
Halalkalicoccus_jeotgali_B3_DSM_18796-01191 1685 54 50 16
Halalkalicoccus_jeotgali_B3_DSM_18796-01192 5002 10 9 5
Halalkalicoccus_jeotgali_B3_DSM_18796-01197 11936 2 2 1
Halalkalicoccus_jeotgali_B3_DSM_18796-01199 8176 4 4 2
Halalkalicoccus_jeotgali_B3_DSM_18796-01202 7330 5 3 2
Halalkalicoccus_jeotgali_B3_DSM_18796-01203 8174 4 2 1
Halalkalicoccus_jeotgali_B3_DSM_18796-01204 11935 2 2 1
Halalkalicoccus_jeotgali_B3_DSM_18796-01205 9495 3 3 2
Halalkalicoccus_jeotgali_B3_DSM_18796-01206 2416 30 25 13
Halalkalicoccus_jeotgali_B3_DSM_18796-01207 3203 19 16 8
Halalkalicoccus_jeotgali_B3_DSM_18796-01209 5691 8 8 5
Halalkalicoccus_jeotgali_B3_DSM_18796-01211 11934 2 2 1
Halalkalicoccus_jeotgali_B3_DSM_18796-01212 11933 2 2 1
Halalkalicoccus_jeotgali_B3_DSM_18796-01218 7330 5 3 2
Halalkalicoccus_jeotgali_B3_DSM_18796-01219 8174 4 2 1
Halalkalicoccus_jeotgali_B3_DSM_18796-01221 11932 2 2 1
Halalkalicoccus_jeotgali_B3_DSM_18796-01222 9493 3 3 2
Halalkalicoccus_jeotgali_B3_DSM_18796-01225 9492 3 3 2
Halalkalicoccus_jeotgali_B3_DSM_18796-01226 11930 2 2 1
Halalkalicoccus_jeotgali_B3_DSM_18796-01227 122 142 70 19
Halalkalicoccus_jeotgali_B3_DSM_18796-01228 11929 2 2 1
Halalkalicoccus_jeotgali_B3_DSM_18796-01229 11928 2 2 1
Halalkalicoccus_jeotgali_B3_DSM_18796-01230 11927 2 2 1
Halalkalicoccus_jeotgali_B3_DSM_18796-01232 11926 2 2 1
Halalkalicoccus_jeotgali_B3_DSM_18796-01233 11925 2 2 1
Halalkalicoccus_jeotgali_B3_DSM_18796-01234 11924 2 2 1
Halalkalicoccus_jeotgali_B3_DSM_18796-01236 9491 3 3 2
Halalkalicoccus_jeotgali_B3_DSM_18796-01237 3720 15 15 8
Halalkalicoccus_jeotgali_B3_DSM_18796-01238 NA NA NA NA
Halalkalicoccus_jeotgali_B3_DSM_18796-01239 9489 3 2 1
Halalkalicoccus_jeotgali_B3_DSM_18796-01241 9489 3 2 1
Halalkalicoccus_jeotgali_B3_DSM_18796-01245 9488 3 2 1
Halalkalicoccus_jeotgali_B3_DSM_18796-01246 6089 7 2 1
Halalkalicoccus_jeotgali_B3_DSM_18796-01247 11921 2 2 1
Halalkalicoccus_jeotgali_B3_DSM_18796-01248 11920 2 2 1
Halalkalicoccus_jeotgali_B3_DSM_18796-01250 15 428 70 20
Halalkalicoccus_jeotgali_B3_DSM_18796-01251 11919 2 2 1
Halalkalicoccus_jeotgali_B3_DSM_18796-01253 15 428 70 20
Halalkalicoccus_jeotgali_B3_DSM_18796-01254 7327 5 5 2
Halalkalicoccus_jeotgali_B3_DSM_18796-01255 11918 2 2 1
Halalkalicoccus_jeotgali_B3_DSM_18796-01258 1903 44 43 13
Halalkalicoccus_jeotgali_B3_DSM_18796-01263 11916 2 2 1
Halalkalicoccus_jeotgali_B3_DSM_18796-01265 2219 35 34 13
Halalkalicoccus_jeotgali_B3_DSM_18796-01266 1474 64 55 17
Halalkalicoccus_jeotgali_B3_DSM_18796-01268 11913 2 2 1
Halalkalicoccus_jeotgali_B3_DSM_18796-01269 1705 53 46 18
Halalkalicoccus_jeotgali_B3_DSM_18796-01272 NA NA NA NA
Halalkalicoccus_jeotgali_B3_DSM_18796-01277 6117 7 5 2
Halalkalicoccus_jeotgali_B3_DSM_18796-01284 321 94 75 19
Halalkalicoccus_jeotgali_B3_DSM_18796-01298 398 87 75 21
Halalkalicoccus_jeotgali_B3_DSM_18796-01303 11910 2 2 1
Halalkalicoccus_jeotgali_B3_DSM_18796-01308 11909 2 2 1
Halalkalicoccus_jeotgali_B3_DSM_18796-01310 11907 2 2 1
Halalkalicoccus_jeotgali_B3_DSM_18796-01313 11906 2 2 1
Halalkalicoccus_jeotgali_B3_DSM_18796-01314 378 89 67 18
Halalkalicoccus_jeotgali_B3_DSM_18796-01315 11905 2 2 1
Halalkalicoccus_jeotgali_B3_DSM_18796-01317 1964 42 41 15
Halalkalicoccus_jeotgali_B3_DSM_18796-01320 11904 2 2 1
Halalkalicoccus_jeotgali_B3_DSM_18796-01322 175 121 78 21
Halalkalicoccus_jeotgali_B3_DSM_18796-01323 11902 2 2 1
Halalkalicoccus_jeotgali_B3_DSM_18796-01330 11901 2 2 1
Halalkalicoccus_jeotgali_B3_DSM_18796-01334 2093 38 33 15
Halalkalicoccus_jeotgali_B3_DSM_18796-01336 11898 2 2 1
Halalkalicoccus_jeotgali_B3_DSM_18796-01337 11897 2 2 1
Halalkalicoccus_jeotgali_B3_DSM_18796-01341 2468 29 29 11
Halalkalicoccus_jeotgali_B3_DSM_18796-01342 3123 20 20 5
Halalkalicoccus_jeotgali_B3_DSM_18796-01344 NA NA NA NA
Halalkalicoccus_jeotgali_B3_DSM_18796-01345 NA NA NA NA
Halalkalicoccus_jeotgali_B3_DSM_18796-01348 11896 2 2 1
Halalkalicoccus_jeotgali_B3_DSM_18796-01352 1433 66 66 22
Halalkalicoccus_jeotgali_B3_DSM_18796-01353 11764 2 2 1
Halalkalicoccus_jeotgali_B3_DSM_18796-01361 11893 2 2 1
Halalkalicoccus_jeotgali_B3_DSM_18796-01364 1533 61 61 21
Halalkalicoccus_jeotgali_B3_DSM_18796-01366 190 116 65 19
Halalkalicoccus_jeotgali_B3_DSM_18796-01377 1532 61 61 18
Halalkalicoccus_jeotgali_B3_DSM_18796-01378 3122 20 20 5
Halalkalicoccus_jeotgali_B3_DSM_18796-01379 226 110 75 21
Halalkalicoccus_jeotgali_B3_DSM_18796-01383 268 101 79 22
Halalkalicoccus_jeotgali_B3_DSM_18796-01385 11891 2 2 1
Halalkalicoccus_jeotgali_B3_DSM_18796-01386 596 80 80 23
Halalkalicoccus_jeotgali_B3_DSM_18796-01388 822 79 79 23
Halalkalicoccus_jeotgali_B3_DSM_18796-01390 1168 76 76 21
Halalkalicoccus_jeotgali_B3_DSM_18796-01391 11890 2 2 1
Halalkalicoccus_jeotgali_B3_DSM_18796-01392 320 94 80 23
Halalkalicoccus_jeotgali_B3_DSM_18796-01394 11888 2 2 1
Halalkalicoccus_jeotgali_B3_DSM_18796-01397 9485 3 3 2
Halalkalicoccus_jeotgali_B3_DSM_18796-01403 11886 2 2 1
Halalkalicoccus_jeotgali_B3_DSM_18796-01404 2248 34 34 13
Halalkalicoccus_jeotgali_B3_DSM_18796-01406 11885 2 2 1
Halalkalicoccus_jeotgali_B3_DSM_18796-01407 11884 2 2 1
Halalkalicoccus_jeotgali_B3_DSM_18796-01408 2760 25 16 7
Halalkalicoccus_jeotgali_B3_DSM_18796-01413 2368 31 29 10
Halalkalicoccus_jeotgali_B3_DSM_18796-01415 12507 2 2 2
Halalkalicoccus_jeotgali_B3_DSM_18796-01416 11881 2 2 1
Halalkalicoccus_jeotgali_B3_DSM_18796-01417 11880 2 2 1
Halalkalicoccus_jeotgali_B3_DSM_18796-01418 11879 2 2 1
Halalkalicoccus_jeotgali_B3_DSM_18796-01420 165 124 56 19
Halalkalicoccus_jeotgali_B3_DSM_18796-01426 71 173 69 21
Halalkalicoccus_jeotgali_B3_DSM_18796-01429 11876 2 2 1
Halalkalicoccus_jeotgali_B3_DSM_18796-01431 11875 2 2 1
Halalkalicoccus_jeotgali_B3_DSM_18796-01432 11874 2 2 1
Halalkalicoccus_jeotgali_B3_DSM_18796-01435 9481 3 3 2
Halalkalicoccus_jeotgali_B3_DSM_18796-01436 2132 37 32 14
Halalkalicoccus_jeotgali_B3_DSM_18796-01437 11872 2 2 1
Halalkalicoccus_jeotgali_B3_DSM_18796-01441 11870 2 2 1
Halalkalicoccus_jeotgali_B3_DSM_18796-01442 11869 2 2 1
Halalkalicoccus_jeotgali_B3_DSM_18796-01443 3714 15 15 4
Halalkalicoccus_jeotgali_B3_DSM_18796-01446 2175 36 36 14
Halalkalicoccus_jeotgali_B3_DSM_18796-01448 11868 2 2 1
Halalkalicoccus_jeotgali_B3_DSM_18796-01452 11867 2 2 1
Halalkalicoccus_jeotgali_B3_DSM_18796-01455 11866 2 2 1
Halalkalicoccus_jeotgali_B3_DSM_18796-01456 1093 77 77 23
Halalkalicoccus_jeotgali_B3_DSM_18796-01462 11865 2 2 1
Halalkalicoccus_jeotgali_B3_DSM_18796-01466 2132 37 32 14
Halalkalicoccus_jeotgali_B3_DSM_18796-01467 11864 2 2 1
Halalkalicoccus_jeotgali_B3_DSM_18796-01468 8165 4 2 1
Halalkalicoccus_jeotgali_B3_DSM_18796-01475 11863 2 2 1
Halalkalicoccus_jeotgali_B3_DSM_18796-01478 816 79 79 22
Halalkalicoccus_jeotgali_B3_DSM_18796-01479 2976 22 18 7
Halalkalicoccus_jeotgali_B3_DSM_18796-01486 1090 77 77 22
Halalkalicoccus_jeotgali_B3_DSM_18796-01489 980 78 78 23
Halalkalicoccus_jeotgali_B3_DSM_18796-01491 11857 2 2 1
Halalkalicoccus_jeotgali_B3_DSM_18796-01493 2282 33 33 11
Halalkalicoccus_jeotgali_B3_DSM_18796-01494 11856 2 2 1
Halalkalicoccus_jeotgali_B3_DSM_18796-01499 2098 38 38 13
Halalkalicoccus_jeotgali_B3_DSM_18796-01503 11855 2 2 1
Halalkalicoccus_jeotgali_B3_DSM_18796-01505 1473 64 64 18
Halalkalicoccus_jeotgali_B3_DSM_18796-01507 1472 64 63 18
Halalkalicoccus_jeotgali_B3_DSM_18796-01508 978 78 78 22
Halalkalicoccus_jeotgali_B3_DSM_18796-01509 588 80 80 23
Halalkalicoccus_jeotgali_B3_DSM_18796-01510 587 80 78 22
Halalkalicoccus_jeotgali_B3_DSM_18796-01512 586 80 80 23
Halalkalicoccus_jeotgali_B3_DSM_18796-01514 1705 53 46 18
Halalkalicoccus_jeotgali_B3_DSM_18796-01515 11854 2 2 1
Halalkalicoccus_jeotgali_B3_DSM_18796-01521 11853 2 2 1
Halalkalicoccus_jeotgali_B3_DSM_18796-01522 11852 2 2 1
Halalkalicoccus_jeotgali_B3_DSM_18796-01525 1318 72 72 20
Halalkalicoccus_jeotgali_B3_DSM_18796-01532 1368 69 61 19
Halalkalicoccus_jeotgali_B3_DSM_18796-01534 152 128 80 23
Halalkalicoccus_jeotgali_B3_DSM_18796-01538 11851 2 2 1
Halalkalicoccus_jeotgali_B3_DSM_18796-01544 3118 20 20 4
Halalkalicoccus_jeotgali_B3_DSM_18796-01548 11850 2 2 1
Halalkalicoccus_jeotgali_B3_DSM_18796-01552 811 79 79 23
Halalkalicoccus_jeotgali_B3_DSM_18796-01563 1783 49 46 16
Halalkalicoccus_jeotgali_B3_DSM_18796-01564 11849 2 2 1
Halalkalicoccus_jeotgali_B3_DSM_18796-01566 11848 2 2 1
Halalkalicoccus_jeotgali_B3_DSM_18796-01568 NA NA NA NA
Halalkalicoccus_jeotgali_B3_DSM_18796-01570 11847 2 2 1
Halalkalicoccus_jeotgali_B3_DSM_18796-01575 11845 2 2 1
Halalkalicoccus_jeotgali_B3_DSM_18796-01579 11844 2 2 1
Halalkalicoccus_jeotgali_B3_DSM_18796-01585 136 135 79 22
Halalkalicoccus_jeotgali_B3_DSM_18796-01586 4726 11 11 8
Halalkalicoccus_jeotgali_B3_DSM_18796-01591 9475 3 3 2
Halalkalicoccus_jeotgali_B3_DSM_18796-01592 2825 24 15 9
Halalkalicoccus_jeotgali_B3_DSM_18796-01594 11843 2 2 1
Halalkalicoccus_jeotgali_B3_DSM_18796-01601 581 80 80 23
Halalkalicoccus_jeotgali_B3_DSM_18796-01602 2367 31 31 14
Halalkalicoccus_jeotgali_B3_DSM_18796-01604 1084 77 77 21
Halalkalicoccus_jeotgali_B3_DSM_18796-01605 11841 2 2 1
Halalkalicoccus_jeotgali_B3_DSM_18796-01606 11840 2 2 1
Halalkalicoccus_jeotgali_B3_DSM_18796-01609 112 149 68 21
Halalkalicoccus_jeotgali_B3_DSM_18796-01612 6108 7 6 3
Halalkalicoccus_jeotgali_B3_DSM_18796-01619 11839 2 2 1
Halalkalicoccus_jeotgali_B3_DSM_18796-01623 11837 2 2 1
Halalkalicoccus_jeotgali_B3_DSM_18796-01624 1083 77 77 22
Halalkalicoccus_jeotgali_B3_DSM_18796-01625 971 78 78 23
Halalkalicoccus_jeotgali_B3_DSM_18796-01627 1875 45 45 16
Halalkalicoccus_jeotgali_B3_DSM_18796-01628 804 79 79 22
Halalkalicoccus_jeotgali_B3_DSM_18796-01631 11836 2 2 1
Halalkalicoccus_jeotgali_B3_DSM_18796-01635 459 83 71 18
Halalkalicoccus_jeotgali_B3_DSM_18796-01638 225 110 80 23
Halalkalicoccus_jeotgali_B3_DSM_18796-01640 2065 39 39 15
Halalkalicoccus_jeotgali_B3_DSM_18796-01642 11834 2 2 1
Halalkalicoccus_jeotgali_B3_DSM_18796-01658 NA NA NA NA
Halalkalicoccus_jeotgali_B3_DSM_18796-01660 1383 68 68 20
Halalkalicoccus_jeotgali_B3_DSM_18796-01662 NA NA NA NA
Halalkalicoccus_jeotgali_B3_DSM_18796-01665 11832 2 2 1
Halalkalicoccus_jeotgali_B3_DSM_18796-01669 442 84 79 23
Halalkalicoccus_jeotgali_B3_DSM_18796-01670 1163 76 76 22
Halalkalicoccus_jeotgali_B3_DSM_18796-01674 11831 2 2 1
Halalkalicoccus_jeotgali_B3_DSM_18796-01675 9470 3 3 2
Halalkalicoccus_jeotgali_B3_DSM_18796-01676 1411 67 58 17
Halalkalicoccus_jeotgali_B3_DSM_18796-01677 1287 73 71 18
Halalkalicoccus_jeotgali_B3_DSM_18796-01678 11830 2 2 1
Halalkalicoccus_jeotgali_B3_DSM_18796-01681 1285 73 73 19
Halalkalicoccus_jeotgali_B3_DSM_18796-01685 2217 35 34 14
Halalkalicoccus_jeotgali_B3_DSM_18796-01686 11829 2 2 1
Halalkalicoccus_jeotgali_B3_DSM_18796-01688 11828 2 2 1
Halalkalicoccus_jeotgali_B3_DSM_18796-01689 11827 2 2 1
Halalkalicoccus_jeotgali_B3_DSM_18796-01693 11825 2 2 1
Halalkalicoccus_jeotgali_B3_DSM_18796-01695 966 78 78 23
Halalkalicoccus_jeotgali_B3_DSM_18796-01702 1079 77 77 22
Halalkalicoccus_jeotgali_B3_DSM_18796-01705 797 79 79 23
Halalkalicoccus_jeotgali_B3_DSM_18796-01707 11823 2 2 1
Halalkalicoccus_jeotgali_B3_DSM_18796-01712 11822 2 2 1
Halalkalicoccus_jeotgali_B3_DSM_18796-01713 11821 2 2 1
Halalkalicoccus_jeotgali_B3_DSM_18796-01715 2093 38 33 15
Halalkalicoccus_jeotgali_B3_DSM_18796-01717 3420 17 17 3
Halalkalicoccus_jeotgali_B3_DSM_18796-01723 11820 2 2 1
Halalkalicoccus_jeotgali_B3_DSM_18796-01740 1076 77 76 22
Halalkalicoccus_jeotgali_B3_DSM_18796-01742 11819 2 2 1
Halalkalicoccus_jeotgali_B3_DSM_18796-01744 1253 74 74 21
Halalkalicoccus_jeotgali_B3_DSM_18796-01745 11818 2 2 1
Halalkalicoccus_jeotgali_B3_DSM_18796-01746 1531 61 60 17
Halalkalicoccus_jeotgali_B3_DSM_18796-01748 1252 74 67 19
Halalkalicoccus_jeotgali_B3_DSM_18796-01749 289 97 76 23
Halalkalicoccus_jeotgali_B3_DSM_18796-01753 161 125 74 18
Halalkalicoccus_jeotgali_B3_DSM_18796-00020 622 80 80 23
Halalkalicoccus_jeotgali_B3_DSM_18796-00021 1217 75 74 21
Halalkalicoccus_jeotgali_B3_DSM_18796-00022 1857 46 45 15
Halalkalicoccus_jeotgali_B3_DSM_18796-00026 1833 47 47 12
Halalkalicoccus_jeotgali_B3_DSM_18796-00032 138 135 78 23
Halalkalicoccus_jeotgali_B3_DSM_18796-00039 136 135 79 22
Halalkalicoccus_jeotgali_B3_DSM_18796-00041 12006 2 2 1
Halalkalicoccus_jeotgali_B3_DSM_18796-00045 12007 2 2 1
Halalkalicoccus_jeotgali_B3_DSM_18796-00046 12008 2 2 1
Halalkalicoccus_jeotgali_B3_DSM_18796-00049 1391 68 68 21
Halalkalicoccus_jeotgali_B3_DSM_18796-00050 8192 4 4 3
Halalkalicoccus_jeotgali_B3_DSM_18796-00061 12009 2 2 1
Halalkalicoccus_jeotgali_B3_DSM_18796-00062 1489 63 63 19
Halalkalicoccus_jeotgali_B3_DSM_18796-00063 12010 2 2 1
Halalkalicoccus_jeotgali_B3_DSM_18796-00065 1415 67 67 20
Halalkalicoccus_jeotgali_B3_DSM_18796-00070 1490 63 63 21
Halalkalicoccus_jeotgali_B3_DSM_18796-00071 12011 2 2 1
Halalkalicoccus_jeotgali_B3_DSM_18796-00072 1392 68 68 19
Halalkalicoccus_jeotgali_B3_DSM_18796-00076 12013 2 2 1
Halalkalicoccus_jeotgali_B3_DSM_18796-00077 345 92 79 22
Halalkalicoccus_jeotgali_B3_DSM_18796-00079 1687 54 54 14
Halalkalicoccus_jeotgali_B3_DSM_18796-00082 12014 2 2 1
Halalkalicoccus_jeotgali_B3_DSM_18796-00089 12015 2 2 1
Halalkalicoccus_jeotgali_B3_DSM_18796-00090 629 80 80 23
Halalkalicoccus_jeotgali_B3_DSM_18796-00094 12016 2 2 1
Halalkalicoccus_jeotgali_B3_DSM_18796-00096 1737 51 51 12
Halalkalicoccus_jeotgali_B3_DSM_18796-00097 994 78 78 23
Halalkalicoccus_jeotgali_B3_DSM_18796-00098 2289 33 32 7
Halalkalicoccus_jeotgali_B3_DSM_18796-00104 4737 11 11 8
Halalkalicoccus_jeotgali_B3_DSM_18796-00105 2469 29 29 13
Halalkalicoccus_jeotgali_B3_DSM_18796-00109 12018 2 2 1
Halalkalicoccus_jeotgali_B3_DSM_18796-00111 1454 65 65 15
Halalkalicoccus_jeotgali_B3_DSM_18796-00112 12019 2 2 1
Halalkalicoccus_jeotgali_B3_DSM_18796-00114 1786 49 48 14
Halalkalicoccus_jeotgali_B3_DSM_18796-00115 2101 38 38 13
Halalkalicoccus_jeotgali_B3_DSM_18796-00119 12020 2 2 1
Halalkalicoccus_jeotgali_B3_DSM_18796-00121 232 109 65 18
Halalkalicoccus_jeotgali_B3_DSM_18796-00123 12021 2 2 1
Halalkalicoccus_jeotgali_B3_DSM_18796-00124 3579 16 16 6
Halalkalicoccus_jeotgali_B3_DSM_18796-00125 3305 18 18 7
Halalkalicoccus_jeotgali_B3_DSM_18796-00126 5705 8 8 5
Halalkalicoccus_jeotgali_B3_DSM_18796-00127 6125 7 7 4
Halalkalicoccus_jeotgali_B3_DSM_18796-00129 2911 23 18 7
Halalkalicoccus_jeotgali_B3_DSM_18796-00140 3581 16 16 6
Halalkalicoccus_jeotgali_B3_DSM_18796-00142 NA NA NA NA
Halalkalicoccus_jeotgali_B3_DSM_18796-00143 NA NA NA NA
Halalkalicoccus_jeotgali_B3_DSM_18796-00148 5305 9 9 5
Halalkalicoccus_jeotgali_B3_DSM_18796-00149 3211 19 19 9
Halalkalicoccus_jeotgali_B3_DSM_18796-00150 1000 78 78 22
Halalkalicoccus_jeotgali_B3_DSM_18796-00151 12022 2 2 1
Halalkalicoccus_jeotgali_B3_DSM_18796-00157 12023 2 2 1
Halalkalicoccus_jeotgali_B3_DSM_18796-00163 88 160 79 22
Halalkalicoccus_jeotgali_B3_DSM_18796-00169 1738 51 51 11
Halalkalicoccus_jeotgali_B3_DSM_18796-00171 1416 67 60 20
Halalkalicoccus_jeotgali_B3_DSM_18796-00176 2976 22 18 7
Halalkalicoccus_jeotgali_B3_DSM_18796-00179 1104 77 77 22
Halalkalicoccus_jeotgali_B3_DSM_18796-00180 12024 2 2 1
Halalkalicoccus_jeotgali_B3_DSM_18796-00183 12025 2 2 1
Halalkalicoccus_jeotgali_B3_DSM_18796-00208 12026 2 2 1
Halalkalicoccus_jeotgali_B3_DSM_18796-00209 12027 2 2 1
Halalkalicoccus_jeotgali_B3_DSM_18796-00210 12028 2 2 1
Halalkalicoccus_jeotgali_B3_DSM_18796-00211 12029 2 2 1
Halalkalicoccus_jeotgali_B3_DSM_18796-00212 NA NA NA NA
Halalkalicoccus_jeotgali_B3_DSM_18796-00213 NA NA NA NA
Halalkalicoccus_jeotgali_B3_DSM_18796-00214 12030 2 2 1
Halalkalicoccus_jeotgali_B3_DSM_18796-00215 NA NA NA NA
Halalkalicoccus_jeotgali_B3_DSM_18796-00216 12031 2 2 1
Halalkalicoccus_jeotgali_B3_DSM_18796-00217 NA NA NA NA
Halalkalicoccus_jeotgali_B3_DSM_18796-00218 NA NA NA NA
Halalkalicoccus_jeotgali_B3_DSM_18796-00219 12032 2 2 1
Halalkalicoccus_jeotgali_B3_DSM_18796-00220 7345 5 4 2
Halalkalicoccus_jeotgali_B3_DSM_18796-00221 12033 2 2 1
Halalkalicoccus_jeotgali_B3_DSM_18796-00224 12035 2 2 1
Halalkalicoccus_jeotgali_B3_DSM_18796-00225 12036 2 2 1
Halalkalicoccus_jeotgali_B3_DSM_18796-00226 8195 4 2 1
Halalkalicoccus_jeotgali_B3_DSM_18796-00227 12037 2 2 1
Halalkalicoccus_jeotgali_B3_DSM_18796-00228 12038 2 2 1
Halalkalicoccus_jeotgali_B3_DSM_18796-00229 12039 2 2 1
Halalkalicoccus_jeotgali_B3_DSM_18796-00230 12040 2 2 1
Halalkalicoccus_jeotgali_B3_DSM_18796-00231 12041 2 2 1
Halalkalicoccus_jeotgali_B3_DSM_18796-00232 12042 2 2 1
Halalkalicoccus_jeotgali_B3_DSM_18796-00233 12043 2 2 1
Halalkalicoccus_jeotgali_B3_DSM_18796-00234 12044 2 2 1
Halalkalicoccus_jeotgali_B3_DSM_18796-00235 12045 2 2 1
Halalkalicoccus_jeotgali_B3_DSM_18796-00236 6089 7 2 1
Halalkalicoccus_jeotgali_B3_DSM_18796-00237 12046 2 2 1
Halalkalicoccus_jeotgali_B3_DSM_18796-00238 12047 2 2 1
Halalkalicoccus_jeotgali_B3_DSM_18796-00239 12048 2 2 1
Halalkalicoccus_jeotgali_B3_DSM_18796-00240 12049 2 2 1
Halalkalicoccus_jeotgali_B3_DSM_18796-00241 12050 2 2 1
Halalkalicoccus_jeotgali_B3_DSM_18796-00242 12051 2 2 1
Halalkalicoccus_jeotgali_B3_DSM_18796-00243 12052 2 2 1
Halalkalicoccus_jeotgali_B3_DSM_18796-00244 12053 2 2 1
Halalkalicoccus_jeotgali_B3_DSM_18796-00245 12054 2 2 1
Halalkalicoccus_jeotgali_B3_DSM_18796-00246 12055 2 2 1
Halalkalicoccus_jeotgali_B3_DSM_18796-00247 12058 2 2 1
Halalkalicoccus_jeotgali_B3_DSM_18796-00248 12059 2 2 1
Halalkalicoccus_jeotgali_B3_DSM_18796-00249 12060 2 2 1
Halalkalicoccus_jeotgali_B3_DSM_18796-00250 NA NA NA NA
Halalkalicoccus_jeotgali_B3_DSM_18796-00251 12062 2 2 1
Halalkalicoccus_jeotgali_B3_DSM_18796-00253 12064 2 2 1
Halalkalicoccus_jeotgali_B3_DSM_18796-00254 12065 2 2 1
Halalkalicoccus_jeotgali_B3_DSM_18796-00255 12066 2 2 1
Halalkalicoccus_jeotgali_B3_DSM_18796-00256 NA NA NA NA
Halalkalicoccus_jeotgali_B3_DSM_18796-00257 NA NA NA NA
Halalkalicoccus_jeotgali_B3_DSM_18796-00258 12067 2 2 1
Halalkalicoccus_jeotgali_B3_DSM_18796-00259 12068 2 2 1
Halalkalicoccus_jeotgali_B3_DSM_18796-00261 12071 2 2 1
Halalkalicoccus_jeotgali_B3_DSM_18796-00262 12072 2 2 1
Halalkalicoccus_jeotgali_B3_DSM_18796-00263 12073 2 2 1
Halalkalicoccus_jeotgali_B3_DSM_18796-00264 12074 2 2 1
Halalkalicoccus_jeotgali_B3_DSM_18796-00265 12075 2 2 1
Halalkalicoccus_jeotgali_B3_DSM_18796-00266 12076 2 2 1
Halalkalicoccus_jeotgali_B3_DSM_18796-00267 9516 3 3 2
Halalkalicoccus_jeotgali_B3_DSM_18796-00268 9517 3 3 2
Halalkalicoccus_jeotgali_B3_DSM_18796-00269 12077 2 2 1
Halalkalicoccus_jeotgali_B3_DSM_18796-00270 8196 4 4 3
Halalkalicoccus_jeotgali_B3_DSM_18796-00271 12078 2 2 1
Halalkalicoccus_jeotgali_B3_DSM_18796-00272 12079 2 2 1
Halalkalicoccus_jeotgali_B3_DSM_18796-00273 8197 4 4 3
Halalkalicoccus_jeotgali_B3_DSM_18796-00275 12081 2 2 1
Halalkalicoccus_jeotgali_B3_DSM_18796-00276 12082 2 2 1
Halalkalicoccus_jeotgali_B3_DSM_18796-00278 12085 2 2 1
Halalkalicoccus_jeotgali_B3_DSM_18796-00279 12086 2 2 1
Halalkalicoccus_jeotgali_B3_DSM_18796-00280 12087 2 2 1
Halalkalicoccus_jeotgali_B3_DSM_18796-00281 12088 2 2 1
Halalkalicoccus_jeotgali_B3_DSM_18796-00282 12089 2 2 1
Halalkalicoccus_jeotgali_B3_DSM_18796-00283 12090 2 2 1
Halalkalicoccus_jeotgali_B3_DSM_18796-00284 12091 2 2 1
Halalkalicoccus_jeotgali_B3_DSM_18796-00285 12092 2 2 1
Halalkalicoccus_jeotgali_B3_DSM_18796-00286 12093 2 2 1
Halalkalicoccus_jeotgali_B3_DSM_18796-00287 12094 2 2 1
Halalkalicoccus_jeotgali_B3_DSM_18796-00288 5277 9 2 1
Halalkalicoccus_jeotgali_B3_DSM_18796-00289 NA NA NA NA
Halalkalicoccus_jeotgali_B3_DSM_18796-00290 12096 2 2 1
Halalkalicoccus_jeotgali_B3_DSM_18796-00291 NA NA NA NA
Halalkalicoccus_jeotgali_B3_DSM_18796-00292 12097 2 2 1
Halalkalicoccus_jeotgali_B3_DSM_18796-00294 12098 2 2 1
Halalkalicoccus_jeotgali_B3_DSM_18796-00295 12099 2 2 1
Halalkalicoccus_jeotgali_B3_DSM_18796-00296 12100 2 2 1
Halalkalicoccus_jeotgali_B3_DSM_18796-00297 12101 2 2 1
Halalkalicoccus_jeotgali_B3_DSM_18796-00298 5707 8 8 4
Halalkalicoccus_jeotgali_B3_DSM_18796-00300 76 169 79 22
Halalkalicoccus_jeotgali_B3_DSM_18796-00301 12102 2 2 1
Halalkalicoccus_jeotgali_B3_DSM_18796-00302 12103 2 2 1
Halalkalicoccus_jeotgali_B3_DSM_18796-00303 9520 3 3 2
Halalkalicoccus_jeotgali_B3_DSM_18796-00304 NA NA NA NA
Halalkalicoccus_jeotgali_B3_DSM_18796-00305 12104 2 2 1
Halalkalicoccus_jeotgali_B3_DSM_18796-00306 12105 2 2 1
Halalkalicoccus_jeotgali_B3_DSM_18796-00308 12106 2 2 1
Halalkalicoccus_jeotgali_B3_DSM_18796-00309 12107 2 2 1
Halalkalicoccus_jeotgali_B3_DSM_18796-00310 1436 66 66 19
Halalkalicoccus_jeotgali_B3_DSM_18796-00313 12108 2 2 1
Halalkalicoccus_jeotgali_B3_DSM_18796-00314 1393 68 68 18
Halalkalicoccus_jeotgali_B3_DSM_18796-00315 1455 65 64 16
Halalkalicoccus_jeotgali_B3_DSM_18796-00316 12109 2 2 1
Halalkalicoccus_jeotgali_B3_DSM_18796-00318 12110 2 2 1
Halalkalicoccus_jeotgali_B3_DSM_18796-00319 3130 20 20 9
Halalkalicoccus_jeotgali_B3_DSM_18796-00325 1394 68 52 17
Halalkalicoccus_jeotgali_B3_DSM_18796-00326 9634 3 3 2
Halalkalicoccus_jeotgali_B3_DSM_18796-00330 142 133 78 22
Halalkalicoccus_jeotgali_B3_DSM_18796-00331 143 132 78 22
Halalkalicoccus_jeotgali_B3_DSM_18796-00335 12112 2 2 1
Halalkalicoccus_jeotgali_B3_DSM_18796-00338 3308 18 17 6
Halalkalicoccus_jeotgali_B3_DSM_18796-00340 1380 68 43 12
Halalkalicoccus_jeotgali_B3_DSM_18796-00346 8201 4 4 2
Halalkalicoccus_jeotgali_B3_DSM_18796-00348 12113 2 2 1
Halalkalicoccus_jeotgali_B3_DSM_18796-00349 12114 2 2 1
Halalkalicoccus_jeotgali_B3_DSM_18796-00354 12115 2 2 1
Halalkalicoccus_jeotgali_B3_DSM_18796-00355 2184 36 33 14
Halalkalicoccus_jeotgali_B3_DSM_18796-00356 1157 76 39 12
Halalkalicoccus_jeotgali_B3_DSM_18796-00360 12116 2 2 1
Halalkalicoccus_jeotgali_B3_DSM_18796-00364 389 88 77 23
Halalkalicoccus_jeotgali_B3_DSM_18796-00371 2780 25 25 12
Halalkalicoccus_jeotgali_B3_DSM_18796-00372 2366 31 29 11
Halalkalicoccus_jeotgali_B3_DSM_18796-00374 12117 2 2 1
Halalkalicoccus_jeotgali_B3_DSM_18796-00375 1559 60 60 15
Halalkalicoccus_jeotgali_B3_DSM_18796-00377 12118 2 2 1
Halalkalicoccus_jeotgali_B3_DSM_18796-00385 2185 36 36 12
Halalkalicoccus_jeotgali_B3_DSM_18796-00388 12119 2 2 1
Halalkalicoccus_jeotgali_B3_DSM_18796-00390 12120 2 2 1
Halalkalicoccus_jeotgali_B3_DSM_18796-00393 1417 67 67 17
Halalkalicoccus_jeotgali_B3_DSM_18796-00398 652 80 80 23
Halalkalicoccus_jeotgali_B3_DSM_18796-00401 190 116 65 19
Halalkalicoccus_jeotgali_B3_DSM_18796-00402 5013 10 10 6
Halalkalicoccus_jeotgali_B3_DSM_18796-00407 12121 2 2 1
Halalkalicoccus_jeotgali_B3_DSM_18796-00408 1006 78 77 23
Halalkalicoccus_jeotgali_B3_DSM_18796-00410 6728 6 6 5
Halalkalicoccus_jeotgali_B3_DSM_18796-00413 12122 2 2 1
Halalkalicoccus_jeotgali_B3_DSM_18796-00415 1007 78 78 22
Halalkalicoccus_jeotgali_B3_DSM_18796-00417 9523 3 3 2
Halalkalicoccus_jeotgali_B3_DSM_18796-00420 417 86 79 23
Halalkalicoccus_jeotgali_B3_DSM_18796-00421 12124 2 2 1
Halalkalicoccus_jeotgali_B3_DSM_18796-00422 654 80 80 23
Halalkalicoccus_jeotgali_B3_DSM_18796-00423 12125 2 2 1
Halalkalicoccus_jeotgali_B3_DSM_18796-00426 1967 42 42 13
Halalkalicoccus_jeotgali_B3_DSM_18796-00430 2221 35 35 14
Halalkalicoccus_jeotgali_B3_DSM_18796-00431 1906 44 34 13
Halalkalicoccus_jeotgali_B3_DSM_18796-00434 3310 18 18 3
Halalkalicoccus_jeotgali_B3_DSM_18796-00435 2253 34 34 13
Halalkalicoccus_jeotgali_B3_DSM_18796-00438 1663 55 55 15
Halalkalicoccus_jeotgali_B3_DSM_18796-00439 1008 78 78 23
Halalkalicoccus_jeotgali_B3_DSM_18796-00444 1396 68 60 16
Halalkalicoccus_jeotgali_B3_DSM_18796-00445 54 202 76 20
Halalkalicoccus_jeotgali_B3_DSM_18796-00446 54 202 76 20
Halalkalicoccus_jeotgali_B3_DSM_18796-00447 54 202 76 20
Halalkalicoccus_jeotgali_B3_DSM_18796-00448 2243 34 21 11
Halalkalicoccus_jeotgali_B3_DSM_18796-00449 54 202 76 20
Halalkalicoccus_jeotgali_B3_DSM_18796-00450 2331 32 31 11
Halalkalicoccus_jeotgali_B3_DSM_18796-00456 535 81 80 23
Halalkalicoccus_jeotgali_B3_DSM_18796-00457 1938 43 43 8
Halalkalicoccus_jeotgali_B3_DSM_18796-00459 12127 2 2 1
Halalkalicoccus_jeotgali_B3_DSM_18796-00462 12128 2 2 1
Halalkalicoccus_jeotgali_B3_DSM_18796-00464 1476 64 55 15
Halalkalicoccus_jeotgali_B3_DSM_18796-00465 1343 71 61 17
Halalkalicoccus_jeotgali_B3_DSM_18796-00466 1607 58 57 17
Halalkalicoccus_jeotgali_B3_DSM_18796-00469 342 92 51 14
Halalkalicoccus_jeotgali_B3_DSM_18796-00470 342 92 51 14
Halalkalicoccus_jeotgali_B3_DSM_18796-00479 1477 64 59 20
Halalkalicoccus_jeotgali_B3_DSM_18796-00482 12130 2 2 1
Halalkalicoccus_jeotgali_B3_DSM_18796-00483 12131 2 2 1
Halalkalicoccus_jeotgali_B3_DSM_18796-00485 3424 17 15 12
Halalkalicoccus_jeotgali_B3_DSM_18796-00486 NA NA NA NA
Halalkalicoccus_jeotgali_B3_DSM_18796-00487 564 80 64 16
Halalkalicoccus_jeotgali_B3_DSM_18796-00488 659 80 80 23
Halalkalicoccus_jeotgali_B3_DSM_18796-00490 5017 10 9 5
Halalkalicoccus_jeotgali_B3_DSM_18796-00493 1998 41 34 11
Halalkalicoccus_jeotgali_B3_DSM_18796-00495 12134 2 2 1
Halalkalicoccus_jeotgali_B3_DSM_18796-00497 NA NA NA NA
Halalkalicoccus_jeotgali_B3_DSM_18796-00500 5019 10 10 4
Halalkalicoccus_jeotgali_B3_DSM_18796-00501 1012 78 76 23
Halalkalicoccus_jeotgali_B3_DSM_18796-00502 12135 2 2 1
Halalkalicoccus_jeotgali_B3_DSM_18796-00506 12136 2 2 1
Halalkalicoccus_jeotgali_B3_DSM_18796-00507 8204 4 4 2
Halalkalicoccus_jeotgali_B3_DSM_18796-00510 NA NA NA NA
Halalkalicoccus_jeotgali_B3_DSM_18796-00511 1491 63 63 22
Halalkalicoccus_jeotgali_B3_DSM_18796-00512 661 80 75 19
Halalkalicoccus_jeotgali_B3_DSM_18796-00514 12139 2 2 1
Halalkalicoccus_jeotgali_B3_DSM_18796-00516 3725 15 15 8
Halalkalicoccus_jeotgali_B3_DSM_18796-00519 537 81 56 17
Halalkalicoccus_jeotgali_B3_DSM_18796-00521 1492 63 58 17
Halalkalicoccus_jeotgali_B3_DSM_18796-00523 5715 8 7 4
Halalkalicoccus_jeotgali_B3_DSM_18796-00524 2690 26 20 9
Halalkalicoccus_jeotgali_B3_DSM_18796-00526 663 80 80 23
Halalkalicoccus_jeotgali_B3_DSM_18796-00540 1515 62 62 20
Halalkalicoccus_jeotgali_B3_DSM_18796-00545 12140 2 2 1
Halalkalicoccus_jeotgali_B3_DSM_18796-00546 2914 23 23 13
Halalkalicoccus_jeotgali_B3_DSM_18796-00549 1388 68 47 17
Halalkalicoccus_jeotgali_B3_DSM_18796-00552 399 87 61 18
Halalkalicoccus_jeotgali_B3_DSM_18796-00555 12142 2 2 1
Halalkalicoccus_jeotgali_B3_DSM_18796-00558 12143 2 2 1
Halalkalicoccus_jeotgali_B3_DSM_18796-00559 12144 2 2 1
Halalkalicoccus_jeotgali_B3_DSM_18796-00561 12146 2 2 1
Halalkalicoccus_jeotgali_B3_DSM_18796-00570 12147 2 2 1
Halalkalicoccus_jeotgali_B3_DSM_18796-00573 12148 2 2 1
Halalkalicoccus_jeotgali_B3_DSM_18796-00574 3727 15 15 8
Halalkalicoccus_jeotgali_B3_DSM_18796-00578 1116 77 77 22
Halalkalicoccus_jeotgali_B3_DSM_18796-00584 4517 12 12 5
Halalkalicoccus_jeotgali_B3_DSM_18796-00586 380 89 68 23
Halalkalicoccus_jeotgali_B3_DSM_18796-00587 12149 2 2 1
Halalkalicoccus_jeotgali_B3_DSM_18796-00588 12150 2 2 1
Halalkalicoccus_jeotgali_B3_DSM_18796-00590 12151 2 2 1
Halalkalicoccus_jeotgali_B3_DSM_18796-00592 1016 78 77 21
Halalkalicoccus_jeotgali_B3_DSM_18796-00593 12152 2 2 1
Halalkalicoccus_jeotgali_B3_DSM_18796-00596 1809 48 48 19
Halalkalicoccus_jeotgali_B3_DSM_18796-00597 1117 77 77 21
Halalkalicoccus_jeotgali_B3_DSM_18796-00598 8178 4 3 2
Halalkalicoccus_jeotgali_B3_DSM_18796-00599 1118 77 76 22
Halalkalicoccus_jeotgali_B3_DSM_18796-00601 2104 38 37 11
Halalkalicoccus_jeotgali_B3_DSM_18796-00603 2243 34 21 11
Halalkalicoccus_jeotgali_B3_DSM_18796-00604 54 202 76 20
Halalkalicoccus_jeotgali_B3_DSM_18796-00607 1968 42 31 11
Halalkalicoccus_jeotgali_B3_DSM_18796-00608 2142 37 37 10
Halalkalicoccus_jeotgali_B3_DSM_18796-00609 NA NA NA NA
Halalkalicoccus_jeotgali_B3_DSM_18796-00615 12154 2 2 1
Halalkalicoccus_jeotgali_B3_DSM_18796-00616 12155 2 2 1
Halalkalicoccus_jeotgali_B3_DSM_18796-00617 12156 2 2 1
Halalkalicoccus_jeotgali_B3_DSM_18796-00619 12157 2 2 1
Halalkalicoccus_jeotgali_B3_DSM_18796-00620 12158 2 2 1
Halalkalicoccus_jeotgali_B3_DSM_18796-00621 12159 2 2 1
Halalkalicoccus_jeotgali_B3_DSM_18796-00622 12160 2 2 1
Halalkalicoccus_jeotgali_B3_DSM_18796-00627 12161 2 2 1
Halalkalicoccus_jeotgali_B3_DSM_18796-00629 12162 2 2 1
Halalkalicoccus_jeotgali_B3_DSM_18796-00630 2915 23 23 6
Halalkalicoccus_jeotgali_B3_DSM_18796-00631 2473 29 29 11
Halalkalicoccus_jeotgali_B3_DSM_18796-00633 3435 17 17 9
Halalkalicoccus_jeotgali_B3_DSM_18796-00639 2824 24 23 7
Halalkalicoccus_jeotgali_B3_DSM_18796-00641 2069 39 39 9
Halalkalicoccus_jeotgali_B3_DSM_18796-00644 1768 50 50 20
Halalkalicoccus_jeotgali_B3_DSM_18796-00647 2035 40 40 16
Halalkalicoccus_jeotgali_B3_DSM_18796-00648 9534 3 3 2
Halalkalicoccus_jeotgali_B3_DSM_18796-00653 871 79 79 23
Halalkalicoccus_jeotgali_B3_DSM_18796-00654 12163 2 2 1
Halalkalicoccus_jeotgali_B3_DSM_18796-00655 12164 2 2 1
Halalkalicoccus_jeotgali_B3_DSM_18796-00656 539 81 77 21
Halalkalicoccus_jeotgali_B3_DSM_18796-00657 539 81 77 21
Halalkalicoccus_jeotgali_B3_DSM_18796-00658 1686 54 34 12
Halalkalicoccus_jeotgali_B3_DSM_18796-00659 872 79 79 23
Halalkalicoccus_jeotgali_B3_DSM_18796-00660 1418 67 65 15
Halalkalicoccus_jeotgali_B3_DSM_18796-00664 1577 59 46 11
Halalkalicoccus_jeotgali_B3_DSM_18796-00667 12166 2 2 1
Halalkalicoccus_jeotgali_B3_DSM_18796-00669 12167 2 2 1
Halalkalicoccus_jeotgali_B3_DSM_18796-00677 674 80 61 18
Halalkalicoccus_jeotgali_B3_DSM_18796-00680 12168 2 2 1
Halalkalicoccus_jeotgali_B3_DSM_18796-00681 12169 2 2 1
Halalkalicoccus_jeotgali_B3_DSM_18796-00685 2106 38 38 8
Halalkalicoccus_jeotgali_B3_DSM_18796-00687 874 79 79 23
Halalkalicoccus_jeotgali_B3_DSM_18796-00694 NA NA NA NA
Halalkalicoccus_jeotgali_B3_DSM_18796-01757 9594 3 2 1
Halalkalicoccus_jeotgali_B3_DSM_18796-01760 7379 5 3 2
Halalkalicoccus_jeotgali_B3_DSM_18796-01761 9591 3 2 1
Halalkalicoccus_jeotgali_B3_DSM_18796-01763 9590 3 2 1
Halalkalicoccus_jeotgali_B3_DSM_18796-01764 9589 3 2 1
Halalkalicoccus_jeotgali_B3_DSM_18796-01765 9588 3 2 1
Halalkalicoccus_jeotgali_B3_DSM_18796-01766 5277 9 2 1
Halalkalicoccus_jeotgali_B3_DSM_18796-01767 7305 5 2 1
Halalkalicoccus_jeotgali_B3_DSM_18796-01768 9587 3 2 1
Halalkalicoccus_jeotgali_B3_DSM_18796-01769 9586 3 2 1
Halalkalicoccus_jeotgali_B3_DSM_18796-01770 9585 3 2 1
Halalkalicoccus_jeotgali_B3_DSM_18796-01771 9584 3 2 1
Halalkalicoccus_jeotgali_B3_DSM_18796-01772 NA NA NA NA
Halalkalicoccus_jeotgali_B3_DSM_18796-01773 6695 6 3 2
Halalkalicoccus_jeotgali_B3_DSM_18796-01775 2485 29 23 11
Halalkalicoccus_jeotgali_B3_DSM_18796-01776 9599 3 2 1
Halalkalicoccus_jeotgali_B3_DSM_18796-01777 6090 7 2 1
Halalkalicoccus_jeotgali_B3_DSM_18796-01778 9598 3 2 1
Halalkalicoccus_jeotgali_B3_DSM_18796-01779 9597 3 2 1
Halalkalicoccus_jeotgali_B3_DSM_18796-01780 9596 3 2 1
Halalkalicoccus_jeotgali_B3_DSM_18796-01781 7381 5 4 3
Halalkalicoccus_jeotgali_B3_DSM_18796-01783 NA NA NA NA
Halalkalicoccus_jeotgali_B3_DSM_18796-01784 NA NA NA NA
Halalkalicoccus_jeotgali_B3_DSM_18796-01791 7380 5 4 3
Halalkalicoccus_jeotgali_B3_DSM_18796-01799 12502 2 2 1
Halalkalicoccus_jeotgali_B3_DSM_18796-01800 12501 2 2 1
Halalkalicoccus_jeotgali_B3_DSM_18796-01807 12497 2 2 1
Halalkalicoccus_jeotgali_B3_DSM_18796-01811 12496 2 2 1
Halalkalicoccus_jeotgali_B3_DSM_18796-01812 12495 2 2 1
Halalkalicoccus_jeotgali_B3_DSM_18796-01813 12494 2 2 1
Halalkalicoccus_jeotgali_B3_DSM_18796-01814 12493 2 2 1
Halalkalicoccus_jeotgali_B3_DSM_18796-01815 12095 2 2 1
Halalkalicoccus_jeotgali_B3_DSM_18796-01816 5277 9 2 1
Halalkalicoccus_jeotgali_B3_DSM_18796-01817 12492 2 2 1
Halalkalicoccus_jeotgali_B3_DSM_18796-01838 1434 66 43 17
Halalkalicoccus_jeotgali_B3_DSM_18796-01839 12489 2 2 1
Halalkalicoccus_jeotgali_B3_DSM_18796-01841 1793 49 25 9
Halalkalicoccus_jeotgali_B3_DSM_18796-01843 8241 4 4 3
Halalkalicoccus_jeotgali_B3_DSM_18796-01844 8195 4 2 1
Halalkalicoccus_jeotgali_B3_DSM_18796-01845 NA NA NA NA
Halalkalicoccus_jeotgali_B3_DSM_18796-01846 4522 12 10 5
Halalkalicoccus_jeotgali_B3_DSM_18796-01847 12487 2 2 1
Halalkalicoccus_jeotgali_B3_DSM_18796-01848 12486 2 2 1
Halalkalicoccus_jeotgali_B3_DSM_18796-01849 12485 2 2 1
Halalkalicoccus_jeotgali_B3_DSM_18796-01851 8148 4 2 1
Halalkalicoccus_jeotgali_B3_DSM_18796-01852 12484 2 2 1
Halalkalicoccus_jeotgali_B3_DSM_18796-01853 152 128 80 23
Halalkalicoccus_jeotgali_B3_DSM_18796-01856 12482 2 2 1
Halalkalicoccus_jeotgali_B3_DSM_18796-01858 12506 2 1 1
Halalkalicoccus_jeotgali_B3_DSM_18796-01859 NA NA NA NA
Halalkalicoccus_jeotgali_B3_DSM_18796-01860 6708 6 6 5
Halalkalicoccus_jeotgali_B3_DSM_18796-01861 6168 7 6 4
Halalkalicoccus_jeotgali_B3_DSM_18796-01862 8147 4 3 2
Halalkalicoccus_jeotgali_B3_DSM_18796-01863 NA NA NA NA
Halalkalicoccus_jeotgali_B3_DSM_18796-01864 12481 2 2 1
Halalkalicoccus_jeotgali_B3_DSM_18796-01869 8240 4 4 2
Halalkalicoccus_jeotgali_B3_DSM_18796-01870 NA NA NA NA
Halalkalicoccus_jeotgali_B3_DSM_18796-01872 12480 2 2 1
Halalkalicoccus_jeotgali_B3_DSM_18796-01873 3562 16 13 8
Halalkalicoccus_jeotgali_B3_DSM_18796-01874 12479 2 2 1
Halalkalicoccus_jeotgali_B3_DSM_18796-01878 NA NA NA NA
Halalkalicoccus_jeotgali_B3_DSM_18796-01882 11760 2 2 1
Halalkalicoccus_jeotgali_B3_DSM_18796-01883 8145 4 2 1
Halalkalicoccus_jeotgali_B3_DSM_18796-01885 11759 2 2 1
Halalkalicoccus_jeotgali_B3_DSM_18796-01886 6702 6 6 4
Halalkalicoccus_jeotgali_B3_DSM_18796-01887 11758 2 2 1
Halalkalicoccus_jeotgali_B3_DSM_18796-01888 11757 2 2 1
Halalkalicoccus_jeotgali_B3_DSM_18796-01895 9457 3 3 2
Halalkalicoccus_jeotgali_B3_DSM_18796-01897 1403 68 55 17
Halalkalicoccus_jeotgali_B3_DSM_18796-01900 11755 2 2 1
Halalkalicoccus_jeotgali_B3_DSM_18796-01903 8144 4 4 3
Halalkalicoccus_jeotgali_B3_DSM_18796-01904 11753 2 2 1
Halalkalicoccus_jeotgali_B3_DSM_18796-01905 11752 2 2 1
Halalkalicoccus_jeotgali_B3_DSM_18796-01908 11751 2 2 1
Halalkalicoccus_jeotgali_B3_DSM_18796-01909 11750 2 2 1
Halalkalicoccus_jeotgali_B3_DSM_18796-01910 8143 4 2 1
Halalkalicoccus_jeotgali_B3_DSM_18796-01911 NA NA NA NA
Halalkalicoccus_jeotgali_B3_DSM_18796-01912 11749 2 2 1
Halalkalicoccus_jeotgali_B3_DSM_18796-01915 11748 2 2 1
Halalkalicoccus_jeotgali_B3_DSM_18796-01916 11747 2 2 1
Halalkalicoccus_jeotgali_B3_DSM_18796-01921 11746 2 2 1
Halalkalicoccus_jeotgali_B3_DSM_18796-01922 2750 25 25 10
Halalkalicoccus_jeotgali_B3_DSM_18796-01926 11744 2 2 1
Halalkalicoccus_jeotgali_B3_DSM_18796-01928 441 84 76 23
Halalkalicoccus_jeotgali_B3_DSM_18796-01929 NA NA NA NA
Halalkalicoccus_jeotgali_B3_DSM_18796-01936 3202 19 19 9
Halalkalicoccus_jeotgali_B3_DSM_18796-01942 11743 2 2 1
Halalkalicoccus_jeotgali_B3_DSM_18796-01946 11742 2 2 1
Halalkalicoccus_jeotgali_B3_DSM_18796-01958 3056 21 21 6
Halalkalicoccus_jeotgali_B3_DSM_18796-01959 9454 3 3 2
Halalkalicoccus_jeotgali_B3_DSM_18796-01965 11738 2 2 1
Halalkalicoccus_jeotgali_B3_DSM_18796-01966 1848 46 28 11
Halalkalicoccus_jeotgali_B3_DSM_18796-01975 11735 2 2 1
Halalkalicoccus_jeotgali_B3_DSM_18796-01976 9450 3 3 2
Halalkalicoccus_jeotgali_B3_DSM_18796-01977 2366 31 29 11
Halalkalicoccus_jeotgali_B3_DSM_18796-01978 NA NA NA NA
Halalkalicoccus_jeotgali_B3_DSM_18796-01984 11732 2 2 1
Halalkalicoccus_jeotgali_B3_DSM_18796-01985 1830 47 42 14
Halalkalicoccus_jeotgali_B3_DSM_18796-01986 1380 68 43 12
Halalkalicoccus_jeotgali_B3_DSM_18796-01989 11730 2 2 1
Halalkalicoccus_jeotgali_B3_DSM_18796-01990 2823 24 24 13
Halalkalicoccus_jeotgali_B3_DSM_18796-01992 11728 2 2 1
Halalkalicoccus_jeotgali_B3_DSM_18796-01993 NA NA NA NA
Halalkalicoccus_jeotgali_B3_DSM_18796-01994 5281 9 9 6
Halalkalicoccus_jeotgali_B3_DSM_18796-01995 9449 3 3 2
Halalkalicoccus_jeotgali_B3_DSM_18796-01998 11727 2 2 1
Halalkalicoccus_jeotgali_B3_DSM_18796-02000 6706 6 3 2
Halalkalicoccus_jeotgali_B3_DSM_18796-02003 224 110 55 18
Halalkalicoccus_jeotgali_B3_DSM_18796-02004 11725 2 2 1
Halalkalicoccus_jeotgali_B3_DSM_18796-02007 5669 8 8 5
Halalkalicoccus_jeotgali_B3_DSM_18796-02017 5279 9 8 6
Halalkalicoccus_jeotgali_B3_DSM_18796-02020 6092 7 7 6
Halalkalicoccus_jeotgali_B3_DSM_18796-02022 6697 6 6 5
Halalkalicoccus_jeotgali_B3_DSM_18796-02032 11721 2 2 1
Halalkalicoccus_jeotgali_B3_DSM_18796-02033 152 128 80 23
Halalkalicoccus_jeotgali_B3_DSM_18796-02036 11720 2 2 1
Halalkalicoccus_jeotgali_B3_DSM_18796-02037 2416 30 25 13
Halalkalicoccus_jeotgali_B3_DSM_18796-02038 11719 2 2 1
Halalkalicoccus_jeotgali_B3_DSM_18796-02039 11718 2 2 1
Halalkalicoccus_jeotgali_B3_DSM_18796-02041 NA NA NA NA
Halalkalicoccus_jeotgali_B3_DSM_18796-02049 2596 27 24 14
Halalkalicoccus_jeotgali_B3_DSM_18796-02050 6087 7 6 5
Halalkalicoccus_jeotgali_B3_DSM_18796-02053 9443 3 2 1
Halalkalicoccus_jeotgali_B3_DSM_18796-02054 9442 3 2 1
Halalkalicoccus_jeotgali_B3_DSM_18796-02058 9441 3 2 1
Halalkalicoccus_jeotgali_B3_DSM_18796-02059 1157 76 39 12
Halalkalicoccus_jeotgali_B3_DSM_18796-02060 11716 2 2 1
Halalkalicoccus_jeotgali_B3_DSM_18796-02061 11715 2 2 1
Halalkalicoccus_jeotgali_B3_DSM_18796-02062 9445 3 3 2
Halalkalicoccus_jeotgali_B3_DSM_18796-02063 6090 7 2 1
Halalkalicoccus_jeotgali_B3_DSM_18796-02064 11714 2 2 1
Halalkalicoccus_jeotgali_B3_DSM_18796-02065 136 135 79 22
Halalkalicoccus_jeotgali_B3_DSM_18796-02068 6695 6 3 2
Halalkalicoccus_jeotgali_B3_DSM_18796-02069 9444 3 3 2
Halalkalicoccus_jeotgali_B3_DSM_18796-02070 11712 2 2 1
Halalkalicoccus_jeotgali_B3_DSM_18796-02071 11711 2 2 1
Halalkalicoccus_jeotgali_B3_DSM_18796-02072 7305 5 2 1
Halalkalicoccus_jeotgali_B3_DSM_18796-02073 5277 9 2 1
Halalkalicoccus_jeotgali_B3_DSM_18796-02074 11710 2 2 1
Halalkalicoccus_jeotgali_B3_DSM_18796-02075 11709 2 2 1
Halalkalicoccus_jeotgali_B3_DSM_18796-02076 11708 2 2 1
Halalkalicoccus_jeotgali_B3_DSM_18796-02077 11707 2 2 1
Halalkalicoccus_jeotgali_B3_DSM_18796-02078 11706 2 2 1
Halalkalicoccus_jeotgali_B3_DSM_18796-02080 6694 6 5 3
Halalkalicoccus_jeotgali_B3_DSM_18796-00695 NA NA NA NA
Halalkalicoccus_jeotgali_B3_DSM_18796-00696 7311 5 5 3
Halalkalicoccus_jeotgali_B3_DSM_18796-00699 NA NA NA NA
Halalkalicoccus_jeotgali_B3_DSM_18796-00704 9459 3 3 2
Halalkalicoccus_jeotgali_B3_DSM_18796-00705 11777 2 2 1
Halalkalicoccus_jeotgali_B3_DSM_18796-00706 11776 2 2 1
Halalkalicoccus_jeotgali_B3_DSM_18796-00707 8143 4 2 1
Halalkalicoccus_jeotgali_B3_DSM_18796-00708 2690 26 20 9
Halalkalicoccus_jeotgali_B3_DSM_18796-00710 11774 2 2 1
Halalkalicoccus_jeotgali_B3_DSM_18796-00712 1530 61 59 19
Halalkalicoccus_jeotgali_B3_DSM_18796-00716 11770 2 2 1
Halalkalicoccus_jeotgali_B3_DSM_18796-00718 NA NA NA NA
Halalkalicoccus_jeotgali_B3_DSM_18796-00719 11768 2 2 1
Halalkalicoccus_jeotgali_B3_DSM_18796-00720 3710 15 13 7
Halalkalicoccus_jeotgali_B3_DSM_18796-00722 11767 2 2 1
Halalkalicoccus_jeotgali_B3_DSM_18796-00724 11766 2 2 1
Halalkalicoccus_jeotgali_B3_DSM_18796-00725 2752 25 25 9
Halalkalicoccus_jeotgali_B3_DSM_18796-00727 11765 2 2 1
Halalkalicoccus_jeotgali_B3_DSM_18796-00731 8148 4 2 1
Halalkalicoccus_jeotgali_B3_DSM_18796-00732 11763 2 2 1
Halalkalicoccus_jeotgali_B3_DSM_18796-00733 6703 6 4 2
Halalkalicoccus_jeotgali_B3_DSM_18796-00734 152 128 80 23
Halalkalicoccus_jeotgali_B3_DSM_18796-00737 3562 16 13 8
Halalkalicoccus_jeotgali_B3_DSM_18796-00738 12478 2 2 1
Halalkalicoccus_jeotgali_B3_DSM_18796-00739 12506 2 1 1
Halalkalicoccus_jeotgali_B3_DSM_18796-00740 NA NA NA NA
Halalkalicoccus_jeotgali_B3_DSM_18796-00741 12477 2 2 1
Halalkalicoccus_jeotgali_B3_DSM_18796-00742 12476 2 2 1
Halalkalicoccus_jeotgali_B3_DSM_18796-00743 12475 2 2 1
Halalkalicoccus_jeotgali_B3_DSM_18796-00746 1855 46 35 11
Halalkalicoccus_jeotgali_B3_DSM_18796-00751 12472 2 2 1
Halalkalicoccus_jeotgali_B3_DSM_18796-00757 12471 2 2 1
Halalkalicoccus_jeotgali_B3_DSM_18796-00758 12470 2 2 1
Halalkalicoccus_jeotgali_B3_DSM_18796-00762 6166 7 7 4
Halalkalicoccus_jeotgali_B3_DSM_18796-00765 12468 2 2 1
Halalkalicoccus_jeotgali_B3_DSM_18796-00766 9636 3 3 3
Halalkalicoccus_jeotgali_B3_DSM_18796-00767 3229 19 17 5
Halalkalicoccus_jeotgali_B3_DSM_18796-00768 12467 2 2 1
Halalkalicoccus_jeotgali_B3_DSM_18796-00771 2009 41 28 11
Halalkalicoccus_jeotgali_B3_DSM_18796-00772 4534 12 11 7
Halalkalicoccus_jeotgali_B3_DSM_18796-00773 NA NA NA NA
Halalkalicoccus_jeotgali_B3_DSM_18796-00774 6105 7 2 1
Halalkalicoccus_jeotgali_B3_DSM_18796-00775 12465 2 2 1
Halalkalicoccus_jeotgali_B3_DSM_18796-00776 12464 2 2 1
Halalkalicoccus_jeotgali_B3_DSM_18796-00779 NA NA NA NA
Halalkalicoccus_jeotgali_B3_DSM_18796-00780 9625 3 2 1
Halalkalicoccus_jeotgali_B3_DSM_18796-00781 2923 23 22 8
Halalkalicoccus_jeotgali_B3_DSM_18796-00782 NA NA NA NA
Halalkalicoccus_jeotgali_B3_DSM_18796-00783 9624 3 2 1
Halalkalicoccus_jeotgali_B3_DSM_18796-00784 NA NA NA NA
Halalkalicoccus_jeotgali_B3_DSM_18796-00785 9623 3 2 1
Halalkalicoccus_jeotgali_B3_DSM_18796-00786 7379 5 3 2
Halalkalicoccus_jeotgali_B3_DSM_18796-00787 9622 3 2 1
Halalkalicoccus_jeotgali_B3_DSM_18796-00788 9621 3 2 1
Halalkalicoccus_jeotgali_B3_DSM_18796-00789 9620 3 2 1
Halalkalicoccus_jeotgali_B3_DSM_18796-00790 9619 3 2 1
Halalkalicoccus_jeotgali_B3_DSM_18796-00791 9618 3 2 1
Halalkalicoccus_jeotgali_B3_DSM_18796-00792 9617 3 2 1
Halalkalicoccus_jeotgali_B3_DSM_18796-00793 7387 5 4 3
Halalkalicoccus_jeotgali_B3_DSM_18796-00794 9616 3 2 1
Halalkalicoccus_jeotgali_B3_DSM_18796-00795 9615 3 2 1
Halalkalicoccus_jeotgali_B3_DSM_18796-00796 NA NA NA NA
Halalkalicoccus_jeotgali_B3_DSM_18796-00797 9614 3 2 1
Halalkalicoccus_jeotgali_B3_DSM_18796-00798 9613 3 2 1
Halalkalicoccus_jeotgali_B3_DSM_18796-00799 2848 24 20 9
Halalkalicoccus_jeotgali_B3_DSM_18796-00800 9612 3 2 1
Halalkalicoccus_jeotgali_B3_DSM_18796-00801 9611 3 2 1
Halalkalicoccus_jeotgali_B3_DSM_18796-00802 9610 3 2 1
Halalkalicoccus_jeotgali_B3_DSM_18796-00803 7385 5 4 3
Halalkalicoccus_jeotgali_B3_DSM_18796-00804 9609 3 2 1
Halalkalicoccus_jeotgali_B3_DSM_18796-00805 12459 2 2 1
Halalkalicoccus_jeotgali_B3_DSM_18796-00806 9608 3 3 2
Halalkalicoccus_jeotgali_B3_DSM_18796-00807 12458 2 2 1
Halalkalicoccus_jeotgali_B3_DSM_18796-00809 263 103 75 19
Halalkalicoccus_jeotgali_B3_DSM_18796-00811 12457 2 2 1
Halalkalicoccus_jeotgali_B3_DSM_18796-00813 12456 2 2 1
Halalkalicoccus_jeotgali_B3_DSM_18796-00815 2080 39 34 13
Halalkalicoccus_jeotgali_B3_DSM_18796-00816 12455 2 2 1
Halalkalicoccus_jeotgali_B3_DSM_18796-00818 12454 2 2 1
Halalkalicoccus_jeotgali_B3_DSM_18796-00819 12453 2 2 1
Halalkalicoccus_jeotgali_B3_DSM_18796-00820 12452 2 2 1
Halalkalicoccus_jeotgali_B3_DSM_18796-00821 12451 2 2 1
Halalkalicoccus_jeotgali_B3_DSM_18796-00822 1157 76 39 12
Halalkalicoccus_jeotgali_B3_DSM_18796-00824 12450 2 2 1
Halalkalicoccus_jeotgali_B3_DSM_18796-00825 9606 3 3 2
Halalkalicoccus_jeotgali_B3_DSM_18796-00826 12449 2 2 1
Halalkalicoccus_jeotgali_B3_DSM_18796-00827 54 202 76 20
Halalkalicoccus_jeotgali_B3_DSM_18796-00830 6165 7 7 3
Halalkalicoccus_jeotgali_B3_DSM_18796-00831 12447 2 2 1
Halalkalicoccus_jeotgali_B3_DSM_18796-00832 12446 2 2 1
Halalkalicoccus_jeotgali_B3_DSM_18796-00834 6164 7 6 4
Halalkalicoccus_jeotgali_B3_DSM_18796-00840 5343 9 8 4
Halalkalicoccus_jeotgali_B3_DSM_18796-00841 2563 28 23 12
Halalkalicoccus_jeotgali_B3_DSM_18796-00844 12444 2 2 1
Halalkalicoccus_jeotgali_B3_DSM_18796-00848 12442 2 2 1
Halalkalicoccus_jeotgali_B3_DSM_18796-00857 9637 3 2 2
Halalkalicoccus_jeotgali_B3_DSM_18796-00858 12440 2 2 1
Halalkalicoccus_jeotgali_B3_DSM_18796-00859 8154 4 2 1
Halalkalicoccus_jeotgali_B3_DSM_18796-00860 7313 5 2 1
Halalkalicoccus_jeotgali_B3_DSM_18796-00864 6706 6 3 2
Halalkalicoccus_jeotgali_B3_DSM_18796-00869 NA NA NA NA
Halalkalicoccus_jeotgali_B3_DSM_18796-00870 12437 2 2 1
Halalkalicoccus_jeotgali_B3_DSM_18796-00871 12436 2 2 1
Halalkalicoccus_jeotgali_B3_DSM_18796-00872 12435 2 2 1
Halalkalicoccus_jeotgali_B3_DSM_18796-00875 12434 2 2 1
Halalkalicoccus_jeotgali_B3_DSM_18796-00876 12433 2 2 1
Halalkalicoccus_jeotgali_B3_DSM_18796-00877 12432 2 2 1
Halalkalicoccus_jeotgali_B3_DSM_18796-00878 61 188 72 20
Halalkalicoccus_jeotgali_B3_DSM_18796-00879 12431 2 2 1
Halalkalicoccus_jeotgali_B3_DSM_18796-00880 9603 3 3 2
Halalkalicoccus_jeotgali_B3_DSM_18796-00881 9602 3 3 2
Halalkalicoccus_jeotgali_B3_DSM_18796-00889 2379 31 28 11
Halalkalicoccus_jeotgali_B3_DSM_18796-00891 12429 2 2 1
Halalkalicoccus_jeotgali_B3_DSM_18796-00893 9601 3 3 2
Halalkalicoccus_jeotgali_B3_DSM_18796-00896 12428 2 2 1
Halalkalicoccus_jeotgali_B3_DSM_18796-00897 NA NA NA NA
Halalkalicoccus_jeotgali_B3_DSM_18796-00905 9519 3 3 2
Halalkalicoccus_jeotgali_B3_DSM_18796-00906 5047 10 10 8
Halalkalicoccus_jeotgali_B3_DSM_18796-00907 4308 13 11 8
Halalkalicoccus_jeotgali_B3_DSM_18796-03626 11781 2 2 1
Halalkalicoccus_jeotgali_B3_DSM_18796-03628 1805 48 46 17
Halalkalicoccus_jeotgali_B3_DSM_18796-03629 7312 5 5 4
Halalkalicoccus_jeotgali_B3_DSM_18796-03634 11783 2 2 1
Halalkalicoccus_jeotgali_B3_DSM_18796-03638 8151 4 4 3
Halalkalicoccus_jeotgali_B3_DSM_18796-03639 11784 2 2 1
Halalkalicoccus_jeotgali_B3_DSM_18796-03640 11785 2 2 1
Halalkalicoccus_jeotgali_B3_DSM_18796-03643 2060 39 34 10
Halalkalicoccus_jeotgali_B3_DSM_18796-03644 3971 14 13 7
Halalkalicoccus_jeotgali_B3_DSM_18796-03645 11786 2 2 1
Halalkalicoccus_jeotgali_B3_DSM_18796-03646 11787 2 2 1
Halalkalicoccus_jeotgali_B3_DSM_18796-03648 2091 38 34 15
Halalkalicoccus_jeotgali_B3_DSM_18796-03649 2170 36 33 15
Halalkalicoccus_jeotgali_B3_DSM_18796-03652 11788 2 2 1
Halalkalicoccus_jeotgali_B3_DSM_18796-03654 7313 5 2 1
Halalkalicoccus_jeotgali_B3_DSM_18796-03655 3031 21 18 9
Halalkalicoccus_jeotgali_B3_DSM_18796-03658 1830 47 42 14
Halalkalicoccus_jeotgali_B3_DSM_18796-03659 11790 2 2 1
Halalkalicoccus_jeotgali_B3_DSM_18796-03660 11791 2 2 1
Halalkalicoccus_jeotgali_B3_DSM_18796-03663 11793 2 2 1
Halalkalicoccus_jeotgali_B3_DSM_18796-03665 11794 2 2 1
Halalkalicoccus_jeotgali_B3_DSM_18796-03669 2281 33 24 12
Halalkalicoccus_jeotgali_B3_DSM_18796-03670 5673 8 8 3
Halalkalicoccus_jeotgali_B3_DSM_18796-03672 4492 12 12 2
Halalkalicoccus_jeotgali_B3_DSM_18796-03676 11797 2 2 1
Halalkalicoccus_jeotgali_B3_DSM_18796-03677 8154 4 2 1
Halalkalicoccus_jeotgali_B3_DSM_18796-03678 11798 2 2 1
Halalkalicoccus_jeotgali_B3_DSM_18796-03680 11800 2 2 1
Halalkalicoccus_jeotgali_B3_DSM_18796-03684 11802 2 2 1
Halalkalicoccus_jeotgali_B3_DSM_18796-03686 11803 2 2 1
Halalkalicoccus_jeotgali_B3_DSM_18796-03687 NA NA NA NA
Halalkalicoccus_jeotgali_B3_DSM_18796-03688 NA NA NA NA
Halalkalicoccus_jeotgali_B3_DSM_18796-03691 7313 5 2 1
Halalkalicoccus_jeotgali_B3_DSM_18796-03692 6105 7 2 1
Halalkalicoccus_jeotgali_B3_DSM_18796-03693 11804 2 2 1
Halalkalicoccus_jeotgali_B3_DSM_18796-03694 9464 3 3 2
Halalkalicoccus_jeotgali_B3_DSM_18796-03695 NA NA NA NA
Halalkalicoccus_jeotgali_B3_DSM_18796-03696 11805 2 2 1
Halalkalicoccus_jeotgali_B3_DSM_18796-03699 6706 6 3 2
Halalkalicoccus_jeotgali_B3_DSM_18796-03702 11806 2 2 1
Halalkalicoccus_jeotgali_B3_DSM_18796-03703 11807 2 2 1
Halalkalicoccus_jeotgali_B3_DSM_18796-03704 9465 3 3 2
Halalkalicoccus_jeotgali_B3_DSM_18796-03705 11808 2 2 1
Halalkalicoccus_jeotgali_B3_DSM_18796-03706 11809 2 2 1
Halalkalicoccus_jeotgali_B3_DSM_18796-03708 8157 4 2 1
Halalkalicoccus_jeotgali_B3_DSM_18796-03709 11811 2 2 1
Halalkalicoccus_jeotgali_B3_DSM_18796-03710 2132 37 32 14
Halalkalicoccus_jeotgali_B3_DSM_18796-03711 11812 2 2 1
Halalkalicoccus_jeotgali_B3_DSM_18796-03712 11813 2 2 1
Halalkalicoccus_jeotgali_B3_DSM_18796-00001 12425 2 2 1
Halalkalicoccus_jeotgali_B3_DSM_18796-00002 8157 4 2 1
Halalkalicoccus_jeotgali_B3_DSM_18796-00004 12427 2 2 1
Halalkalicoccus_jeotgali_B3_DSM_18796-00005 12420 2 2 1
Halalkalicoccus_jeotgali_B3_DSM_18796-00006 NA NA NA NA
Halalkalicoccus_jeotgali_B3_DSM_18796-00008 12422 2 2 1
Halalkalicoccus_jeotgali_B3_DSM_18796-00009 12423 2 2 1
Halalkalicoccus_jeotgali_B3_DSM_18796-00010 6105 7 2 1
Halalkalicoccus_jeotgali_B3_DSM_18796-00011 12424 2 2 1
Halalkalicoccus_jeotgali_B3_DSM_18796-03621 11815 2 2 1
Halalkalicoccus_jeotgali_B3_DSM_18796-03622 11814 2 2 1
Halalkalicoccus_jeotgali_B3_DSM_18796-03623 NA NA NA NA
Halalkalicoccus_jeotgali_B3_DSM_18796-03624 11817 2 2 1
Haloarcula_amylolytica-04136 5882 8 6 1
Haloarcula_amylolytica-04137 5102 10 6 1
Haloarcula_amylolytica-04138 4817 11 6 1
Haloarcula_amylolytica-04139 5406 9 6 1
Haloarcula_amylolytica-04140 5837 8 5 1
Haloarcula_amylolytica-04141 5836 8 5 1
Haloarcula_amylolytica-04142 7447 5 3 1
Haloarcula_amylolytica-04143 7475 5 4 1
Haloarcula_amylolytica-00652 4545 12 7 1
Haloarcula_amylolytica-02529 7447 5 3 1
Haloarcula_amylolytica-02530 5836 8 5 1
Haloarcula_amylolytica-02531 5837 8 5 1
Haloarcula_amylolytica-02532 5406 9 6 1
Haloarcula_amylolytica-02533 4817 11 6 1
Haloarcula_amylolytica-02534 5102 10 6 1
Haloarcula_amylolytica-04132 3766 15 6 1
Haloarcula_amylolytica-04133 9714 3 2 1
Haloarcula_amylolytica-04134 8319 4 3 1
Haloarcula_amylolytica-04131 2566 28 28 12
Haloarcula_amylolytica-04135 5393 9 5 1
Haloarcula_amylolytica-02505 NA NA NA NA
Haloarcula_amylolytica-02537 681 80 80 23
Haloarcula_amylolytica-02543 6277 7 7 1
Haloarcula_amylolytica-02544 403 87 77 21
Haloarcula_amylolytica-02546 1526 62 45 12
Haloarcula_amylolytica-02547 3472 17 13 4
Haloarcula_amylolytica-02550 2576 28 28 7
Haloarcula_amylolytica-02552 5103 10 10 4
Haloarcula_amylolytica-02554 2656 27 27 7
Haloarcula_amylolytica-02555 2577 28 28 7
Haloarcula_amylolytica-02557 2861 24 22 6
Haloarcula_amylolytica-02561 2383 31 30 9
Haloarcula_amylolytica-02562 1278 74 72 21
Haloarcula_amylolytica-02570 4569 12 12 5
Haloarcula_amylolytica-02573 2122 38 30 9
Haloarcula_amylolytica-02576 225 110 80 23
Haloarcula_amylolytica-02584 404 87 78 22
Haloarcula_amylolytica-02586 9738 3 3 3
Haloarcula_amylolytica-02587 9739 3 2 2
Haloarcula_amylolytica-02589 1125 77 77 22
Haloarcula_amylolytica-02595 1674 55 55 17
Haloarcula_amylolytica-02597 NA NA NA NA
Haloarcula_amylolytica-02603 369 90 80 23
Haloarcula_amylolytica-02605 3789 15 15 8
Haloarcula_amylolytica-02606 6834 6 6 1
Haloarcula_amylolytica-02611 5840 8 8 3
Haloarcula_amylolytica-02612 5412 9 9 2
Haloarcula_amylolytica-02616 6280 7 7 1
Haloarcula_amylolytica-02617 263 103 75 19
Haloarcula_amylolytica-02619 5843 8 8 2
Haloarcula_amylolytica-02622 5844 8 8 2
Haloarcula_amylolytica-02623 6281 7 7 2
Haloarcula_amylolytica-02624 2450 30 30 6
Haloarcula_amylolytica-02628 15 428 70 20
Haloarcula_amylolytica-02632 NA NA NA NA
Haloarcula_amylolytica-02633 5413 9 9 3
Haloarcula_amylolytica-02635 1971 42 41 17
Haloarcula_amylolytica-02639 1263 74 69 21
Haloarcula_amylolytica-02641 6282 7 7 1
Haloarcula_amylolytica-02643 202 114 68 20
Haloarcula_amylolytica-02646 1799 49 49 14
Haloarcula_amylolytica-02647 1440 66 66 22
Haloarcula_amylolytica-02650 1124 77 77 23
Haloarcula_amylolytica-02652 7448 5 5 1
Haloarcula_amylolytica-02656 1020 78 78 23
Haloarcula_amylolytica-02657 679 80 80 23
Haloarcula_amylolytica-02660 2339 32 32 10
Haloarcula_amylolytica-02661 222 111 77 21
Haloarcula_amylolytica-02667 366 90 73 19
Haloarcula_amylolytica-02673 3119 20 20 7
Haloarcula_amylolytica-02674 7449 5 5 1
Haloarcula_amylolytica-02676 1844 47 47 10
Haloarcula_amylolytica-02677 3345 18 17 4
Haloarcula_amylolytica-02684 717 80 80 23
Haloarcula_amylolytica-02687 NA NA NA NA
Haloarcula_amylolytica-02691 3590 16 15 6
Haloarcula_amylolytica-02693 9741 3 3 3
Haloarcula_amylolytica-02694 4725 11 10 3
Haloarcula_amylolytica-02695 5104 10 10 4
Haloarcula_amylolytica-02696 NA NA NA NA
Haloarcula_amylolytica-02699 1129 77 77 23
Haloarcula_amylolytica-02700 5846 8 8 2
Haloarcula_amylolytica-02702 5726 8 8 2
Haloarcula_amylolytica-02703 12635 2 2 1
Haloarcula_amylolytica-02704 71 173 69 21
Haloarcula_amylolytica-02705 1685 54 50 16
Haloarcula_amylolytica-02709 1474 64 55 17
Haloarcula_amylolytica-02710 2219 35 34 13
Haloarcula_amylolytica-02712 4819 11 11 6
Haloarcula_amylolytica-02713 6283 7 7 1
Haloarcula_amylolytica-02715 6284 7 7 1
Haloarcula_amylolytica-02717 5415 9 9 3
Haloarcula_amylolytica-02719 718 80 80 23
Haloarcula_amylolytica-02720 719 80 80 23
Haloarcula_amylolytica-02721 311 95 79 23
Haloarcula_amylolytica-02722 139 135 76 21
Haloarcula_amylolytica-02724 4071 14 14 6
Haloarcula_amylolytica-02727 891 79 79 23
Haloarcula_amylolytica-02728 1227 75 75 20
Haloarcula_amylolytica-02729 NA NA NA NA
Haloarcula_amylolytica-02732 1493 63 63 20
Haloarcula_amylolytica-02738 6286 7 7 1
Haloarcula_amylolytica-02740 2108 38 38 11
Haloarcula_amylolytica-02741 2017 41 41 15
Haloarcula_amylolytica-02742 1325 72 72 23
Haloarcula_amylolytica-02745 6836 6 6 1
Haloarcula_amylolytica-02749 1324 72 70 21
Haloarcula_amylolytica-02752 313 95 53 13
Haloarcula_amylolytica-02760 6287 7 7 3
Haloarcula_amylolytica-02761 392 88 76 20
Haloarcula_amylolytica-02764 2111 38 38 14
Haloarcula_amylolytica-02765 1272 74 74 23
Haloarcula_amylolytica-02766 6288 7 7 1
Haloarcula_amylolytica-02767 5106 10 10 4
Haloarcula_amylolytica-02768 275 100 68 21
Haloarcula_amylolytica-02771 4822 11 11 4
Haloarcula_amylolytica-02773 5848 8 8 2
Haloarcula_amylolytica-02777 1180 76 74 21
Haloarcula_amylolytica-02778 333 93 75 22
Haloarcula_amylolytica-02780 920 79 79 23
Haloarcula_amylolytica-02782 2142 37 37 10
Haloarcula_amylolytica-02789 2159 37 36 10
Haloarcula_amylolytica-02792 674 80 61 18
Haloarcula_amylolytica-02794 4575 12 11 4
Haloarcula_amylolytica-02796 1610 58 58 17
Haloarcula_amylolytica-02797 1581 59 59 18
Haloarcula_amylolytica-02801 1518 62 61 18
Haloarcula_amylolytica-02804 5416 9 9 3
Haloarcula_amylolytica-02805 1263 74 69 21
Haloarcula_amylolytica-02806 15 428 70 20
Haloarcula_amylolytica-02807 1632 57 57 16
Haloarcula_amylolytica-02809 358 91 78 22
Haloarcula_amylolytica-02810 6715 6 6 3
Haloarcula_amylolytica-02811 3318 18 18 7
Haloarcula_amylolytica-02812 6290 7 7 1
Haloarcula_amylolytica-02814 5107 10 10 4
Haloarcula_amylolytica-02822 3073 21 21 6
Haloarcula_amylolytica-02826 1768 50 50 20
Haloarcula_amylolytica-02830 6291 7 7 1
Haloarcula_amylolytica-02837 736 80 80 23
Haloarcula_amylolytica-02838 910 79 79 22
Haloarcula_amylolytica-02840 6838 6 6 1
Haloarcula_amylolytica-02844 1603 58 54 18
Haloarcula_amylolytica-02847 1042 78 78 22
Haloarcula_amylolytica-02848 1800 49 49 12
Haloarcula_amylolytica-02849 5851 8 8 2
Haloarcula_amylolytica-02850 1941 43 43 18
Haloarcula_amylolytica-02859 6839 6 6 1
Haloarcula_amylolytica-02863 692 80 80 23
Haloarcula_amylolytica-02864 693 80 80 23
Haloarcula_amylolytica-02865 1403 68 55 17
Haloarcula_amylolytica-02874 NA NA NA NA
Haloarcula_amylolytica-02875 1996 41 41 15
Haloarcula_amylolytica-02877 NA NA NA NA
Haloarcula_amylolytica-02878 911 79 79 22
Haloarcula_amylolytica-02880 5852 8 8 2
Haloarcula_amylolytica-02881 260 103 80 23
Haloarcula_amylolytica-02882 NA NA NA NA
Haloarcula_amylolytica-02883 912 79 79 23
Haloarcula_amylolytica-02885 5108 10 10 4
Haloarcula_amylolytica-02888 897 79 79 22
Haloarcula_amylolytica-02889 162 125 52 17
Haloarcula_amylolytica-02892 6840 6 6 1
Haloarcula_amylolytica-02898 89 159 80 23
Haloarcula_amylolytica-02902 9744 3 3 1
Haloarcula_amylolytica-02903 9745 3 3 1
Haloarcula_amylolytica-02906 1492 63 58 17
Haloarcula_amylolytica-02907 2792 25 24 6
Haloarcula_amylolytica-02912 737 80 80 23
Haloarcula_amylolytica-02916 NA NA NA NA
Haloarcula_amylolytica-02917 5332 9 9 3
Haloarcula_amylolytica-02919 6293 7 7 1
Haloarcula_amylolytica-02923 6294 7 7 2
Haloarcula_amylolytica-02925 1138 77 77 23
Haloarcula_amylolytica-02928 1957 43 40 15
Haloarcula_amylolytica-02932 4025 14 14 4
Haloarcula_amylolytica-02935 5418 9 9 2
Haloarcula_amylolytica-02937 9746 3 3 1
Haloarcula_amylolytica-02940 4073 14 14 2
Haloarcula_amylolytica-02944 900 79 79 22
Haloarcula_amylolytica-02945 1032 78 78 22
Haloarcula_amylolytica-02947 6841 6 6 1
Haloarcula_amylolytica-02948 6296 7 7 1
Haloarcula_amylolytica-02952 901 79 79 23
Haloarcula_amylolytica-02958 1745 51 51 12
Haloarcula_amylolytica-02959 1722 52 51 12
Haloarcula_amylolytica-02961 1744 51 51 12
Haloarcula_amylolytica-02965 5725 8 8 3
Haloarcula_amylolytica-02966 1771 50 50 12
Haloarcula_amylolytica-02967 9748 3 3 1
Haloarcula_amylolytica-02968 1742 51 51 11
Haloarcula_amylolytica-02971 5109 10 10 4
Haloarcula_amylolytica-02972 5855 8 8 2
Haloarcula_amylolytica-02980 925 79 79 22
Haloarcula_amylolytica-02987 5039 10 10 5
Haloarcula_amylolytica-02996 1328 72 72 20
Haloarcula_amylolytica-02997 1050 78 78 23
Haloarcula_amylolytica-02998 1308 73 73 23
Haloarcula_amylolytica-03000 6297 7 7 1
Haloarcula_amylolytica-03007 61 188 72 20
Haloarcula_amylolytica-03011 NA NA NA NA
Haloarcula_amylolytica-03015 747 80 80 23
Haloarcula_amylolytica-03017 3447 17 17 6
Haloarcula_amylolytica-03018 139 135 76 21
Haloarcula_amylolytica-03019 283 99 80 23
Haloarcula_amylolytica-03021 1379 69 69 19
Haloarcula_amylolytica-03022 4339 13 13 4
Haloarcula_amylolytica-03025 943 79 79 22
Haloarcula_amylolytica-03026 618 80 80 23
Haloarcula_amylolytica-03027 313 95 53 13
Haloarcula_amylolytica-03031 5793 8 8 2
Haloarcula_amylolytica-03034 1065 78 78 22
Haloarcula_amylolytica-03037 4825 11 11 3
Haloarcula_amylolytica-03041 NA NA NA NA
Haloarcula_amylolytica-03054 509 82 79 23
Haloarcula_amylolytica-03055 597 80 80 23
Haloarcula_amylolytica-03059 921 79 79 22
Haloarcula_amylolytica-03061 5419 9 9 4
Haloarcula_amylolytica-03062 12641 2 2 1
Haloarcula_amylolytica-03064 6298 7 7 2
Haloarcula_amylolytica-03068 6844 6 5 3
Haloarcula_amylolytica-03069 9752 3 3 1
Haloarcula_amylolytica-03070 12644 2 2 1
Haloarcula_amylolytica-03071 9753 3 3 1
Haloarcula_amylolytica-03072 6845 6 5 3
Haloarcula_amylolytica-03073 6299 7 6 4
Haloarcula_amylolytica-03074 5111 10 9 6
Haloarcula_amylolytica-03075 7457 5 4 2
Haloarcula_amylolytica-03076 8343 4 3 2
Haloarcula_amylolytica-03077 8344 4 4 2
Haloarcula_amylolytica-03078 4577 12 9 5
Haloarcula_amylolytica-03079 9754 3 3 1
Haloarcula_amylolytica-03080 13005 2 2 1
Haloarcula_amylolytica-03081 NA NA NA NA
Haloarcula_amylolytica-03082 9755 3 3 1
Haloarcula_amylolytica-03083 8345 4 4 2
Haloarcula_amylolytica-03084 9756 3 3 2
Haloarcula_amylolytica-03085 NA NA NA NA
Haloarcula_amylolytica-03086 12646 2 2 1
Haloarcula_amylolytica-03087 NA NA NA NA
Haloarcula_amylolytica-03088 12647 2 2 1
Haloarcula_amylolytica-03089 3793 15 14 8
Haloarcula_amylolytica-03090 6846 6 5 4
Haloarcula_amylolytica-03091 9757 3 3 1
Haloarcula_amylolytica-03093 NA NA NA NA
Haloarcula_amylolytica-03103 8346 4 4 1
Haloarcula_amylolytica-03110 NA NA NA NA
Haloarcula_amylolytica-03112 12650 2 2 1
Haloarcula_amylolytica-03114 393 88 76 19
Haloarcula_amylolytica-03121 6145 7 7 1
Haloarcula_amylolytica-03122 NA NA NA NA
Haloarcula_amylolytica-03123 6301 7 7 1
Haloarcula_amylolytica-03124 1465 65 65 20
Haloarcula_amylolytica-03135 5797 8 8 2
Haloarcula_amylolytica-03138 2452 30 30 10
Haloarcula_amylolytica-03142 1302 73 73 21
Haloarcula_amylolytica-03143 3140 20 20 8
Haloarcula_amylolytica-03144 282 99 80 23
Haloarcula_amylolytica-03146 1741 51 51 11
Haloarcula_amylolytica-03158 1209 76 76 22
Haloarcula_amylolytica-03160 6303 7 7 1
Haloarcula_amylolytica-03164 5721 8 8 3
Haloarcula_amylolytica-03165 1175 76 47 17
Haloarcula_amylolytica-03172 9760 3 3 1
Haloarcula_amylolytica-03173 360 91 75 21
Haloarcula_amylolytica-03179 6304 7 7 1
Haloarcula_amylolytica-03182 5112 10 10 3
Haloarcula_amylolytica-03477 8354 4 4 1
Haloarcula_amylolytica-03478 370 90 67 21
Haloarcula_amylolytica-03480 1710 53 52 16
Haloarcula_amylolytica-03482 6323 7 7 1
Haloarcula_amylolytica-03483 908 79 79 22
Haloarcula_amylolytica-03485 12662 2 2 1
Haloarcula_amylolytica-03490 2071 39 39 15
Haloarcula_amylolytica-03492 1910 44 44 15
Haloarcula_amylolytica-03494 1633 57 57 17
Haloarcula_amylolytica-03495 1634 57 57 17
Haloarcula_amylolytica-03499 9767 3 3 1
Haloarcula_amylolytica-03500 1677 55 54 18
Haloarcula_amylolytica-03501 268 101 79 22
Haloarcula_amylolytica-03502 6112 7 7 1
Haloarcula_amylolytica-03506 2201 36 36 12
Haloarcula_amylolytica-03507 5868 8 8 2
Haloarcula_amylolytica-03508 351 92 77 22
Haloarcula_amylolytica-03509 6326 7 7 1
Haloarcula_amylolytica-03511 1562 60 60 17
Haloarcula_amylolytica-03512 NA NA NA NA
Haloarcula_amylolytica-03521 143 132 78 22
Haloarcula_amylolytica-03522 142 133 78 22
Haloarcula_amylolytica-03526 684 80 80 23
Haloarcula_amylolytica-03530 6327 7 7 1
Haloarcula_amylolytica-03531 732 80 80 23
Haloarcula_amylolytica-03533 5791 8 8 2
Haloarcula_amylolytica-03535 NA NA NA NA
Haloarcula_amylolytica-03537 112 149 68 21
Haloarcula_amylolytica-03538 435 85 77 23
Haloarcula_amylolytica-03548 NA NA NA NA
Haloarcula_amylolytica-03550 5427 9 9 3
Haloarcula_amylolytica-03552 6329 7 7 1
Haloarcula_amylolytica-03556 1871 46 46 11
Haloarcula_amylolytica-03564 2074 39 35 10
Haloarcula_amylolytica-03565 213 112 73 21
Haloarcula_amylolytica-03568 5428 9 9 3
Haloarcula_amylolytica-03569 539 81 77 21
Haloarcula_amylolytica-03570 3762 15 8 2
Haloarcula_amylolytica-03571 872 79 79 23
Haloarcula_amylolytica-03572 1418 67 65 15
Haloarcula_amylolytica-03574 3171 20 20 3
Haloarcula_amylolytica-03578 1701 54 48 17
Haloarcula_amylolytica-03581 4747 11 11 3
Haloarcula_amylolytica-03586 1274 74 74 23
Haloarcula_amylolytica-03587 NA NA NA NA
Haloarcula_amylolytica-03588 NA NA NA NA
Haloarcula_amylolytica-03590 242 106 79 23
Haloarcula_amylolytica-03591 1461 65 65 22
Haloarcula_amylolytica-03592 1519 62 62 20
Haloarcula_amylolytica-03593 6331 7 7 1
Haloarcula_amylolytica-03599 4830 11 11 5
Haloarcula_amylolytica-03600 4831 11 11 5
Haloarcula_amylolytica-03602 3625 16 14 7
Haloarcula_amylolytica-03603 6857 6 6 1
Haloarcula_amylolytica-03604 1987 42 42 13
Haloarcula_amylolytica-03606 6333 7 7 1
Haloarcula_amylolytica-03613 871 79 79 23
Haloarcula_amylolytica-03615 6858 6 6 2
Haloarcula_amylolytica-03617 6334 7 7 1
Haloarcula_amylolytica-03618 673 80 80 23
Haloarcula_amylolytica-03620 672 80 80 23
Haloarcula_amylolytica-03621 1922 44 44 17
Haloarcula_amylolytica-03622 5117 10 10 4
Haloarcula_amylolytica-03624 12666 2 2 1
Haloarcula_amylolytica-03625 5869 8 8 2
Haloarcula_amylolytica-03626 2104 38 37 11
Haloarcula_amylolytica-03628 1118 77 76 22
Haloarcula_amylolytica-03631 1809 48 48 19
Haloarcula_amylolytica-03632 2234 35 35 7
Haloarcula_amylolytica-03634 1394 68 52 17
Haloarcula_amylolytica-03635 122 142 70 19
Haloarcula_amylolytica-03639 6335 7 7 1
Haloarcula_amylolytica-03642 NA NA NA NA
Haloarcula_amylolytica-03644 2236 35 34 13
Haloarcula_amylolytica-03647 2944 23 22 10
Haloarcula_amylolytica-03657 NA NA NA NA
Haloarcula_amylolytica-03658 5295 9 9 3
Haloarcula_amylolytica-03661 2794 25 19 7
Haloarcula_amylolytica-03670 6337 7 7 1
Haloarcula_amylolytica-03671 2863 24 24 6
Haloarcula_amylolytica-03673 347 92 78 22
Haloarcula_amylolytica-03677 6135 7 7 1
Haloarcula_amylolytica-03683 6859 6 6 1
Haloarcula_amylolytica-03684 2716 26 26 11
Haloarcula_amylolytica-03685 6338 7 7 1
Haloarcula_amylolytica-03686 1066 78 78 22
Haloarcula_amylolytica-03687 1334 72 72 21
Haloarcula_amylolytica-03689 3323 18 18 7
Haloarcula_amylolytica-03691 2293 33 32 11
Haloarcula_amylolytica-03693 941 79 79 23
Haloarcula_amylolytica-03694 1822 48 40 12
Haloarcula_amylolytica-03695 6339 7 7 1
Haloarcula_amylolytica-03697 5430 9 9 3
Haloarcula_amylolytica-03698 765 80 80 23
Haloarcula_amylolytica-03699 NA NA NA NA
Haloarcula_amylolytica-03700 12670 2 2 1
Haloarcula_amylolytica-03710 5871 8 8 2
Haloarcula_amylolytica-03713 5712 8 8 2
Haloarcula_amylolytica-03714 6340 7 7 1
Haloarcula_amylolytica-03721 5432 9 9 4
Haloarcula_amylolytica-03723 5872 8 8 2
Haloarcula_amylolytica-03727 1293 73 71 20
Haloarcula_amylolytica-03729 343 92 72 20
Haloarcula_amylolytica-03732 5873 8 8 2
Haloarcula_amylolytica-03733 5433 9 9 3
Haloarcula_amylolytica-03734 6341 7 7 1
Haloarcula_amylolytica-03736 380 89 68 23
Haloarcula_amylolytica-03737 9770 3 3 1
Haloarcula_amylolytica-03738 166 124 69 23
Haloarcula_amylolytica-03739 1203 76 76 21
Haloarcula_amylolytica-03740 12671 2 2 1
Haloarcula_amylolytica-03742 2717 26 26 6
Haloarcula_amylolytica-03743 1872 46 45 10
Haloarcula_amylolytica-03745 1530 61 59 19
Haloarcula_amylolytica-03746 1559 60 60 15
Haloarcula_amylolytica-03748 6860 6 6 3
Haloarcula_amylolytica-03749 6861 6 6 1
Haloarcula_amylolytica-03756 501 82 64 18
Haloarcula_amylolytica-03757 5434 9 9 3
Haloarcula_amylolytica-03760 6342 7 7 1
Haloarcula_amylolytica-03761 389 88 77 23
Haloarcula_amylolytica-03763 3440 17 17 6
Haloarcula_amylolytica-03765 NA NA NA NA
Haloarcula_amylolytica-03773 6343 7 7 1
Haloarcula_amylolytica-03774 887 79 79 23
Haloarcula_amylolytica-03775 6344 7 7 2
Haloarcula_amylolytica-03776 888 79 79 23
Haloarcula_amylolytica-03777 6862 6 6 1
Haloarcula_amylolytica-03782 6863 6 6 2
Haloarcula_amylolytica-03790 1084 77 77 21
Haloarcula_amylolytica-03791 1813 48 48 15
Haloarcula_amylolytica-03795 1977 42 42 15
Haloarcula_amylolytica-03801 NA NA NA NA
Haloarcula_amylolytica-03804 NA NA NA NA
Haloarcula_amylolytica-03808 6346 7 7 1
Haloarcula_amylolytica-03813 5875 8 8 2
Haloarcula_amylolytica-03814 5338 9 9 3
Haloarcula_amylolytica-03826 5041 10 10 4
Haloarcula_amylolytica-03829 1116 77 77 22
Haloarcula_amylolytica-03833 8362 4 4 2
Haloarcula_amylolytica-03836 1688 54 53 13
Haloarcula_amylolytica-03840 4770 11 8 3
Haloarcula_amylolytica-03843 543 81 80 23
Haloarcula_amylolytica-03845 1740 51 50 22
Haloarcula_amylolytica-03846 5118 10 10 4
Haloarcula_amylolytica-03847 3585 16 16 6
Haloarcula_amylolytica-03848 689 80 80 23
Haloarcula_amylolytica-03854 NA NA NA NA
Haloarcula_amylolytica-03856 5119 10 10 4
Haloarcula_amylolytica-03857 3765 15 11 5
Haloarcula_amylolytica-03859 6347 7 7 1
Haloarcula_amylolytica-03860 5300 9 9 3
Haloarcula_amylolytica-03863 4006 14 14 4
Haloarcula_amylolytica-03865 5876 8 8 2
Haloarcula_amylolytica-03870 12674 2 2 2
Haloarcula_amylolytica-03876 5120 10 10 3
Haloarcula_amylolytica-03880 8363 4 4 1
Haloarcula_amylolytica-03883 89 159 80 23
Haloarcula_amylolytica-03887 6349 7 7 1
Haloarcula_amylolytica-03888 6350 7 7 1
Haloarcula_amylolytica-03889 206 114 67 20
Haloarcula_amylolytica-03890 5877 8 8 2
Haloarcula_amylolytica-03901 124 141 38 15
Haloarcula_amylolytica-03902 297 97 51 18
Haloarcula_amylolytica-03903 124 141 38 15
Haloarcula_amylolytica-03904 12676 2 2 1
Haloarcula_amylolytica-03905 3612 16 10 4
Haloarcula_amylolytica-03907 NA NA NA NA
Haloarcula_amylolytica-03910 1923 44 37 11
Haloarcula_amylolytica-03911 7469 5 5 3
Haloarcula_amylolytica-03912 8364 4 4 1
Haloarcula_amylolytica-03924 6352 7 7 1
Haloarcula_amylolytica-03925 1360 70 70 22
Haloarcula_amylolytica-03927 5878 8 8 2
Haloarcula_amylolytica-03932 2258 34 33 10
Haloarcula_amylolytica-03933 1873 46 46 17
Haloarcula_amylolytica-03934 3076 21 20 11
Haloarcula_amylolytica-03937 1549 61 56 14
Haloarcula_amylolytica-03938 3350 18 18 6
Haloarcula_amylolytica-03939 239 107 71 21
Haloarcula_amylolytica-03943 5014 10 10 4
Haloarcula_amylolytica-03945 1777 50 34 11
Haloarcula_amylolytica-03947 1388 68 47 17
Haloarcula_amylolytica-03950 1008 78 78 23
Haloarcula_amylolytica-03953 6866 6 6 1
Haloarcula_amylolytica-03954 6867 6 6 1
Haloarcula_amylolytica-03955 1110 77 77 22
Haloarcula_amylolytica-03958 1906 44 34 13
Haloarcula_amylolytica-03959 54 202 76 20
Haloarcula_amylolytica-03961 NA NA NA NA
Haloarcula_amylolytica-03964 5686 8 8 2
Haloarcula_amylolytica-03967 347 92 78 22
Haloarcula_amylolytica-03970 535 81 80 23
Haloarcula_amylolytica-03971 1938 43 43 8
Haloarcula_amylolytica-03972 6354 7 7 2
Haloarcula_amylolytica-03975 4515 12 12 5
Haloarcula_amylolytica-03976 2580 28 28 8
Haloarcula_amylolytica-03979 2622 27 20 9
Haloarcula_amylolytica-03981 5435 9 9 3
Haloarcula_amylolytica-03982 1343 71 61 17
Haloarcula_amylolytica-03984 1824 48 48 15
Haloarcula_amylolytica-03986 6355 7 7 1
Haloarcula_amylolytica-03987 5436 9 9 2
Haloarcula_amylolytica-03988 3004 22 21 11
Haloarcula_amylolytica-03989 1011 78 78 22
Haloarcula_amylolytica-03995 1477 64 59 20
Haloarcula_amylolytica-03999 1578 59 57 18
Haloarcula_amylolytica-04000 6356 7 7 1
Haloarcula_amylolytica-04001 6357 7 7 1
Haloarcula_amylolytica-04002 564 80 64 16
Haloarcula_amylolytica-04003 659 80 80 23
Haloarcula_amylolytica-04004 4344 13 13 5
Haloarcula_amylolytica-04010 2230 35 22 10
Haloarcula_amylolytica-04014 161 125 74 18
Haloarcula_amylolytica-04015 1012 78 76 23
Haloarcula_amylolytica-04016 12678 2 2 1
Haloarcula_amylolytica-04019 2660 27 27 7
Haloarcula_amylolytica-04023 313 95 53 13
Haloarcula_amylolytica-04026 6358 7 7 1
Haloarcula_amylolytica-04027 6359 7 7 1
Haloarcula_amylolytica-04030 121 143 66 19
Haloarcula_amylolytica-04031 46 220 79 23
Haloarcula_amylolytica-04040 2229 35 25 5
Haloarcula_amylolytica-04041 123 141 77 22
Haloarcula_amylolytica-04044 5880 8 8 2
Haloarcula_amylolytica-04048 2506 29 29 7
Haloarcula_amylolytica-04049 6361 7 7 1
Haloarcula_amylolytica-04050 654 80 80 23
Haloarcula_amylolytica-04051 6729 6 6 1
Haloarcula_amylolytica-04052 417 86 79 23
Haloarcula_amylolytica-04053 6362 7 7 2
Haloarcula_amylolytica-04055 NA NA NA NA
Haloarcula_amylolytica-04056 1007 78 78 22
Haloarcula_amylolytica-04066 6869 6 6 2
Haloarcula_amylolytica-04067 1964 42 41 15
Haloarcula_amylolytica-04070 3152 20 15 12
Haloarcula_amylolytica-04072 6315 7 7 2
Haloarcula_amylolytica-04073 5437 9 9 3
Haloarcula_amylolytica-04075 2079 39 37 15
Haloarcula_amylolytica-04076 746 80 80 23
Haloarcula_amylolytica-04077 1352 71 70 20
Haloarcula_amylolytica-04078 1666 55 55 18
Haloarcula_amylolytica-04080 918 79 79 22
Haloarcula_amylolytica-04081 76 169 79 22
Haloarcula_amylolytica-04083 285 98 78 22
Haloarcula_amylolytica-04084 6363 7 7 1
Haloarcula_amylolytica-04089 5881 8 8 2
Haloarcula_amylolytica-04090 768 80 80 23
Haloarcula_amylolytica-04091 6136 7 7 2
Haloarcula_amylolytica-04093 2865 24 22 11
Haloarcula_amylolytica-04094 1319 72 71 23
Haloarcula_amylolytica-04104 444 84 77 22
Haloarcula_amylolytica-04105 1216 75 75 20
Haloarcula_amylolytica-04111 4345 13 13 4
Haloarcula_amylolytica-04112 1684 54 52 15
Haloarcula_amylolytica-04113 1104 77 77 22
Haloarcula_amylolytica-04117 1738 51 51 11
Haloarcula_amylolytica-04121 2311 33 33 11
Haloarcula_amylolytica-03195 12651 2 2 1
Haloarcula_amylolytica-03197 NA NA NA NA
Haloarcula_amylolytica-03199 5857 8 8 2
Haloarcula_amylolytica-03202 6305 7 7 1
Haloarcula_amylolytica-03204 7459 5 5 1
Haloarcula_amylolytica-03205 2046 40 40 9
Haloarcula_amylolytica-03207 3475 17 17 6
Haloarcula_amylolytica-03209 5113 10 7 5
Haloarcula_amylolytica-03214 2200 36 35 11
Haloarcula_amylolytica-03215 6306 7 7 2
Haloarcula_amylolytica-03222 1208 76 56 14
Haloarcula_amylolytica-03226 1746 51 48 15
Haloarcula_amylolytica-03229 1723 52 52 17
Haloarcula_amylolytica-03230 6848 6 6 1
Haloarcula_amylolytica-03231 1208 76 56 14
Haloarcula_amylolytica-03232 2504 29 29 7
Haloarcula_amylolytica-03239 2289 33 32 7
Haloarcula_amylolytica-03240 994 78 78 23
Haloarcula_amylolytica-03241 1737 51 51 12
Haloarcula_amylolytica-03242 NA NA NA NA
Haloarcula_amylolytica-03244 6307 7 7 1
Haloarcula_amylolytica-03250 NA NA NA NA
Haloarcula_amylolytica-03252 5859 8 8 2
Haloarcula_amylolytica-03253 629 80 80 23
Haloarcula_amylolytica-03259 361 91 78 23
Haloarcula_amylolytica-03260 5860 8 8 3
Haloarcula_amylolytica-03261 NA NA NA NA
Haloarcula_amylolytica-03263 403 87 77 21
Haloarcula_amylolytica-03267 281 99 75 21
Haloarcula_amylolytica-03269 388 88 78 23
Haloarcula_amylolytica-03270 138 135 78 23
Haloarcula_amylolytica-03273 5861 8 8 2
Haloarcula_amylolytica-03283 1533 61 61 21
Haloarcula_amylolytica-03295 3568 16 16 6
Haloarcula_amylolytica-03296 2283 33 33 11
Haloarcula_amylolytica-03303 5115 10 10 4
Haloarcula_amylolytica-03308 1734 52 52 11
Haloarcula_amylolytica-03311 NA NA NA NA
Haloarcula_amylolytica-03312 NA NA NA NA
Haloarcula_amylolytica-03322 1411 67 58 17
Haloarcula_amylolytica-03325 NA NA NA NA
Haloarcula_amylolytica-03329 6308 7 7 1
Haloarcula_amylolytica-03333 5863 8 8 2
Haloarcula_amylolytica-03337 816 79 79 22
Haloarcula_amylolytica-03338 5289 9 9 3
Haloarcula_amylolytica-03339 2132 37 32 14
Haloarcula_amylolytica-03340 NA NA NA NA
Haloarcula_amylolytica-03341 165 124 56 19
Haloarcula_amylolytica-03344 2766 25 22 7
Haloarcula_amylolytica-03345 NA NA NA NA
Haloarcula_amylolytica-03346 NA NA NA NA
Haloarcula_amylolytica-03349 2608 27 25 11
Haloarcula_amylolytica-03354 6309 7 7 3
Haloarcula_amylolytica-03355 3795 15 15 5
Haloarcula_amylolytica-03360 2198 36 36 13
Haloarcula_amylolytica-03361 225 110 80 23
Haloarcula_amylolytica-03362 5864 8 8 2
Haloarcula_amylolytica-03364 2943 23 23 3
Haloarcula_amylolytica-03365 6852 6 6 1
Haloarcula_amylolytica-03373 1783 49 46 16
Haloarcula_amylolytica-03374 1570 60 59 17
Haloarcula_amylolytica-03376 6311 7 7 1
Haloarcula_amylolytica-03380 4827 11 11 2
Haloarcula_amylolytica-03382 289 97 76 23
Haloarcula_amylolytica-03385 6312 7 7 1
Haloarcula_amylolytica-03386 459 83 71 18
Haloarcula_amylolytica-03392 1769 50 48 15
Haloarcula_amylolytica-03393 5423 9 9 3
Haloarcula_amylolytica-03394 206 114 67 20
Haloarcula_amylolytica-03395 5424 9 9 3
Haloarcula_amylolytica-03397 4828 11 11 4
Haloarcula_amylolytica-03398 136 135 79 22
Haloarcula_amylolytica-03402 4077 14 13 4
Haloarcula_amylolytica-03404 6314 7 7 3
Haloarcula_amylolytica-03406 NA NA NA NA
Haloarcula_amylolytica-03407 6316 7 7 1
Haloarcula_amylolytica-03408 4341 13 13 6
Haloarcula_amylolytica-03416 9532 3 3 1
Haloarcula_amylolytica-03417 166 124 69 23
Haloarcula_amylolytica-03420 6317 7 7 1
Haloarcula_amylolytica-03421 6318 7 7 1
Haloarcula_amylolytica-03422 2454 30 30 13
Haloarcula_amylolytica-03423 NA NA NA NA
Haloarcula_amylolytica-03426 1607 58 57 17
Haloarcula_amylolytica-03428 1921 44 41 11
Haloarcula_amylolytica-03433 1801 49 49 15
Haloarcula_amylolytica-03435 6319 7 7 1
Haloarcula_amylolytica-03440 6320 7 7 1
Haloarcula_amylolytica-03449 287 98 56 17
Haloarcula_amylolytica-03451 1531 61 60 17
Haloarcula_amylolytica-03452 6321 7 7 1
Haloarcula_amylolytica-03453 1253 74 74 21
Haloarcula_amylolytica-03454 NA NA NA NA
Haloarcula_amylolytica-03455 1845 47 47 11
Haloarcula_amylolytica-03456 5426 9 9 3
Haloarcula_amylolytica-03457 4829 11 11 4
Haloarcula_amylolytica-03458 5866 8 8 2
Haloarcula_amylolytica-03459 5340 9 8 2
Haloarcula_amylolytica-03460 560 81 54 17
Haloarcula_amylolytica-03461 6855 6 6 2
Haloarcula_amylolytica-03462 5038 10 10 5
Haloarcula_amylolytica-03464 8352 4 4 2
Haloarcula_amylolytica-03465 4078 14 12 3
Haloarcula_amylolytica-03466 9766 3 3 2
Haloarcula_amylolytica-03467 1585 59 59 16
Haloarcula_amylolytica-00653 457 83 71 23
Haloarcula_amylolytica-00654 NA NA NA NA
Haloarcula_amylolytica-00655 1076 77 76 22
Haloarcula_amylolytica-00664 6203 7 7 2
Haloarcula_amylolytica-00666 NA NA NA NA
Haloarcula_amylolytica-00667 4780 11 11 5
Haloarcula_amylolytica-00672 6781 6 6 1
Haloarcula_amylolytica-00674 5768 8 8 2
Haloarcula_amylolytica-00675 9663 3 3 2
Haloarcula_amylolytica-00676 NA NA NA NA
Haloarcula_amylolytica-00682 NA NA NA NA
Haloarcula_amylolytica-00683 2784 25 14 6
Haloarcula_amylolytica-00684 2784 25 14 6
Haloarcula_amylolytica-00685 6204 7 7 1
Haloarcula_amylolytica-00687 6205 7 7 1
Haloarcula_amylolytica-00689 2387 31 31 7
Haloarcula_amylolytica-00692 3062 21 19 10
Haloarcula_amylolytica-00694 6206 7 7 1
Haloarcula_amylolytica-00695 5354 9 9 3
Haloarcula_amylolytica-00696 6207 7 7 1
Haloarcula_amylolytica-00699 NA NA NA NA
Haloarcula_amylolytica-00700 2645 27 26 5
Haloarcula_amylolytica-00701 12553 2 2 1
Haloarcula_amylolytica-00703 305 96 56 18
Haloarcula_amylolytica-00704 586 80 80 23
Haloarcula_amylolytica-00706 587 80 78 22
Haloarcula_amylolytica-00707 5355 9 9 3
Haloarcula_amylolytica-00708 1669 55 54 13
Haloarcula_amylolytica-00711 5685 8 8 2
Haloarcula_amylolytica-00834 1090 77 77 22
Haloarcula_amylolytica-00836 980 78 78 23
Haloarcula_amylolytica-00840 9666 3 3 1
Haloarcula_amylolytica-00841 9667 3 3 1
Haloarcula_amylolytica-00844 2282 33 33 11
Haloarcula_amylolytica-00846 1290 73 62 18
Haloarcula_amylolytica-00847 1472 64 63 18
Haloarcula_amylolytica-00848 978 78 78 22
Haloarcula_amylolytica-00849 588 80 80 23
Haloarcula_amylolytica-00850 4784 11 11 4
Haloarcula_amylolytica-00852 13055 2 2 1
Haloarcula_amylolytica-00853 1383 68 68 20
Haloarcula_amylolytica-00855 1909 44 44 18
Haloarcula_amylolytica-00856 4524 12 11 5
Haloarcula_amylolytica-00857 1880 45 45 19
Haloarcula_amylolytica-00861 6214 7 7 1
Haloarcula_amylolytica-00864 806 79 79 23
Haloarcula_amylolytica-00868 1083 77 77 22
Haloarcula_amylolytica-00875 1433 66 66 22
Haloarcula_amylolytica-00881 5060 10 10 4
Haloarcula_amylolytica-00882 6789 6 6 1
Haloarcula_amylolytica-00884 2176 36 35 7
Haloarcula_amylolytica-00885 5358 9 9 3
Haloarcula_amylolytica-00887 6790 6 6 1
Haloarcula_amylolytica-00891 5776 8 8 3
Haloarcula_amylolytica-00895 NA NA NA NA
Haloarcula_amylolytica-00896 5359 9 9 3
Haloarcula_amylolytica-00898 7410 5 5 1
Haloarcula_amylolytica-00904 NA NA NA NA
Haloarcula_amylolytica-00905 126 140 66 20
Haloarcula_amylolytica-00906 6217 7 7 1
Haloarcula_amylolytica-00907 617 80 80 23
Haloarcula_amylolytica-00908 6218 7 7 1
Haloarcula_amylolytica-00910 6219 7 7 1
Haloarcula_amylolytica-00912 2929 23 22 5
Haloarcula_amylolytica-00913 2230 35 22 10
Haloarcula_amylolytica-00916 6792 6 6 1
Haloarcula_amylolytica-00917 1726 52 44 13
Haloarcula_amylolytica-00919 445 84 80 23
Haloarcula_amylolytica-00922 2785 25 25 4
Haloarcula_amylolytica-00923 1369 69 69 22
Haloarcula_amylolytica-00926 728 80 76 21
Haloarcula_amylolytica-00928 5777 8 8 2
Haloarcula_amylolytica-00930 324 94 78 23
Haloarcula_amylolytica-00931 989 78 78 22
Haloarcula_amylolytica-00934 5360 9 9 3
Haloarcula_amylolytica-00937 6221 7 7 2
Haloarcula_amylolytica-00938 1173 76 76 20
Haloarcula_amylolytica-00940 NA NA NA NA
Haloarcula_amylolytica-00944 1389 68 68 17
Haloarcula_amylolytica-00951 6793 6 6 1
Haloarcula_amylolytica-00953 398 87 75 21
Haloarcula_amylolytica-00954 2270 34 34 10
Haloarcula_amylolytica-00957 5363 9 9 3
Haloarcula_amylolytica-00958 5062 10 10 4
Haloarcula_amylolytica-00959 2081 39 39 9
Haloarcula_amylolytica-00960 2647 27 27 8
Haloarcula_amylolytica-00965 5780 8 8 2
Haloarcula_amylolytica-00968 1281 74 74 19
Haloarcula_amylolytica-00969 272 100 80 23
Haloarcula_amylolytica-00971 2823 24 24 13
Haloarcula_amylolytica-00972 8291 4 4 2
Haloarcula_amylolytica-00974 821 79 79 23
Haloarcula_amylolytica-00975 1347 71 68 19
Haloarcula_amylolytica-00977 320 94 80 23
Haloarcula_amylolytica-00978 1168 76 76 21
Haloarcula_amylolytica-00984 5781 8 8 2
Haloarcula_amylolytica-00985 596 80 80 23
Haloarcula_amylolytica-00986 2999 22 22 7
Haloarcula_amylolytica-00989 5364 9 9 3
Haloarcula_amylolytica-00990 3986 14 14 5
Haloarcula_amylolytica-00992 2012 41 41 10
Haloarcula_amylolytica-00995 5782 8 8 2
Haloarcula_amylolytica-00997 585 80 80 23
Haloarcula_amylolytica-00999 6223 7 7 1
Haloarcula_amylolytica-01004 NA NA NA NA
Haloarcula_amylolytica-01012 6225 7 7 1
Haloarcula_amylolytica-01015 807 79 79 23
Haloarcula_amylolytica-01017 804 79 79 22
Haloarcula_amylolytica-01020 5063 10 10 4
Haloarcula_amylolytica-01021 3139 20 20 9
Haloarcula_amylolytica-01023 6226 7 7 1
Haloarcula_amylolytica-01025 969 78 78 23
Haloarcula_amylolytica-01026 811 79 79 23
Haloarcula_amylolytica-01027 8457 4 4 1
Haloarcula_amylolytica-01028 226 110 75 21
Haloarcula_amylolytica-01029 5365 9 9 3
Haloarcula_amylolytica-01032 NA NA NA NA
Haloarcula_amylolytica-01043 4318 13 13 6
Haloarcula_amylolytica-01044 4550 12 12 5
Haloarcula_amylolytica-01045 1074 78 78 22
Haloarcula_amylolytica-01058 6795 6 6 3
Haloarcula_amylolytica-01060 6227 7 7 2
Haloarcula_amylolytica-01061 8292 4 4 1
Haloarcula_amylolytica-01062 919 79 79 23
Haloarcula_amylolytica-01063 5064 10 10 4
Haloarcula_amylolytica-01067 6796 6 6 2
Haloarcula_amylolytica-01070 1079 77 77 22
Haloarcula_amylolytica-01072 7411 5 5 1
Haloarcula_amylolytica-01084 6229 7 7 1
Haloarcula_amylolytica-01085 206 114 67 20
Haloarcula_amylolytica-01086 6230 7 7 1
Haloarcula_amylolytica-01087 5783 8 8 2
Haloarcula_amylolytica-01090 NA NA NA NA
Haloarcula_amylolytica-01092 442 84 79 23
Haloarcula_amylolytica-01093 1163 76 76 22
Haloarcula_amylolytica-01098 1411 67 58 17
Haloarcula_amylolytica-01099 1951 43 43 12
Haloarcula_amylolytica-01100 2786 25 25 6
Haloarcula_amylolytica-01101 2217 35 34 14
Haloarcula_amylolytica-01102 2495 29 29 8
Haloarcula_amylolytica-01104 1285 73 73 19
Haloarcula_amylolytica-01107 1287 73 71 18
Haloarcula_amylolytica-01108 1637 56 56 18
Haloarcula_amylolytica-01110 136 135 79 22
Haloarcula_amylolytica-01111 800 79 78 22
Haloarcula_amylolytica-01114 1340 71 67 18
Haloarcula_amylolytica-01115 971 78 78 23
Haloarcula_amylolytica-01117 3769 15 15 6
Haloarcula_amylolytica-01119 152 128 80 23
Haloarcula_amylolytica-01121 12566 2 2 1
Haloarcula_amylolytica-01124 9670 3 3 1
Haloarcula_amylolytica-01130 4551 12 12 3
Haloarcula_amylolytica-01134 966 78 78 23
Haloarcula_amylolytica-01140 6231 7 7 1
Haloarcula_amylolytica-01141 1442 66 65 21
Haloarcula_amylolytica-01142 8294 4 4 2
Haloarcula_amylolytica-01143 3456 17 17 6
Haloarcula_amylolytica-01144 1483 64 64 17
Haloarcula_amylolytica-01145 6232 7 7 1
Haloarcula_amylolytica-01148 NA NA NA NA
Haloarcula_amylolytica-01149 2787 25 25 5
Haloarcula_amylolytica-01150 9674 3 3 1
Haloarcula_amylolytica-01151 1647 56 52 18
Haloarcula_amylolytica-01155 1908 44 44 16
Haloarcula_amylolytica-01164 797 79 79 23
Haloarcula_amylolytica-01170 6798 6 6 1
Haloarcula_amylolytica-01171 6233 7 7 1
Haloarcula_amylolytica-01173 595 80 79 23
Haloarcula_amylolytica-01174 5368 9 9 3
Haloarcula_amylolytica-01179 3714 15 15 4
Haloarcula_amylolytica-01186 6799 6 6 1
Haloarcula_amylolytica-01188 12570 2 2 1
Haloarcula_amylolytica-01189 1489 63 63 19
Haloarcula_amylolytica-01192 7412 5 5 1
Haloarcula_amylolytica-01194 1415 67 67 20
Haloarcula_amylolytica-01200 5370 9 9 3
Haloarcula_amylolytica-01202 1391 68 68 21
Haloarcula_amylolytica-01203 2389 31 26 13
Haloarcula_amylolytica-01204 2271 34 26 12
Haloarcula_amylolytica-01205 6800 6 5 3
Haloarcula_amylolytica-01206 6801 6 6 2
Haloarcula_amylolytica-01207 6234 7 7 3
Haloarcula_amylolytica-01213 6235 7 7 1
Haloarcula_amylolytica-01217 NA NA NA NA
Haloarcula_amylolytica-01227 6803 6 6 1
Haloarcula_amylolytica-01229 831 79 79 23
Haloarcula_amylolytica-01232 1396 68 60 16
Haloarcula_amylolytica-01236 6236 7 7 1
Haloarcula_amylolytica-01237 1833 47 47 12
Haloarcula_amylolytica-01241 1314 73 73 20
Haloarcula_amylolytica-01243 5070 10 10 4
Haloarcula_amylolytica-01246 5788 8 8 2
Haloarcula_amylolytica-01250 303 96 80 23
Haloarcula_amylolytica-01251 5071 10 10 4
Haloarcula_amylolytica-01258 NA NA NA NA
Haloarcula_amylolytica-01262 2919 23 23 10
Haloarcula_amylolytica-01267 778 80 80 23
Haloarcula_amylolytica-01271 4791 11 11 2
Haloarcula_amylolytica-01276 7413 5 5 2
Haloarcula_amylolytica-01278 2848 24 20 9
Haloarcula_amylolytica-01279 2303 33 27 13
Haloarcula_amylolytica-01280 2443 30 25 13
Haloarcula_amylolytica-01281 5072 10 8 4
Haloarcula_amylolytica-01282 5054 10 7 3
Haloarcula_amylolytica-01283 5790 8 6 2
Haloarcula_amylolytica-01284 5371 9 7 3
Haloarcula_amylolytica-01285 8300 4 4 2
Haloarcula_amylolytica-01286 4323 13 12 7
Haloarcula_amylolytica-01287 9600 3 3 3
Haloarcula_amylolytica-01288 9679 3 3 3
Haloarcula_amylolytica-01291 9680 3 3 1
Haloarcula_amylolytica-01293 NA NA NA NA
Haloarcula_amylolytica-01294 NA NA NA NA
Haloarcula_amylolytica-01295 12575 2 2 1
Haloarcula_amylolytica-01298 58 196 80 23
Haloarcula_amylolytica-01299 6239 7 7 1
Haloarcula_amylolytica-01301 1613 58 53 19
Haloarcula_amylolytica-01303 7414 5 5 2
Haloarcula_amylolytica-01307 554 81 80 23
Haloarcula_amylolytica-01309 6240 7 7 1
Haloarcula_amylolytica-01315 NA NA NA NA
Haloarcula_amylolytica-01318 5792 8 8 2
Haloarcula_amylolytica-01326 6241 7 7 1
Haloarcula_amylolytica-01328 2710 26 26 10
Haloarcula_amylolytica-01329 5074 10 10 4
Haloarcula_amylolytica-01330 4792 11 11 5
Haloarcula_amylolytica-01334 3772 15 15 8
Haloarcula_amylolytica-01337 8302 4 4 1
Haloarcula_amylolytica-01338 12578 2 2 1
Haloarcula_amylolytica-01339 4055 14 14 3
Haloarcula_amylolytica-01340 2146 37 35 13
Haloarcula_amylolytica-01341 4552 12 12 4
Haloarcula_amylolytica-01342 6804 6 6 1
Haloarcula_amylolytica-01344 6805 6 6 1
Haloarcula_amylolytica-01345 2569 28 28 6
Haloarcula_amylolytica-01349 7415 5 5 3
Haloarcula_amylolytica-01350 1068 78 78 23
Haloarcula_amylolytica-01351 6242 7 7 1
Haloarcula_amylolytica-01354 NA NA NA NA
Haloarcula_amylolytica-01355 2083 39 29 12
Haloarcula_amylolytica-01356 784 80 80 23
Haloarcula_amylolytica-01357 9682 3 3 1
Haloarcula_amylolytica-01362 8303 4 2 2
Haloarcula_amylolytica-01363 NA NA NA NA
Haloarcula_amylolytica-01364 9683 3 2 2
Haloarcula_amylolytica-01366 12579 2 2 2
Haloarcula_amylolytica-01368 12580 2 2 2
Haloarcula_amylolytica-01369 8303 4 2 2
Haloarcula_amylolytica-01370 NA NA NA NA
Haloarcula_amylolytica-01371 9683 3 2 2
Haloarcula_amylolytica-01372 NA NA NA NA
Haloarcula_amylolytica-01374 6806 6 6 5
Haloarcula_amylolytica-01375 NA NA NA NA
Haloarcula_amylolytica-01378 5281 9 9 6
Haloarcula_amylolytica-01387 6243 7 7 1
Haloarcula_amylolytica-01388 3611 16 16 6
Haloarcula_amylolytica-01389 NA NA NA NA
Haloarcula_amylolytica-01391 5374 9 9 3
Haloarcula_amylolytica-01395 2855 24 24 11
Haloarcula_amylolytica-01397 6244 7 7 1
Haloarcula_amylolytica-01398 1426 67 67 19
Haloarcula_amylolytica-01401 6807 6 6 2
Haloarcula_amylolytica-01402 953 79 79 22
Haloarcula_amylolytica-01405 1670 55 54 16
Haloarcula_amylolytica-01409 6245 7 7 1
Haloarcula_amylolytica-01411 156 127 68 20
Haloarcula_amylolytica-01414 370 90 67 21
Haloarcula_amylolytica-01417 7417 5 5 2
Haloarcula_amylolytica-01418 1252 74 67 19
Haloarcula_amylolytica-01420 12582 2 2 1
Haloarcula_amylolytica-01421 159 126 79 22
Haloarcula_amylolytica-01422 159 126 79 22
Haloarcula_amylolytica-01424 1070 78 78 21
Haloarcula_amylolytica-01427 2154 37 37 9
Haloarcula_amylolytica-01432 1903 44 43 13
Haloarcula_amylolytica-01433 6246 7 7 1
Haloarcula_amylolytica-01434 1331 72 72 21
Haloarcula_amylolytica-01436 361 91 78 23
Haloarcula_amylolytica-01437 649 80 80 23
Haloarcula_amylolytica-01439 788 80 80 23
Haloarcula_amylolytica-01440 7418 5 5 2
Haloarcula_amylolytica-01441 789 80 80 23
Haloarcula_amylolytica-01442 2629 27 26 11
Haloarcula_amylolytica-01444 1671 55 54 14
Haloarcula_amylolytica-01445 1866 46 46 10
Haloarcula_amylolytica-01447 1208 76 56 14
Haloarcula_amylolytica-01454 1797 49 49 16
Haloarcula_amylolytica-01455 4554 12 12 5
Haloarcula_amylolytica-01458 3584 16 16 8
Haloarcula_amylolytica-01459 6808 6 6 3
Haloarcula_amylolytica-01460 3612 16 10 4
Haloarcula_amylolytica-01472 NA NA NA NA
Haloarcula_amylolytica-01473 9687 3 3 2
Haloarcula_amylolytica-01479 12584 2 2 1
Haloarcula_amylolytica-01481 4057 14 13 7
Haloarcula_amylolytica-01482 5376 9 9 3
Haloarcula_amylolytica-01487 5079 10 10 4
Haloarcula_amylolytica-01492 1791 49 49 19
Haloarcula_amylolytica-01493 935 79 79 23
Haloarcula_amylolytica-01494 5377 9 9 3
Haloarcula_amylolytica-01497 2184 36 33 14
Haloarcula_amylolytica-01498 5700 8 8 3
Haloarcula_amylolytica-01507 3067 21 17 3
Haloarcula_amylolytica-01511 9689 3 3 1
Haloarcula_amylolytica-01513 2349 32 26 11
Haloarcula_amylolytica-01514 5379 9 9 3
Haloarcula_amylolytica-01516 7420 5 5 2
Haloarcula_amylolytica-01517 1798 49 49 15
Haloarcula_amylolytica-01520 1602 58 58 16
Haloarcula_amylolytica-01522 5798 8 8 2
Haloarcula_amylolytica-01523 5080 10 9 3
Haloarcula_amylolytica-01524 9691 3 3 1
Haloarcula_amylolytica-01526 9692 3 3 1
Haloarcula_amylolytica-01528 1404 68 68 19
Haloarcula_amylolytica-01530 2711 26 26 7
Haloarcula_amylolytica-01531 8253 4 4 2
Haloarcula_amylolytica-01532 12585 2 2 1
Haloarcula_amylolytica-01534 1830 47 42 14
Haloarcula_amylolytica-01535 1728 52 51 15
Haloarcula_amylolytica-01536 1201 76 76 23
Haloarcula_amylolytica-01537 1350 71 71 17
Haloarcula_amylolytica-01541 6247 7 7 1
Haloarcula_amylolytica-01542 759 80 80 23
Haloarcula_amylolytica-01543 1363 70 70 21
Haloarcula_amylolytica-01544 1061 78 78 23
Haloarcula_amylolytica-01545 5801 8 8 2
Haloarcula_amylolytica-01547 1200 76 76 22
Haloarcula_amylolytica-01548 301 96 79 22
Haloarcula_amylolytica-01550 1351 71 69 18
Haloarcula_amylolytica-01551 760 80 80 23
Haloarcula_amylolytica-01552 12586 2 2 1
Haloarcula_amylolytica-01557 5380 9 9 3
Haloarcula_amylolytica-01561 5802 8 8 2
Haloarcula_amylolytica-01562 1071 78 78 23
Haloarcula_amylolytica-01565 761 80 80 23
Haloarcula_amylolytica-01566 5042 10 10 4
Haloarcula_amylolytica-01567 9693 3 3 1
Haloarcula_amylolytica-01568 762 80 80 23
Haloarcula_amylolytica-01570 287 98 56 17
Haloarcula_amylolytica-01571 5732 8 8 2
Haloarcula_amylolytica-01574 1377 69 68 20
Haloarcula_amylolytica-01575 NA NA NA NA
Haloarcula_amylolytica-01582 5027 10 10 3
Haloarcula_amylolytica-01583 2101 38 38 13
Haloarcula_amylolytica-01584 1786 49 48 14
Haloarcula_amylolytica-01585 1454 65 65 15
Haloarcula_amylolytica-01586 1668 55 55 13
Haloarcula_amylolytica-01589 9694 3 3 1
Haloarcula_amylolytica-01593 1663 55 55 15
Haloarcula_amylolytica-01594 2444 30 30 10
Haloarcula_amylolytica-01597 5803 8 8 2
Haloarcula_amylolytica-01598 2602 27 27 11
Haloarcula_amylolytica-01607 4557 12 11 4
Haloarcula_amylolytica-01613 305 96 56 18
Haloarcula_amylolytica-01614 NA NA NA NA
Haloarcula_amylolytica-01617 NA NA NA NA
Haloarcula_amylolytica-01619 1277 74 74 22
Haloarcula_amylolytica-01620 5804 8 8 2
Haloarcula_amylolytica-01621 2650 27 27 6
Haloarcula_amylolytica-01622 6249 7 7 1
Haloarcula_amylolytica-01623 7421 5 5 3
Haloarcula_amylolytica-01626 5382 9 9 3
Haloarcula_amylolytica-01627 1648 56 56 17
Haloarcula_amylolytica-01630 1376 69 69 22
Haloarcula_amylolytica-01631 7422 5 5 1
Haloarcula_amylolytica-01632 929 79 79 23
Haloarcula_amylolytica-01633 NA NA NA NA
Haloarcula_amylolytica-01636 8307 4 4 2
Haloarcula_amylolytica-01639 1569 60 40 16
Haloarcula_amylolytica-01640 4558 12 12 5
Haloarcula_amylolytica-01656 1380 68 43 12
Haloarcula_amylolytica-01661 5805 8 8 3
Haloarcula_amylolytica-01665 1981 42 42 8
Haloarcula_amylolytica-01672 5383 9 8 2
Haloarcula_amylolytica-01674 2308 33 33 7
Haloarcula_amylolytica-01675 4559 12 12 5
Haloarcula_amylolytica-01676 4797 11 11 4
Haloarcula_amylolytica-01677 5384 9 9 3
Haloarcula_amylolytica-01678 4059 14 14 6
Haloarcula_amylolytica-01679 5385 9 9 3
Haloarcula_amylolytica-01680 4801 11 11 5
Haloarcula_amylolytica-01682 2245 34 34 9
Haloarcula_amylolytica-01683 4802 11 11 5
Haloarcula_amylolytica-01684 248 105 50 17
Haloarcula_amylolytica-01686 2393 31 31 8
Haloarcula_amylolytica-01689 9695 3 3 3
Haloarcula_amylolytica-01690 12590 2 2 2
Haloarcula_amylolytica-01702 5082 10 10 4
Haloarcula_amylolytica-01704 3160 20 20 6
Haloarcula_amylolytica-01705 1955 43 43 10
Haloarcula_amylolytica-01710 2272 34 30 14
Haloarcula_amylolytica-01714 NA NA NA NA
Haloarcula_amylolytica-01716 5806 8 8 5
Haloarcula_amylolytica-01717 5083 10 10 7
Haloarcula_amylolytica-01718 NA NA NA NA
Haloarcula_amylolytica-01719 NA NA NA NA
Haloarcula_amylolytica-01720 NA NA NA NA
Haloarcula_amylolytica-01722 3235 19 19 7
Haloarcula_amylolytica-01723 3236 19 19 7
Haloarcula_amylolytica-01725 3461 17 17 5
Haloarcula_amylolytica-01730 426 86 51 19
Haloarcula_amylolytica-01736 5389 9 9 4
Haloarcula_amylolytica-01738 NA NA NA NA
Haloarcula_amylolytica-01739 3779 15 15 10
Haloarcula_amylolytica-01740 4804 11 11 7
Haloarcula_amylolytica-01741 NA NA NA NA
Haloarcula_amylolytica-01742 2014 41 29 15
Haloarcula_amylolytica-01743 2563 28 23 12
Haloarcula_amylolytica-01744 NA NA NA NA
Haloarcula_amylolytica-01746 NA NA NA NA
Haloarcula_amylolytica-01764 5084 10 10 4
Haloarcula_amylolytica-01768 350 92 77 22
Haloarcula_amylolytica-01770 2713 26 26 11
Haloarcula_amylolytica-01787 1888 45 45 12
Haloarcula_amylolytica-01798 2227 35 35 10
Haloarcula_amylolytica-01808 2936 23 21 10
Haloarcula_amylolytica-01812 3780 15 15 5
Haloarcula_amylolytica-01818 2015 41 41 11
Haloarcula_amylolytica-01827 12594 2 2 1
Haloarcula_amylolytica-01838 9697 3 3 1
Haloarcula_amylolytica-01839 156 127 68 20
Haloarcula_amylolytica-01842 1920 44 44 15
Haloarcula_amylolytica-01843 7390 5 5 1
Haloarcula_amylolytica-01844 NA NA NA NA
Haloarcula_amylolytica-01846 1546 61 59 16
Haloarcula_amylolytica-01847 12859 2 2 1
Haloarcula_amylolytica-01848 6255 7 6 2
Haloarcula_amylolytica-01849 9699 3 3 1
Haloarcula_amylolytica-01850 9700 3 3 2
Haloarcula_amylolytica-01851 NA NA NA NA
Haloarcula_amylolytica-00714 54 202 76 20
Haloarcula_amylolytica-00715 2243 34 21 11
Haloarcula_amylolytica-00716 NA NA NA NA
Haloarcula_amylolytica-00717 NA NA NA NA
Haloarcula_amylolytica-00718 12554 2 2 2
Haloarcula_amylolytica-00719 NA NA NA NA
Haloarcula_amylolytica-00722 54 202 76 20
Haloarcula_amylolytica-00725 459 83 71 18
Haloarcula_amylolytica-00726 2927 23 23 11
Haloarcula_amylolytica-00727 2007 41 34 15
Haloarcula_amylolytica-00730 2344 32 25 10
Haloarcula_amylolytica-00732 493 82 68 23
Haloarcula_amylolytica-00733 7405 5 5 2
Haloarcula_amylolytica-00737 8282 4 4 3
Haloarcula_amylolytica-00739 NA NA NA NA
Haloarcula_amylolytica-00740 8283 4 4 2
Haloarcula_amylolytica-00741 NA NA NA NA
Haloarcula_amylolytica-00742 5773 8 8 6
Haloarcula_amylolytica-00744 10184 3 3 3
Haloarcula_amylolytica-00746 441 84 76 23
Haloarcula_amylolytica-00747 NA NA NA NA
Haloarcula_amylolytica-00749 NA NA NA NA
Haloarcula_amylolytica-00755 NA NA NA NA
Haloarcula_amylolytica-00757 NA NA NA NA
Haloarcula_amylolytica-00759 2184 36 33 14
Haloarcula_amylolytica-00760 3766 15 6 1
Haloarcula_amylolytica-00763 3606 16 16 9
Haloarcula_amylolytica-00766 7406 5 3 1
Haloarcula_amylolytica-00772 15 428 70 20
Haloarcula_amylolytica-00773 NA NA NA NA
Haloarcula_amylolytica-00774 5774 8 5 1
Haloarcula_amylolytica-00778 NA NA NA NA
Haloarcula_amylolytica-00781 2346 32 29 12
Haloarcula_amylolytica-00782 2928 23 19 7
Haloarcula_amylolytica-00783 9661 3 2 2
Haloarcula_amylolytica-00784 6785 6 4 1
Haloarcula_amylolytica-00786 8287 4 3 3
Haloarcula_amylolytica-00788 8287 4 3 3
Haloarcula_amylolytica-00789 12557 2 2 1
Haloarcula_amylolytica-00792 3064 21 11 3
Haloarcula_amylolytica-00794 NA NA NA NA
Haloarcula_amylolytica-00795 1157 76 39 12
Haloarcula_amylolytica-00796 12558 2 1 1
Haloarcula_amylolytica-00797 NA NA NA NA
Haloarcula_amylolytica-00798 12558 2 1 1
Haloarcula_amylolytica-00799 NA NA NA NA
Haloarcula_amylolytica-00800 12559 2 1 1
Haloarcula_amylolytica-00801 12560 2 2 2
Haloarcula_amylolytica-00802 6213 7 6 4
Haloarcula_amylolytica-00803 NA NA NA NA
Haloarcula_amylolytica-00804 NA NA NA NA
Haloarcula_amylolytica-00806 3767 15 13 7
Haloarcula_amylolytica-00809 NA NA NA NA
Haloarcula_amylolytica-00810 NA NA NA NA
Haloarcula_amylolytica-00815 2152 37 28 13
Haloarcula_amylolytica-00817 NA NA NA NA
Haloarcula_amylolytica-00818 NA NA NA NA
Haloarcula_amylolytica-00820 3331 18 15 8
Haloarcula_amylolytica-00822 425 86 50 15
Haloarcula_amylolytica-00823 8236 4 4 4
Haloarcula_amylolytica-00824 1773 50 38 18
Haloarcula_amylolytica-00825 2269 34 34 17
Haloarcula_amylolytica-00829 8288 4 4 3
Haloarcula_amylolytica-00830 NA NA NA NA
Haloarcula_amylolytica-00832 NA NA NA NA
Haloarcula_amylolytica-00833 NA NA NA NA
Haloarcula_amylolytica-00002 3753 15 15 8
Haloarcula_amylolytica-00005 946 79 79 23
Haloarcula_amylolytica-00011 5741 8 8 3
Haloarcula_amylolytica-00014 2781 25 25 8
Haloarcula_amylolytica-00015 1525 62 62 16
Haloarcula_amylolytica-00018 2924 23 23 5
Haloarcula_amylolytica-00023 4538 12 12 5
Haloarcula_amylolytica-00024 5742 8 8 2
Haloarcula_amylolytica-00032 12511 2 2 1
Haloarcula_amylolytica-00036 12512 2 2 1
Haloarcula_amylolytica-00037 4030 14 14 3
Haloarcula_amylolytica-00041 5046 10 10 5
Haloarcula_amylolytica-00044 5050 10 10 4
Haloarcula_amylolytica-00045 1152 77 77 22
Haloarcula_amylolytica-00048 1644 56 56 17
Haloarcula_amylolytica-00050 1153 77 77 23
Haloarcula_amylolytica-00052 1444 66 66 17
Haloarcula_amylolytica-00056 2561 28 28 7
Haloarcula_amylolytica-00057 1946 43 43 11
Haloarcula_amylolytica-00058 2568 28 28 8
Haloarcula_amylolytica-00059 6169 7 7 2
Haloarcula_amylolytica-00060 1916 44 44 11
Haloarcula_amylolytica-00061 1645 56 55 18
Haloarcula_amylolytica-00063 5744 8 8 2
Haloarcula_amylolytica-00064 5745 8 8 2
Haloarcula_amylolytica-00065 8248 4 4 1
Haloarcula_amylolytica-00066 5746 8 8 2
Haloarcula_amylolytica-00069 1402 68 68 21
Haloarcula_amylolytica-00070 5747 8 8 2
Haloarcula_amylolytica-00071 5051 10 10 4
Haloarcula_amylolytica-00076 742 80 80 23
Haloarcula_amylolytica-00079 12515 2 2 1
Haloarcula_amylolytica-00080 1048 78 78 23
Haloarcula_amylolytica-00084 5748 8 8 2
Haloarcula_amylolytica-00087 1445 66 66 17
Haloarcula_amylolytica-00090 76 169 79 22
Haloarcula_amylolytica-00092 945 79 79 23
Haloarcula_amylolytica-00094 138 135 78 23
Haloarcula_amylolytica-00099 6170 7 7 1
Haloarcula_amylolytica-00101 1838 47 44 14
Haloarcula_amylolytica-00115 6122 7 7 1
Haloarcula_amylolytica-00116 2149 37 37 14
Haloarcula_amylolytica-00123 7395 5 5 1
Haloarcula_amylolytica-00127 1947 43 40 12
Haloarcula_amylolytica-00128 6174 7 7 1
Haloarcula_amylolytica-00136 NA NA NA NA
Haloarcula_amylolytica-00139 4032 14 14 5
Haloarcula_amylolytica-00140 1491 63 63 22
Haloarcula_amylolytica-00141 7396 5 5 1
Haloarcula_amylolytica-00150 NA NA NA NA
Haloarcula_amylolytica-00152 NA NA NA NA
Haloarcula_amylolytica-00154 NA NA NA NA
Haloarcula_amylolytica-00155 NA NA NA NA
Haloarcula_amylolytica-00156 NA NA NA NA
Haloarcula_amylolytica-00157 NA NA NA NA
Haloarcula_amylolytica-00158 5345 9 8 6
Haloarcula_amylolytica-00160 NA NA NA NA
Haloarcula_amylolytica-00161 NA NA NA NA
Haloarcula_amylolytica-00162 NA NA NA NA
Haloarcula_amylolytica-00164 864 79 79 23
Haloarcula_amylolytica-00166 6176 7 7 1
Haloarcula_amylolytica-00167 4770 11 8 3
Haloarcula_amylolytica-00168 3454 17 16 7
Haloarcula_amylolytica-00169 663 80 80 23
Haloarcula_amylolytica-00170 5752 8 8 2
Haloarcula_amylolytica-00171 1810 48 48 13
Haloarcula_amylolytica-00173 1006 78 77 23
Haloarcula_amylolytica-00174 4733 11 11 4
Haloarcula_amylolytica-00177 5753 8 8 3
Haloarcula_amylolytica-00178 960 79 77 22
Haloarcula_amylolytica-00179 5346 9 9 3
Haloarcula_amylolytica-00181 2428 30 30 8
Haloarcula_amylolytica-00191 652 80 80 23
Haloarcula_amylolytica-00192 6177 7 7 1
Haloarcula_amylolytica-00197 1417 67 67 17
Haloarcula_amylolytica-00200 4739 11 11 5
Haloarcula_amylolytica-00205 2295 33 33 9
Haloarcula_amylolytica-00207 2150 37 37 11
Haloarcula_amylolytica-00210 1147 77 77 22
Haloarcula_amylolytica-00211 1235 75 75 22
Haloarcula_amylolytica-00213 2442 30 29 10
Haloarcula_amylolytica-00214 6178 7 7 1
Haloarcula_amylolytica-00216 80 168 76 21
Haloarcula_amylolytica-00217 1913 44 44 10
Haloarcula_amylolytica-00218 5756 8 8 2
Haloarcula_amylolytica-00219 6179 7 7 1
Haloarcula_amylolytica-00220 750 80 80 23
Haloarcula_amylolytica-00222 4542 12 12 6
Haloarcula_amylolytica-00223 3757 15 15 8
Haloarcula_amylolytica-00225 752 80 80 23
Haloarcula_amylolytica-00226 6180 7 7 1
Haloarcula_amylolytica-00227 5757 8 8 4
Haloarcula_amylolytica-00230 1236 75 75 22
Haloarcula_amylolytica-00231 88 160 79 22
Haloarcula_amylolytica-00232 2983 22 22 3
Haloarcula_amylolytica-00233 122 142 70 19
Haloarcula_amylolytica-00235 5758 8 8 3
Haloarcula_amylolytica-00238 3758 15 15 7
Haloarcula_amylolytica-00242 3759 15 15 4
Haloarcula_amylolytica-00247 6182 7 7 1
Haloarcula_amylolytica-00248 1436 66 66 19
Haloarcula_amylolytica-00249 6183 7 7 1
Haloarcula_amylolytica-00251 5760 8 8 2
Haloarcula_amylolytica-00252 6184 7 7 1
Haloarcula_amylolytica-00254 5040 10 10 4
Haloarcula_amylolytica-00258 5351 9 9 3
Haloarcula_amylolytica-00259 6185 7 7 1
Haloarcula_amylolytica-00260 6186 7 7 1
Haloarcula_amylolytica-00262 6768 6 6 1
Haloarcula_amylolytica-00263 1184 76 76 20
Haloarcula_amylolytica-00264 8255 4 4 1
Haloarcula_amylolytica-00267 12521 2 2 1
Haloarcula_amylolytica-00268 NA NA NA NA
Haloarcula_amylolytica-00270 12522 2 2 1
Haloarcula_amylolytica-00271 12523 2 2 1
Haloarcula_amylolytica-00272 12524 2 2 1
Haloarcula_amylolytica-00273 12525 2 2 1
Haloarcula_amylolytica-00274 NA NA NA NA
Haloarcula_amylolytica-00275 NA NA NA NA
Haloarcula_amylolytica-00277 12526 2 2 1
Haloarcula_amylolytica-00278 12527 2 2 2
Haloarcula_amylolytica-00280 NA NA NA NA
Haloarcula_amylolytica-00281 NA NA NA NA
Haloarcula_amylolytica-00282 12528 2 2 1
Haloarcula_amylolytica-00283 12529 2 2 1
Haloarcula_amylolytica-00284 8256 4 4 2
Haloarcula_amylolytica-00285 NA NA NA NA
Haloarcula_amylolytica-00286 12530 2 2 1
Haloarcula_amylolytica-00287 6771 6 5 4
Haloarcula_amylolytica-00289 2009 41 28 11
Haloarcula_amylolytica-00290 NA NA NA NA
Haloarcula_amylolytica-00291 NA NA NA NA
Haloarcula_amylolytica-00293 8257 4 4 3
Haloarcula_amylolytica-00294 12532 2 2 1
Haloarcula_amylolytica-00295 12533 2 2 1
Haloarcula_amylolytica-00296 NA NA NA NA
Haloarcula_amylolytica-00297 12534 2 2 1
Haloarcula_amylolytica-00298 8258 4 4 2
Haloarcula_amylolytica-00299 NA NA NA NA
Haloarcula_amylolytica-00300 NA NA NA NA
Haloarcula_amylolytica-00301 6773 6 6 4
Haloarcula_amylolytica-00302 12536 2 2 1
Haloarcula_amylolytica-00303 8259 4 4 3
Haloarcula_amylolytica-00304 8260 4 4 3
Haloarcula_amylolytica-00305 NA NA NA NA
Haloarcula_amylolytica-00306 8261 4 4 3
Haloarcula_amylolytica-00307 8262 4 4 3
Haloarcula_amylolytica-00308 8263 4 4 3
Haloarcula_amylolytica-00309 8264 4 4 3
Haloarcula_amylolytica-00310 8199 4 4 3
Haloarcula_amylolytica-00311 8265 4 4 3
Haloarcula_amylolytica-00312 NA NA NA NA
Haloarcula_amylolytica-00313 NA NA NA NA
Haloarcula_amylolytica-00314 NA NA NA NA
Haloarcula_amylolytica-00315 NA NA NA NA
Haloarcula_amylolytica-00316 NA NA NA NA
Haloarcula_amylolytica-00317 8266 4 4 2
Haloarcula_amylolytica-00318 NA NA NA NA
Haloarcula_amylolytica-00319 NA NA NA NA
Haloarcula_amylolytica-00320 NA NA NA NA
Haloarcula_amylolytica-00321 1098 77 77 21
Haloarcula_amylolytica-00322 1435 66 66 18
Haloarcula_amylolytica-00323 1917 44 44 17
Haloarcula_amylolytica-00325 2286 33 33 15
Haloarcula_amylolytica-00327 3153 20 20 4
Haloarcula_amylolytica-00332 1687 54 54 14
Haloarcula_amylolytica-00334 345 92 79 22
Haloarcula_amylolytica-00335 2841 24 23 4
Haloarcula_amylolytica-00337 NA NA NA NA
Haloarcula_amylolytica-00363 NA NA NA NA
Haloarcula_amylolytica-00364 NA NA NA NA
Haloarcula_amylolytica-00366 9651 3 3 2
Haloarcula_amylolytica-00368 4027 14 13 9
Haloarcula_amylolytica-00369 3151 20 14 7
Haloarcula_amylolytica-00370 2116 38 30 12
Haloarcula_amylolytica-00371 NA NA NA NA
Haloarcula_amylolytica-00372 6187 7 7 7
Haloarcula_amylolytica-00373 NA NA NA NA
Haloarcula_amylolytica-00374 NA NA NA NA
Haloarcula_amylolytica-00375 NA NA NA NA
Haloarcula_amylolytica-00376 6774 6 6 5
Haloarcula_amylolytica-00377 9652 3 3 3
Haloarcula_amylolytica-00378 NA NA NA NA
Haloarcula_amylolytica-00379 NA NA NA NA
Haloarcula_amylolytica-00380 NA NA NA NA
Haloarcula_amylolytica-00383 NA NA NA NA
Haloarcula_amylolytica-00384 NA NA NA NA
Haloarcula_amylolytica-00385 NA NA NA NA
Haloarcula_amylolytica-00387 NA NA NA NA
Haloarcula_amylolytica-00388 NA NA NA NA
Haloarcula_amylolytica-00390 NA NA NA NA
Haloarcula_amylolytica-00391 9653 3 3 2
Haloarcula_amylolytica-00392 NA NA NA NA
Haloarcula_amylolytica-00395 NA NA NA NA
Haloarcula_amylolytica-00396 NA NA NA NA
Haloarcula_amylolytica-00399 8268 4 4 3
Haloarcula_amylolytica-00402 NA NA NA NA
Haloarcula_amylolytica-00403 NA NA NA NA
Haloarcula_amylolytica-00404 8269 4 4 4
Haloarcula_amylolytica-00405 12544 2 2 2
Haloarcula_amylolytica-00406 9654 3 3 1
Haloarcula_amylolytica-00408 NA NA NA NA
Haloarcula_amylolytica-00409 12545 2 2 1
Haloarcula_amylolytica-00410 2342 32 32 9
Haloarcula_amylolytica-00420 NA NA NA NA
Haloarcula_amylolytica-00421 NA NA NA NA
Haloarcula_amylolytica-00425 351 92 77 22
Haloarcula_amylolytica-00431 5352 9 9 3
Haloarcula_amylolytica-00435 1038 78 78 23
Haloarcula_amylolytica-00436 1136 77 77 23
Haloarcula_amylolytica-00445 NA NA NA NA
Haloarcula_amylolytica-00448 9656 3 3 1
Haloarcula_amylolytica-00449 2109 38 29 9
Haloarcula_amylolytica-00450 2109 38 29 9
Haloarcula_amylolytica-00451 5723 8 8 2
Haloarcula_amylolytica-00452 2335 32 29 9
Haloarcula_amylolytica-00453 5053 10 10 4
Haloarcula_amylolytica-00454 1864 46 43 10
Haloarcula_amylolytica-00455 4750 11 10 4
Haloarcula_amylolytica-00456 5763 8 8 2
Haloarcula_amylolytica-00459 5054 10 7 3
Haloarcula_amylolytica-00460 NA NA NA NA
Haloarcula_amylolytica-00461 NA NA NA NA
Haloarcula_amylolytica-00462 8273 4 3 2
Haloarcula_amylolytica-00463 5055 10 9 4
Haloarcula_amylolytica-00464 NA NA NA NA
Haloarcula_amylolytica-00465 NA NA NA NA
Haloarcula_amylolytica-00466 NA NA NA NA
Haloarcula_amylolytica-00468 5764 8 8 2
Haloarcula_amylolytica-00473 1371 69 69 18
Haloarcula_amylolytica-00475 4035 14 14 4
Haloarcula_amylolytica-00477 4036 14 9 3
Haloarcula_amylolytica-00478 4036 14 9 3
Haloarcula_amylolytica-00483 6160 7 7 1
Haloarcula_amylolytica-00485 5056 10 10 3
Haloarcula_amylolytica-00486 1795 49 49 13
Haloarcula_amylolytica-00488 1425 67 49 15
Haloarcula_amylolytica-00489 3224 19 19 7
Haloarcula_amylolytica-00491 5765 8 8 2
Haloarcula_amylolytica-00493 5057 10 10 5
Haloarcula_amylolytica-00494 3762 15 8 2
Haloarcula_amylolytica-00497 2644 27 27 3
Haloarcula_amylolytica-00498 6777 6 6 1
Haloarcula_amylolytica-00499 1886 45 45 17
Haloarcula_amylolytica-00500 1614 58 53 17
Haloarcula_amylolytica-00501 5766 8 8 2
Haloarcula_amylolytica-00503 6778 6 6 1
Haloarcula_amylolytica-00504 1568 60 59 17
Haloarcula_amylolytica-00505 12548 2 2 1
Haloarcula_amylolytica-00506 143 132 78 22
Haloarcula_amylolytica-00507 142 133 78 22
Haloarcula_amylolytica-00514 154 128 78 23
Haloarcula_amylolytica-00521 NA NA NA NA
Haloarcula_amylolytica-00525 NA NA NA NA
Haloarcula_amylolytica-00527 734 80 80 23
Haloarcula_amylolytica-00529 3763 15 14 8
Haloarcula_amylolytica-00530 4778 11 11 9
Haloarcula_amylolytica-00531 6191 7 7 1
Haloarcula_amylolytica-00532 2336 32 32 8
Haloarcula_amylolytica-00534 378 89 67 18
Haloarcula_amylolytica-00537 6192 7 7 1
Haloarcula_amylolytica-00538 1915 44 36 12
Haloarcula_amylolytica-00539 3449 17 16 8
Haloarcula_amylolytica-00540 6193 7 7 1
Haloarcula_amylolytica-00545 6194 7 7 1
Haloarcula_amylolytica-00546 6195 7 7 1
Haloarcula_amylolytica-00547 6196 7 7 1
Haloarcula_amylolytica-00548 380 89 68 23
Haloarcula_amylolytica-00549 6197 7 7 1
Haloarcula_amylolytica-00550 3599 16 15 7
Haloarcula_amylolytica-00551 6198 7 7 1
Haloarcula_amylolytica-00552 6158 7 7 1
Haloarcula_amylolytica-00553 3327 18 18 9
Haloarcula_amylolytica-00564 NA NA NA NA
Haloarcula_amylolytica-00565 1705 53 46 18
Haloarcula_amylolytica-00566 407 87 78 22
Haloarcula_amylolytica-00568 286 98 69 18
Haloarcula_amylolytica-00572 1244 75 75 21
Haloarcula_amylolytica-00574 5731 8 8 2
Haloarcula_amylolytica-00575 1398 68 54 16
Haloarcula_amylolytica-00577 1245 75 75 21
Haloarcula_amylolytica-00578 6199 7 7 2
Haloarcula_amylolytica-00579 1270 74 74 20
Haloarcula_amylolytica-00580 1128 77 77 20
Haloarcula_amylolytica-00581 2768 25 25 6
Haloarcula_amylolytica-00582 879 79 79 23
Haloarcula_amylolytica-00584 303 96 80 23
Haloarcula_amylolytica-00586 3594 16 16 6
Haloarcula_amylolytica-00587 2850 24 23 9
Haloarcula_amylolytica-00589 7402 5 5 2
Haloarcula_amylolytica-00590 267 102 44 16
Haloarcula_amylolytica-00597 501 82 64 18
Haloarcula_amylolytica-00598 6200 7 7 1
Haloarcula_amylolytica-00602 2614 27 27 5
Haloarcula_amylolytica-00606 6201 7 7 2
Haloarcula_amylolytica-00607 2491 29 29 8
Haloarcula_amylolytica-00608 NA NA NA NA
Haloarcula_amylolytica-00610 4779 11 11 5
Haloarcula_amylolytica-00614 254 104 77 21
Haloarcula_amylolytica-00615 9660 3 3 1
Haloarcula_amylolytica-00616 5724 8 8 2
Haloarcula_amylolytica-00617 7403 5 5 1
Haloarcula_amylolytica-00618 6141 7 7 1
Haloarcula_amylolytica-00619 6775 6 6 1
Haloarcula_amylolytica-00620 8276 4 4 1
Haloarcula_amylolytica-00621 369 90 80 23
Haloarcula_amylolytica-00623 NA NA NA NA
Haloarcula_amylolytica-02064 NA NA NA NA
Haloarcula_amylolytica-02066 3238 19 15 7
Haloarcula_amylolytica-02067 7432 5 5 4
Haloarcula_amylolytica-02068 NA NA NA NA
Haloarcula_amylolytica-02071 7433 5 5 2
Haloarcula_amylolytica-02072 8323 4 4 2
Haloarcula_amylolytica-02073 8324 4 4 1
Haloarcula_amylolytica-02074 12617 2 2 1
Haloarcula_amylolytica-02076 5813 8 8 2
Haloarcula_amylolytica-02078 7434 5 5 1
Haloarcula_amylolytica-02080 5814 8 8 2
Haloarcula_amylolytica-02083 6261 7 7 2
Haloarcula_amylolytica-02084 1490 63 63 21
Haloarcula_amylolytica-02085 1392 68 68 19
Haloarcula_amylolytica-02086 426 86 51 19
Haloarcula_amylolytica-02089 228 110 80 23
Haloarcula_amylolytica-02090 2032 40 40 14
Haloarcula_amylolytica-02091 3990 14 13 4
Haloarcula_amylolytica-02092 5815 8 8 2
Haloarcula_amylolytica-02097 8325 4 4 1
Haloarcula_amylolytica-02098 6262 7 7 4
Haloarcula_amylolytica-02100 5816 8 8 2
Haloarcula_amylolytica-02102 622 80 80 23
Haloarcula_amylolytica-02109 865 79 79 23
Haloarcula_amylolytica-02112 NA NA NA NA
Haloarcula_amylolytica-02119 6263 7 7 1
Haloarcula_amylolytica-02120 1515 62 62 20
Haloarcula_amylolytica-02129 1869 46 44 10
Haloarcula_amylolytica-02130 6264 7 7 1
Haloarcula_amylolytica-02131 7404 5 5 1
Haloarcula_amylolytica-02132 5817 8 8 2
Haloarcula_amylolytica-02135 5699 8 8 2
Haloarcula_amylolytica-02137 NA NA NA NA
Haloarcula_amylolytica-02138 NA NA NA NA
Haloarcula_amylolytica-02139 1805 48 46 17
Haloarcula_amylolytica-02140 6265 7 7 1
Haloarcula_amylolytica-02141 1731 52 52 17
Haloarcula_amylolytica-02145 2859 24 24 11
Haloarcula_amylolytica-02148 8327 4 4 1
Haloarcula_amylolytica-02152 8328 4 4 1
Haloarcula_amylolytica-02154 4067 14 7 1
Haloarcula_amylolytica-02155 4067 14 7 1
Haloarcula_amylolytica-02158 3590 16 15 6
Haloarcula_amylolytica-02162 5002 10 9 5
Haloarcula_amylolytica-02164 5819 8 8 2
Haloarcula_amylolytica-02166 9484 3 3 1
Haloarcula_amylolytica-02171 3071 21 21 12
Haloarcula_amylolytica-02172 8331 4 4 2
Haloarcula_amylolytica-02173 8332 4 4 2
Haloarcula_amylolytica-02177 5820 8 8 2
Haloarcula_amylolytica-02182 2016 41 39 8
Haloarcula_amylolytica-02189 NA NA NA NA
Haloarcula_amylolytica-02193 4782 11 11 5
Haloarcula_amylolytica-02195 9726 3 3 1
Haloarcula_amylolytica-02200 1724 52 52 16
Haloarcula_amylolytica-02202 NA NA NA NA
Haloarcula_amylolytica-02204 1782 49 47 15
Haloarcula_amylolytica-02209 15 428 70 20
Haloarcula_amylolytica-02211 1779 49 40 15
Haloarcula_amylolytica-02213 8333 4 4 2
Haloarcula_amylolytica-02218 2938 23 22 3
Haloarcula_amylolytica-02221 5336 9 9 3
Haloarcula_amylolytica-02223 2230 35 22 10
Haloarcula_amylolytica-02224 1752 51 31 15
Haloarcula_amylolytica-02226 1127 77 65 19
Haloarcula_amylolytica-02229 2972 22 22 9
Haloarcula_amylolytica-02230 2939 23 23 11
Haloarcula_amylolytica-02232 292 97 75 23
Haloarcula_amylolytica-02233 273 100 77 21
Haloarcula_amylolytica-02234 274 100 78 22
Haloarcula_amylolytica-02238 2573 28 27 11
Haloarcula_amylolytica-02239 1699 54 49 15
Haloarcula_amylolytica-02240 2791 25 24 8
Haloarcula_amylolytica-02242 5096 10 10 8
Haloarcula_amylolytica-02245 440 84 75 19
Haloarcula_amylolytica-02254 NA NA NA NA
Haloarcula_amylolytica-02262 2860 24 23 6
Haloarcula_amylolytica-02263 5821 8 8 2
Haloarcula_amylolytica-02265 6822 6 6 2
Haloarcula_amylolytica-02266 351 92 77 22
Haloarcula_amylolytica-02270 1985 42 37 12
Haloarcula_amylolytica-02274 7438 5 5 1
Haloarcula_amylolytica-02280 181 119 76 22
Haloarcula_amylolytica-02282 3468 17 17 4
Haloarcula_amylolytica-02284 5822 8 8 2
Haloarcula_amylolytica-02286 2274 34 34 12
Haloarcula_amylolytica-02287 1614 58 53 17
Haloarcula_amylolytica-02288 5823 8 8 2
Haloarcula_amylolytica-02289 5097 10 10 4
Haloarcula_amylolytica-02295 15 428 70 20
Haloarcula_amylolytica-02296 15 428 70 20
Haloarcula_amylolytica-02297 15 428 70 20
Haloarcula_amylolytica-02313 2085 39 37 10
Haloarcula_amylolytica-02314 321 94 75 19
Haloarcula_amylolytica-02316 1380 68 43 12
Haloarcula_amylolytica-02325 5029 10 10 4
Haloarcula_amylolytica-02328 5099 10 10 5
Haloarcula_amylolytica-02335 156 127 68 20
Haloarcula_amylolytica-02336 6271 7 7 1
Haloarcula_amylolytica-02337 4814 11 11 5
Haloarcula_amylolytica-02338 NA NA NA NA
Haloarcula_amylolytica-02342 9573 3 3 2
Haloarcula_amylolytica-02346 9731 3 3 1
Haloarcula_amylolytica-02347 7442 5 5 1
Haloarcula_amylolytica-02348 6272 7 7 1
Haloarcula_amylolytica-02350 6824 6 6 1
Haloarcula_amylolytica-02356 4068 14 14 6
Haloarcula_amylolytica-02361 6825 6 6 2
Haloarcula_amylolytica-02364 234 109 19 9
Haloarcula_amylolytica-02365 5824 8 8 2
Haloarcula_amylolytica-02366 NA NA NA NA
Haloarcula_amylolytica-02368 4300 13 13 6
Haloarcula_amylolytica-02370 3618 16 9 3
Haloarcula_amylolytica-02376 5100 10 9 3
Haloarcula_amylolytica-02379 5402 9 9 3
Haloarcula_amylolytica-02397 5825 8 8 2
Haloarcula_amylolytica-02398 3618 16 9 3
Haloarcula_amylolytica-02399 2940 23 23 7
Haloarcula_amylolytica-02400 NA NA NA NA
Haloarcula_amylolytica-02401 NA NA NA NA
Haloarcula_amylolytica-02403 5827 8 8 2
Haloarcula_amylolytica-02404 6827 6 6 1
Haloarcula_amylolytica-02405 378 89 67 18
Haloarcula_amylolytica-02406 2501 29 29 11
Haloarcula_amylolytica-02412 15 428 70 20
Haloarcula_amylolytica-02416 286 98 69 18
Haloarcula_amylolytica-02420 4815 11 11 4
Haloarcula_amylolytica-02421 2655 27 27 6
Haloarcula_amylolytica-02422 2574 28 28 8
Haloarcula_amylolytica-02423 1673 55 44 18
Haloarcula_amylolytica-02426 7443 5 5 1
Haloarcula_amylolytica-02427 5828 8 8 2
Haloarcula_amylolytica-02432 2575 28 28 12
Haloarcula_amylolytica-02434 4721 11 11 5
Haloarcula_amylolytica-02435 5285 9 9 4
Haloarcula_amylolytica-02437 3755 15 15 2
Haloarcula_amylolytica-02438 NA NA NA NA
Haloarcula_amylolytica-02441 1535 61 56 12
Haloarcula_amylolytica-02443 NA NA NA NA
Haloarcula_amylolytica-02447 9732 3 3 2
Haloarcula_amylolytica-02449 5101 10 10 8
Haloarcula_amylolytica-02451 9733 3 3 2
Haloarcula_amylolytica-02453 5405 9 9 3
Haloarcula_amylolytica-02460 2562 28 27 8
Haloarcula_amylolytica-02462 2559 28 27 10
Haloarcula_amylolytica-02468 5831 8 8 2
Haloarcula_amylolytica-02476 3341 18 18 3
Haloarcula_amylolytica-01852 12595 2 1 1
Haloarcula_amylolytica-01853 NA NA NA NA
Haloarcula_amylolytica-01854 5086 10 7 1
Haloarcula_amylolytica-01861 5809 8 6 1
Haloarcula_amylolytica-01862 12598 2 2 1
Haloarcula_amylolytica-01863 NA NA NA NA
Haloarcula_amylolytica-01864 3336 18 13 6
Haloarcula_amylolytica-01865 9701 3 2 1
Haloarcula_amylolytica-01866 NA NA NA NA
Haloarcula_amylolytica-01867 7426 5 5 2
Haloarcula_amylolytica-01871 9702 3 3 3
Haloarcula_amylolytica-01872 NA NA NA NA
Haloarcula_amylolytica-01873 NA NA NA NA
Haloarcula_amylolytica-01874 7427 5 5 3
Haloarcula_amylolytica-01875 9703 3 3 2
Haloarcula_amylolytica-01880 NA NA NA NA
Haloarcula_amylolytica-01881 9704 3 3 1
Haloarcula_amylolytica-01882 NA NA NA NA
Haloarcula_amylolytica-01884 12600 2 1 1
Haloarcula_amylolytica-01885 2044 40 25 10
Haloarcula_amylolytica-01888 3781 15 10 3
Haloarcula_amylolytica-01889 12602 2 2 1
Haloarcula_amylolytica-01890 NA NA NA NA
Haloarcula_amylolytica-01891 NA NA NA NA
Haloarcula_amylolytica-01893 NA NA NA NA
Haloarcula_amylolytica-01894 NA NA NA NA
Haloarcula_amylolytica-01952 6257 7 7 4
Haloarcula_amylolytica-01953 5811 8 7 4
Haloarcula_amylolytica-01954 NA NA NA NA
Haloarcula_amylolytica-01956 12607 2 2 2
Haloarcula_amylolytica-01957 NA NA NA NA
Haloarcula_amylolytica-01958 14642 2 2 2
Haloarcula_amylolytica-01959 NA NA NA NA
Haloarcula_amylolytica-01960 NA NA NA NA
Haloarcula_amylolytica-01961 6816 6 2 2
Haloarcula_amylolytica-01962 12608 2 1 1
Haloarcula_amylolytica-01963 6816 6 2 2
Haloarcula_amylolytica-01964 NA NA NA NA
Haloarcula_amylolytica-01965 6816 6 2 2
Haloarcula_amylolytica-01966 NA NA NA NA
Haloarcula_amylolytica-01967 6816 6 2 2
Haloarcula_amylolytica-01968 12608 2 1 1
Haloarcula_amylolytica-01969 9713 3 2 2
Haloarcula_amylolytica-01970 6816 6 2 2
Haloarcula_amylolytica-01971 4562 12 7 1
Haloarcula_amylolytica-01972 2060 39 34 10
Haloarcula_amylolytica-01974 5393 9 5 1
Haloarcula_amylolytica-01975 9714 3 2 1
Haloarcula_amylolytica-01976 5394 9 9 5
Haloarcula_amylolytica-01979 3237 19 6 1
Haloarcula_amylolytica-01980 NA NA NA NA
Haloarcula_amylolytica-01981 4063 14 8 2
Haloarcula_amylolytica-01982 NA NA NA NA
Haloarcula_amylolytica-01983 12610 2 2 1
Haloarcula_amylolytica-01984 3766 15 6 1
Haloarcula_amylolytica-01985 6817 6 3 1
Haloarcula_amylolytica-01986 NA NA NA NA
Haloarcula_amylolytica-01987 NA NA NA NA
Haloarcula_amylolytica-01989 NA NA NA NA
Haloarcula_amylolytica-01990 12559 2 1 1
Haloarcula_amylolytica-01993 2384 31 28 14
Haloarcula_amylolytica-01994 2922 23 20 10
Haloarcula_amylolytica-01996 8319 4 3 1
Haloarcula_amylolytica-01997 2157 37 25 10
Haloarcula_amylolytica-01998 12612 2 1 1
Haloarcula_amylolytica-01999 5393 9 5 1
Haloarcula_amylolytica-02000 NA NA NA NA
Haloarcula_amylolytica-02001 4823 11 10 4
Haloarcula_amylolytica-02002 3766 15 6 1
Haloarcula_amylolytica-02003 6817 6 3 1
Haloarcula_amylolytica-02004 7406 5 3 1
Haloarcula_amylolytica-02006 NA NA NA NA
Haloarcula_amylolytica-02007 NA NA NA NA
Haloarcula_amylolytica-02008 3462 17 16 9
Haloarcula_amylolytica-02010 3463 17 16 8
Haloarcula_amylolytica-02011 2790 25 21 12
Haloarcula_amylolytica-02012 NA NA NA NA
Haloarcula_amylolytica-02013 NA NA NA NA
Haloarcula_amylolytica-02014 NA NA NA NA
Haloarcula_amylolytica-02015 3614 16 11 7
Haloarcula_amylolytica-02016 9716 3 3 1
Haloarcula_amylolytica-02018 8320 4 4 2
Haloarcula_amylolytica-02019 2937 23 23 6
Haloarcula_amylolytica-02020 2652 27 26 9
Haloarcula_amylolytica-02021 1246 75 45 16
Haloarcula_amylolytica-02022 4807 11 7 1
Haloarcula_amylolytica-02023 5090 10 6 1
Haloarcula_amylolytica-02024 425 86 50 15
Haloarcula_amylolytica-02027 NA NA NA NA
Haloarcula_amylolytica-02029 12615 2 2 1
Haloarcula_amylolytica-02030 9718 3 3 1
Haloarcula_amylolytica-02032 NA NA NA NA
Haloarcula_amylolytica-02036 15 428 70 20
Haloarcula_amylolytica-02037 NA NA NA NA
Haloarcula_amylolytica-02039 2213 35 25 9
Haloarcula_amylolytica-02040 4545 12 7 1
Haloarcula_amylolytica-02041 6258 7 4 1
Haloarcula_amylolytica-02042 NA NA NA NA
Haloarcula_amylolytica-02043 3766 15 6 1
Haloarcula_amylolytica-02044 4063 14 8 2
Haloarcula_amylolytica-02045 4563 12 6 2
Haloarcula_amylolytica-02046 8321 4 3 1
Haloarcula_amylolytica-02048 5092 10 5 1
Haloarcula_amylolytica-02049 5093 10 6 1
Haloarcula_amylolytica-02050 NA NA NA NA
Haloarcula_amylolytica-02051 9719 3 3 1
Haloarcula_amylolytica-02052 4808 11 5 1
Haloarcula_amylolytica-02053 3237 19 6 1
Haloarcula_amylolytica-02054 NA NA NA NA
Haloarcula_amylolytica-02055 4809 11 8 2
Haloarcula_amylolytica-02056 NA NA NA NA
Haloarcula_amylolytica-02057 NA NA NA NA
Haloarcula_amylolytica-02058 NA NA NA NA
Haloarcula_amylolytica-02059 4562 12 7 1
Haloarcula_amylolytica-02060 12612 2 1 1
Haloarcula_amylolytica-02061 8322 4 3 3
Haloarcula_amylolytica-01895 12595 2 1 1
Haloarcula_amylolytica-01896 5086 10 7 1
Haloarcula_amylolytica-01899 NA NA NA NA
Haloarcula_amylolytica-01903 5809 8 6 1
Haloarcula_amylolytica-01904 8312 4 4 1
Haloarcula_amylolytica-01905 3336 18 13 6
Haloarcula_amylolytica-01906 9701 3 2 1
Haloarcula_amylolytica-01908 NA NA NA NA
Haloarcula_amylolytica-01909 12603 2 2 1
Haloarcula_amylolytica-01912 NA NA NA NA
Haloarcula_amylolytica-01917 5087 10 9 6
Haloarcula_amylolytica-01918 5391 9 8 7
Haloarcula_amylolytica-01919 6814 6 6 5
Haloarcula_amylolytica-01920 5088 10 10 5
Haloarcula_amylolytica-01921 8316 4 4 3
Haloarcula_amylolytica-01922 9708 3 3 3
Haloarcula_amylolytica-01923 5810 8 7 6
Haloarcula_amylolytica-01924 2080 39 34 13
Haloarcula_amylolytica-01925 2116 38 30 12
Haloarcula_amylolytica-01926 NA NA NA NA
Haloarcula_amylolytica-01928 NA NA NA NA
Haloarcula_amylolytica-01931 NA NA NA NA
Haloarcula_amylolytica-01932 9709 3 3 3
Haloarcula_amylolytica-01934 NA NA NA NA
Haloarcula_amylolytica-01936 9710 3 3 3
Haloarcula_amylolytica-01942 1157 76 39 12
Haloarcula_amylolytica-01945 6780 6 5 1
Haloarcula_amylolytica-01946 5392 9 5 1
Haloarcula_amylolytica-01947 6256 7 6 1
Haloarcula_amylolytica-01948 6815 6 5 1
Haloarcula_amylolytica-01949 8317 4 3 1
Haloarcula_amylolytica-01951 5774 8 5 1
Haloarcula_amylolytica-02506 4568 12 9 2
Haloarcula_amylolytica-02507 7446 5 4 1
Haloarcula_amylolytica-02508 3781 15 10 3
Haloarcula_amylolytica-02509 NA NA NA NA
Haloarcula_amylolytica-02510 6829 6 6 4
Haloarcula_amylolytica-02512 8336 4 4 1
Haloarcula_amylolytica-02513 2044 40 25 10
Haloarcula_amylolytica-02514 12600 2 1 1
Haloarcula_amylolytica-02516 6830 6 4 1
Haloarcula_amylolytica-02517 320 94 80 23
Haloarcula_amylolytica-02519 6831 6 4 1
Haloarcula_amylolytica-02523 5086 10 7 1
Haloarcula_amylolytica-02524 9734 3 3 1
Haloarcula_amylolytica-02525 12629 2 2 2
Haloarcula_amylolytica-02526 5835 8 7 1
Haloarcula_amylolytica-02527 NA NA NA NA
Haloarcula_amylolytica-02528 3064 21 11 3
Haloarcula_amylolytica-00624 12550 2 2 2
Haloarcula_amylolytica-00625 12551 2 2 2
Haloarcula_amylolytica-00627 NA NA NA NA
Haloarcula_amylolytica-00628 NA NA NA NA
Haloarcula_amylolytica-00629 NA NA NA NA
Haloarcula_amylolytica-00630 4308 13 11 8
Haloarcula_amylolytica-00631 5047 10 10 8
Haloarcula_amylolytica-00632 NA NA NA NA
Haloarcula_amylolytica-00633 NA NA NA NA
Haloarcula_amylolytica-00634 NA NA NA NA
Haloarcula_amylolytica-00635 NA NA NA NA
Haloarcula_amylolytica-02490 7445 5 5 3
Haloarcula_amylolytica-02491 NA NA NA NA
Haloarcula_amylolytica-02493 NA NA NA NA
Haloarcula_amylolytica-02494 15 428 70 20
Haloarcula_amylolytica-02500 1157 76 39 12
Haloarcula_amylolytica-02501 9725 3 3 1
Haloarcula_amylolytica-02503 NA NA NA NA
Haloarcula_amylolytica-02504 NA NA NA NA
Haloarcula_amylolytica-00639 5707 8 8 4
Haloarcula_amylolytica-00640 2926 23 20 13
Haloarcula_amylolytica-00641 3203 19 16 8
Haloarcula_amylolytica-00643 224 110 55 18
Haloarcula_amylolytica-00646 6780 6 5 1
Haloarcula_amylolytica-00647 9661 3 2 2
Haloarcula_amylolytica-00650 8277 4 4 1
Haloarcula_argentinensis-03762 4350 13 11 5
Haloarcula_argentinensis-00344 7479 5 5 4
Haloarcula_argentinensis-01975 681 80 80 23
Haloarcula_argentinensis-01981 6277 7 7 1
Haloarcula_argentinensis-01982 403 87 77 21
Haloarcula_argentinensis-01984 1526 62 45 12
Haloarcula_argentinensis-01985 3472 17 13 4
Haloarcula_argentinensis-01988 2576 28 28 7
Haloarcula_argentinensis-01990 5103 10 10 4
Haloarcula_argentinensis-01992 2656 27 27 7
Haloarcula_argentinensis-01993 2577 28 28 7
Haloarcula_argentinensis-01994 2861 24 22 6
Haloarcula_argentinensis-01999 1278 74 72 21
Haloarcula_argentinensis-02007 4569 12 12 5
Haloarcula_argentinensis-02010 2122 38 30 9
Haloarcula_argentinensis-02013 225 110 80 23
Haloarcula_argentinensis-02021 6890 6 6 1
Haloarcula_argentinensis-02022 404 87 78 22
Haloarcula_argentinensis-02024 NA NA NA NA
Haloarcula_argentinensis-02025 1125 77 77 22
Haloarcula_argentinensis-02028 1340 71 67 18
Haloarcula_argentinensis-02032 1674 55 55 17
Haloarcula_argentinensis-02039 369 90 80 23
Haloarcula_argentinensis-02042 3789 15 15 8
Haloarcula_argentinensis-02043 6834 6 6 1
Haloarcula_argentinensis-02048 5840 8 8 3
Haloarcula_argentinensis-02049 5412 9 9 2
Haloarcula_argentinensis-02053 6280 7 7 1
Haloarcula_argentinensis-02054 263 103 75 19
Haloarcula_argentinensis-02056 8392 4 4 1
Haloarcula_argentinensis-02057 5843 8 8 2
Haloarcula_argentinensis-02060 5844 8 8 2
Haloarcula_argentinensis-02062 2450 30 30 6
Haloarcula_argentinensis-02068 5413 9 9 3
Haloarcula_argentinensis-02070 1971 42 41 17
Haloarcula_argentinensis-02075 12715 2 2 1
Haloarcula_argentinensis-02077 1263 74 69 21
Haloarcula_argentinensis-02079 6282 7 7 1
Haloarcula_argentinensis-02081 202 114 68 20
Haloarcula_argentinensis-02084 1799 49 49 14
Haloarcula_argentinensis-02085 1440 66 66 22
Haloarcula_argentinensis-02088 1124 77 77 23
Haloarcula_argentinensis-02090 7448 5 5 1
Haloarcula_argentinensis-02093 1020 78 78 23
Haloarcula_argentinensis-02094 679 80 80 23
Haloarcula_argentinensis-02097 2339 32 32 10
Haloarcula_argentinensis-02098 222 111 77 21
Haloarcula_argentinensis-02100 NA NA NA NA
Haloarcula_argentinensis-02107 366 90 73 19
Haloarcula_argentinensis-02114 NA NA NA NA
Haloarcula_argentinensis-02116 1844 47 47 10
Haloarcula_argentinensis-02117 3345 18 17 4
Haloarcula_argentinensis-02124 717 80 80 23
Haloarcula_argentinensis-02125 1026 78 78 23
Haloarcula_argentinensis-02127 5893 8 8 6
Haloarcula_argentinensis-02133 2910 23 23 10
Haloarcula_argentinensis-02135 4725 11 10 3
Haloarcula_argentinensis-02136 5104 10 10 4
Haloarcula_argentinensis-02137 6891 6 6 1
Haloarcula_argentinensis-02138 3636 16 16 6
Haloarcula_argentinensis-02140 12717 2 2 2
Haloarcula_argentinensis-02142 1129 77 77 23
Haloarcula_argentinensis-02143 5846 8 8 2
Haloarcula_argentinensis-02144 8339 4 4 1
Haloarcula_argentinensis-02145 5726 8 8 2
Haloarcula_argentinensis-02146 7497 5 5 1
Haloarcula_argentinensis-02147 71 173 69 21
Haloarcula_argentinensis-02148 1685 54 50 16
Haloarcula_argentinensis-02152 1474 64 55 17
Haloarcula_argentinensis-02153 2219 35 34 13
Haloarcula_argentinensis-02155 4819 11 11 6
Haloarcula_argentinensis-02156 6283 7 7 1
Haloarcula_argentinensis-02157 1623 57 53 16
Haloarcula_argentinensis-02158 6284 7 7 1
Haloarcula_argentinensis-02160 5415 9 9 3
Haloarcula_argentinensis-02162 718 80 80 23
Haloarcula_argentinensis-02163 719 80 80 23
Haloarcula_argentinensis-02164 311 95 79 23
Haloarcula_argentinensis-02165 139 135 76 21
Haloarcula_argentinensis-02167 4071 14 14 6
Haloarcula_argentinensis-02170 891 79 79 23
Haloarcula_argentinensis-02171 1227 75 75 20
Haloarcula_argentinensis-02172 NA NA NA NA
Haloarcula_argentinensis-02175 1493 63 63 20
Haloarcula_argentinensis-02179 204 114 48 18
Haloarcula_argentinensis-02181 6286 7 7 1
Haloarcula_argentinensis-02183 2108 38 38 11
Haloarcula_argentinensis-02184 2017 41 41 15
Haloarcula_argentinensis-02188 6836 6 6 1
Haloarcula_argentinensis-02190 5847 8 8 2
Haloarcula_argentinensis-02191 8393 4 4 1
Haloarcula_argentinensis-02192 1324 72 70 21
Haloarcula_argentinensis-02195 313 95 53 13
Haloarcula_argentinensis-02205 392 88 76 20
Haloarcula_argentinensis-02208 2111 38 38 14
Haloarcula_argentinensis-02211 206 114 67 20
Haloarcula_argentinensis-02212 6893 6 6 3
Haloarcula_argentinensis-02213 4586 12 12 6
Haloarcula_argentinensis-02214 1272 74 74 23
Haloarcula_argentinensis-02215 6288 7 7 1
Haloarcula_argentinensis-02216 5106 10 10 4
Haloarcula_argentinensis-02217 275 100 68 21
Haloarcula_argentinensis-02220 4822 11 11 4
Haloarcula_argentinensis-02222 5848 8 8 2
Haloarcula_argentinensis-02226 1180 76 74 21
Haloarcula_argentinensis-02227 333 93 75 22
Haloarcula_argentinensis-02229 920 79 79 23
Haloarcula_argentinensis-02231 2142 37 37 10
Haloarcula_argentinensis-02238 2159 37 36 10
Haloarcula_argentinensis-02241 674 80 61 18
Haloarcula_argentinensis-02243 NA NA NA NA
Haloarcula_argentinensis-02244 4575 12 11 4
Haloarcula_argentinensis-02246 1610 58 58 17
Haloarcula_argentinensis-02247 1581 59 59 18
Haloarcula_argentinensis-02251 1518 62 61 18
Haloarcula_argentinensis-02254 5416 9 9 3
Haloarcula_argentinensis-02255 1263 74 69 21
Haloarcula_argentinensis-02256 15 428 70 20
Haloarcula_argentinensis-02257 1632 57 57 16
Haloarcula_argentinensis-02259 358 91 78 22
Haloarcula_argentinensis-02260 6715 6 6 3
Haloarcula_argentinensis-02261 3318 18 18 7
Haloarcula_argentinensis-02262 6290 7 7 1
Haloarcula_argentinensis-02264 5107 10 10 4
Haloarcula_argentinensis-02272 3073 21 21 6
Haloarcula_argentinensis-02276 1768 50 50 20
Haloarcula_argentinensis-02280 6291 7 7 1
Haloarcula_argentinensis-02281 NA NA NA NA
Haloarcula_argentinensis-02282 NA NA NA NA
Haloarcula_argentinensis-02289 736 80 80 23
Haloarcula_argentinensis-02290 910 79 79 22
Haloarcula_argentinensis-02292 NA NA NA NA
Haloarcula_argentinensis-02296 1603 58 54 18
Haloarcula_argentinensis-02299 1042 78 78 22
Haloarcula_argentinensis-02300 1800 49 49 12
Haloarcula_argentinensis-02301 5851 8 8 2
Haloarcula_argentinensis-02302 6379 7 7 2
Haloarcula_argentinensis-02303 1941 43 43 18
Haloarcula_argentinensis-02312 6839 6 6 1
Haloarcula_argentinensis-02316 692 80 80 23
Haloarcula_argentinensis-02317 693 80 80 23
Haloarcula_argentinensis-02318 1403 68 55 17
Haloarcula_argentinensis-02327 1996 41 41 15
Haloarcula_argentinensis-02329 9811 3 3 1
Haloarcula_argentinensis-02330 911 79 79 22
Haloarcula_argentinensis-02332 NA NA NA NA
Haloarcula_argentinensis-02333 2204 36 36 8
Haloarcula_argentinensis-02334 5852 8 8 2
Haloarcula_argentinensis-02335 260 103 80 23
Haloarcula_argentinensis-02336 912 79 79 23
Haloarcula_argentinensis-02338 5108 10 10 4
Haloarcula_argentinensis-02341 897 79 79 22
Haloarcula_argentinensis-02342 162 125 52 17
Haloarcula_argentinensis-02345 NA NA NA NA
Haloarcula_argentinensis-02351 89 159 80 23
Haloarcula_argentinensis-02355 9744 3 3 1
Haloarcula_argentinensis-02356 9745 3 3 1
Haloarcula_argentinensis-02359 1492 63 58 17
Haloarcula_argentinensis-02360 2792 25 24 6
Haloarcula_argentinensis-02365 737 80 80 23
Haloarcula_argentinensis-02369 5332 9 9 3
Haloarcula_argentinensis-02375 NA NA NA NA
Haloarcula_argentinensis-02377 1138 77 77 23
Haloarcula_argentinensis-02379 1957 43 40 15
Haloarcula_argentinensis-02381 4025 14 14 4
Haloarcula_argentinensis-02384 5418 9 9 2
Haloarcula_argentinensis-02385 4073 14 14 2
Haloarcula_argentinensis-02388 12719 2 2 1
Haloarcula_argentinensis-02391 NA NA NA NA
Haloarcula_argentinensis-02392 8213 4 4 2
Haloarcula_argentinensis-02396 NA NA NA NA
Haloarcula_argentinensis-02397 NA NA NA NA
Haloarcula_argentinensis-02398 12721 2 2 1
Haloarcula_argentinensis-02399 4838 11 11 5
Haloarcula_argentinensis-02400 9814 3 3 2
Haloarcula_argentinensis-02401 NA NA NA NA
Haloarcula_argentinensis-02402 NA NA NA NA
Haloarcula_argentinensis-02403 NA NA NA NA
Haloarcula_argentinensis-02404 9815 3 3 2
Haloarcula_argentinensis-02405 NA NA NA NA
Haloarcula_argentinensis-02406 12722 2 2 1
Haloarcula_argentinensis-02407 7500 5 5 2
Haloarcula_argentinensis-02408 NA NA NA NA
Haloarcula_argentinensis-02409 6380 7 7 4
Haloarcula_argentinensis-02410 NA NA NA NA
Haloarcula_argentinensis-02411 6760 6 5 3
Haloarcula_argentinensis-02412 12723 2 2 1
Haloarcula_argentinensis-02413 12724 2 2 1
Haloarcula_argentinensis-02414 12725 2 2 1
Haloarcula_argentinensis-02415 900 79 79 22
Haloarcula_argentinensis-02416 1032 78 78 22
Haloarcula_argentinensis-02418 6841 6 6 1
Haloarcula_argentinensis-02419 6296 7 7 1
Haloarcula_argentinensis-02422 901 79 79 23
Haloarcula_argentinensis-02426 12726 2 2 1
Haloarcula_argentinensis-02429 1745 51 51 12
Haloarcula_argentinensis-02430 1722 52 51 12
Haloarcula_argentinensis-02432 1744 51 51 12
Haloarcula_argentinensis-02437 12727 2 2 1
Haloarcula_argentinensis-02438 9748 3 3 1
Haloarcula_argentinensis-02439 1742 51 51 11
Haloarcula_argentinensis-02442 5109 10 10 4
Haloarcula_argentinensis-02443 5855 8 8 2
Haloarcula_argentinensis-02452 925 79 79 22
Haloarcula_argentinensis-02458 8396 4 4 4
Haloarcula_argentinensis-02467 1328 72 72 20
Haloarcula_argentinensis-02468 1050 78 78 23
Haloarcula_argentinensis-02469 1308 73 73 23
Haloarcula_argentinensis-02471 6297 7 7 1
Haloarcula_argentinensis-02474 2233 35 35 12
Haloarcula_argentinensis-02478 61 188 72 20
Haloarcula_argentinensis-02485 747 80 80 23
Haloarcula_argentinensis-02487 3447 17 17 6
Haloarcula_argentinensis-02488 139 135 76 21
Haloarcula_argentinensis-02489 283 99 80 23
Haloarcula_argentinensis-02491 1379 69 69 19
Haloarcula_argentinensis-02492 4339 13 13 4
Haloarcula_argentinensis-02495 943 79 79 22
Haloarcula_argentinensis-02496 618 80 80 23
Haloarcula_argentinensis-02497 313 95 53 13
Haloarcula_argentinensis-02501 5793 8 8 2
Haloarcula_argentinensis-02504 1065 78 78 22
Haloarcula_argentinensis-02507 4825 11 11 3
Haloarcula_argentinensis-02523 509 82 79 23
Haloarcula_argentinensis-02524 597 80 80 23
Haloarcula_argentinensis-02528 921 79 79 22
Haloarcula_argentinensis-02530 5419 9 9 4
Haloarcula_argentinensis-02531 12641 2 2 1
Haloarcula_argentinensis-02533 6298 7 7 2
Haloarcula_argentinensis-02537 NA NA NA NA
Haloarcula_argentinensis-02542 9817 3 3 1
Haloarcula_argentinensis-02548 8346 4 4 1
Haloarcula_argentinensis-02557 393 88 76 19
Haloarcula_argentinensis-02564 6145 7 7 1
Haloarcula_argentinensis-02565 6301 7 7 1
Haloarcula_argentinensis-02566 1465 65 65 20
Haloarcula_argentinensis-02568 NA NA NA NA
Haloarcula_argentinensis-02578 5797 8 8 2
Haloarcula_argentinensis-02581 2452 30 30 10
Haloarcula_argentinensis-02585 1302 73 73 21
Haloarcula_argentinensis-02586 3140 20 20 8
Haloarcula_argentinensis-02587 282 99 80 23
Haloarcula_argentinensis-02589 1741 51 51 11
Haloarcula_argentinensis-02600 1209 76 76 22
Haloarcula_argentinensis-02602 6303 7 7 1
Haloarcula_argentinensis-02605 5721 8 8 3
Haloarcula_argentinensis-02617 1583 59 59 21
Haloarcula_argentinensis-02618 360 91 75 21
Haloarcula_argentinensis-02623 6304 7 7 1
Haloarcula_argentinensis-02626 5112 10 10 3
Haloarcula_argentinensis-02631 8397 4 4 4
Haloarcula_argentinensis-02640 370 90 67 21
Haloarcula_argentinensis-02642 1710 53 52 16
Haloarcula_argentinensis-02644 6323 7 7 1
Haloarcula_argentinensis-02645 908 79 79 22
Haloarcula_argentinensis-02650 2071 39 39 15
Haloarcula_argentinensis-02652 1910 44 44 15
Haloarcula_argentinensis-02654 1633 57 57 17
Haloarcula_argentinensis-02655 1634 57 57 17
Haloarcula_argentinensis-02657 8398 4 4 1
Haloarcula_argentinensis-02658 1677 55 54 18
Haloarcula_argentinensis-02659 268 101 79 22
Haloarcula_argentinensis-02660 6112 7 7 1
Haloarcula_argentinensis-02664 2201 36 36 12
Haloarcula_argentinensis-02665 5868 8 8 2
Haloarcula_argentinensis-02666 351 92 77 22
Haloarcula_argentinensis-02667 6326 7 7 1
Haloarcula_argentinensis-02669 1562 60 60 17
Haloarcula_argentinensis-02670 8399 4 4 3
Haloarcula_argentinensis-02680 143 132 78 22
Haloarcula_argentinensis-02681 142 133 78 22
Haloarcula_argentinensis-02685 684 80 80 23
Haloarcula_argentinensis-02688 202 114 68 20
Haloarcula_argentinensis-02691 8400 4 4 1
Haloarcula_argentinensis-02692 6327 7 7 1
Haloarcula_argentinensis-02694 NA NA NA NA
Haloarcula_argentinensis-02695 732 80 80 23
Haloarcula_argentinensis-02697 5791 8 8 2
Haloarcula_argentinensis-02700 112 149 68 21
Haloarcula_argentinensis-02701 435 85 77 23
Haloarcula_argentinensis-02703 NA NA NA NA
Haloarcula_argentinensis-02707 8401 4 4 1
Haloarcula_argentinensis-02713 5427 9 9 3
Haloarcula_argentinensis-02715 6329 7 7 1
Haloarcula_argentinensis-02719 1871 46 46 11
Haloarcula_argentinensis-02721 NA NA NA NA
Haloarcula_argentinensis-02728 2074 39 35 10
Haloarcula_argentinensis-02729 213 112 73 21
Haloarcula_argentinensis-02732 5428 9 9 3
Haloarcula_argentinensis-02733 539 81 77 21
Haloarcula_argentinensis-02734 3762 15 8 2
Haloarcula_argentinensis-02735 872 79 79 23
Haloarcula_argentinensis-02736 1418 67 65 15
Haloarcula_argentinensis-02738 3171 20 20 3
Haloarcula_argentinensis-02742 1701 54 48 17
Haloarcula_argentinensis-02743 NA NA NA NA
Haloarcula_argentinensis-02746 4747 11 11 3
Haloarcula_argentinensis-02751 1274 74 74 23
Haloarcula_argentinensis-02753 242 106 79 23
Haloarcula_argentinensis-02754 1461 65 65 22
Haloarcula_argentinensis-02755 1519 62 62 20
Haloarcula_argentinensis-02756 6331 7 7 1
Haloarcula_argentinensis-02762 4830 11 11 5
Haloarcula_argentinensis-02763 4831 11 11 5
Haloarcula_argentinensis-02765 3625 16 14 7
Haloarcula_argentinensis-02766 6857 6 6 1
Haloarcula_argentinensis-02767 1987 42 42 13
Haloarcula_argentinensis-02769 6333 7 7 1
Haloarcula_argentinensis-02776 871 79 79 23
Haloarcula_argentinensis-02778 NA NA NA NA
Haloarcula_argentinensis-02779 6858 6 6 2
Haloarcula_argentinensis-02781 6334 7 7 1
Haloarcula_argentinensis-02782 673 80 80 23
Haloarcula_argentinensis-02784 672 80 80 23
Haloarcula_argentinensis-02785 1922 44 44 17
Haloarcula_argentinensis-02786 5117 10 10 4
Haloarcula_argentinensis-02788 5869 8 8 2
Haloarcula_argentinensis-02789 2104 38 37 11
Haloarcula_argentinensis-02791 1118 77 76 22
Haloarcula_argentinensis-02794 1809 48 48 19
Haloarcula_argentinensis-02795 2234 35 35 7
Haloarcula_argentinensis-02797 1394 68 52 17
Haloarcula_argentinensis-02798 122 142 70 19
Haloarcula_argentinensis-02802 6335 7 7 1
Haloarcula_argentinensis-02806 2236 35 34 13
Haloarcula_argentinensis-02809 2944 23 22 10
Haloarcula_argentinensis-02819 5295 9 9 3
Haloarcula_argentinensis-02822 2794 25 19 7
Haloarcula_argentinensis-02835 6337 7 7 1
Haloarcula_argentinensis-02836 2863 24 24 6
Haloarcula_argentinensis-02838 347 92 78 22
Haloarcula_argentinensis-02842 6135 7 7 1
Haloarcula_argentinensis-02845 661 80 75 19
Haloarcula_argentinensis-02848 2716 26 26 11
Haloarcula_argentinensis-02849 6338 7 7 1
Haloarcula_argentinensis-02850 1066 78 78 22
Haloarcula_argentinensis-02851 1334 72 72 21
Haloarcula_argentinensis-02853 3323 18 18 7
Haloarcula_argentinensis-02854 5870 8 8 2
Haloarcula_argentinensis-02855 2293 33 32 11
Haloarcula_argentinensis-02857 941 79 79 23
Haloarcula_argentinensis-02858 1822 48 40 12
Haloarcula_argentinensis-02859 6339 7 7 1
Haloarcula_argentinensis-02861 5430 9 9 3
Haloarcula_argentinensis-02862 765 80 80 23
Haloarcula_argentinensis-02863 8403 4 4 4
Haloarcula_argentinensis-02868 6895 6 6 1
Haloarcula_argentinensis-02870 6382 7 7 3
Haloarcula_argentinensis-02877 NA NA NA NA
Haloarcula_argentinensis-02879 5871 8 8 2
Haloarcula_argentinensis-02882 5712 8 8 2
Haloarcula_argentinensis-02883 6340 7 7 1
Haloarcula_argentinensis-02885 NA NA NA NA
Haloarcula_argentinensis-02893 5432 9 9 4
Haloarcula_argentinensis-02895 5872 8 8 2
Haloarcula_argentinensis-02897 1293 73 71 20
Haloarcula_argentinensis-02898 NA NA NA NA
Haloarcula_argentinensis-02899 NA NA NA NA
Haloarcula_argentinensis-02900 2663 27 27 6
Haloarcula_argentinensis-02902 NA NA NA NA
Haloarcula_argentinensis-02903 343 92 72 20
Haloarcula_argentinensis-02906 5873 8 8 2
Haloarcula_argentinensis-02907 5433 9 9 3
Haloarcula_argentinensis-02908 6341 7 7 1
Haloarcula_argentinensis-02910 380 89 68 23
Haloarcula_argentinensis-02911 9770 3 3 1
Haloarcula_argentinensis-02912 166 124 69 23
Haloarcula_argentinensis-02913 1203 76 76 21
Haloarcula_argentinensis-02915 2717 26 26 6
Haloarcula_argentinensis-02916 1872 46 45 10
Haloarcula_argentinensis-02918 1530 61 59 19
Haloarcula_argentinensis-02919 1559 60 60 15
Haloarcula_argentinensis-02921 6861 6 6 1
Haloarcula_argentinensis-02927 9818 3 3 2
Haloarcula_argentinensis-02929 501 82 64 18
Haloarcula_argentinensis-02930 5434 9 9 3
Haloarcula_argentinensis-02933 6342 7 7 1
Haloarcula_argentinensis-02934 389 88 77 23
Haloarcula_argentinensis-02936 3440 17 17 6
Haloarcula_argentinensis-02943 7504 5 5 1
Haloarcula_argentinensis-02946 6343 7 7 1
Haloarcula_argentinensis-02947 887 79 79 23
Haloarcula_argentinensis-02948 6344 7 7 2
Haloarcula_argentinensis-02949 888 79 79 23
Haloarcula_argentinensis-02950 6862 6 6 1
Haloarcula_argentinensis-02954 9819 3 3 1
Haloarcula_argentinensis-02955 NA NA NA NA
Haloarcula_argentinensis-02958 6863 6 6 2
Haloarcula_argentinensis-02966 1084 77 77 21
Haloarcula_argentinensis-02967 1813 48 48 15
Haloarcula_argentinensis-02971 1977 42 42 15
Haloarcula_argentinensis-02982 6346 7 7 1
Haloarcula_argentinensis-02983 NA NA NA NA
Haloarcula_argentinensis-02987 8404 4 4 1
Haloarcula_argentinensis-02989 5875 8 8 2
Haloarcula_argentinensis-02990 5338 9 9 3
Haloarcula_argentinensis-03002 5041 10 10 4
Haloarcula_argentinensis-03005 1116 77 77 22
Haloarcula_argentinensis-03009 5895 8 8 5
Haloarcula_argentinensis-03012 1688 54 53 13
Haloarcula_argentinensis-03013 6144 7 7 1
Haloarcula_argentinensis-03016 NA NA NA NA
Haloarcula_argentinensis-03019 543 81 80 23
Haloarcula_argentinensis-03021 1740 51 50 22
Haloarcula_argentinensis-03022 5118 10 10 4
Haloarcula_argentinensis-03023 3585 16 16 6
Haloarcula_argentinensis-03024 689 80 80 23
Haloarcula_argentinensis-03031 5119 10 10 4
Haloarcula_argentinensis-03032 3765 15 11 5
Haloarcula_argentinensis-03034 6347 7 7 1
Haloarcula_argentinensis-03035 5300 9 9 3
Haloarcula_argentinensis-03038 4006 14 14 4
Haloarcula_argentinensis-03040 5876 8 8 2
Haloarcula_argentinensis-03050 5120 10 10 3
Haloarcula_argentinensis-03054 12733 2 2 1
Haloarcula_argentinensis-03057 89 159 80 23
Haloarcula_argentinensis-03061 6349 7 7 1
Haloarcula_argentinensis-03062 6350 7 7 1
Haloarcula_argentinensis-03063 206 114 67 20
Haloarcula_argentinensis-03064 5877 8 8 2
Haloarcula_argentinensis-03074 124 141 38 15
Haloarcula_argentinensis-03075 131 137 55 18
Haloarcula_argentinensis-03076 124 141 38 15
Haloarcula_argentinensis-03077 5796 8 8 4
Haloarcula_argentinensis-03078 3612 16 10 4
Haloarcula_argentinensis-03080 6896 6 6 2
Haloarcula_argentinensis-03083 1923 44 37 11
Haloarcula_argentinensis-03084 1305 73 73 21
Haloarcula_argentinensis-03085 8364 4 4 1
Haloarcula_argentinensis-03097 6352 7 7 1
Haloarcula_argentinensis-03098 1360 70 70 22
Haloarcula_argentinensis-03100 5878 8 8 2
Haloarcula_argentinensis-03105 2258 34 33 10
Haloarcula_argentinensis-03106 1873 46 46 17
Haloarcula_argentinensis-03107 3076 21 20 11
Haloarcula_argentinensis-03110 1549 61 56 14
Haloarcula_argentinensis-03111 3350 18 18 6
Haloarcula_argentinensis-03112 239 107 71 21
Haloarcula_argentinensis-03116 5014 10 10 4
Haloarcula_argentinensis-03118 NA NA NA NA
Haloarcula_argentinensis-03119 NA NA NA NA
Haloarcula_argentinensis-03120 NA NA NA NA
Haloarcula_argentinensis-03121 6897 6 6 1
Haloarcula_argentinensis-03124 1008 78 78 23
Haloarcula_argentinensis-03127 6866 6 6 1
Haloarcula_argentinensis-03128 6867 6 6 1
Haloarcula_argentinensis-03129 1110 77 77 22
Haloarcula_argentinensis-03132 1906 44 34 13
Haloarcula_argentinensis-03133 54 202 76 20
Haloarcula_argentinensis-03135 NA NA NA NA
Haloarcula_argentinensis-03138 5686 8 8 2
Haloarcula_argentinensis-03141 347 92 78 22
Haloarcula_argentinensis-03144 535 81 80 23
Haloarcula_argentinensis-03145 1938 43 43 8
Haloarcula_argentinensis-03146 5441 9 9 5
Haloarcula_argentinensis-03149 4515 12 12 5
Haloarcula_argentinensis-03150 2580 28 28 8
Haloarcula_argentinensis-03154 NA NA NA NA
Haloarcula_argentinensis-03155 2622 27 20 9
Haloarcula_argentinensis-03157 5435 9 9 3
Haloarcula_argentinensis-03158 1343 71 61 17
Haloarcula_argentinensis-03160 1824 48 48 15
Haloarcula_argentinensis-03162 6355 7 7 1
Haloarcula_argentinensis-03163 5436 9 9 2
Haloarcula_argentinensis-03164 3004 22 21 11
Haloarcula_argentinensis-03165 1011 78 78 22
Haloarcula_argentinensis-03172 1477 64 59 20
Haloarcula_argentinensis-03176 1578 59 57 18
Haloarcula_argentinensis-03177 6356 7 7 1
Haloarcula_argentinensis-03178 6357 7 7 1
Haloarcula_argentinensis-03179 564 80 64 16
Haloarcula_argentinensis-03180 659 80 80 23
Haloarcula_argentinensis-03181 4344 13 13 5
Haloarcula_argentinensis-03187 2230 35 22 10
Haloarcula_argentinensis-03191 161 125 74 18
Haloarcula_argentinensis-03192 1012 78 76 23
Haloarcula_argentinensis-03193 12678 2 2 1
Haloarcula_argentinensis-03196 9493 3 3 2
Haloarcula_argentinensis-03197 NA NA NA NA
Haloarcula_argentinensis-03198 2660 27 27 7
Haloarcula_argentinensis-03202 313 95 53 13
Haloarcula_argentinensis-03205 6358 7 7 1
Haloarcula_argentinensis-03206 6359 7 7 1
Haloarcula_argentinensis-03210 121 143 66 19
Haloarcula_argentinensis-03211 46 220 79 23
Haloarcula_argentinensis-03220 123 141 77 22
Haloarcula_argentinensis-03223 5880 8 8 2
Haloarcula_argentinensis-03226 2506 29 29 7
Haloarcula_argentinensis-03227 6361 7 7 1
Haloarcula_argentinensis-03228 654 80 80 23
Haloarcula_argentinensis-03229 12736 2 2 1
Haloarcula_argentinensis-03230 417 86 79 23
Haloarcula_argentinensis-03232 1007 78 78 22
Haloarcula_argentinensis-03241 6869 6 6 2
Haloarcula_argentinensis-03242 1964 42 41 15
Haloarcula_argentinensis-03245 7505 5 5 2
Haloarcula_argentinensis-03247 6315 7 7 2
Haloarcula_argentinensis-03248 5437 9 9 3
Haloarcula_argentinensis-03251 2079 39 37 15
Haloarcula_argentinensis-03252 746 80 80 23
Haloarcula_argentinensis-03253 12738 2 2 1
Haloarcula_argentinensis-03254 1666 55 55 18
Haloarcula_argentinensis-03256 918 79 79 22
Haloarcula_argentinensis-03257 76 169 79 22
Haloarcula_argentinensis-03259 285 98 78 22
Haloarcula_argentinensis-03260 6363 7 7 1
Haloarcula_argentinensis-03265 5881 8 8 2
Haloarcula_argentinensis-03266 768 80 80 23
Haloarcula_argentinensis-03267 6136 7 7 2
Haloarcula_argentinensis-03268 9822 3 3 1
Haloarcula_argentinensis-03270 2865 24 22 11
Haloarcula_argentinensis-03271 1319 72 71 23
Haloarcula_argentinensis-03281 444 84 77 22
Haloarcula_argentinensis-03282 1216 75 75 20
Haloarcula_argentinensis-03288 4345 13 13 4
Haloarcula_argentinensis-03289 1684 54 52 15
Haloarcula_argentinensis-03290 1104 77 77 22
Haloarcula_argentinensis-03293 1416 67 60 20
Haloarcula_argentinensis-03294 1738 51 51 11
Haloarcula_argentinensis-03298 2311 33 33 11
Haloarcula_argentinensis-03306 202 114 68 20
Haloarcula_argentinensis-03314 7506 5 5 1
Haloarcula_argentinensis-03316 5857 8 8 2
Haloarcula_argentinensis-03319 6305 7 7 1
Haloarcula_argentinensis-03321 2046 40 40 9
Haloarcula_argentinensis-03325 3475 17 17 6
Haloarcula_argentinensis-03330 2200 36 35 11
Haloarcula_argentinensis-03331 6306 7 7 2
Haloarcula_argentinensis-03336 3070 21 21 8
Haloarcula_argentinensis-03339 1208 76 56 14
Haloarcula_argentinensis-03343 6143 7 7 4
Haloarcula_argentinensis-03346 1723 52 52 17
Haloarcula_argentinensis-03347 6848 6 6 1
Haloarcula_argentinensis-03348 1208 76 56 14
Haloarcula_argentinensis-03349 2504 29 29 7
Haloarcula_argentinensis-03356 2289 33 32 7
Haloarcula_argentinensis-03357 994 78 78 23
Haloarcula_argentinensis-03358 1737 51 51 12
Haloarcula_argentinensis-03360 6307 7 7 1
Haloarcula_argentinensis-03367 12739 2 2 1
Haloarcula_argentinensis-03368 5859 8 8 2
Haloarcula_argentinensis-03369 3006 22 22 8
Haloarcula_argentinensis-03370 629 80 80 23
Haloarcula_argentinensis-03376 361 91 78 23
Haloarcula_argentinensis-03377 3439 17 17 6
Haloarcula_argentinensis-03379 403 87 77 21
Haloarcula_argentinensis-03383 281 99 75 21
Haloarcula_argentinensis-03385 388 88 78 23
Haloarcula_argentinensis-03386 138 135 78 23
Haloarcula_argentinensis-03389 5861 8 8 2
Haloarcula_argentinensis-03397 NA NA NA NA
Haloarcula_argentinensis-03409 3568 16 16 6
Haloarcula_argentinensis-03410 2283 33 33 11
Haloarcula_argentinensis-03417 5115 10 10 4
Haloarcula_argentinensis-03422 1734 52 52 11
Haloarcula_argentinensis-03425 6898 6 6 2
Haloarcula_argentinensis-03434 8407 4 4 1
Haloarcula_argentinensis-03436 1411 67 58 17
Haloarcula_argentinensis-03442 6308 7 7 1
Haloarcula_argentinensis-03446 5863 8 8 2
Haloarcula_argentinensis-03449 NA NA NA NA
Haloarcula_argentinensis-03450 NA NA NA NA
Haloarcula_argentinensis-03452 816 79 79 22
Haloarcula_argentinensis-03453 5289 9 9 3
Haloarcula_argentinensis-03455 6309 7 7 3
Haloarcula_argentinensis-03456 3795 15 15 5
Haloarcula_argentinensis-03462 2198 36 36 13
Haloarcula_argentinensis-03463 225 110 80 23
Haloarcula_argentinensis-03464 5864 8 8 2
Haloarcula_argentinensis-03467 2943 23 23 3
Haloarcula_argentinensis-03468 6852 6 6 1
Haloarcula_argentinensis-03473 12740 2 2 1
Haloarcula_argentinensis-03477 1783 49 46 16
Haloarcula_argentinensis-03478 1570 60 59 17
Haloarcula_argentinensis-03480 6311 7 7 1
Haloarcula_argentinensis-03484 4827 11 11 2
Haloarcula_argentinensis-03486 289 97 76 23
Haloarcula_argentinensis-03489 6312 7 7 1
Haloarcula_argentinensis-03490 459 83 71 18
Haloarcula_argentinensis-03494 5423 9 9 3
Haloarcula_argentinensis-03495 206 114 67 20
Haloarcula_argentinensis-03496 5424 9 9 3
Haloarcula_argentinensis-03498 4828 11 11 4
Haloarcula_argentinensis-03499 136 135 79 22
Haloarcula_argentinensis-03504 6314 7 7 3
Haloarcula_argentinensis-03506 12741 2 2 1
Haloarcula_argentinensis-03507 6316 7 7 1
Haloarcula_argentinensis-03508 4341 13 13 6
Haloarcula_argentinensis-03516 380 89 68 23
Haloarcula_argentinensis-03517 9765 3 3 2
Haloarcula_argentinensis-03520 6317 7 7 1
Haloarcula_argentinensis-03521 6318 7 7 1
Haloarcula_argentinensis-03522 2454 30 30 13
Haloarcula_argentinensis-03525 1921 44 41 11
Haloarcula_argentinensis-03530 1801 49 49 15
Haloarcula_argentinensis-03532 6319 7 7 1
Haloarcula_argentinensis-03537 6320 7 7 1
Haloarcula_argentinensis-03540 12742 2 2 1
Haloarcula_argentinensis-03547 287 98 56 17
Haloarcula_argentinensis-03549 1531 61 60 17
Haloarcula_argentinensis-03550 6321 7 7 1
Haloarcula_argentinensis-03551 1253 74 74 21
Haloarcula_argentinensis-03552 9824 3 3 1
Haloarcula_argentinensis-03553 NA NA NA NA
Haloarcula_argentinensis-03554 NA NA NA NA
Haloarcula_argentinensis-03555 NA NA NA NA
Haloarcula_argentinensis-03556 4829 11 11 4
Haloarcula_argentinensis-03557 5866 8 8 2
Haloarcula_argentinensis-03558 5340 9 8 2
Haloarcula_argentinensis-03559 560 81 54 17
Haloarcula_argentinensis-03560 5867 8 8 4
Haloarcula_argentinensis-03561 6855 6 6 2
Haloarcula_argentinensis-03562 5038 10 10 5
Haloarcula_argentinensis-03563 NA NA NA NA
Haloarcula_argentinensis-03564 9825 3 3 1
Haloarcula_argentinensis-03565 4078 14 12 3
Haloarcula_argentinensis-03566 1585 59 59 16
Haloarcula_argentinensis-00352 457 83 71 23
Haloarcula_argentinensis-00353 1076 77 76 22
Haloarcula_argentinensis-00362 6203 7 7 2
Haloarcula_argentinensis-00364 4780 11 11 5
Haloarcula_argentinensis-00366 9783 3 3 1
Haloarcula_argentinensis-00372 6781 6 6 1
Haloarcula_argentinensis-00374 5768 8 8 2
Haloarcula_argentinensis-00381 2784 25 14 6
Haloarcula_argentinensis-00382 2784 25 14 6
Haloarcula_argentinensis-00383 6204 7 7 1
Haloarcula_argentinensis-00387 2387 31 31 7
Haloarcula_argentinensis-00390 7481 5 5 1
Haloarcula_argentinensis-00392 6206 7 7 1
Haloarcula_argentinensis-00393 5354 9 9 3
Haloarcula_argentinensis-00394 6207 7 7 1
Haloarcula_argentinensis-00397 6877 6 6 1
Haloarcula_argentinensis-00398 2645 27 26 5
Haloarcula_argentinensis-00399 12553 2 2 1
Haloarcula_argentinensis-00401 305 96 56 18
Haloarcula_argentinensis-00402 586 80 80 23
Haloarcula_argentinensis-00404 587 80 78 22
Haloarcula_argentinensis-00405 5355 9 9 3
Haloarcula_argentinensis-00406 1669 55 54 13
Haloarcula_argentinensis-00409 5685 8 8 2
Haloarcula_argentinensis-00411 NA NA NA NA
Haloarcula_argentinensis-00413 NA NA NA NA
Haloarcula_argentinensis-00414 1090 77 77 22
Haloarcula_argentinensis-00417 980 78 78 23
Haloarcula_argentinensis-00421 9666 3 3 1
Haloarcula_argentinensis-00422 9667 3 3 1
Haloarcula_argentinensis-00425 2282 33 33 11
Haloarcula_argentinensis-00428 1472 64 63 18
Haloarcula_argentinensis-00429 978 78 78 22
Haloarcula_argentinensis-00430 588 80 80 23
Haloarcula_argentinensis-00431 4784 11 11 4
Haloarcula_argentinensis-00433 7482 5 5 1
Haloarcula_argentinensis-00434 1383 68 68 20
Haloarcula_argentinensis-00436 1909 44 44 18
Haloarcula_argentinensis-00437 4524 12 11 5
Haloarcula_argentinensis-00438 1880 45 45 19
Haloarcula_argentinensis-00442 6214 7 7 1
Haloarcula_argentinensis-00445 806 79 79 23
Haloarcula_argentinensis-00448 2977 22 22 13
Haloarcula_argentinensis-00449 8370 4 4 1
Haloarcula_argentinensis-00450 1083 77 77 22
Haloarcula_argentinensis-00454 NA NA NA NA
Haloarcula_argentinensis-00458 1433 66 66 22
Haloarcula_argentinensis-00461 NA NA NA NA
Haloarcula_argentinensis-00465 5060 10 10 4
Haloarcula_argentinensis-00466 6789 6 6 1
Haloarcula_argentinensis-00468 2176 36 35 7
Haloarcula_argentinensis-00469 5358 9 9 3
Haloarcula_argentinensis-00471 NA NA NA NA
Haloarcula_argentinensis-00474 NA NA NA NA
Haloarcula_argentinensis-00476 5776 8 8 3
Haloarcula_argentinensis-00480 5359 9 9 3
Haloarcula_argentinensis-00487 8371 4 4 1
Haloarcula_argentinensis-00488 126 140 66 20
Haloarcula_argentinensis-00489 6217 7 7 1
Haloarcula_argentinensis-00490 617 80 80 23
Haloarcula_argentinensis-00491 6218 7 7 1
Haloarcula_argentinensis-00493 6219 7 7 1
Haloarcula_argentinensis-00495 2929 23 22 5
Haloarcula_argentinensis-00496 2230 35 22 10
Haloarcula_argentinensis-00499 6792 6 6 1
Haloarcula_argentinensis-00500 1726 52 44 13
Haloarcula_argentinensis-00503 445 84 80 23
Haloarcula_argentinensis-00506 2785 25 25 4
Haloarcula_argentinensis-00507 1369 69 69 22
Haloarcula_argentinensis-00510 9786 3 3 1
Haloarcula_argentinensis-00511 728 80 76 21
Haloarcula_argentinensis-00513 5777 8 8 2
Haloarcula_argentinensis-00515 NA NA NA NA
Haloarcula_argentinensis-00516 324 94 78 23
Haloarcula_argentinensis-00517 989 78 78 22
Haloarcula_argentinensis-00520 5360 9 9 3
Haloarcula_argentinensis-00523 6221 7 7 2
Haloarcula_argentinensis-00524 1173 76 76 20
Haloarcula_argentinensis-00529 1389 68 68 17
Haloarcula_argentinensis-00535 4043 14 14 4
Haloarcula_argentinensis-00536 6793 6 6 1
Haloarcula_argentinensis-00538 398 87 75 21
Haloarcula_argentinensis-00539 2270 34 34 10
Haloarcula_argentinensis-00542 5363 9 9 3
Haloarcula_argentinensis-00543 5062 10 10 4
Haloarcula_argentinensis-00544 2081 39 39 9
Haloarcula_argentinensis-00545 2647 27 27 8
Haloarcula_argentinensis-00550 5780 8 8 2
Haloarcula_argentinensis-00551 6222 7 7 1
Haloarcula_argentinensis-00553 NA NA NA NA
Haloarcula_argentinensis-00554 1281 74 74 19
Haloarcula_argentinensis-00555 272 100 80 23
Haloarcula_argentinensis-00557 2823 24 24 13
Haloarcula_argentinensis-00558 8291 4 4 2
Haloarcula_argentinensis-00560 821 79 79 23
Haloarcula_argentinensis-00561 1347 71 68 19
Haloarcula_argentinensis-00563 320 94 80 23
Haloarcula_argentinensis-00564 1168 76 76 21
Haloarcula_argentinensis-00570 5781 8 8 2
Haloarcula_argentinensis-00571 596 80 80 23
Haloarcula_argentinensis-00572 2999 22 22 7
Haloarcula_argentinensis-00575 5364 9 9 3
Haloarcula_argentinensis-00576 3986 14 14 5
Haloarcula_argentinensis-00578 2012 41 41 10
Haloarcula_argentinensis-00580 5782 8 8 2
Haloarcula_argentinensis-00582 585 80 80 23
Haloarcula_argentinensis-00584 6223 7 7 1
Haloarcula_argentinensis-00586 3107 21 21 8
Haloarcula_argentinensis-00587 305 96 56 18
Haloarcula_argentinensis-00597 6225 7 7 1
Haloarcula_argentinensis-00599 807 79 79 23
Haloarcula_argentinensis-00601 804 79 79 22
Haloarcula_argentinensis-00604 5063 10 10 4
Haloarcula_argentinensis-00606 6226 7 7 1
Haloarcula_argentinensis-00608 969 78 78 23
Haloarcula_argentinensis-00609 811 79 79 23
Haloarcula_argentinensis-00610 2718 26 26 11
Haloarcula_argentinensis-00611 226 110 75 21
Haloarcula_argentinensis-00612 5365 9 9 3
Haloarcula_argentinensis-00627 4318 13 13 6
Haloarcula_argentinensis-00628 4550 12 12 5
Haloarcula_argentinensis-00629 1074 78 78 22
Haloarcula_argentinensis-00642 6795 6 6 3
Haloarcula_argentinensis-00645 2945 23 22 5
Haloarcula_argentinensis-00646 NA NA NA NA
Haloarcula_argentinensis-00647 NA NA NA NA
Haloarcula_argentinensis-00648 919 79 79 23
Haloarcula_argentinensis-00649 8372 4 3 2
Haloarcula_argentinensis-00650 5064 10 10 4
Haloarcula_argentinensis-00654 NA NA NA NA
Haloarcula_argentinensis-00655 6796 6 6 2
Haloarcula_argentinensis-00659 1079 77 77 22
Haloarcula_argentinensis-00663 NA NA NA NA
Haloarcula_argentinensis-00673 6229 7 7 1
Haloarcula_argentinensis-00674 206 114 67 20
Haloarcula_argentinensis-00675 6230 7 7 1
Haloarcula_argentinensis-00676 5783 8 8 2
Haloarcula_argentinensis-00679 9788 3 3 1
Haloarcula_argentinensis-00681 9789 3 3 1
Haloarcula_argentinensis-00683 442 84 79 23
Haloarcula_argentinensis-00684 1163 76 76 22
Haloarcula_argentinensis-00689 1411 67 58 17
Haloarcula_argentinensis-00690 1951 43 43 12
Haloarcula_argentinensis-00691 2786 25 25 6
Haloarcula_argentinensis-00692 2217 35 34 14
Haloarcula_argentinensis-00693 2495 29 29 8
Haloarcula_argentinensis-00695 1285 73 73 19
Haloarcula_argentinensis-00698 NA NA NA NA
Haloarcula_argentinensis-00699 1287 73 71 18
Haloarcula_argentinensis-00700 1637 56 56 18
Haloarcula_argentinensis-00702 136 135 79 22
Haloarcula_argentinensis-00703 800 79 78 22
Haloarcula_argentinensis-00704 1140 77 77 22
Haloarcula_argentinensis-00709 1340 71 67 18
Haloarcula_argentinensis-00710 971 78 78 23
Haloarcula_argentinensis-00712 3769 15 15 6
Haloarcula_argentinensis-00714 152 128 80 23
Haloarcula_argentinensis-00719 2824 24 23 7
Haloarcula_argentinensis-00720 9670 3 3 1
Haloarcula_argentinensis-00726 4551 12 12 3
Haloarcula_argentinensis-00730 966 78 78 23
Haloarcula_argentinensis-00734 4836 11 11 5
Haloarcula_argentinensis-00737 6231 7 7 1
Haloarcula_argentinensis-00738 1442 66 65 21
Haloarcula_argentinensis-00739 3456 17 17 6
Haloarcula_argentinensis-00740 1483 64 64 17
Haloarcula_argentinensis-00741 6232 7 7 1
Haloarcula_argentinensis-00744 2787 25 25 5
Haloarcula_argentinensis-00745 9674 3 3 1
Haloarcula_argentinensis-00746 1647 56 52 18
Haloarcula_argentinensis-00751 1908 44 44 16
Haloarcula_argentinensis-00754 NA NA NA NA
Haloarcula_argentinensis-00760 797 79 79 23
Haloarcula_argentinensis-00766 6798 6 6 1
Haloarcula_argentinensis-00767 6233 7 7 1
Haloarcula_argentinensis-00769 595 80 79 23
Haloarcula_argentinensis-00770 5368 9 9 3
Haloarcula_argentinensis-00774 NA NA NA NA
Haloarcula_argentinensis-00776 3714 15 15 4
Haloarcula_argentinensis-00783 6799 6 6 1
Haloarcula_argentinensis-00785 12570 2 2 1
Haloarcula_argentinensis-00786 1489 63 63 19
Haloarcula_argentinensis-00789 7412 5 5 1
Haloarcula_argentinensis-00791 1415 67 67 20
Haloarcula_argentinensis-00797 5370 9 9 3
Haloarcula_argentinensis-00799 1391 68 68 21
Haloarcula_argentinensis-00800 NA NA NA NA
Haloarcula_argentinensis-00801 NA NA NA NA
Haloarcula_argentinensis-00804 6801 6 6 2
Haloarcula_argentinensis-00805 6234 7 7 3
Haloarcula_argentinensis-00808 8374 4 4 1
Haloarcula_argentinensis-00812 6235 7 7 1
Haloarcula_argentinensis-00823 6803 6 6 1
Haloarcula_argentinensis-00825 831 79 79 23
Haloarcula_argentinensis-00828 3213 19 15 6
Haloarcula_argentinensis-00829 1396 68 60 16
Haloarcula_argentinensis-00831 2202 36 36 8
Haloarcula_argentinensis-00832 8375 4 4 1
Haloarcula_argentinensis-00836 6236 7 7 1
Haloarcula_argentinensis-00837 1833 47 47 12
Haloarcula_argentinensis-00839 NA NA NA NA
Haloarcula_argentinensis-00842 1314 73 73 20
Haloarcula_argentinensis-00844 5070 10 10 4
Haloarcula_argentinensis-00847 5788 8 8 2
Haloarcula_argentinensis-00851 303 96 80 23
Haloarcula_argentinensis-00852 5071 10 10 4
Haloarcula_argentinensis-00853 NA NA NA NA
Haloarcula_argentinensis-00862 2919 23 23 10
Haloarcula_argentinensis-00867 778 80 80 23
Haloarcula_argentinensis-00871 4791 11 11 2
Haloarcula_argentinensis-00876 7413 5 5 2
Haloarcula_argentinensis-00878 7485 5 3 1
Haloarcula_argentinensis-00879 2848 24 20 9
Haloarcula_argentinensis-00880 2303 33 27 13
Haloarcula_argentinensis-00881 2443 30 25 13
Haloarcula_argentinensis-00882 5072 10 8 4
Haloarcula_argentinensis-00883 5054 10 7 3
Haloarcula_argentinensis-00884 5790 8 6 2
Haloarcula_argentinensis-00885 5371 9 7 3
Haloarcula_argentinensis-00886 8300 4 4 2
Haloarcula_argentinensis-00887 NA NA NA NA
Haloarcula_argentinensis-00889 9680 3 3 1
Haloarcula_argentinensis-00892 NA NA NA NA
Haloarcula_argentinensis-00893 6878 6 6 2
Haloarcula_argentinensis-00895 6879 6 6 2
Haloarcula_argentinensis-00897 58 196 80 23
Haloarcula_argentinensis-00898 6239 7 7 1
Haloarcula_argentinensis-00900 1613 58 53 19
Haloarcula_argentinensis-00901 7414 5 5 2
Haloarcula_argentinensis-00905 554 81 80 23
Haloarcula_argentinensis-00907 6240 7 7 1
Haloarcula_argentinensis-00913 6880 6 6 1
Haloarcula_argentinensis-00916 5792 8 8 2
Haloarcula_argentinensis-00918 NA NA NA NA
Haloarcula_argentinensis-00925 6241 7 7 1
Haloarcula_argentinensis-00927 2710 26 26 10
Haloarcula_argentinensis-00928 5074 10 10 4
Haloarcula_argentinensis-00929 4792 11 11 5
Haloarcula_argentinensis-00934 3772 15 15 8
Haloarcula_argentinensis-00936 8302 4 4 1
Haloarcula_argentinensis-00937 2719 26 26 10
Haloarcula_argentinensis-00938 4055 14 14 3
Haloarcula_argentinensis-00939 4552 12 12 4
Haloarcula_argentinensis-00940 NA NA NA NA
Haloarcula_argentinensis-00941 7486 5 5 4
Haloarcula_argentinensis-00943 NA NA NA NA
Haloarcula_argentinensis-00944 6805 6 6 1
Haloarcula_argentinensis-00946 2569 28 28 6
Haloarcula_argentinensis-00950 1068 78 78 23
Haloarcula_argentinensis-00951 6242 7 7 1
Haloarcula_argentinensis-00954 784 80 80 23
Haloarcula_argentinensis-00955 12688 2 2 1
Haloarcula_argentinensis-00956 9682 3 3 1
Haloarcula_argentinensis-00962 7485 5 3 1
Haloarcula_argentinensis-00963 5344 9 9 5
Haloarcula_argentinensis-00964 2303 33 27 13
Haloarcula_argentinensis-00965 NA NA NA NA
Haloarcula_argentinensis-00966 NA NA NA NA
Haloarcula_argentinensis-00967 5072 10 8 4
Haloarcula_argentinensis-00968 5054 10 7 3
Haloarcula_argentinensis-00969 5790 8 6 2
Haloarcula_argentinensis-00970 5371 9 7 3
Haloarcula_argentinensis-00971 124 141 38 15
Haloarcula_argentinensis-00972 12689 2 2 2
Haloarcula_argentinensis-00973 7311 5 5 3
Haloarcula_argentinensis-00975 NA NA NA NA
Haloarcula_argentinensis-00976 NA NA NA NA
Haloarcula_argentinensis-00984 6243 7 7 1
Haloarcula_argentinensis-00985 3611 16 16 6
Haloarcula_argentinensis-00987 5374 9 9 3
Haloarcula_argentinensis-00988 1747 51 51 19
Haloarcula_argentinensis-00991 2855 24 24 11
Haloarcula_argentinensis-00994 1825 48 48 14
Haloarcula_argentinensis-00995 6244 7 7 1
Haloarcula_argentinensis-00996 1426 67 67 19
Haloarcula_argentinensis-00999 6807 6 6 2
Haloarcula_argentinensis-01000 953 79 79 22
Haloarcula_argentinensis-01003 1670 55 54 16
Haloarcula_argentinensis-01007 6245 7 7 1
Haloarcula_argentinensis-01009 156 127 68 20
Haloarcula_argentinensis-01012 370 90 67 21
Haloarcula_argentinensis-01015 8379 4 4 2
Haloarcula_argentinensis-01016 1252 74 67 19
Haloarcula_argentinensis-01018 159 126 79 22
Haloarcula_argentinensis-01019 159 126 79 22
Haloarcula_argentinensis-01021 1070 78 78 21
Haloarcula_argentinensis-01022 NA NA NA NA
Haloarcula_argentinensis-01025 2154 37 37 9
Haloarcula_argentinensis-01030 1903 44 43 13
Haloarcula_argentinensis-01031 6246 7 7 1
Haloarcula_argentinensis-01032 1331 72 72 21
Haloarcula_argentinensis-01034 361 91 78 23
Haloarcula_argentinensis-01035 649 80 80 23
Haloarcula_argentinensis-01037 788 80 80 23
Haloarcula_argentinensis-01038 789 80 80 23
Haloarcula_argentinensis-01040 1671 55 54 14
Haloarcula_argentinensis-01041 1866 46 46 10
Haloarcula_argentinensis-01043 1208 76 56 14
Haloarcula_argentinensis-01050 1797 49 49 16
Haloarcula_argentinensis-01051 4554 12 12 5
Haloarcula_argentinensis-01056 3584 16 16 8
Haloarcula_argentinensis-01057 6808 6 6 3
Haloarcula_argentinensis-01066 NA NA NA NA
Haloarcula_argentinensis-01069 NA NA NA NA
Haloarcula_argentinensis-01071 9687 3 3 2
Haloarcula_argentinensis-01078 NA NA NA NA
Haloarcula_argentinensis-01079 6882 6 6 1
Haloarcula_argentinensis-01081 4057 14 13 7
Haloarcula_argentinensis-01082 3615 16 16 6
Haloarcula_argentinensis-01083 5376 9 9 3
Haloarcula_argentinensis-01088 5079 10 10 4
Haloarcula_argentinensis-01093 1791 49 49 19
Haloarcula_argentinensis-01094 935 79 79 23
Haloarcula_argentinensis-01095 5377 9 9 3
Haloarcula_argentinensis-01098 5700 8 8 3
Haloarcula_argentinensis-01107 12691 2 2 1
Haloarcula_argentinensis-01111 9689 3 3 1
Haloarcula_argentinensis-01113 NA NA NA NA
Haloarcula_argentinensis-01114 5379 9 9 3
Haloarcula_argentinensis-01116 1798 49 49 15
Haloarcula_argentinensis-01119 1602 58 58 16
Haloarcula_argentinensis-01121 5798 8 8 2
Haloarcula_argentinensis-01122 5080 10 9 3
Haloarcula_argentinensis-01123 9691 3 3 1
Haloarcula_argentinensis-01127 1404 68 68 19
Haloarcula_argentinensis-01129 2192 36 35 11
Haloarcula_argentinensis-01130 2711 26 26 7
Haloarcula_argentinensis-01132 1830 47 42 14
Haloarcula_argentinensis-01133 1728 52 51 15
Haloarcula_argentinensis-01134 1201 76 76 23
Haloarcula_argentinensis-01135 1350 71 71 17
Haloarcula_argentinensis-01138 12692 2 2 1
Haloarcula_argentinensis-01140 6247 7 7 1
Haloarcula_argentinensis-01141 759 80 80 23
Haloarcula_argentinensis-01142 1363 70 70 21
Haloarcula_argentinensis-01143 1061 78 78 23
Haloarcula_argentinensis-01144 5801 8 8 2
Haloarcula_argentinensis-01146 301 96 79 22
Haloarcula_argentinensis-01148 1351 71 69 18
Haloarcula_argentinensis-01149 760 80 80 23
Haloarcula_argentinensis-01150 12586 2 2 1
Haloarcula_argentinensis-01155 5380 9 9 3
Haloarcula_argentinensis-01158 5802 8 8 2
Haloarcula_argentinensis-01159 1071 78 78 23
Haloarcula_argentinensis-01162 761 80 80 23
Haloarcula_argentinensis-01163 5042 10 10 4
Haloarcula_argentinensis-01164 NA NA NA NA
Haloarcula_argentinensis-01165 762 80 80 23
Haloarcula_argentinensis-01167 287 98 56 17
Haloarcula_argentinensis-01171 1377 69 68 20
Haloarcula_argentinensis-01176 12693 2 2 1
Haloarcula_argentinensis-01179 5027 10 10 3
Haloarcula_argentinensis-01180 2101 38 38 13
Haloarcula_argentinensis-01181 1786 49 48 14
Haloarcula_argentinensis-01182 1454 65 65 15
Haloarcula_argentinensis-01183 1668 55 55 13
Haloarcula_argentinensis-01186 7487 5 5 1
Haloarcula_argentinensis-01187 9793 3 3 1
Haloarcula_argentinensis-01191 1663 55 55 15
Haloarcula_argentinensis-01192 2444 30 30 10
Haloarcula_argentinensis-01195 5803 8 8 2
Haloarcula_argentinensis-01196 2098 38 38 13
Haloarcula_argentinensis-01204 NA NA NA NA
Haloarcula_argentinensis-01206 4557 12 11 4
Haloarcula_argentinensis-01212 305 96 56 18
Haloarcula_argentinensis-01214 5888 8 8 6
Haloarcula_argentinensis-01216 5889 8 8 3
Haloarcula_argentinensis-01218 1277 74 74 22
Haloarcula_argentinensis-01219 5804 8 8 2
Haloarcula_argentinensis-01220 2650 27 27 6
Haloarcula_argentinensis-01221 6249 7 7 1
Haloarcula_argentinensis-01222 12694 2 2 1
Haloarcula_argentinensis-01223 927 79 79 22
Haloarcula_argentinensis-01225 5382 9 9 3
Haloarcula_argentinensis-01226 1648 56 56 17
Haloarcula_argentinensis-01229 1376 69 69 22
Haloarcula_argentinensis-01230 929 79 79 23
Haloarcula_argentinensis-01232 189 116 73 19
Haloarcula_argentinensis-01233 4558 12 12 5
Haloarcula_argentinensis-01254 1380 68 43 12
Haloarcula_argentinensis-01258 NA NA NA NA
Haloarcula_argentinensis-01260 5805 8 8 3
Haloarcula_argentinensis-01264 1981 42 42 8
Haloarcula_argentinensis-01271 5383 9 8 2
Haloarcula_argentinensis-01274 NA NA NA NA
Haloarcula_argentinensis-01275 4559 12 12 5
Haloarcula_argentinensis-01276 4797 11 11 4
Haloarcula_argentinensis-01277 5384 9 9 3
Haloarcula_argentinensis-01278 4059 14 14 6
Haloarcula_argentinensis-01279 5385 9 9 3
Haloarcula_argentinensis-01280 4801 11 11 5
Haloarcula_argentinensis-01282 2245 34 34 9
Haloarcula_argentinensis-01283 4802 11 11 5
Haloarcula_argentinensis-01284 2393 31 31 8
Haloarcula_argentinensis-01287 2844 24 24 13
Haloarcula_argentinensis-01299 5082 10 10 4
Haloarcula_argentinensis-01301 3160 20 20 6
Haloarcula_argentinensis-01302 1955 43 43 10
Haloarcula_argentinensis-01307 3753 15 15 8
Haloarcula_argentinensis-01310 946 79 79 23
Haloarcula_argentinensis-01316 5741 8 8 3
Haloarcula_argentinensis-01319 2781 25 25 8
Haloarcula_argentinensis-01320 1525 62 62 16
Haloarcula_argentinensis-01322 2924 23 23 5
Haloarcula_argentinensis-01329 7488 5 5 4
Haloarcula_argentinensis-01330 12698 2 2 2
Haloarcula_argentinensis-01332 NA NA NA NA
Haloarcula_argentinensis-01333 NA NA NA NA
Haloarcula_argentinensis-01334 NA NA NA NA
Haloarcula_argentinensis-01336 2385 31 30 11
Haloarcula_argentinensis-01337 7489 5 5 4
Haloarcula_argentinensis-01339 4538 12 12 5
Haloarcula_argentinensis-01340 5742 8 8 2
Haloarcula_argentinensis-01350 537 81 56 17
Haloarcula_argentinensis-01354 4030 14 14 3
Haloarcula_argentinensis-01357 8383 4 4 1
Haloarcula_argentinensis-01360 5050 10 10 4
Haloarcula_argentinensis-01361 1152 77 77 22
Haloarcula_argentinensis-01364 1644 56 56 17
Haloarcula_argentinensis-01366 1153 77 77 23
Haloarcula_argentinensis-01368 1444 66 66 17
Haloarcula_argentinensis-01372 2561 28 28 7
Haloarcula_argentinensis-01373 1946 43 43 11
Haloarcula_argentinensis-01374 2568 28 28 8
Haloarcula_argentinensis-01375 NA NA NA NA
Haloarcula_argentinensis-01376 1916 44 44 11
Haloarcula_argentinensis-01377 1645 56 55 18
Haloarcula_argentinensis-01379 5744 8 8 2
Haloarcula_argentinensis-01380 5745 8 8 2
Haloarcula_argentinensis-01381 8248 4 4 1
Haloarcula_argentinensis-01382 5746 8 8 2
Haloarcula_argentinensis-01385 1402 68 68 21
Haloarcula_argentinensis-01386 5747 8 8 2
Haloarcula_argentinensis-01387 5051 10 10 4
Haloarcula_argentinensis-01393 742 80 80 23
Haloarcula_argentinensis-01396 12515 2 2 1
Haloarcula_argentinensis-01397 1048 78 78 23
Haloarcula_argentinensis-01401 5748 8 8 2
Haloarcula_argentinensis-01404 1445 66 66 17
Haloarcula_argentinensis-01407 76 169 79 22
Haloarcula_argentinensis-01409 945 79 79 23
Haloarcula_argentinensis-01411 138 135 78 23
Haloarcula_argentinensis-01416 6170 7 7 1
Haloarcula_argentinensis-01418 1838 47 44 14
Haloarcula_argentinensis-01432 6122 7 7 1
Haloarcula_argentinensis-01433 2149 37 37 14
Haloarcula_argentinensis-01441 1947 43 40 12
Haloarcula_argentinensis-01442 6174 7 7 1
Haloarcula_argentinensis-01450 9798 3 3 1
Haloarcula_argentinensis-01453 4032 14 14 5
Haloarcula_argentinensis-01454 1491 63 63 22
Haloarcula_argentinensis-01455 12703 2 2 1
Haloarcula_argentinensis-01458 NA NA NA NA
Haloarcula_argentinensis-01466 864 79 79 23
Haloarcula_argentinensis-01468 6176 7 7 1
Haloarcula_argentinensis-01469 NA NA NA NA
Haloarcula_argentinensis-01470 3454 17 16 7
Haloarcula_argentinensis-01471 663 80 80 23
Haloarcula_argentinensis-01472 5752 8 8 2
Haloarcula_argentinensis-01473 1810 48 48 13
Haloarcula_argentinensis-01475 1006 78 77 23
Haloarcula_argentinensis-01476 4733 11 11 4
Haloarcula_argentinensis-01479 960 79 77 22
Haloarcula_argentinensis-01480 3002 22 8 4
Haloarcula_argentinensis-01481 5346 9 9 3
Haloarcula_argentinensis-01483 2428 30 30 8
Haloarcula_argentinensis-01493 652 80 80 23
Haloarcula_argentinensis-01494 6177 7 7 1
Haloarcula_argentinensis-01499 1417 67 67 17
Haloarcula_argentinensis-01502 4739 11 11 5
Haloarcula_argentinensis-01506 12705 2 2 2
Haloarcula_argentinensis-01508 2295 33 33 9
Haloarcula_argentinensis-01510 2150 37 37 11
Haloarcula_argentinensis-01513 1147 77 77 22
Haloarcula_argentinensis-01514 1235 75 75 22
Haloarcula_argentinensis-01516 2442 30 29 10
Haloarcula_argentinensis-01517 6178 7 7 1
Haloarcula_argentinensis-01519 80 168 76 21
Haloarcula_argentinensis-01520 1913 44 44 10
Haloarcula_argentinensis-01521 5756 8 8 2
Haloarcula_argentinensis-01522 6179 7 7 1
Haloarcula_argentinensis-01523 750 80 80 23
Haloarcula_argentinensis-01525 6374 7 7 2
Haloarcula_argentinensis-01526 6884 6 6 3
Haloarcula_argentinensis-01527 4542 12 12 6
Haloarcula_argentinensis-01528 3757 15 15 8
Haloarcula_argentinensis-01530 752 80 80 23
Haloarcula_argentinensis-01531 12707 2 2 1
Haloarcula_argentinensis-01532 6180 7 7 1
Haloarcula_argentinensis-01535 1236 75 75 22
Haloarcula_argentinensis-01536 88 160 79 22
Haloarcula_argentinensis-01537 2983 22 22 3
Haloarcula_argentinensis-01538 122 142 70 19
Haloarcula_argentinensis-01540 5758 8 8 3
Haloarcula_argentinensis-01543 3758 15 15 7
Haloarcula_argentinensis-01547 3759 15 15 4
Haloarcula_argentinensis-01552 6182 7 7 1
Haloarcula_argentinensis-01553 1436 66 66 19
Haloarcula_argentinensis-01554 6183 7 7 1
Haloarcula_argentinensis-01556 5760 8 8 2
Haloarcula_argentinensis-01557 6184 7 7 1
Haloarcula_argentinensis-01559 1811 48 47 14
Haloarcula_argentinensis-01560 5040 10 10 4
Haloarcula_argentinensis-01564 5351 9 9 3
Haloarcula_argentinensis-01565 6185 7 7 1
Haloarcula_argentinensis-01566 6186 7 7 1
Haloarcula_argentinensis-01568 6768 6 6 1
Haloarcula_argentinensis-01569 1184 76 76 20
Haloarcula_argentinensis-01570 1679 55 55 15
Haloarcula_argentinensis-01573 12521 2 2 1
Haloarcula_argentinensis-01574 12522 2 2 1
Haloarcula_argentinensis-01575 12523 2 2 1
Haloarcula_argentinensis-01576 12524 2 2 1
Haloarcula_argentinensis-01577 12525 2 2 1
Haloarcula_argentinensis-01578 NA NA NA NA
Haloarcula_argentinensis-01580 12526 2 2 1
Haloarcula_argentinensis-01581 12709 2 2 2
Haloarcula_argentinensis-01582 6375 7 7 5
Haloarcula_argentinensis-01584 12528 2 2 1
Haloarcula_argentinensis-01585 12529 2 2 1
Haloarcula_argentinensis-01586 NA NA NA NA
Haloarcula_argentinensis-01587 6770 6 5 5
Haloarcula_argentinensis-01588 NA NA NA NA
Haloarcula_argentinensis-01589 12530 2 2 1
Haloarcula_argentinensis-01590 8385 4 4 4
Haloarcula_argentinensis-01591 NA NA NA NA
Haloarcula_argentinensis-01592 NA NA NA NA
Haloarcula_argentinensis-01593 NA NA NA NA
Haloarcula_argentinensis-01595 8257 4 4 3
Haloarcula_argentinensis-01596 12532 2 2 1
Haloarcula_argentinensis-01597 12533 2 2 1
Haloarcula_argentinensis-01598 NA NA NA NA
Haloarcula_argentinensis-01599 NA NA NA NA
Haloarcula_argentinensis-01600 NA NA NA NA
Haloarcula_argentinensis-01601 12534 2 2 1
Haloarcula_argentinensis-01602 8258 4 4 2
Haloarcula_argentinensis-01603 547 81 58 19
Haloarcula_argentinensis-01604 NA NA NA NA
Haloarcula_argentinensis-01605 9801 3 3 3
Haloarcula_argentinensis-01606 NA NA NA NA
Haloarcula_argentinensis-01607 9650 3 3 2
Haloarcula_argentinensis-01608 12536 2 2 1
Haloarcula_argentinensis-01609 6376 7 7 3
Haloarcula_argentinensis-01610 7491 5 5 3
Haloarcula_argentinensis-01613 NA NA NA NA
Haloarcula_argentinensis-01616 9804 3 3 3
Haloarcula_argentinensis-01617 NA NA NA NA
Haloarcula_argentinensis-01618 7492 5 5 3
Haloarcula_argentinensis-01619 NA NA NA NA
Haloarcula_argentinensis-01620 NA NA NA NA
Haloarcula_argentinensis-01622 6887 6 5 3
Haloarcula_argentinensis-01623 1098 77 77 21
Haloarcula_argentinensis-01624 1435 66 66 18
Haloarcula_argentinensis-01625 1917 44 44 17
Haloarcula_argentinensis-01627 2286 33 33 15
Haloarcula_argentinensis-01629 3153 20 20 4
Haloarcula_argentinensis-01634 1687 54 54 14
Haloarcula_argentinensis-01636 345 92 79 22
Haloarcula_argentinensis-01637 2841 24 23 4
Haloarcula_argentinensis-01672 NA NA NA NA
Haloarcula_argentinensis-01675 NA NA NA NA
Haloarcula_argentinensis-01676 NA NA NA NA
Haloarcula_argentinensis-01677 NA NA NA NA
Haloarcula_argentinensis-01679 5813 8 8 2
Haloarcula_argentinensis-01680 6260 7 7 1
Haloarcula_argentinensis-01681 NA NA NA NA
Haloarcula_argentinensis-01682 7434 5 5 1
Haloarcula_argentinensis-01684 5814 8 8 2
Haloarcula_argentinensis-01687 6261 7 7 2
Haloarcula_argentinensis-01688 1490 63 63 21
Haloarcula_argentinensis-01689 1392 68 68 19
Haloarcula_argentinensis-01690 426 86 51 19
Haloarcula_argentinensis-01693 228 110 80 23
Haloarcula_argentinensis-01694 2032 40 40 14
Haloarcula_argentinensis-01695 3990 14 13 4
Haloarcula_argentinensis-01696 5815 8 8 2
Haloarcula_argentinensis-01701 8325 4 4 1
Haloarcula_argentinensis-01703 5816 8 8 2
Haloarcula_argentinensis-01704 1217 75 74 21
Haloarcula_argentinensis-01705 622 80 80 23
Haloarcula_argentinensis-01712 865 79 79 23
Haloarcula_argentinensis-01721 6263 7 7 1
Haloarcula_argentinensis-01722 1515 62 62 20
Haloarcula_argentinensis-01726 12711 2 2 1
Haloarcula_argentinensis-01727 6888 6 6 6
Haloarcula_argentinensis-01729 NA NA NA NA
Haloarcula_argentinensis-01733 1869 46 44 10
Haloarcula_argentinensis-01734 6264 7 7 1
Haloarcula_argentinensis-01735 7404 5 5 1
Haloarcula_argentinensis-01736 5817 8 8 2
Haloarcula_argentinensis-01739 5699 8 8 2
Haloarcula_argentinensis-01741 5684 8 8 3
Haloarcula_argentinensis-01742 1805 48 46 17
Haloarcula_argentinensis-01743 6265 7 7 1
Haloarcula_argentinensis-01744 1731 52 52 17
Haloarcula_argentinensis-01748 2859 24 24 11
Haloarcula_argentinensis-01749 NA NA NA NA
Haloarcula_argentinensis-01750 2342 32 32 9
Haloarcula_argentinensis-01756 2480 29 29 7
Haloarcula_argentinensis-01764 5352 9 9 3
Haloarcula_argentinensis-01768 1038 78 78 23
Haloarcula_argentinensis-01769 1136 77 77 23
Haloarcula_argentinensis-01771 8271 4 4 2
Haloarcula_argentinensis-01772 8390 4 4 1
Haloarcula_argentinensis-01781 2262 34 34 10
Haloarcula_argentinensis-01784 2109 38 29 9
Haloarcula_argentinensis-01785 2109 38 29 9
Haloarcula_argentinensis-01786 5723 8 8 2
Haloarcula_argentinensis-01787 2335 32 29 9
Haloarcula_argentinensis-01788 5053 10 10 4
Haloarcula_argentinensis-01789 1864 46 43 10
Haloarcula_argentinensis-01790 4750 11 10 4
Haloarcula_argentinensis-01791 5763 8 8 2
Haloarcula_argentinensis-01794 NA NA NA NA
Haloarcula_argentinensis-01795 NA NA NA NA
Haloarcula_argentinensis-01796 NA NA NA NA
Haloarcula_argentinensis-01797 NA NA NA NA
Haloarcula_argentinensis-01798 NA NA NA NA
Haloarcula_argentinensis-01799 NA NA NA NA
Haloarcula_argentinensis-01800 8273 4 3 2
Haloarcula_argentinensis-01801 5055 10 9 4
Haloarcula_argentinensis-01802 3078 21 20 9
Haloarcula_argentinensis-01803 NA NA NA NA
Haloarcula_argentinensis-01804 12712 2 2 2
Haloarcula_argentinensis-01806 5764 8 8 2
Haloarcula_argentinensis-01811 1371 69 69 18
Haloarcula_argentinensis-01813 4035 14 14 4
Haloarcula_argentinensis-01815 4036 14 9 3
Haloarcula_argentinensis-01816 4036 14 9 3
Haloarcula_argentinensis-01820 2581 28 28 8
Haloarcula_argentinensis-01828 6160 7 7 1
Haloarcula_argentinensis-01830 5056 10 10 3
Haloarcula_argentinensis-01831 1795 49 49 13
Haloarcula_argentinensis-01833 1425 67 49 15
Haloarcula_argentinensis-01834 3224 19 19 7
Haloarcula_argentinensis-01836 5765 8 8 2
Haloarcula_argentinensis-01838 5057 10 10 5
Haloarcula_argentinensis-01839 3762 15 8 2
Haloarcula_argentinensis-01842 8275 4 4 3
Haloarcula_argentinensis-01843 6777 6 6 1
Haloarcula_argentinensis-01844 1886 45 45 17
Haloarcula_argentinensis-01845 1614 58 53 17
Haloarcula_argentinensis-01846 5766 8 8 2
Haloarcula_argentinensis-01848 6778 6 6 1
Haloarcula_argentinensis-01849 1568 60 59 17
Haloarcula_argentinensis-01850 143 132 78 22
Haloarcula_argentinensis-01851 143 132 78 22
Haloarcula_argentinensis-01852 142 133 78 22
Haloarcula_argentinensis-01855 6190 7 7 1
Haloarcula_argentinensis-01857 154 128 78 23
Haloarcula_argentinensis-01865 6889 6 6 1
Haloarcula_argentinensis-01870 734 80 80 23
Haloarcula_argentinensis-01873 9654 3 3 1
Haloarcula_argentinensis-01875 NA NA NA NA
Haloarcula_argentinensis-01876 12545 2 2 1
Haloarcula_argentinensis-01877 NA NA NA NA
Haloarcula_argentinensis-01879 14525 2 2 2
Haloarcula_argentinensis-01880 6191 7 7 1
Haloarcula_argentinensis-01881 NA NA NA NA
Haloarcula_argentinensis-01883 378 89 67 18
Haloarcula_argentinensis-01886 6192 7 7 1
Haloarcula_argentinensis-01887 1915 44 36 12
Haloarcula_argentinensis-01888 3449 17 16 8
Haloarcula_argentinensis-01889 6193 7 7 1
Haloarcula_argentinensis-01894 6194 7 7 1
Haloarcula_argentinensis-01895 6195 7 7 1
Haloarcula_argentinensis-01896 6196 7 7 1
Haloarcula_argentinensis-01897 380 89 68 23
Haloarcula_argentinensis-01898 6197 7 7 1
Haloarcula_argentinensis-01899 3599 16 15 7
Haloarcula_argentinensis-01900 6198 7 7 1
Haloarcula_argentinensis-01901 6158 7 7 1
Haloarcula_argentinensis-01902 3327 18 18 9
Haloarcula_argentinensis-01910 324 94 78 23
Haloarcula_argentinensis-01913 1705 53 46 18
Haloarcula_argentinensis-01914 407 87 78 22
Haloarcula_argentinensis-01916 286 98 69 18
Haloarcula_argentinensis-01921 4584 12 12 2
Haloarcula_argentinensis-01922 1244 75 75 21
Haloarcula_argentinensis-01924 5731 8 8 2
Haloarcula_argentinensis-01925 1398 68 54 16
Haloarcula_argentinensis-01927 1245 75 75 21
Haloarcula_argentinensis-01928 6199 7 7 2
Haloarcula_argentinensis-01929 1270 74 74 20
Haloarcula_argentinensis-01932 1128 77 77 20
Haloarcula_argentinensis-01933 2768 25 25 6
Haloarcula_argentinensis-01934 879 79 79 23
Haloarcula_argentinensis-01936 303 96 80 23
Haloarcula_argentinensis-01937 1359 70 70 19
Haloarcula_argentinensis-01938 3594 16 16 6
Haloarcula_argentinensis-01939 2850 24 23 9
Haloarcula_argentinensis-01941 7402 5 5 2
Haloarcula_argentinensis-01948 501 82 64 18
Haloarcula_argentinensis-01949 6200 7 7 1
Haloarcula_argentinensis-01953 2614 27 27 5
Haloarcula_argentinensis-01957 6201 7 7 2
Haloarcula_argentinensis-01958 2491 29 29 8
Haloarcula_argentinensis-01960 4779 11 11 5
Haloarcula_argentinensis-01964 254 104 77 21
Haloarcula_argentinensis-01965 9660 3 3 1
Haloarcula_argentinensis-01966 5724 8 8 2
Haloarcula_argentinensis-01967 NA NA NA NA
Haloarcula_argentinensis-01968 6141 7 7 1
Haloarcula_argentinensis-01969 6775 6 6 1
Haloarcula_argentinensis-01970 8276 4 4 1
Haloarcula_argentinensis-01971 369 90 80 23
Haloarcula_argentinensis-00012 5825 8 8 2
Haloarcula_argentinensis-00013 3618 16 9 3
Haloarcula_argentinensis-00014 2940 23 23 7
Haloarcula_argentinensis-00015 6364 7 7 3
Haloarcula_argentinensis-00017 5827 8 8 2
Haloarcula_argentinensis-00018 6827 6 6 1
Haloarcula_argentinensis-00019 378 89 67 18
Haloarcula_argentinensis-00020 2501 29 29 11
Haloarcula_argentinensis-00026 15 428 70 20
Haloarcula_argentinensis-00030 286 98 69 18
Haloarcula_argentinensis-00033 4815 11 11 4
Haloarcula_argentinensis-00034 2655 27 27 6
Haloarcula_argentinensis-00035 2574 28 28 8
Haloarcula_argentinensis-00036 NA NA NA NA
Haloarcula_argentinensis-00037 1673 55 44 18
Haloarcula_argentinensis-00040 7443 5 5 1
Haloarcula_argentinensis-00041 5828 8 8 2
Haloarcula_argentinensis-00046 5122 10 10 7
Haloarcula_argentinensis-00047 2575 28 28 12
Haloarcula_argentinensis-00049 3755 15 15 2
Haloarcula_argentinensis-00050 4581 12 12 3
Haloarcula_argentinensis-00051 1535 61 56 12
Haloarcula_argentinensis-00056 9777 3 3 3
Haloarcula_argentinensis-00058 5405 9 9 3
Haloarcula_argentinensis-00065 12679 2 2 1
Haloarcula_argentinensis-00066 2562 28 27 8
Haloarcula_argentinensis-00068 2559 28 27 10
Haloarcula_argentinensis-00074 NA NA NA NA
Haloarcula_argentinensis-00079 12680 2 2 1
Haloarcula_argentinensis-00084 3341 18 18 3
Haloarcula_argentinensis-00093 6825 6 6 2
Haloarcula_argentinensis-00095 6871 6 5 2
Haloarcula_argentinensis-00099 4068 14 14 6
Haloarcula_argentinensis-00105 NA NA NA NA
Haloarcula_argentinensis-00107 6272 7 7 1
Haloarcula_argentinensis-00108 7442 5 5 1
Haloarcula_argentinensis-00109 8369 4 4 1
Haloarcula_argentinensis-00113 9573 3 3 2
Haloarcula_argentinensis-00115 4814 11 11 5
Haloarcula_argentinensis-00116 6271 7 7 1
Haloarcula_argentinensis-00117 156 127 68 20
Haloarcula_argentinensis-00124 5099 10 10 5
Haloarcula_argentinensis-00127 5029 10 10 4
Haloarcula_argentinensis-00129 1175 76 47 17
Haloarcula_argentinensis-00132 NA NA NA NA
Haloarcula_argentinensis-00134 12681 2 2 1
Haloarcula_argentinensis-00135 71 173 69 21
Haloarcula_argentinensis-00141 1380 68 43 12
Haloarcula_argentinensis-00143 321 94 75 19
Haloarcula_argentinensis-00144 2085 39 37 10
Haloarcula_argentinensis-00149 15 428 70 20
Haloarcula_argentinensis-00150 15 428 70 20
Haloarcula_argentinensis-00151 15 428 70 20
Haloarcula_argentinensis-00156 5097 10 10 4
Haloarcula_argentinensis-00157 5823 8 8 2
Haloarcula_argentinensis-00158 NA NA NA NA
Haloarcula_argentinensis-00159 1614 58 53 17
Haloarcula_argentinensis-00160 2274 34 34 12
Haloarcula_argentinensis-00162 5822 8 8 2
Haloarcula_argentinensis-00165 181 119 76 22
Haloarcula_argentinensis-00171 12682 2 2 1
Haloarcula_argentinensis-00175 3351 18 18 4
Haloarcula_argentinensis-00176 NA NA NA NA
Haloarcula_argentinensis-00179 7438 5 5 1
Haloarcula_argentinensis-00181 6366 7 7 2
Haloarcula_argentinensis-00182 5884 8 8 3
Haloarcula_argentinensis-00183 6873 6 6 2
Haloarcula_argentinensis-00186 1985 42 37 12
Haloarcula_argentinensis-00191 351 92 77 22
Haloarcula_argentinensis-00192 NA NA NA NA
Haloarcula_argentinensis-00194 5821 8 8 2
Haloarcula_argentinensis-00195 2860 24 23 6
Haloarcula_argentinensis-00196 1792 49 49 11
Haloarcula_argentinensis-00197 7477 5 5 1
Haloarcula_argentinensis-00198 NA NA NA NA
Haloarcula_argentinensis-00199 4582 12 12 4
Haloarcula_argentinensis-00200 5018 10 10 3
Haloarcula_argentinensis-00206 2065 39 39 15
Haloarcula_argentinensis-00208 1175 76 47 17
Haloarcula_argentinensis-00230 440 84 75 19
Haloarcula_argentinensis-00233 5096 10 10 8
Haloarcula_argentinensis-00235 2791 25 24 8
Haloarcula_argentinensis-00236 1699 54 49 15
Haloarcula_argentinensis-00237 2573 28 27 11
Haloarcula_argentinensis-00241 274 100 78 22
Haloarcula_argentinensis-00242 273 100 77 21
Haloarcula_argentinensis-00243 292 97 75 23
Haloarcula_argentinensis-00244 9782 3 2 2
Haloarcula_argentinensis-00247 1812 48 40 17
Haloarcula_argentinensis-00249 NA NA NA NA
Haloarcula_argentinensis-00250 2230 35 22 10
Haloarcula_argentinensis-00252 5336 9 9 3
Haloarcula_argentinensis-00255 2938 23 22 3
Haloarcula_argentinensis-00258 NA NA NA NA
Haloarcula_argentinensis-00259 NA NA NA NA
Haloarcula_argentinensis-00260 NA NA NA NA
Haloarcula_argentinensis-00262 NA NA NA NA
Haloarcula_argentinensis-00264 15 428 70 20
Haloarcula_argentinensis-00265 NA NA NA NA
Haloarcula_argentinensis-00269 1782 49 47 15
Haloarcula_argentinensis-00272 1724 52 52 16
Haloarcula_argentinensis-00277 9726 3 3 1
Haloarcula_argentinensis-00280 NA NA NA NA
Haloarcula_argentinensis-00281 4782 11 11 5
Haloarcula_argentinensis-00286 NA NA NA NA
Haloarcula_argentinensis-00288 2016 41 39 8
Haloarcula_argentinensis-00291 121 143 66 19
Haloarcula_argentinensis-00293 5820 8 8 2
Haloarcula_argentinensis-00300 9484 3 3 1
Haloarcula_argentinensis-00302 5819 8 8 2
Haloarcula_argentinensis-00304 5002 10 9 5
Haloarcula_argentinensis-00308 3590 16 15 6
Haloarcula_argentinensis-00312 4067 14 7 1
Haloarcula_argentinensis-00313 4067 14 7 1
Haloarcula_argentinensis-00317 5824 8 8 2
Haloarcula_argentinensis-00318 6874 6 6 1
Haloarcula_argentinensis-00320 NA NA NA NA
Haloarcula_argentinensis-00322 3618 16 9 3
Haloarcula_argentinensis-00332 5100 10 9 3
Haloarcula_argentinensis-00335 5402 9 9 3
Haloarcula_argentinensis-03889 1157 76 39 12
Haloarcula_argentinensis-03890 NA NA NA NA
Haloarcula_argentinensis-03895 2346 32 29 12
Haloarcula_argentinensis-03896 2928 23 19 7
Haloarcula_argentinensis-03897 NA NA NA NA
Haloarcula_argentinensis-03898 2163 37 30 13
Haloarcula_argentinensis-03904 6756 6 5 3
Haloarcula_argentinensis-03910 NA NA NA NA
Haloarcula_argentinensis-03914 12750 2 2 1
Haloarcula_argentinensis-03917 NA NA NA NA
Haloarcula_argentinensis-03918 1989 42 33 10
Haloarcula_argentinensis-03919 NA NA NA NA
Haloarcula_argentinensis-03923 441 84 76 23
Haloarcula_argentinensis-03925 4892 11 11 4
Haloarcula_argentinensis-03927 126 140 66 20
Haloarcula_argentinensis-03929 8283 4 4 2
Haloarcula_argentinensis-03930 2725 26 24 11
Haloarcula_argentinensis-03935 7405 5 5 2
Haloarcula_argentinensis-03938 9699 3 3 1
Haloarcula_argentinensis-03939 NA NA NA NA
Haloarcula_argentinensis-03940 NA NA NA NA
Haloarcula_argentinensis-03941 1546 61 59 16
Haloarcula_argentinensis-03943 12751 2 2 1
Haloarcula_argentinensis-03944 1920 44 44 15
Haloarcula_argentinensis-03947 156 127 68 20
Haloarcula_argentinensis-03948 NA NA NA NA
Haloarcula_argentinensis-03949 9697 3 3 1
Haloarcula_argentinensis-03950 8421 4 4 1
Haloarcula_argentinensis-03969 2015 41 41 11
Haloarcula_argentinensis-03979 2936 23 21 10
Haloarcula_argentinensis-03989 2227 35 35 10
Haloarcula_argentinensis-03993 NA NA NA NA
Haloarcula_argentinensis-03999 NA NA NA NA
Haloarcula_argentinensis-04002 1888 45 45 12
Haloarcula_argentinensis-04019 2713 26 26 11
Haloarcula_argentinensis-04021 5084 10 10 4
Haloarcula_argentinensis-04042 12753 2 2 2
Haloarcula_argentinensis-04043 NA NA NA NA
Haloarcula_argentinensis-04044 2563 28 23 12
Haloarcula_argentinensis-04045 7512 5 5 4
Haloarcula_argentinensis-04046 4353 13 13 10
Haloarcula_argentinensis-04047 4804 11 11 7
Haloarcula_argentinensis-04048 3779 15 15 10
Haloarcula_argentinensis-04049 6389 7 7 5
Haloarcula_argentinensis-04050 NA NA NA NA
Haloarcula_argentinensis-04051 426 86 51 19
Haloarcula_argentinensis-04056 3461 17 17 5
Haloarcula_argentinensis-04058 3236 19 19 7
Haloarcula_argentinensis-04059 3235 19 19 7
Haloarcula_argentinensis-04062 NA NA NA NA
Haloarcula_argentinensis-04063 15 428 70 20
Haloarcula_argentinensis-04064 NA NA NA NA
Haloarcula_argentinensis-04066 7513 5 5 3
Haloarcula_argentinensis-04071 8423 4 4 2
Haloarcula_argentinensis-04074 9502 3 3 2
Haloarcula_argentinensis-04075 NA NA NA NA
Haloarcula_argentinensis-04077 15 428 70 20
Haloarcula_argentinensis-03763 NA NA NA NA
Haloarcula_argentinensis-03764 NA NA NA NA
Haloarcula_argentinensis-03765 NA NA NA NA
Haloarcula_argentinensis-03766 12746 2 2 1
Haloarcula_argentinensis-03767 13033 2 2 1
Haloarcula_argentinensis-03768 8416 4 3 1
Haloarcula_argentinensis-03769 NA NA NA NA
Haloarcula_argentinensis-03770 NA NA NA NA
Haloarcula_argentinensis-03771 9718 3 3 1
Haloarcula_argentinensis-03772 NA NA NA NA
Haloarcula_argentinensis-03773 NA NA NA NA
Haloarcula_argentinensis-03774 NA NA NA NA
Haloarcula_argentinensis-03775 9664 3 2 1
Haloarcula_argentinensis-03776 NA NA NA NA
Haloarcula_argentinensis-03777 2923 23 22 8
Haloarcula_argentinensis-03778 5762 8 8 4
Haloarcula_argentinensis-03780 NA NA NA NA
Haloarcula_argentinensis-03781 8417 4 4 1
Haloarcula_argentinensis-03782 NA NA NA NA
Haloarcula_argentinensis-03783 8418 4 4 1
Haloarcula_argentinensis-03784 NA NA NA NA
Haloarcula_argentinensis-03785 NA NA NA NA
Haloarcula_argentinensis-03786 NA NA NA NA
Haloarcula_argentinensis-03787 NA NA NA NA
Haloarcula_argentinensis-03788 7427 5 5 3
Haloarcula_argentinensis-03789 NA NA NA NA
Haloarcula_argentinensis-03790 NA NA NA NA
Haloarcula_argentinensis-03791 NA NA NA NA
Haloarcula_argentinensis-03792 5093 10 6 1
Haloarcula_argentinensis-03793 NA NA NA NA
Haloarcula_argentinensis-03794 8332 4 4 2
Haloarcula_argentinensis-03795 8331 4 4 2
Haloarcula_argentinensis-03796 3071 21 21 12
Haloarcula_argentinensis-03797 12743 2 1 1
Haloarcula_argentinensis-03799 NA NA NA NA
Haloarcula_argentinensis-03800 NA NA NA NA
Haloarcula_argentinensis-03801 NA NA NA NA
Haloarcula_argentinensis-03802 8416 4 3 1
Haloarcula_argentinensis-03803 NA NA NA NA
Haloarcula_argentinensis-03804 NA NA NA NA
Haloarcula_argentinensis-03805 NA NA NA NA
Haloarcula_argentinensis-03807 NA NA NA NA
Haloarcula_argentinensis-03811 NA NA NA NA
Haloarcula_argentinensis-03812 NA NA NA NA
Haloarcula_argentinensis-03814 NA NA NA NA
Haloarcula_argentinensis-03817 5128 10 10 4
Haloarcula_argentinensis-03818 NA NA NA NA
Haloarcula_argentinensis-03819 NA NA NA NA
Haloarcula_argentinensis-03820 NA NA NA NA
Haloarcula_argentinensis-03821 NA NA NA NA
Haloarcula_argentinensis-03822 NA NA NA NA
Haloarcula_argentinensis-03823 6817 6 3 1
Haloarcula_argentinensis-03824 3766 15 6 1
Haloarcula_argentinensis-03826 4351 13 13 7
Haloarcula_argentinensis-03827 8419 4 4 3
Haloarcula_argentinensis-03829 4812 11 11 4
Haloarcula_argentinensis-03830 6900 6 6 5
Haloarcula_argentinensis-03840 8284 4 4 1
Haloarcula_argentinensis-03841 NA NA NA NA
Haloarcula_argentinensis-03844 NA NA NA NA
Haloarcula_argentinensis-03845 NA NA NA NA
Haloarcula_argentinensis-03847 6785 6 4 1
Haloarcula_argentinensis-03848 NA NA NA NA
Haloarcula_argentinensis-03849 12747 2 2 1
Haloarcula_argentinensis-03850 6256 7 6 1
Haloarcula_argentinensis-03851 6815 6 5 1
Haloarcula_argentinensis-03852 NA NA NA NA
Haloarcula_argentinensis-03854 NA NA NA NA
Haloarcula_argentinensis-03855 NA NA NA NA
Haloarcula_argentinensis-03856 NA NA NA NA
Haloarcula_argentinensis-03857 NA NA NA NA
Haloarcula_argentinensis-03858 12748 2 2 2
Haloarcula_argentinensis-03859 NA NA NA NA
Haloarcula_argentinensis-03860 NA NA NA NA
Haloarcula_argentinensis-03861 12749 2 2 2
Haloarcula_argentinensis-03863 NA NA NA NA
Haloarcula_argentinensis-03866 NA NA NA NA
Haloarcula_argentinensis-03867 NA NA NA NA
Haloarcula_argentinensis-03868 2794 25 19 7
Haloarcula_argentinensis-03873 NA NA NA NA
Haloarcula_argentinensis-03874 9725 3 3 1
Haloarcula_argentinensis-03876 NA NA NA NA
Haloarcula_argentinensis-03878 5090 10 6 1
Haloarcula_argentinensis-03879 4807 11 7 1
Haloarcula_argentinensis-03880 15 428 70 20
Haloarcula_argentinensis-03573 2206 36 32 12
Haloarcula_argentinensis-03574 NA NA NA NA
Haloarcula_argentinensis-03576 3237 19 6 1
Haloarcula_argentinensis-03577 5093 10 6 1
Haloarcula_argentinensis-03578 NA NA NA NA
Haloarcula_argentinensis-03579 2723 26 26 11
Haloarcula_argentinensis-03580 NA NA NA NA
Haloarcula_argentinensis-03581 12743 2 1 1
Haloarcula_argentinensis-03582 5045 10 9 6
Haloarcula_argentinensis-03583 8409 4 4 4
Haloarcula_argentinensis-03584 4809 11 8 2
Haloarcula_argentinensis-03585 NA NA NA NA
Haloarcula_argentinensis-03586 NA NA NA NA
Haloarcula_argentinensis-03587 NA NA NA NA
Haloarcula_argentinensis-03588 NA NA NA NA
Haloarcula_argentinensis-03589 NA NA NA NA
Haloarcula_argentinensis-03590 3237 19 6 1
Haloarcula_argentinensis-03591 5093 10 6 1
Haloarcula_argentinensis-03592 NA NA NA NA
Haloarcula_argentinensis-03593 12744 2 2 1
Haloarcula_argentinensis-03594 4063 14 8 2
Haloarcula_argentinensis-03595 1773 50 38 18
Haloarcula_argentinensis-03596 NA NA NA NA
Haloarcula_argentinensis-03599 3487 17 14 6
Haloarcula_argentinensis-03600 3766 15 6 1
Haloarcula_argentinensis-03601 NA NA NA NA
Haloarcula_argentinensis-03606 NA NA NA NA
Haloarcula_argentinensis-03608 7509 5 5 3
Haloarcula_argentinensis-03609 6258 7 4 1
Haloarcula_argentinensis-03610 4545 12 7 1
Haloarcula_argentinensis-03611 4807 11 7 1
Haloarcula_argentinensis-03612 5090 10 6 1
Haloarcula_argentinensis-03614 1635 57 41 16
Haloarcula_argentinensis-03615 12745 2 2 2
Haloarcula_argentinensis-03617 6208 7 7 3
Haloarcula_argentinensis-03622 6785 6 4 1
Haloarcula_argentinensis-03623 5392 9 5 1
Haloarcula_argentinensis-03626 8277 4 4 1
Haloarcula_argentinensis-03627 6815 6 5 1
Haloarcula_argentinensis-03628 NA NA NA NA
Haloarcula_argentinensis-03630 5774 8 5 1
Haloarcula_argentinensis-03631 5882 8 6 1
Haloarcula_argentinensis-03632 5102 10 6 1
Haloarcula_argentinensis-03633 4817 11 6 1
Haloarcula_argentinensis-03634 5406 9 6 1
Haloarcula_argentinensis-03635 5837 8 5 1
Haloarcula_argentinensis-03636 5836 8 5 1
Haloarcula_argentinensis-03637 8411 4 2 1
Haloarcula_argentinensis-03638 4568 12 9 2
Haloarcula_argentinensis-03639 NA NA NA NA
Haloarcula_argentinensis-03640 7446 5 4 1
Haloarcula_argentinensis-03641 12602 2 2 1
Haloarcula_argentinensis-03642 3781 15 10 3
Haloarcula_argentinensis-03643 8412 4 3 1
Haloarcula_argentinensis-03645 NA NA NA NA
Haloarcula_argentinensis-03646 NA NA NA NA
Haloarcula_argentinensis-03647 2044 40 25 10
Haloarcula_argentinensis-03649 3336 18 13 6
Haloarcula_argentinensis-03650 8312 4 4 1
Haloarcula_argentinensis-03651 5809 8 6 1
Haloarcula_argentinensis-03657 NA NA NA NA
Haloarcula_argentinensis-03658 2049 40 32 13
Haloarcula_argentinensis-03659 1635 57 41 16
Haloarcula_argentinensis-03660 NA NA NA NA
Haloarcula_argentinensis-03661 5835 8 7 1
Haloarcula_argentinensis-03662 NA NA NA NA
Haloarcula_argentinensis-03663 8319 4 3 1
Haloarcula_argentinensis-03664 8413 4 4 3
Haloarcula_argentinensis-03665 NA NA NA NA
Haloarcula_argentinensis-03666 4562 12 7 1
Haloarcula_argentinensis-03667 NA NA NA NA
Haloarcula_argentinensis-03668 NA NA NA NA
Haloarcula_argentinensis-03669 3766 15 6 1
Haloarcula_argentinensis-03670 6817 6 3 1
Haloarcula_argentinensis-03671 6258 7 4 1
Haloarcula_argentinensis-03672 4545 12 7 1
Haloarcula_argentinensis-03673 4807 11 7 1
Haloarcula_argentinensis-03674 5090 10 6 1
Haloarcula_argentinensis-03677 5707 8 8 4
Haloarcula_argentinensis-03678 9829 3 3 2
Haloarcula_argentinensis-03680 8151 4 4 3
Haloarcula_argentinensis-03683 6785 6 4 1
Haloarcula_argentinensis-03686 6256 7 6 1
Haloarcula_argentinensis-03687 NA NA NA NA
Haloarcula_argentinensis-03690 5774 8 5 1
Haloarcula_argentinensis-03691 5882 8 6 1
Haloarcula_argentinensis-03692 5102 10 6 1
Haloarcula_argentinensis-03693 4817 11 6 1
Haloarcula_argentinensis-03694 5406 9 6 1
Haloarcula_argentinensis-03695 5837 8 5 1
Haloarcula_argentinensis-03696 5836 8 5 1
Haloarcula_argentinensis-03697 8411 4 2 1
Haloarcula_argentinensis-03698 NA NA NA NA
Haloarcula_argentinensis-03699 NA NA NA NA
Haloarcula_argentinensis-03700 NA NA NA NA
Haloarcula_argentinensis-03701 NA NA NA NA
Haloarcula_argentinensis-03702 NA NA NA NA
Haloarcula_argentinensis-03703 NA NA NA NA
Haloarcula_argentinensis-03704 7475 5 4 1
Haloarcula_argentinensis-03705 4568 12 9 2
Haloarcula_argentinensis-03706 NA NA NA NA
Haloarcula_argentinensis-03707 7446 5 4 1
Haloarcula_argentinensis-03708 8414 4 4 1
Haloarcula_argentinensis-03709 3781 15 10 3
Haloarcula_argentinensis-03710 8412 4 3 1
Haloarcula_argentinensis-03711 6385 7 7 6
Haloarcula_argentinensis-03713 8336 4 4 1
Haloarcula_argentinensis-03714 2044 40 25 10
Haloarcula_argentinensis-03716 6830 6 4 1
Haloarcula_argentinensis-03718 4841 11 11 6
Haloarcula_argentinensis-03720 3639 16 16 6
Haloarcula_argentinensis-03721 8415 4 4 3
Haloarcula_argentinensis-03722 5442 9 9 5
Haloarcula_argentinensis-03723 3245 19 19 9
Haloarcula_argentinensis-03724 4588 12 12 6
Haloarcula_argentinensis-03725 3336 18 13 6
Haloarcula_argentinensis-03726 9706 3 3 1
Haloarcula_argentinensis-03733 5086 10 7 1
Haloarcula_argentinensis-03734 9734 3 3 1
Haloarcula_argentinensis-03735 5835 8 7 1
Haloarcula_argentinensis-03736 2157 37 25 10
Haloarcula_argentinensis-03737 4842 11 11 8
Haloarcula_argentinensis-03739 NA NA NA NA
Haloarcula_argentinensis-03740 4809 11 8 2
Haloarcula_argentinensis-03741 NA NA NA NA
Haloarcula_argentinensis-03742 NA NA NA NA
Haloarcula_argentinensis-03743 5092 10 5 1
Haloarcula_argentinensis-03744 4808 11 5 1
Haloarcula_argentinensis-03746 NA NA NA NA
Haloarcula_argentinensis-03747 NA NA NA NA
Haloarcula_argentinensis-03748 NA NA NA NA
Haloarcula_argentinensis-03749 5092 10 5 1
Haloarcula_argentinensis-03750 NA NA NA NA
Haloarcula_argentinensis-03751 9658 3 2 1
Haloarcula_argentinensis-03752 NA NA NA NA
Haloarcula_argentinensis-03753 NA NA NA NA
Haloarcula_argentinensis-03755 NA NA NA NA
Haloarcula_argentinensis-03756 NA NA NA NA
Haloarcula_argentinensis-03757 5092 10 5 1
Haloarcula_argentinensis-03758 7510 5 4 1
Haloarcula_argentinensis-03760 5091 10 6 1
Haloarcula_argentinensis-03761 4063 14 8 2
Haloarcula_argentinensis-00345 6369 7 7 4
Haloarcula_argentinensis-00346 6876 6 6 5
Haloarcula_argentinensis-00347 3172 20 18 8
Haloarcula_argentinensis-00348 5886 8 8 3
Haloarcula_argentinensis-00349 3480 17 17 7
Haloarcula_argentinensis-00350 4766 11 11 7
Haloarcula_argentinensis-00351 6370 7 7 6
Haloarcula_argentinensis-00343 2566 28 28 12
Haloarcula_californiae-02754 152 128 80 23
Haloarcula_californiae-02755 6399 7 5 3
Haloarcula_californiae-02756 NA NA NA NA
Haloarcula_californiae-02758 12803 2 2 1
Haloarcula_californiae-02759 3721 15 14 6
Haloarcula_californiae-02760 6831 6 4 1
Haloarcula_californiae-03207 NA NA NA NA
Haloarcula_californiae-03208 NA NA NA NA
Haloarcula_californiae-03210 5773 8 8 6
Haloarcula_californiae-03213 NA NA NA NA
Haloarcula_californiae-03214 8470 4 3 2
Haloarcula_californiae-03029 NA NA NA NA
Haloarcula_californiae-03030 12721 2 2 1
Haloarcula_californiae-03031 4838 11 11 5
Haloarcula_californiae-03032 NA NA NA NA
Haloarcula_californiae-03033 NA NA NA NA
Haloarcula_californiae-03034 NA NA NA NA
Haloarcula_californiae-03035 NA NA NA NA
Haloarcula_californiae-03036 NA NA NA NA
Haloarcula_californiae-03037 12722 2 2 1
Haloarcula_californiae-03038 7500 5 5 2
Haloarcula_californiae-03039 6380 7 7 4
Haloarcula_californiae-03040 9906 3 3 2
Haloarcula_californiae-00489 NA NA NA NA
Haloarcula_californiae-00492 9848 3 3 2
Haloarcula_californiae-00493 NA NA NA NA
Haloarcula_californiae-00495 8336 4 4 1
Haloarcula_californiae-00496 NA NA NA NA
Haloarcula_californiae-00497 NA NA NA NA
Haloarcula_californiae-00498 2485 29 23 11
Haloarcula_californiae-00500 6905 6 6 5
Haloarcula_californiae-00501 7520 5 4 2
Haloarcula_californiae-01811 6831 6 4 1
Haloarcula_californiae-00680 NA NA NA NA
Haloarcula_californiae-00681 NA NA NA NA
Haloarcula_californiae-00683 NA NA NA NA
Haloarcula_californiae-00684 NA NA NA NA
Haloarcula_californiae-00685 NA NA NA NA
Haloarcula_californiae-00687 NA NA NA NA
Haloarcula_californiae-00688 NA NA NA NA
Haloarcula_californiae-00689 NA NA NA NA
Haloarcula_californiae-00690 NA NA NA NA
Haloarcula_californiae-00691 NA NA NA NA
Haloarcula_californiae-00692 NA NA NA NA
Haloarcula_californiae-00693 NA NA NA NA
Haloarcula_californiae-00694 NA NA NA NA
Haloarcula_californiae-03022 4846 11 6 3
Haloarcula_californiae-03023 9905 3 2 1
Haloarcula_californiae-03024 8466 4 2 1
Haloarcula_californiae-03025 3064 21 11 3
Haloarcula_californiae-00011 3614 16 11 7
Haloarcula_californiae-00017 4589 12 10 5
Haloarcula_californiae-00018 3767 15 13 7
Haloarcula_californiae-00019 1311 73 34 15
Haloarcula_californiae-00046 2841 24 23 4
Haloarcula_californiae-00047 345 92 79 22
Haloarcula_californiae-00049 1687 54 54 14
Haloarcula_californiae-00052 1764 50 50 12
Haloarcula_californiae-00053 12758 2 2 1
Haloarcula_californiae-00055 3153 20 20 4
Haloarcula_californiae-00057 2286 33 33 15
Haloarcula_californiae-00059 1917 44 44 17
Haloarcula_californiae-00060 1435 66 66 18
Haloarcula_californiae-00061 1098 77 77 21
Haloarcula_californiae-00063 8255 4 4 1
Haloarcula_californiae-00064 1184 76 76 20
Haloarcula_californiae-00065 6768 6 6 1
Haloarcula_californiae-00066 6186 7 7 1
Haloarcula_californiae-00067 6185 7 7 1
Haloarcula_californiae-00068 5351 9 9 3
Haloarcula_californiae-00072 5040 10 10 4
Haloarcula_californiae-00073 1811 48 47 14
Haloarcula_californiae-00075 6184 7 7 1
Haloarcula_californiae-00076 5760 8 8 2
Haloarcula_californiae-00078 6183 7 7 1
Haloarcula_californiae-00079 1436 66 66 19
Haloarcula_californiae-00080 6182 7 7 1
Haloarcula_californiae-00085 3759 15 15 4
Haloarcula_californiae-00089 NA NA NA NA
Haloarcula_californiae-00092 5758 8 8 3
Haloarcula_californiae-00094 122 142 70 19
Haloarcula_californiae-00095 2983 22 22 3
Haloarcula_californiae-00096 88 160 79 22
Haloarcula_californiae-00100 6180 7 7 1
Haloarcula_californiae-00101 752 80 80 23
Haloarcula_californiae-00103 3757 15 15 8
Haloarcula_californiae-00104 4542 12 12 6
Haloarcula_californiae-00105 NA NA NA NA
Haloarcula_californiae-00106 6374 7 7 2
Haloarcula_californiae-00108 750 80 80 23
Haloarcula_californiae-00109 6179 7 7 1
Haloarcula_californiae-00110 5756 8 8 2
Haloarcula_californiae-00111 1913 44 44 10
Haloarcula_californiae-00112 80 168 76 21
Haloarcula_californiae-00114 6178 7 7 1
Haloarcula_californiae-00115 2442 30 29 10
Haloarcula_californiae-00117 1235 75 75 22
Haloarcula_californiae-00118 1147 77 77 22
Haloarcula_californiae-00121 2150 37 37 11
Haloarcula_californiae-00125 4771 11 11 5
Haloarcula_californiae-00128 4739 11 11 5
null NA NA NA NA
Haloarcula_californiae-00001 2049 40 32 13
Haloarcula_californiae-00002 1635 57 41 16
Haloarcula_californiae-00003 12757 2 1 1
Haloarcula_californiae-00007 NA NA NA NA
Haloarcula_californiae-00008 7426 5 5 2
Haloarcula_californiae-04322 12856 2 2 1
Haloarcula_californiae-04326 12857 2 2 1
Haloarcula_californiae-04327 6392 7 3 1
Haloarcula_californiae-04329 3064 21 11 3
Haloarcula_californiae-03909 7557 5 3 1
Haloarcula_californiae-00698 5898 8 8 6
Haloarcula_californiae-00744 8364 4 4 1
Haloarcula_californiae-00745 1305 73 73 21
Haloarcula_californiae-00746 1923 44 37 11
Haloarcula_californiae-00749 6896 6 6 2
Haloarcula_californiae-00751 3612 16 10 4
Haloarcula_californiae-00752 5796 8 8 4
Haloarcula_californiae-00753 124 141 38 15
Haloarcula_californiae-00754 131 137 55 18
Haloarcula_californiae-00755 124 141 38 15
Haloarcula_californiae-00766 5877 8 8 2
Haloarcula_californiae-00767 206 114 67 20
Haloarcula_californiae-00768 6350 7 7 1
Haloarcula_californiae-00769 6349 7 7 1
Haloarcula_californiae-00773 89 159 80 23
Haloarcula_californiae-00776 NA NA NA NA
Haloarcula_californiae-00783 190 116 65 19
Haloarcula_californiae-00785 9862 3 3 1
Haloarcula_californiae-00791 5876 8 8 2
Haloarcula_californiae-00793 4006 14 14 4
Haloarcula_californiae-00796 5300 9 9 3
Haloarcula_californiae-00797 6347 7 7 1
Haloarcula_californiae-00799 3765 15 11 5
Haloarcula_californiae-00800 5119 10 10 4
Haloarcula_californiae-00807 689 80 80 23
Haloarcula_californiae-00808 3585 16 16 6
Haloarcula_californiae-00809 5118 10 10 4
Haloarcula_californiae-00810 1740 51 50 22
Haloarcula_californiae-00812 543 81 80 23
Haloarcula_californiae-00815 4770 11 8 3
Haloarcula_californiae-00819 1688 54 53 13
Haloarcula_californiae-00822 8362 4 4 2
Haloarcula_californiae-00826 1116 77 77 22
Haloarcula_californiae-00829 5041 10 10 4
Haloarcula_californiae-00841 5338 9 9 3
Haloarcula_californiae-00842 5875 8 8 2
Haloarcula_californiae-00844 8404 4 4 1
Haloarcula_californiae-00848 6346 7 7 1
Haloarcula_californiae-00851 6913 6 6 3
Haloarcula_californiae-00860 1977 42 42 15
Haloarcula_californiae-00864 1813 48 48 15
Haloarcula_californiae-00865 1084 77 77 21
Haloarcula_californiae-00873 6863 6 6 2
Haloarcula_californiae-00876 12777 2 2 1
Haloarcula_californiae-00877 12778 2 2 1
Haloarcula_californiae-00878 9819 3 3 1
Haloarcula_californiae-00882 6862 6 6 1
Haloarcula_californiae-00883 888 79 79 23
Haloarcula_californiae-00884 6344 7 7 2
Haloarcula_californiae-00885 887 79 79 23
Haloarcula_californiae-00886 6343 7 7 1
Haloarcula_californiae-00889 7504 5 5 1
Haloarcula_californiae-00896 3440 17 17 6
Haloarcula_californiae-00898 389 88 77 23
Haloarcula_californiae-00899 6342 7 7 1
Haloarcula_californiae-00902 5434 9 9 3
Haloarcula_californiae-00903 501 82 64 18
Haloarcula_californiae-00909 6861 6 6 1
Haloarcula_californiae-00911 1559 60 60 15
Haloarcula_californiae-00912 1530 61 59 19
Haloarcula_californiae-00914 1872 46 45 10
Haloarcula_californiae-00915 2717 26 26 6
Haloarcula_californiae-00917 1203 76 76 21
Haloarcula_californiae-00918 166 124 69 23
Haloarcula_californiae-00919 380 89 68 23
Haloarcula_californiae-00921 6341 7 7 1
Haloarcula_californiae-00922 5433 9 9 3
Haloarcula_californiae-00923 5873 8 8 2
Haloarcula_californiae-00926 343 92 72 20
Haloarcula_californiae-00928 2663 27 27 6
Haloarcula_californiae-00929 1293 73 71 20
Haloarcula_californiae-00934 5872 8 8 2
Haloarcula_californiae-00942 6340 7 7 1
Haloarcula_californiae-00943 5712 8 8 2
Haloarcula_californiae-00946 5871 8 8 2
Haloarcula_californiae-00950 1166 76 58 19
Haloarcula_californiae-00954 6382 7 7 3
Haloarcula_californiae-00956 1528 62 61 17
Haloarcula_californiae-00957 6895 6 6 1
Haloarcula_californiae-00962 NA NA NA NA
Haloarcula_californiae-00963 12780 2 2 1
Haloarcula_californiae-00964 765 80 80 23
Haloarcula_californiae-00965 5430 9 9 3
Haloarcula_californiae-00966 9864 3 3 1
Haloarcula_californiae-00968 6339 7 7 1
Haloarcula_californiae-00970 941 79 79 23
Haloarcula_californiae-00972 2293 33 32 11
Haloarcula_californiae-00974 3323 18 18 7
Haloarcula_californiae-00976 1334 72 72 21
Haloarcula_californiae-00977 1066 78 78 22
Haloarcula_californiae-00978 6338 7 7 1
Haloarcula_californiae-00979 2716 26 26 11
Haloarcula_californiae-00980 6859 6 6 1
Haloarcula_californiae-00986 6135 7 7 1
Haloarcula_californiae-00990 347 92 78 22
Haloarcula_californiae-00992 2863 24 24 6
Haloarcula_californiae-00993 6337 7 7 1
Haloarcula_californiae-01008 NA NA NA NA
Haloarcula_californiae-01009 2794 25 19 7
Haloarcula_californiae-01012 5295 9 9 3
Haloarcula_californiae-01022 2944 23 22 10
Haloarcula_californiae-01025 2236 35 34 13
Haloarcula_californiae-01029 6335 7 7 1
Haloarcula_californiae-01032 2583 28 11 7
Haloarcula_californiae-01036 122 142 70 19
Haloarcula_californiae-01037 1394 68 52 17
Haloarcula_californiae-01039 NA NA NA NA
Haloarcula_californiae-01040 1809 48 48 19
Haloarcula_californiae-01041 1117 77 77 21
Haloarcula_californiae-01043 1118 77 76 22
Haloarcula_californiae-01045 12781 2 2 1
Haloarcula_californiae-01046 12782 2 2 1
Haloarcula_californiae-01047 5869 8 8 2
Haloarcula_californiae-01049 5117 10 10 4
Haloarcula_californiae-01050 1922 44 44 17
Haloarcula_californiae-01051 672 80 80 23
Haloarcula_californiae-01053 673 80 80 23
Haloarcula_californiae-01054 6334 7 7 1
Haloarcula_californiae-01056 6858 6 6 2
Haloarcula_californiae-01058 15 428 70 20
Haloarcula_californiae-01059 871 79 79 23
Haloarcula_californiae-01066 6333 7 7 1
Haloarcula_californiae-01068 1987 42 42 13
Haloarcula_californiae-01069 6857 6 6 1
Haloarcula_californiae-01070 3625 16 14 7
Haloarcula_californiae-01072 12783 2 2 2
Haloarcula_californiae-01073 NA NA NA NA
Haloarcula_californiae-01074 NA NA NA NA
Haloarcula_californiae-01076 4831 11 11 5
Haloarcula_californiae-01077 4830 11 11 5
Haloarcula_californiae-01083 6331 7 7 1
Haloarcula_californiae-01084 1519 62 62 20
Haloarcula_californiae-01085 1461 65 65 22
Haloarcula_californiae-01086 242 106 79 23
Haloarcula_californiae-01088 7525 5 5 1
Haloarcula_californiae-01089 1274 74 74 23
Haloarcula_californiae-01094 4747 11 11 3
Haloarcula_californiae-01097 1701 54 48 17
Haloarcula_californiae-01102 3171 20 20 3
Haloarcula_californiae-01104 1418 67 65 15
Haloarcula_californiae-01105 872 79 79 23
Haloarcula_californiae-01106 3762 15 8 2
Haloarcula_californiae-01107 539 81 77 21
Haloarcula_californiae-01108 5428 9 9 3
Haloarcula_californiae-01111 213 112 73 21
Haloarcula_californiae-01112 2074 39 35 10
Haloarcula_californiae-03914 8369 4 4 1
Haloarcula_californiae-03915 12836 2 2 1
Haloarcula_californiae-03916 6272 7 7 1
Haloarcula_californiae-03918 6824 6 6 1
Haloarcula_californiae-03922 NA NA NA NA
Haloarcula_californiae-03926 4068 14 14 6
Haloarcula_californiae-03932 12837 2 2 2
Haloarcula_californiae-03937 12838 2 2 1
Haloarcula_californiae-03954 3341 18 18 3
Haloarcula_californiae-03962 5831 8 8 2
Haloarcula_californiae-03968 2559 28 27 10
Haloarcula_californiae-03970 2562 28 27 8
Haloarcula_californiae-03975 1970 42 40 12
Haloarcula_californiae-03980 5405 9 9 3
Haloarcula_californiae-03982 12840 2 2 1
Haloarcula_californiae-03987 1535 61 56 12
Haloarcula_californiae-03990 4581 12 12 3
Haloarcula_californiae-03991 3755 15 15 2
Haloarcula_californiae-03997 5828 8 8 2
Haloarcula_californiae-03998 7443 5 5 1
Haloarcula_californiae-04001 1673 55 44 18
Haloarcula_californiae-04002 2574 28 28 8
Haloarcula_californiae-04003 2655 27 27 6
Haloarcula_californiae-04004 4815 11 11 4
Haloarcula_californiae-04007 286 98 69 18
Haloarcula_californiae-04008 9941 3 3 1
Haloarcula_californiae-04009 9942 3 3 1
Haloarcula_californiae-04012 15 428 70 20
Haloarcula_californiae-04018 2501 29 29 11
Haloarcula_californiae-04019 378 89 67 18
Haloarcula_californiae-04020 6827 6 6 1
Haloarcula_californiae-04021 5827 8 8 2
Haloarcula_californiae-04023 6364 7 7 3
Haloarcula_californiae-04025 3618 16 9 3
Haloarcula_californiae-04026 5825 8 8 2
Haloarcula_californiae-04045 5402 9 9 3
Haloarcula_californiae-04048 5100 10 9 3
Haloarcula_californiae-04058 3618 16 9 3
Haloarcula_californiae-04060 4300 13 13 6
Haloarcula_californiae-04062 6874 6 6 1
Haloarcula_californiae-04063 5824 8 8 2
Haloarcula_californiae-04064 NA NA NA NA
Haloarcula_californiae-04066 9943 3 3 1
Haloarcula_californiae-04067 9944 3 3 1
Haloarcula_californiae-04070 8328 4 4 1
Haloarcula_californiae-04071 2136 37 28 12
Haloarcula_californiae-04073 4067 14 7 1
Haloarcula_californiae-04074 4067 14 7 1
Haloarcula_californiae-04079 3590 16 15 6
Haloarcula_californiae-04083 7450 5 5 3
Haloarcula_californiae-04085 5819 8 8 2
Haloarcula_californiae-04087 3142 20 20 4
Haloarcula_californiae-03170 NA NA NA NA
Haloarcula_californiae-03171 NA NA NA NA
Haloarcula_californiae-03172 5810 8 7 6
Haloarcula_californiae-03173 NA NA NA NA
Haloarcula_californiae-03175 9913 3 2 1
Haloarcula_californiae-03176 NA NA NA NA
Haloarcula_californiae-03177 12821 2 2 1
Haloarcula_californiae-03179 9914 3 3 2
Haloarcula_californiae-03181 6906 6 3 1
Haloarcula_californiae-03182 7510 5 4 1
Haloarcula_californiae-03183 5446 9 6 3
Haloarcula_californiae-03184 12822 2 2 1
Haloarcula_californiae-03185 12823 2 2 1
Haloarcula_californiae-03186 8468 4 4 1
Haloarcula_californiae-03187 6917 6 3 1
Haloarcula_californiae-03188 NA NA NA NA
Haloarcula_californiae-03189 12824 2 2 1
Haloarcula_californiae-03190 5450 9 6 4
Haloarcula_californiae-03191 6918 6 3 1
Haloarcula_californiae-03192 12825 2 2 1
Haloarcula_californiae-02961 5086 10 7 1
Haloarcula_californiae-02962 8464 4 4 1
Haloarcula_californiae-02963 3812 15 12 6
Haloarcula_californiae-02964 12811 2 2 2
Haloarcula_californiae-02965 NA NA NA NA
Haloarcula_californiae-02966 NA NA NA NA
Haloarcula_californiae-02967 12812 2 2 2
Haloarcula_californiae-02969 9654 3 3 1
Haloarcula_californiae-02970 9827 3 3 2
Haloarcula_californiae-02971 5086 10 7 1
Haloarcula_californiae-02972 9734 3 3 1
Haloarcula_californiae-02973 2049 40 32 13
Haloarcula_californiae-02974 1635 57 41 16
Haloarcula_californiae-02975 5835 8 7 1
Haloarcula_californiae-02976 NA NA NA NA
Haloarcula_californiae-02977 NA NA NA NA
Haloarcula_californiae-02978 2157 37 25 10
Haloarcula_californiae-02979 7545 5 4 1
Haloarcula_californiae-02980 5393 9 5 1
Haloarcula_californiae-02982 9903 3 3 2
Haloarcula_californiae-02983 NA NA NA NA
Haloarcula_californiae-02984 NA NA NA NA
Haloarcula_californiae-02987 12813 2 2 1
Haloarcula_californiae-02988 12814 2 2 1
Haloarcula_californiae-02991 2051 40 35 13
Haloarcula_californiae-02992 263 103 75 19
Haloarcula_californiae-02994 9904 3 3 1
Haloarcula_californiae-02997 5762 8 8 4
Haloarcula_californiae-02998 2923 23 22 8
Haloarcula_californiae-02999 1434 66 43 17
Haloarcula_californiae-03000 8462 4 3 1
Haloarcula_californiae-03001 NA NA NA NA
Haloarcula_californiae-03002 NA NA NA NA
Haloarcula_californiae-03003 7545 5 4 1
Haloarcula_californiae-03004 2060 39 34 10
Haloarcula_californiae-03005 4562 12 7 1
Haloarcula_californiae-03006 5393 9 5 1
Haloarcula_californiae-03007 NA NA NA NA
Haloarcula_californiae-03008 5394 9 9 5
Haloarcula_californiae-03009 3613 16 16 6
Haloarcula_californiae-03010 NA NA NA NA
Haloarcula_californiae-03011 12815 2 2 1
Haloarcula_californiae-03012 NA NA NA NA
Haloarcula_californiae-03013 3067 21 17 3
Haloarcula_californiae-03015 4095 14 14 7
Haloarcula_californiae-03016 5902 8 7 6
Haloarcula_californiae-03017 8461 4 3 2
Haloarcula_californiae-01797 8448 4 2 1
Haloarcula_californiae-01798 3247 19 17 10
Haloarcula_californiae-01799 2584 28 24 13
Haloarcula_californiae-01800 9882 3 2 1
Haloarcula_californiae-01801 9883 3 2 1
Haloarcula_californiae-01802 NA NA NA NA
Haloarcula_californiae-03224 9918 3 3 2
Haloarcula_californiae-03225 3064 21 11 3
Haloarcula_californiae-03226 NA NA NA NA
Haloarcula_californiae-03227 NA NA NA NA
Haloarcula_californiae-03228 1246 75 45 16
Haloarcula_californiae-01122 1779 49 40 15
Haloarcula_californiae-01124 8333 4 4 2
Haloarcula_californiae-01128 2938 23 22 3
Haloarcula_californiae-01131 5336 9 9 3
Haloarcula_californiae-01133 2230 35 22 10
Haloarcula_californiae-01134 1752 51 31 15
Haloarcula_californiae-01136 1127 77 65 19
Haloarcula_californiae-01137 9867 3 3 1
Haloarcula_californiae-01141 292 97 75 23
Haloarcula_californiae-01142 6914 6 6 4
Haloarcula_californiae-01159 6255 7 6 2
Haloarcula_californiae-01160 9868 3 3 1
Haloarcula_californiae-01161 1546 61 59 16
Haloarcula_californiae-01163 9869 3 3 1
Haloarcula_californiae-01164 9870 3 2 1
Haloarcula_californiae-01170 1175 76 47 17
Haloarcula_californiae-01176 6791 6 6 3
Haloarcula_californiae-01177 7477 5 5 1
Haloarcula_californiae-01178 1792 49 49 11
Haloarcula_californiae-01179 2860 24 23 6
Haloarcula_californiae-01180 5821 8 8 2
Haloarcula_californiae-01182 6822 6 6 2
Haloarcula_californiae-01183 351 92 77 22
Haloarcula_californiae-01188 1985 42 37 12
Haloarcula_californiae-01191 6873 6 6 2
Haloarcula_californiae-01192 5884 8 8 3
Haloarcula_californiae-01193 6366 7 7 2
Haloarcula_californiae-01196 12786 2 2 1
Haloarcula_californiae-01198 9871 3 3 1
Haloarcula_californiae-01199 3351 18 18 4
Haloarcula_californiae-01208 181 119 76 22
Haloarcula_californiae-01210 3468 17 17 4
Haloarcula_californiae-01211 8437 4 4 1
Haloarcula_californiae-01213 5822 8 8 2
Haloarcula_californiae-01214 NA NA NA NA
Haloarcula_californiae-01216 2274 34 34 12
Haloarcula_californiae-01217 5823 8 8 2
Haloarcula_californiae-01218 5097 10 10 4
Haloarcula_californiae-01219 3787 15 15 5
Haloarcula_californiae-01223 15 428 70 20
Haloarcula_californiae-01224 15 428 70 20
Haloarcula_californiae-01225 15 428 70 20
Haloarcula_californiae-01230 2085 39 37 10
Haloarcula_californiae-01231 321 94 75 19
Haloarcula_californiae-01233 1380 68 43 12
Haloarcula_californiae-01239 71 173 69 21
Haloarcula_californiae-01240 NA NA NA NA
Haloarcula_californiae-01241 NA NA NA NA
Haloarcula_californiae-01245 1175 76 47 17
Haloarcula_californiae-01247 5029 10 10 4
Haloarcula_californiae-01249 NA NA NA NA
Haloarcula_californiae-01250 12787 2 2 1
Haloarcula_californiae-01252 5099 10 10 5
Haloarcula_californiae-01254 156 127 68 20
Haloarcula_californiae-01255 6271 7 7 1
Haloarcula_californiae-01256 4814 11 11 5
Haloarcula_californiae-02782 6308 7 7 1
Haloarcula_californiae-02783 2511 29 29 15
Haloarcula_californiae-02787 5863 8 8 2
Haloarcula_californiae-02790 9894 3 3 1
Haloarcula_californiae-02791 412 86 80 23
Haloarcula_californiae-02792 816 79 79 22
Haloarcula_californiae-02793 5289 9 9 3
Haloarcula_californiae-02795 6309 7 7 3
Haloarcula_californiae-02796 3795 15 15 5
Haloarcula_californiae-02801 2198 36 36 13
Haloarcula_californiae-02802 225 110 80 23
Haloarcula_californiae-02803 5864 8 8 2
Haloarcula_californiae-02805 2943 23 23 3
Haloarcula_californiae-02806 6852 6 6 1
Haloarcula_californiae-02811 NA NA NA NA
Haloarcula_californiae-02812 812 79 79 23
Haloarcula_californiae-02815 1783 49 46 16
Haloarcula_californiae-02816 1570 60 59 17
Haloarcula_californiae-02818 6311 7 7 1
Haloarcula_californiae-02824 289 97 76 23
Haloarcula_californiae-02827 6312 7 7 1
Haloarcula_californiae-02828 459 83 71 18
Haloarcula_californiae-02832 1769 50 48 15
Haloarcula_californiae-02833 5423 9 9 3
Haloarcula_californiae-02834 206 114 67 20
Haloarcula_californiae-02835 5424 9 9 3
Haloarcula_californiae-02837 4828 11 11 4
Haloarcula_californiae-02838 136 135 79 22
Haloarcula_californiae-02843 9895 3 3 1
Haloarcula_californiae-02844 9896 3 3 1
Haloarcula_californiae-02846 9897 3 3 1
Haloarcula_californiae-02847 6316 7 7 1
Haloarcula_californiae-02848 4341 13 13 6
Haloarcula_californiae-02857 6317 7 7 1
Haloarcula_californiae-02858 6318 7 7 1
Haloarcula_californiae-02859 2454 30 30 13
Haloarcula_californiae-02862 1607 58 57 17
Haloarcula_californiae-02864 1921 44 41 11
Haloarcula_californiae-02871 6319 7 7 1
Haloarcula_californiae-02876 6320 7 7 1
Haloarcula_californiae-02879 12805 2 2 1
Haloarcula_californiae-02887 7543 5 5 2
Haloarcula_californiae-02888 287 98 56 17
Haloarcula_californiae-02890 1531 61 60 17
Haloarcula_californiae-02891 6321 7 7 1
Haloarcula_californiae-02892 1253 74 74 21
Haloarcula_californiae-02893 9898 3 3 1
Haloarcula_californiae-02894 1845 47 47 11
Haloarcula_californiae-02895 5426 9 9 3
Haloarcula_californiae-02897 5866 8 8 2
Haloarcula_californiae-02898 5340 9 8 2
Haloarcula_californiae-02900 5867 8 8 4
Haloarcula_californiae-02901 12806 2 2 1
Haloarcula_californiae-02902 297 97 51 18
Haloarcula_californiae-02903 NA NA NA NA
Haloarcula_californiae-02904 9825 3 3 1
Haloarcula_californiae-02905 4078 14 12 3
Haloarcula_californiae-02906 12807 2 2 1
Haloarcula_californiae-02907 NA NA NA NA
Haloarcula_californiae-02908 1585 59 59 16
Haloarcula_californiae-03295 6277 7 7 1
Haloarcula_californiae-03296 403 87 77 21
Haloarcula_californiae-03301 2576 28 28 7
Haloarcula_californiae-03303 5103 10 10 4
Haloarcula_californiae-03305 2656 27 27 7
Haloarcula_californiae-03306 2577 28 28 7
Haloarcula_californiae-03308 2861 24 22 6
Haloarcula_californiae-03314 1278 74 72 21
Haloarcula_californiae-03322 4569 12 12 5
Haloarcula_californiae-03325 2122 38 30 9
Haloarcula_californiae-03328 225 110 80 23
Haloarcula_californiae-03336 6890 6 6 1
Haloarcula_californiae-03337 404 87 78 22
Haloarcula_californiae-03339 1125 77 77 22
Haloarcula_californiae-03342 1340 71 67 18
Haloarcula_californiae-03346 1674 55 55 17
Haloarcula_californiae-03353 369 90 80 23
Haloarcula_californiae-03355 3789 15 15 8
Haloarcula_californiae-03356 6834 6 6 1
Haloarcula_californiae-03361 5840 8 8 3
Haloarcula_californiae-03366 6280 7 7 1
Haloarcula_californiae-03369 8392 4 4 1
Haloarcula_californiae-03370 5843 8 8 2
Haloarcula_californiae-03373 5844 8 8 2
Haloarcula_californiae-03375 2450 30 30 6
Haloarcula_californiae-03381 5413 9 9 3
Haloarcula_californiae-03383 1971 42 41 17
Haloarcula_californiae-03386 12830 2 2 1
Haloarcula_californiae-03388 1263 74 69 21
Haloarcula_californiae-03390 6282 7 7 1
Haloarcula_californiae-03392 202 114 68 20
Haloarcula_californiae-03395 1799 49 49 14
Haloarcula_californiae-03396 1440 66 66 22
Haloarcula_californiae-03399 1124 77 77 23
Haloarcula_californiae-03401 7448 5 5 1
Haloarcula_californiae-03405 1020 78 78 23
Haloarcula_californiae-03406 679 80 80 23
Haloarcula_californiae-03409 2339 32 32 10
Haloarcula_californiae-03410 222 111 77 21
Haloarcula_californiae-03412 9920 3 3 1
Haloarcula_californiae-03418 366 90 73 19
Haloarcula_californiae-03422 9921 3 3 1
Haloarcula_californiae-03426 7449 5 5 1
Haloarcula_californiae-03428 1844 47 47 10
Haloarcula_californiae-03429 3345 18 17 4
Haloarcula_californiae-03438 9923 3 3 1
Haloarcula_californiae-03439 717 80 80 23
Haloarcula_californiae-03440 1026 78 78 23
Haloarcula_californiae-03443 NA NA NA NA
Haloarcula_californiae-03444 2947 23 23 8
Haloarcula_californiae-03450 NA NA NA NA
Haloarcula_californiae-03451 NA NA NA NA
Haloarcula_californiae-03452 4063 14 8 2
Haloarcula_californiae-03453 5093 10 6 1
Haloarcula_californiae-03456 4534 12 11 7
Haloarcula_californiae-03457 2009 41 28 11
Haloarcula_californiae-03458 7551 5 4 2
Haloarcula_californiae-03460 5904 8 7 4
Haloarcula_californiae-03461 7552 5 4 4
Haloarcula_californiae-03462 NA NA NA NA
Haloarcula_californiae-03463 2157 37 25 10
Haloarcula_californiae-03464 2665 27 21 8
Haloarcula_californiae-03466 4355 13 12 8
Haloarcula_californiae-03469 3489 17 16 8
Haloarcula_californiae-03470 4848 11 10 6
Haloarcula_californiae-03471 NA NA NA NA
Haloarcula_californiae-03472 6920 6 6 3
Haloarcula_californiae-03473 1697 54 34 14
Haloarcula_californiae-03474 6386 7 5 2
Haloarcula_californiae-03475 5900 8 6 3
Haloarcula_californiae-03477 NA NA NA NA
Haloarcula_californiae-03478 4063 14 8 2
Haloarcula_californiae-03479 5093 10 6 1
Haloarcula_californiae-03480 NA NA NA NA
Haloarcula_californiae-02242 5379 9 9 3
Haloarcula_californiae-02243 2349 32 26 11
Haloarcula_californiae-02248 3067 21 17 3
Haloarcula_californiae-02257 5700 8 8 3
Haloarcula_californiae-02260 5377 9 9 3
Haloarcula_californiae-02261 935 79 79 23
Haloarcula_californiae-02262 1791 49 49 19
Haloarcula_californiae-02267 5079 10 10 4
Haloarcula_californiae-02272 5376 9 9 3
Haloarcula_californiae-02274 4057 14 13 7
Haloarcula_californiae-02276 6882 6 6 1
Haloarcula_californiae-02278 7539 5 5 2
Haloarcula_californiae-02291 5439 9 9 4
Haloarcula_californiae-02295 3584 16 16 8
Haloarcula_californiae-02298 4554 12 12 5
Haloarcula_californiae-02299 1797 49 49 16
Haloarcula_californiae-02309 1866 46 46 10
Haloarcula_californiae-02310 1671 55 54 14
Haloarcula_californiae-02312 789 80 80 23
Haloarcula_californiae-02313 7418 5 5 2
Haloarcula_californiae-02314 788 80 80 23
Haloarcula_californiae-02317 649 80 80 23
Haloarcula_californiae-02318 361 91 78 23
Haloarcula_californiae-02320 1331 72 72 21
Haloarcula_californiae-02321 6246 7 7 1
Haloarcula_californiae-02322 1903 44 43 13
Haloarcula_californiae-02327 2154 37 37 9
Haloarcula_californiae-02330 1070 78 78 21
Haloarcula_californiae-02332 159 126 79 22
Haloarcula_californiae-02333 159 126 79 22
Haloarcula_californiae-02334 NA NA NA NA
Haloarcula_californiae-02336 1252 74 67 19
Haloarcula_californiae-02340 370 90 67 21
Haloarcula_californiae-02343 156 127 68 20
Haloarcula_californiae-02345 6245 7 7 1
Haloarcula_californiae-02349 1670 55 54 16
Haloarcula_californiae-02353 953 79 79 22
Haloarcula_californiae-02354 6807 6 6 2
Haloarcula_californiae-02357 1426 67 67 19
Haloarcula_californiae-02358 6244 7 7 1
Haloarcula_californiae-02359 1825 48 48 14
Haloarcula_californiae-02362 2855 24 24 11
Haloarcula_californiae-02366 5374 9 9 3
Haloarcula_californiae-02367 NA NA NA NA
Haloarcula_californiae-02369 3611 16 16 6
Haloarcula_californiae-02370 6243 7 7 1
Haloarcula_californiae-02382 8455 4 4 2
Haloarcula_californiae-02383 784 80 80 23
Haloarcula_californiae-02386 6242 7 7 1
Haloarcula_californiae-02387 1068 78 78 23
Haloarcula_californiae-02391 2569 28 28 6
Haloarcula_californiae-02392 6805 6 6 1
Haloarcula_californiae-02393 12800 2 2 1
Haloarcula_californiae-02395 6804 6 6 1
Haloarcula_californiae-02396 4552 12 12 4
Haloarcula_californiae-02397 4055 14 14 3
Haloarcula_californiae-02398 2719 26 26 10
Haloarcula_californiae-02401 3772 15 15 8
Haloarcula_californiae-02405 4792 11 11 5
Haloarcula_californiae-02406 5074 10 10 4
Haloarcula_californiae-02407 2710 26 26 10
Haloarcula_californiae-02410 6241 7 7 1
Haloarcula_californiae-02418 5792 8 8 2
Haloarcula_californiae-02421 6880 6 6 1
Haloarcula_californiae-02427 6240 7 7 1
Haloarcula_californiae-02429 554 81 80 23
Haloarcula_californiae-02433 1613 58 53 19
Haloarcula_californiae-02435 6239 7 7 1
Haloarcula_californiae-02436 58 196 80 23
Haloarcula_californiae-02438 6879 6 6 2
Haloarcula_californiae-02440 6878 6 6 2
Haloarcula_californiae-02443 9889 3 3 1
Haloarcula_californiae-02446 4791 11 11 2
Haloarcula_californiae-02450 778 80 80 23
Haloarcula_californiae-02455 2919 23 23 10
Haloarcula_californiae-02458 9890 3 3 1
Haloarcula_californiae-02466 5071 10 10 4
Haloarcula_californiae-02467 303 96 80 23
Haloarcula_californiae-02471 5788 8 8 2
Haloarcula_californiae-02474 5070 10 10 4
Haloarcula_californiae-02476 1314 73 73 20
Haloarcula_californiae-02480 1833 47 47 12
Haloarcula_californiae-02481 6236 7 7 1
Haloarcula_californiae-02485 8375 4 4 1
Haloarcula_californiae-02486 2202 36 36 8
Haloarcula_californiae-02488 1396 68 60 16
Haloarcula_californiae-02489 3213 19 15 6
Haloarcula_californiae-02492 831 79 79 23
Haloarcula_californiae-02494 6803 6 6 1
Haloarcula_californiae-02505 6235 7 7 1
Haloarcula_californiae-02508 NA NA NA NA
Haloarcula_californiae-02510 8374 4 4 1
Haloarcula_californiae-02513 6234 7 7 3
Haloarcula_californiae-02514 6801 6 6 2
Haloarcula_californiae-02515 1391 68 68 21
Haloarcula_californiae-02517 5370 9 9 3
Haloarcula_californiae-02523 8456 4 4 2
Haloarcula_californiae-02525 7412 5 5 1
Haloarcula_californiae-02528 1489 63 63 19
Haloarcula_californiae-02530 6799 6 6 1
Haloarcula_californiae-02537 3714 15 15 4
Haloarcula_californiae-02543 5368 9 9 3
Haloarcula_californiae-02544 595 80 79 23
Haloarcula_californiae-02546 6233 7 7 1
Haloarcula_californiae-02547 6798 6 6 1
Haloarcula_californiae-02553 797 79 79 23
Haloarcula_californiae-02562 1908 44 44 16
Haloarcula_californiae-02566 1647 56 52 18
Haloarcula_californiae-02567 2787 25 25 5
Haloarcula_californiae-02570 6232 7 7 1
Haloarcula_californiae-02571 1483 64 64 17
Haloarcula_californiae-02572 3456 17 17 6
Haloarcula_californiae-02573 8294 4 4 2
Haloarcula_californiae-02574 1442 66 65 21
Haloarcula_californiae-02575 6231 7 7 1
Haloarcula_californiae-02578 4836 11 11 5
Haloarcula_californiae-02582 966 78 78 23
Haloarcula_californiae-02586 4551 12 12 3
Haloarcula_californiae-02591 1944 43 43 12
Haloarcula_californiae-02595 152 128 80 23
Haloarcula_californiae-02597 3769 15 15 6
Haloarcula_californiae-02599 971 78 78 23
Haloarcula_californiae-02600 1340 71 67 18
Haloarcula_californiae-02605 1140 77 77 22
Haloarcula_californiae-02606 800 79 78 22
Haloarcula_californiae-02607 136 135 79 22
Haloarcula_californiae-02609 1637 56 56 18
Haloarcula_californiae-02610 1287 73 71 18
Haloarcula_californiae-02611 7540 5 5 1
Haloarcula_californiae-02614 1285 73 73 19
Haloarcula_californiae-02616 2495 29 29 8
Haloarcula_californiae-02617 2217 35 34 14
Haloarcula_californiae-02618 2786 25 25 6
Haloarcula_californiae-02619 1951 43 43 12
Haloarcula_californiae-02620 1411 67 58 17
Haloarcula_californiae-02625 1163 76 76 22
Haloarcula_californiae-02626 442 84 79 23
Haloarcula_californiae-02629 NA NA NA NA
Haloarcula_californiae-02632 5783 8 8 2
Haloarcula_californiae-02633 6230 7 7 1
Haloarcula_californiae-02634 206 114 67 20
Haloarcula_californiae-02635 6229 7 7 1
Haloarcula_californiae-02646 7411 5 5 1
Haloarcula_californiae-02648 1079 77 77 22
Haloarcula_californiae-02651 6796 6 6 2
Haloarcula_californiae-02655 5064 10 10 4
Haloarcula_californiae-02656 7541 5 5 1
Haloarcula_californiae-02657 919 79 79 23
Haloarcula_californiae-02658 12802 2 2 1
Haloarcula_californiae-02659 6227 7 7 2
Haloarcula_californiae-02660 2945 23 22 5
Haloarcula_californiae-02662 1524 62 62 21
Haloarcula_californiae-02668 NA NA NA NA
Haloarcula_californiae-02676 1074 78 78 22
Haloarcula_californiae-02677 4550 12 12 5
Haloarcula_californiae-02678 4318 13 13 6
Haloarcula_californiae-02692 5365 9 9 3
Haloarcula_californiae-02693 226 110 75 21
Haloarcula_californiae-02694 8457 4 4 1
Haloarcula_californiae-02695 811 79 79 23
Haloarcula_californiae-02696 969 78 78 23
Haloarcula_californiae-02699 4523 12 11 5
Haloarcula_californiae-02700 6226 7 7 1
Haloarcula_californiae-02702 5063 10 10 4
Haloarcula_californiae-02705 804 79 79 22
Haloarcula_californiae-02707 807 79 79 23
Haloarcula_californiae-02709 6225 7 7 1
Haloarcula_californiae-02719 305 96 56 18
Haloarcula_californiae-02721 6223 7 7 1
Haloarcula_californiae-02723 585 80 80 23
Haloarcula_californiae-02725 5782 8 8 2
Haloarcula_californiae-02728 2012 41 41 10
Haloarcula_californiae-02730 3986 14 14 5
Haloarcula_californiae-02731 5364 9 9 3
Haloarcula_californiae-02734 2999 22 22 7
Haloarcula_californiae-02735 596 80 80 23
Haloarcula_californiae-02736 5781 8 8 2
Haloarcula_californiae-02738 6794 6 6 1
Haloarcula_californiae-02739 822 79 79 23
Haloarcula_californiae-02742 1168 76 76 21
Haloarcula_californiae-02743 320 94 80 23
Haloarcula_californiae-02746 821 79 79 23
Haloarcula_californiae-02748 4596 12 12 9
Haloarcula_californiae-02749 2823 24 24 13
Haloarcula_californiae-02751 272 100 80 23
Haloarcula_californiae-02752 1281 74 74 19
Haloarcula_californiae-02753 NA NA NA NA
Haloarcula_californiae-00255 NA NA NA NA
Haloarcula_californiae-00256 5129 10 9 8
Haloarcula_californiae-00261 5418 9 9 2
Haloarcula_californiae-00264 4025 14 14 4
Haloarcula_californiae-00268 1957 43 40 15
Haloarcula_californiae-00271 1138 77 77 23
Haloarcula_californiae-00273 6294 7 7 2
Haloarcula_californiae-00277 6293 7 7 1
Haloarcula_californiae-00278 5332 9 9 3
Haloarcula_californiae-00282 737 80 80 23
Haloarcula_californiae-00288 1492 63 58 17
Haloarcula_californiae-03774 3248 19 18 11
Haloarcula_californiae-03775 12723 2 2 1
Haloarcula_californiae-03776 12724 2 2 1
Haloarcula_californiae-03777 NA NA NA NA
Haloarcula_californiae-03778 12725 2 2 1
Haloarcula_californiae-03779 900 79 79 22
Haloarcula_californiae-03780 1032 78 78 22
Haloarcula_californiae-03782 NA NA NA NA
Haloarcula_californiae-03783 6296 7 7 1
Haloarcula_californiae-03786 901 79 79 23
Haloarcula_californiae-03792 1745 51 51 12
Haloarcula_californiae-03793 1722 52 51 12
Haloarcula_californiae-03795 1744 51 51 12
Haloarcula_californiae-03801 1742 51 51 11
Haloarcula_californiae-03804 5109 10 10 4
Haloarcula_californiae-03805 5855 8 8 2
Haloarcula_californiae-03814 925 79 79 22
Haloarcula_californiae-03819 5039 10 10 5
Haloarcula_californiae-03828 1328 72 72 20
Haloarcula_californiae-03829 1050 78 78 23
Haloarcula_californiae-03830 1308 73 73 23
Haloarcula_californiae-03832 6297 7 7 1
Haloarcula_californiae-03835 2233 35 35 12
Haloarcula_californiae-03839 61 188 72 20
Haloarcula_californiae-03846 747 80 80 23
Haloarcula_californiae-03848 139 135 76 21
Haloarcula_californiae-03849 283 99 80 23
Haloarcula_californiae-03851 1379 69 69 19
Haloarcula_californiae-03852 4339 13 13 4
Haloarcula_californiae-03855 943 79 79 22
Haloarcula_californiae-03856 618 80 80 23
Haloarcula_californiae-03857 9934 3 3 2
Haloarcula_californiae-03861 5793 8 8 2
Haloarcula_californiae-03864 1065 78 78 22
Haloarcula_californiae-03865 7556 5 5 1
Haloarcula_californiae-03867 4825 11 11 3
Haloarcula_californiae-03880 9935 3 3 3
Haloarcula_californiae-03881 8476 4 4 4
Haloarcula_californiae-00138 407 87 78 22
Haloarcula_californiae-00139 1705 53 46 18
Haloarcula_californiae-00150 3327 18 18 9
Haloarcula_californiae-00151 6158 7 7 1
Haloarcula_californiae-00152 6198 7 7 1
Haloarcula_californiae-00153 3599 16 15 7
Haloarcula_californiae-00154 6197 7 7 1
Haloarcula_californiae-00155 380 89 68 23
Haloarcula_californiae-00156 6196 7 7 1
Haloarcula_californiae-00157 6195 7 7 1
Haloarcula_californiae-00158 6194 7 7 1
Haloarcula_californiae-00163 6193 7 7 1
Haloarcula_californiae-00164 3449 17 16 8
Haloarcula_californiae-00165 1915 44 36 12
Haloarcula_californiae-00166 6192 7 7 1
Haloarcula_californiae-00169 7400 5 5 2
Haloarcula_californiae-00171 2336 32 32 8
Haloarcula_californiae-00173 9839 3 3 1
Haloarcula_californiae-00176 734 80 80 23
Haloarcula_californiae-00181 6889 6 6 1
Haloarcula_californiae-00188 154 128 78 23
Haloarcula_californiae-00190 6190 7 7 1
Haloarcula_californiae-00191 8425 4 4 1
Haloarcula_californiae-00192 8305 4 4 1
Haloarcula_californiae-00200 8426 4 4 1
Haloarcula_californiae-00207 142 133 78 22
Haloarcula_californiae-00208 143 132 78 22
Haloarcula_californiae-00209 143 132 78 22
Haloarcula_californiae-00210 1568 60 59 17
Haloarcula_californiae-00211 6778 6 6 1
Haloarcula_californiae-00213 5766 8 8 2
Haloarcula_californiae-00214 1614 58 53 17
Haloarcula_californiae-00215 1886 45 45 17
Haloarcula_californiae-00216 6777 6 6 1
Haloarcula_californiae-00217 2644 27 27 3
Haloarcula_californiae-00220 3762 15 8 2
Haloarcula_californiae-00221 5057 10 10 5
Haloarcula_californiae-00223 5765 8 8 2
Haloarcula_californiae-00225 3224 19 19 7
Haloarcula_californiae-00226 1425 67 49 15
Haloarcula_californiae-00228 1795 49 49 13
Haloarcula_californiae-00229 5056 10 10 3
Haloarcula_californiae-00231 6160 7 7 1
Haloarcula_californiae-00235 955 79 79 23
Haloarcula_californiae-00236 4036 14 9 3
Haloarcula_californiae-00238 4035 14 14 4
Haloarcula_californiae-00240 1371 69 69 18
Haloarcula_californiae-00245 5764 8 8 2
Haloarcula_californiae-00246 4750 11 10 4
Haloarcula_californiae-00247 1864 46 43 10
Haloarcula_californiae-00248 5053 10 10 4
Haloarcula_californiae-00249 2335 32 29 9
Haloarcula_californiae-00250 5723 8 8 2
Haloarcula_californiae-00251 2109 38 29 9
Haloarcula_californiae-00252 2109 38 29 9
Haloarcula_californiae-01741 369 90 80 23
Haloarcula_californiae-01742 8276 4 4 1
Haloarcula_californiae-01743 6775 6 6 1
Haloarcula_californiae-01744 6141 7 7 1
Haloarcula_californiae-01745 7403 5 5 1
Haloarcula_californiae-01746 5724 8 8 2
Haloarcula_californiae-01747 NA NA NA NA
Haloarcula_californiae-01748 254 104 77 21
Haloarcula_californiae-01752 4779 11 11 5
Haloarcula_californiae-01754 2491 29 29 8
Haloarcula_californiae-01755 6201 7 7 2
Haloarcula_californiae-01759 2614 27 27 5
Haloarcula_californiae-01761 NA NA NA NA
Haloarcula_californiae-01764 6200 7 7 1
Haloarcula_californiae-01765 501 82 64 18
Haloarcula_californiae-01775 3594 16 16 6
Haloarcula_californiae-01776 1359 70 70 19
Haloarcula_californiae-01777 303 96 80 23
Haloarcula_californiae-01779 879 79 79 23
Haloarcula_californiae-01780 2768 25 25 6
Haloarcula_californiae-01781 1128 77 77 20
Haloarcula_californiae-01783 1270 74 74 20
Haloarcula_californiae-01784 6199 7 7 2
Haloarcula_californiae-01785 1245 75 75 21
Haloarcula_californiae-01787 1398 68 54 16
Haloarcula_californiae-01788 5731 8 8 2
Haloarcula_californiae-01790 1244 75 75 21
Haloarcula_californiae-01791 4584 12 12 2
Haloarcula_californiae-03230 4807 11 7 1
Haloarcula_californiae-03231 1246 75 45 16
Haloarcula_californiae-03233 4545 12 7 1
Haloarcula_californiae-03234 NA NA NA NA
Haloarcula_californiae-03236 7406 5 3 1
Haloarcula_californiae-03237 3078 21 20 9
Haloarcula_californiae-03238 NA NA NA NA
Haloarcula_californiae-03239 3766 15 6 1
Haloarcula_californiae-03242 NA NA NA NA
Haloarcula_californiae-03253 NA NA NA NA
Haloarcula_californiae-03255 7550 5 5 5
Haloarcula_californiae-03256 4063 14 8 2
Haloarcula_californiae-03257 9919 3 3 1
Haloarcula_californiae-03258 8321 4 3 1
Haloarcula_californiae-03261 4808 11 5 1
Haloarcula_californiae-03262 3237 19 6 1
Haloarcula_californiae-01361 1798 49 49 15
Haloarcula_californiae-01363 9873 3 3 1
Haloarcula_californiae-01365 NA NA NA NA
Haloarcula_californiae-01367 5798 8 8 2
Haloarcula_californiae-01368 5080 10 9 3
Haloarcula_californiae-01369 1404 68 68 19
Haloarcula_californiae-01372 2711 26 26 7
Haloarcula_californiae-01374 1830 47 42 14
Haloarcula_californiae-01375 1728 52 51 15
Haloarcula_californiae-01376 1201 76 76 23
Haloarcula_californiae-01377 1350 71 71 17
Haloarcula_californiae-01382 6247 7 7 1
Haloarcula_californiae-01383 759 80 80 23
Haloarcula_californiae-01384 1363 70 70 21
Haloarcula_californiae-01385 1061 78 78 23
Haloarcula_californiae-01386 5801 8 8 2
Haloarcula_californiae-01388 1200 76 76 22
Haloarcula_californiae-01389 301 96 79 22
Haloarcula_californiae-01391 1351 71 69 18
Haloarcula_californiae-01392 760 80 80 23
Haloarcula_californiae-01398 5380 9 9 3
Haloarcula_californiae-01401 5802 8 8 2
Haloarcula_californiae-01402 1071 78 78 23
Haloarcula_californiae-01405 761 80 80 23
Haloarcula_californiae-01406 5042 10 10 4
Haloarcula_californiae-01407 NA NA NA NA
Haloarcula_californiae-01408 762 80 80 23
Haloarcula_californiae-01410 287 98 56 17
Haloarcula_californiae-01411 5732 8 8 2
Haloarcula_californiae-01414 1377 69 68 20
Haloarcula_californiae-01419 NA NA NA NA
Haloarcula_californiae-01422 5027 10 10 3
Haloarcula_californiae-01423 2101 38 38 13
Haloarcula_californiae-01424 1786 49 48 14
Haloarcula_californiae-01425 1454 65 65 15
Haloarcula_californiae-01426 1668 55 55 13
Haloarcula_californiae-01429 7487 5 5 1
Haloarcula_californiae-01430 9694 3 3 1
Haloarcula_californiae-01433 1663 55 55 15
Haloarcula_californiae-01434 2444 30 30 10
Haloarcula_californiae-01437 5803 8 8 2
Haloarcula_californiae-01438 2602 27 27 11
Haloarcula_californiae-01448 4557 12 11 4
Haloarcula_californiae-01454 305 96 56 18
Haloarcula_californiae-01455 NA NA NA NA
Haloarcula_californiae-01458 5889 8 8 3
Haloarcula_californiae-01460 1277 74 74 22
Haloarcula_californiae-01461 5804 8 8 2
Haloarcula_californiae-01462 2650 27 27 6
Haloarcula_californiae-01463 6249 7 7 1
Haloarcula_californiae-01465 5382 9 9 3
Haloarcula_californiae-01466 1648 56 56 17
Haloarcula_californiae-01469 1376 69 69 22
Haloarcula_californiae-01470 7422 5 5 1
Haloarcula_californiae-01471 929 79 79 23
Haloarcula_californiae-01472 12789 2 2 1
Haloarcula_californiae-01475 189 116 73 19
Haloarcula_californiae-01478 1569 60 40 16
Haloarcula_californiae-01479 4558 12 12 5
Haloarcula_californiae-01488 NA NA NA NA
Haloarcula_californiae-01496 1380 68 43 12
Haloarcula_californiae-01500 9875 3 3 1
Haloarcula_californiae-01501 NA NA NA NA
Haloarcula_californiae-01503 5805 8 8 3
Haloarcula_californiae-01507 1981 42 42 8
Haloarcula_californiae-01514 5383 9 8 2
Haloarcula_californiae-01516 2308 33 33 7
Haloarcula_californiae-01517 4559 12 12 5
Haloarcula_californiae-01518 4797 11 11 4
Haloarcula_californiae-01519 5384 9 9 3
Haloarcula_californiae-01520 4059 14 14 6
Haloarcula_californiae-01521 5385 9 9 3
Haloarcula_californiae-01522 4801 11 11 5
Haloarcula_californiae-01524 2245 34 34 9
Haloarcula_californiae-01525 4802 11 11 5
Haloarcula_californiae-01526 2393 31 31 8
Haloarcula_californiae-01529 2844 24 24 13
Haloarcula_californiae-01541 8444 4 4 1
Haloarcula_californiae-01542 5082 10 10 4
Haloarcula_californiae-01544 3160 20 20 6
Haloarcula_californiae-01545 1955 43 43 10
Haloarcula_californiae-01547 9876 3 3 1
Haloarcula_californiae-01554 946 79 79 23
Haloarcula_californiae-01563 NA NA NA NA
Haloarcula_californiae-01564 2781 25 25 8
Haloarcula_californiae-01565 1525 62 62 16
Haloarcula_californiae-01567 2924 23 23 5
Haloarcula_californiae-01570 4538 12 12 5
Haloarcula_californiae-01571 5742 8 8 2
Haloarcula_californiae-01581 537 81 56 17
Haloarcula_californiae-01587 8383 4 4 1
Haloarcula_californiae-01589 12791 2 2 1
Haloarcula_californiae-01591 5050 10 10 4
Haloarcula_californiae-01592 1152 77 77 22
Haloarcula_californiae-01595 1644 56 56 17
Haloarcula_californiae-01597 1153 77 77 23
Haloarcula_californiae-01599 1444 66 66 17
Haloarcula_californiae-01603 2561 28 28 7
Haloarcula_californiae-01604 1946 43 43 11
Haloarcula_californiae-01605 2568 28 28 8
Haloarcula_californiae-01606 6169 7 7 2
Haloarcula_californiae-01607 1916 44 44 11
Haloarcula_californiae-01608 1645 56 55 18
Haloarcula_californiae-01610 5744 8 8 2
Haloarcula_californiae-01611 5745 8 8 2
Haloarcula_californiae-01612 9877 3 3 1
Haloarcula_californiae-01613 5746 8 8 2
Haloarcula_californiae-01616 1402 68 68 21
Haloarcula_californiae-01617 5747 8 8 2
Haloarcula_californiae-01618 5051 10 10 4
Haloarcula_californiae-01624 9878 3 3 1
Haloarcula_californiae-01625 742 80 80 23
Haloarcula_californiae-01628 7490 5 5 1
Haloarcula_californiae-01629 1048 78 78 23
Haloarcula_californiae-01633 5748 8 8 2
Haloarcula_californiae-01636 1445 66 66 17
Haloarcula_californiae-01639 76 169 79 22
Haloarcula_californiae-01641 945 79 79 23
Haloarcula_californiae-01648 6170 7 7 1
Haloarcula_californiae-01662 8446 4 4 1
Haloarcula_californiae-01663 3353 18 18 5
Haloarcula_californiae-01664 7529 5 5 2
Haloarcula_californiae-01666 6122 7 7 1
Haloarcula_californiae-01667 2149 37 37 14
Haloarcula_californiae-01671 7395 5 5 1
Haloarcula_californiae-01675 1947 43 40 12
Haloarcula_californiae-01676 6174 7 7 1
Haloarcula_californiae-01684 9879 3 3 1
Haloarcula_californiae-01687 4032 14 14 5
Haloarcula_californiae-01688 1491 63 63 22
Haloarcula_californiae-01689 7396 5 5 1
Haloarcula_californiae-01699 864 79 79 23
Haloarcula_californiae-01701 6176 7 7 1
Haloarcula_californiae-01702 9880 3 3 1
Haloarcula_californiae-01703 7530 5 5 1
Haloarcula_californiae-01704 3454 17 16 7
Haloarcula_californiae-01705 663 80 80 23
Haloarcula_californiae-01706 5752 8 8 2
Haloarcula_californiae-01709 1006 78 77 23
Haloarcula_californiae-01710 4733 11 11 4
Haloarcula_californiae-01712 960 79 77 22
Haloarcula_californiae-01713 5346 9 9 3
Haloarcula_californiae-01725 652 80 80 23
Haloarcula_californiae-01726 6177 7 7 1
Haloarcula_californiae-01731 1417 67 67 17
Haloarcula_californiae-01733 7531 5 5 3
Haloarcula_californiae-03524 NA NA NA NA
Haloarcula_californiae-03529 NA NA NA NA
Haloarcula_californiae-03530 2910 23 23 10
Haloarcula_californiae-03534 7429 5 5 4
Haloarcula_californiae-03535 2998 22 17 10
Haloarcula_californiae-03536 3805 15 14 9
Haloarcula_californiae-03538 6921 6 6 4
Haloarcula_californiae-03539 4725 11 10 3
Haloarcula_californiae-03540 5104 10 10 4
Haloarcula_californiae-03541 4342 13 13 9
Haloarcula_californiae-03543 NA NA NA NA
Haloarcula_californiae-03544 6322 7 6 5
Haloarcula_californiae-03545 NA NA NA NA
Haloarcula_californiae-03546 6891 6 6 1
Haloarcula_californiae-03551 NA NA NA NA
Haloarcula_californiae-03554 1129 77 77 23
Haloarcula_californiae-03556 5846 8 8 2
Haloarcula_californiae-03557 12834 2 2 1
Haloarcula_californiae-03558 5726 8 8 2
Haloarcula_californiae-03559 7497 5 5 1
Haloarcula_californiae-03560 71 173 69 21
Haloarcula_californiae-03561 1685 54 50 16
Haloarcula_californiae-03565 1474 64 55 17
Haloarcula_californiae-03566 2219 35 34 13
Haloarcula_californiae-03568 4819 11 11 6
Haloarcula_californiae-03569 6283 7 7 1
Haloarcula_californiae-03570 1623 57 53 16
Haloarcula_californiae-03571 6284 7 7 1
Haloarcula_californiae-03573 5415 9 9 3
Haloarcula_californiae-03575 718 80 80 23
Haloarcula_californiae-03576 719 80 80 23
Haloarcula_californiae-03577 311 95 79 23
Haloarcula_californiae-03578 139 135 76 21
Haloarcula_californiae-03580 4071 14 14 6
Haloarcula_californiae-03583 891 79 79 23
Haloarcula_californiae-03584 1227 75 75 20
Haloarcula_californiae-03588 1493 63 63 20
Haloarcula_californiae-03594 6286 7 7 1
Haloarcula_californiae-03596 2108 38 38 11
Haloarcula_californiae-03598 1325 72 72 23
Haloarcula_californiae-03601 6836 6 6 1
Haloarcula_californiae-03607 313 95 53 13
Haloarcula_californiae-03616 9927 3 3 1
Haloarcula_californiae-03617 392 88 76 20
Haloarcula_californiae-03620 2111 38 38 14
Haloarcula_californiae-03623 206 114 67 20
Haloarcula_californiae-03624 6893 6 6 3
Haloarcula_californiae-03625 4586 12 12 6
Haloarcula_californiae-03626 1272 74 74 23
Haloarcula_californiae-03627 6288 7 7 1
Haloarcula_californiae-03628 5106 10 10 4
Haloarcula_californiae-03629 275 100 68 21
Haloarcula_californiae-03632 4822 11 11 4
Haloarcula_californiae-03634 5848 8 8 2
Haloarcula_californiae-03638 1180 76 74 21
Haloarcula_californiae-03639 333 93 75 22
Haloarcula_californiae-03641 920 79 79 23
Haloarcula_californiae-03643 9928 3 3 2
Haloarcula_californiae-03650 2159 37 36 10
Haloarcula_californiae-03653 674 80 61 18
Haloarcula_californiae-03655 4575 12 11 4
Haloarcula_californiae-03658 1581 59 59 18
Haloarcula_californiae-03662 1518 62 61 18
Haloarcula_californiae-03665 5416 9 9 3
Haloarcula_californiae-03666 8474 4 4 1
Haloarcula_californiae-03667 15 428 70 20
Haloarcula_californiae-03668 9929 3 3 1
Haloarcula_californiae-03669 1632 57 57 16
Haloarcula_californiae-03671 358 91 78 22
Haloarcula_californiae-03673 9930 3 3 1
Haloarcula_californiae-03674 3318 18 18 7
Haloarcula_californiae-03675 6290 7 7 1
Haloarcula_californiae-03677 5107 10 10 4
Haloarcula_californiae-03685 3073 21 21 6
Haloarcula_californiae-03689 1768 50 50 20
Haloarcula_californiae-03693 9931 3 3 1
Haloarcula_californiae-03694 6291 7 7 1
Haloarcula_californiae-03697 2623 27 27 5
Haloarcula_californiae-03701 736 80 80 23
Haloarcula_californiae-03702 910 79 79 22
Haloarcula_californiae-03704 6838 6 6 1
Haloarcula_californiae-03708 1603 58 54 18
Haloarcula_californiae-03711 1042 78 78 22
Haloarcula_californiae-03712 1800 49 49 12
Haloarcula_californiae-03713 5851 8 8 2
Haloarcula_californiae-03714 6379 7 7 2
Haloarcula_californiae-03715 9562 3 3 1
Haloarcula_californiae-03724 6839 6 6 1
Haloarcula_californiae-03728 692 80 80 23
Haloarcula_californiae-03729 693 80 80 23
Haloarcula_californiae-03730 1403 68 55 17
Haloarcula_californiae-03739 1996 41 41 15
Haloarcula_californiae-03741 9932 3 3 1
Haloarcula_californiae-03742 911 79 79 22
Haloarcula_californiae-03744 8475 4 4 1
Haloarcula_californiae-03745 9933 3 3 1
Haloarcula_californiae-03747 9746 3 3 1
Haloarcula_californiae-03750 5852 8 8 2
Haloarcula_californiae-03751 260 103 80 23
Haloarcula_californiae-03752 912 79 79 23
Haloarcula_californiae-03754 5108 10 10 4
Haloarcula_californiae-03757 897 79 79 22
Haloarcula_californiae-03758 162 125 52 17
Haloarcula_californiae-03761 6840 6 6 1
Haloarcula_californiae-03767 89 159 80 23
Haloarcula_californiae-03771 2105 38 38 15
Haloarcula_californiae-04277 4078 14 12 3
Haloarcula_californiae-04279 6918 6 3 1
Haloarcula_californiae-04280 5450 9 6 4
Haloarcula_californiae-04281 12853 2 2 1
Haloarcula_californiae-04282 8481 4 3 1
Haloarcula_californiae-04283 6917 6 3 1
Haloarcula_californiae-04284 12854 2 2 1
Haloarcula_californiae-04285 9952 3 2 1
Haloarcula_californiae-04286 5093 10 6 1
Haloarcula_californiae-04287 3237 19 6 1
Haloarcula_californiae-04288 NA NA NA NA
Haloarcula_californiae-01875 6352 7 7 1
Haloarcula_californiae-01876 1360 70 70 22
Haloarcula_californiae-01878 5878 8 8 2
Haloarcula_californiae-01882 2258 34 33 10
Haloarcula_californiae-01883 1873 46 46 17
Haloarcula_californiae-01886 1549 61 56 14
Haloarcula_californiae-01887 3350 18 18 6
Haloarcula_californiae-01888 239 107 71 21
Haloarcula_californiae-01892 5014 10 10 4
Haloarcula_californiae-01894 1777 50 34 11
Haloarcula_californiae-01895 6897 6 6 1
Haloarcula_californiae-01897 1388 68 47 17
Haloarcula_californiae-01899 1008 78 78 23
Haloarcula_californiae-01902 6866 6 6 1
Haloarcula_californiae-01903 6867 6 6 1
Haloarcula_californiae-01904 1110 77 77 22
Haloarcula_californiae-01907 1906 44 34 13
Haloarcula_californiae-01908 54 202 76 20
Haloarcula_californiae-01910 NA NA NA NA
Haloarcula_californiae-01913 5686 8 8 2
Haloarcula_californiae-01916 347 92 78 22
Haloarcula_californiae-01919 535 81 80 23
Haloarcula_californiae-01920 1938 43 43 8
Haloarcula_californiae-01921 6354 7 7 2
Haloarcula_californiae-01924 4515 12 12 5
Haloarcula_californiae-01925 2580 28 28 8
Haloarcula_californiae-01928 2622 27 20 9
Haloarcula_californiae-01930 5435 9 9 3
Haloarcula_californiae-01931 1343 71 61 17
Haloarcula_californiae-01933 1824 48 48 15
Haloarcula_californiae-01935 6355 7 7 1
Haloarcula_californiae-01936 5436 9 9 2
Haloarcula_californiae-01937 3004 22 21 11
Haloarcula_californiae-01938 1011 78 78 22
Haloarcula_californiae-01945 1477 64 59 20
Haloarcula_californiae-01949 1578 59 57 18
Haloarcula_californiae-01950 6356 7 7 1
Haloarcula_californiae-01951 6357 7 7 1
Haloarcula_californiae-01952 564 80 64 16
Haloarcula_californiae-01953 659 80 80 23
Haloarcula_californiae-01954 4344 13 13 5
Haloarcula_californiae-01960 2230 35 22 10
Haloarcula_californiae-01964 161 125 74 18
Haloarcula_californiae-01965 1012 78 76 23
Haloarcula_californiae-01966 8453 4 4 1
Haloarcula_californiae-01969 2660 27 27 7
Haloarcula_californiae-01973 313 95 53 13
Haloarcula_californiae-01976 6358 7 7 1
Haloarcula_californiae-01977 6359 7 7 1
Haloarcula_californiae-01980 121 143 66 19
Haloarcula_californiae-01981 46 220 79 23
Haloarcula_californiae-01990 2229 35 25 5
Haloarcula_californiae-01992 12797 2 2 1
Haloarcula_californiae-01995 5880 8 8 2
Haloarcula_californiae-01998 2506 29 29 7
Haloarcula_californiae-01999 6361 7 7 1
Haloarcula_californiae-02000 654 80 80 23
Haloarcula_californiae-02001 6729 6 6 1
Haloarcula_californiae-02002 417 86 79 23
Haloarcula_californiae-02003 6362 7 7 2
Haloarcula_californiae-02005 1007 78 78 22
Haloarcula_californiae-02015 6869 6 6 2
Haloarcula_californiae-02016 7473 5 4 1
Haloarcula_californiae-02019 7505 5 5 2
Haloarcula_californiae-02021 6315 7 7 2
Haloarcula_californiae-02022 5437 9 9 3
Haloarcula_californiae-02024 2079 39 37 15
Haloarcula_californiae-02025 746 80 80 23
Haloarcula_californiae-02026 1352 71 70 20
Haloarcula_californiae-02027 1666 55 55 18
Haloarcula_californiae-02029 918 79 79 22
Haloarcula_californiae-02030 76 169 79 22
Haloarcula_californiae-02032 285 98 78 22
Haloarcula_californiae-02033 6363 7 7 1
Haloarcula_californiae-02038 5881 8 8 2
Haloarcula_californiae-02039 768 80 80 23
Haloarcula_californiae-02040 6136 7 7 2
Haloarcula_californiae-02042 2865 24 22 11
Haloarcula_californiae-02054 444 84 77 22
Haloarcula_californiae-02055 1216 75 75 20
Haloarcula_californiae-02061 4345 13 13 4
Haloarcula_californiae-02062 1684 54 52 15
Haloarcula_californiae-02063 1104 77 77 22
Haloarcula_californiae-02067 1738 51 51 11
Haloarcula_californiae-02071 2311 33 33 11
Haloarcula_californiae-02082 202 114 68 20
Haloarcula_californiae-02090 NA NA NA NA
Haloarcula_californiae-02092 NA NA NA NA
Haloarcula_californiae-02093 5857 8 8 2
Haloarcula_californiae-02096 6305 7 7 1
Haloarcula_californiae-02098 7459 5 5 1
Haloarcula_californiae-02099 2046 40 40 9
Haloarcula_californiae-02104 3475 17 17 6
Haloarcula_californiae-02105 12798 2 2 1
Haloarcula_californiae-02109 2200 36 35 11
Haloarcula_californiae-02110 6306 7 7 2
Haloarcula_californiae-02121 1746 51 48 15
Haloarcula_californiae-02124 1723 52 52 17
Haloarcula_californiae-02125 NA NA NA NA
Haloarcula_californiae-02126 1208 76 56 14
Haloarcula_californiae-02127 2504 29 29 7
Haloarcula_californiae-02134 2289 33 32 7
Haloarcula_californiae-02135 994 78 78 23
Haloarcula_californiae-02136 1737 51 51 12
Haloarcula_californiae-02138 6307 7 7 1
Haloarcula_californiae-02142 12799 2 2 1
Haloarcula_californiae-02145 5859 8 8 2
Haloarcula_californiae-02146 629 80 80 23
Haloarcula_californiae-02152 361 91 78 23
Haloarcula_californiae-02153 7536 5 5 2
Haloarcula_californiae-02154 5860 8 8 3
Haloarcula_californiae-02156 403 87 77 21
Haloarcula_californiae-02160 281 99 75 21
Haloarcula_californiae-02162 388 88 78 23
Haloarcula_californiae-02163 138 135 78 23
Haloarcula_californiae-02166 5861 8 8 2
Haloarcula_californiae-02173 9887 3 3 1
Haloarcula_californiae-02175 1533 61 61 21
Haloarcula_californiae-02187 3568 16 16 6
Haloarcula_californiae-02188 2283 33 33 11
Haloarcula_californiae-02195 5115 10 10 4
Haloarcula_californiae-02200 1734 52 52 11
Haloarcula_californiae-02203 6898 6 6 2
Haloarcula_californiae-02212 8407 4 4 1
Haloarcula_californiae-02214 1411 67 58 17
Haloarcula_californiae-04134 6908 6 4 4
Haloarcula_californiae-04137 6389 7 7 5
Haloarcula_californiae-04138 3779 15 15 10
Haloarcula_californiae-04139 4804 11 11 7
Haloarcula_californiae-04140 4353 13 13 10
Haloarcula_californiae-04141 NA NA NA NA
Haloarcula_californiae-04146 NA NA NA NA
Haloarcula_californiae-04147 NA NA NA NA
Haloarcula_californiae-04149 3331 18 15 8
Haloarcula_californiae-04150 3644 16 14 9
Haloarcula_californiae-04154 NA NA NA NA
Haloarcula_californiae-00676 2116 38 30 12
Haloarcula_californiae-00677 1353 71 46 14
null NA NA NA NA
Haloarcula_californiae-00516 426 86 51 19
Haloarcula_californiae-00520 2948 23 22 7
Haloarcula_californiae-00521 9849 3 3 1
Haloarcula_californiae-00522 9850 3 3 1
Haloarcula_californiae-00523 NA NA NA NA
Haloarcula_californiae-00525 9851 3 3 1
Haloarcula_californiae-00526 5771 8 8 5
Haloarcula_californiae-00527 5058 10 10 6
Haloarcula_californiae-03903 4594 12 9 5
Haloarcula_californiae-03904 3438 17 16 4
Haloarcula_californiae-03905 121 143 66 19
Haloarcula_californiae-00695 NA NA NA NA
Haloarcula_californiae-00696 5446 9 6 3
Haloarcula_californiae-01818 4092 14 13 8
Haloarcula_californiae-01819 4093 14 11 7
Haloarcula_californiae-01820 6830 6 4 1
Haloarcula_californiae-01822 4349 13 13 8
Haloarcula_californiae-01823 NA NA NA NA
Haloarcula_californiae-01825 425 86 50 15
Haloarcula_californiae-01827 3454 17 16 7
Haloarcula_californiae-01828 3781 15 10 3
Haloarcula_californiae-01829 8414 4 4 1
Haloarcula_californiae-01830 4568 12 9 2
Haloarcula_californiae-01832 7447 5 3 1
Haloarcula_californiae-01833 NA NA NA NA
Haloarcula_californiae-01834 5406 9 6 1
Haloarcula_californiae-01835 4817 11 6 1
Haloarcula_californiae-01836 5102 10 6 1
Haloarcula_californiae-01837 5882 8 6 1
Haloarcula_californiae-01838 3808 15 15 9
Haloarcula_californiae-01840 5774 8 5 1
Haloarcula_californiae-01846 2346 32 29 12
Haloarcula_californiae-01847 2928 23 19 7
Haloarcula_californiae-01848 6256 7 6 1
Haloarcula_californiae-01851 5392 9 5 1
Haloarcula_californiae-01852 6780 6 5 1
Haloarcula_californiae-01854 8450 4 4 2
Haloarcula_californiae-01856 NA NA NA NA
Haloarcula_californiae-01857 NA NA NA NA
Haloarcula_californiae-01858 8451 4 4 2
Haloarcula_californiae-03486 1782 49 47 15
Haloarcula_californiae-03488 1724 52 52 16
Haloarcula_californiae-03492 7554 5 5 2
Haloarcula_californiae-03494 7555 5 5 3
Haloarcula_californiae-03497 NA NA NA NA
Haloarcula_californiae-03498 4782 11 11 5
Haloarcula_californiae-03501 6213 7 6 4
Haloarcula_californiae-03502 2321 32 30 8
Haloarcula_californiae-03503 NA NA NA NA
Haloarcula_californiae-03504 NA NA NA NA
Haloarcula_californiae-03505 2972 22 22 9
Haloarcula_californiae-03508 2016 41 39 8
Haloarcula_californiae-03511 121 143 66 19
Haloarcula_californiae-03512 12832 2 2 1
Haloarcula_californiae-03514 5820 8 8 2
Haloarcula_californiae-03515 9926 3 3 1
Haloarcula_californiae-04119 NA NA NA NA
Haloarcula_californiae-04121 NA NA NA NA
Haloarcula_californiae-04123 12842 2 2 1
Haloarcula_californiae-04124 1925 44 32 14
Haloarcula_californiae-04125 NA NA NA NA
Haloarcula_californiae-04126 NA NA NA NA
Haloarcula_californiae-04127 NA NA NA NA
Haloarcula_californiae-04128 12843 2 2 1
Haloarcula_californiae-04129 12844 2 2 1
Haloarcula_californiae-04130 12845 2 2 1
Haloarcula_californiae-04131 12846 2 2 1
Haloarcula_californiae-04132 12847 2 2 1
Haloarcula_californiae-04133 12848 2 2 2
Haloarcula_californiae-04155 2009 41 28 11
Haloarcula_californiae-04156 4027 14 13 9
Haloarcula_californiae-04157 8478 4 4 3
Haloarcula_californiae-04159 12849 2 2 1
Haloarcula_californiae-04160 2998 22 17 10
Haloarcula_californiae-04161 12850 2 2 2
Haloarcula_californiae-04162 4600 12 12 8
Haloarcula_californiae-04163 8479 4 4 2
Haloarcula_californiae-04164 8480 4 4 2
Haloarcula_californiae-04165 NA NA NA NA
Haloarcula_californiae-04167 5452 9 9 7
Haloarcula_californiae-04168 7559 5 5 4
Haloarcula_californiae-04169 4721 11 11 5
Haloarcula_californiae-04170 4491 12 12 9
Haloarcula_californiae-04173 2313 33 32 14
Haloarcula_californiae-04174 8324 4 4 1
Haloarcula_californiae-04176 5813 8 8 2
Haloarcula_californiae-04177 6260 7 7 1
Haloarcula_californiae-04178 9950 3 3 1
Haloarcula_californiae-04179 7434 5 5 1
Haloarcula_californiae-04181 5814 8 8 2
Haloarcula_californiae-04184 6261 7 7 2
Haloarcula_californiae-04185 1490 63 63 21
Haloarcula_californiae-04186 1392 68 68 19
Haloarcula_californiae-04187 426 86 51 19
Haloarcula_californiae-04190 228 110 80 23
Haloarcula_californiae-04191 2032 40 40 14
Haloarcula_californiae-04192 3990 14 13 4
Haloarcula_californiae-04193 5815 8 8 2
Haloarcula_californiae-04198 8325 4 4 1
Haloarcula_californiae-04199 6262 7 7 4
Haloarcula_californiae-04201 5816 8 8 2
Haloarcula_californiae-04203 622 80 80 23
Haloarcula_californiae-04210 865 79 79 23
Haloarcula_californiae-04219 6263 7 7 1
Haloarcula_californiae-04220 1515 62 62 20
Haloarcula_californiae-04228 1869 46 44 10
Haloarcula_californiae-04229 6264 7 7 1
Haloarcula_californiae-04230 7404 5 5 1
Haloarcula_californiae-04231 5817 8 8 2
Haloarcula_californiae-04234 5699 8 8 2
Haloarcula_californiae-04236 5684 8 8 3
Haloarcula_californiae-04237 1805 48 46 17
Haloarcula_californiae-04238 6265 7 7 1
Haloarcula_californiae-04239 1731 52 52 17
Haloarcula_californiae-04243 2859 24 24 11
Haloarcula_californiae-04244 2342 32 32 9
Haloarcula_californiae-04258 5352 9 9 3
Haloarcula_californiae-04262 1038 78 78 23
Haloarcula_californiae-04263 1136 77 77 23
Haloarcula_californiae-04265 9951 3 3 1
Haloarcula_californiae-04266 NA NA NA NA
Haloarcula_californiae-04267 NA NA NA NA
Haloarcula_californiae-04275 2262 34 34 10
Haloarcula_californiae-03885 9936 3 3 1
Haloarcula_californiae-03886 9937 3 3 1
Haloarcula_californiae-03887 9938 3 3 1
Haloarcula_californiae-03889 3490 17 17 5
Haloarcula_californiae-03891 7390 5 5 1
Haloarcula_californiae-03892 1920 44 44 15
Haloarcula_californiae-01351 8443 4 4 2
Haloarcula_californiae-04330 NA NA NA NA
Haloarcula_californiae-00505 4808 11 5 1
Haloarcula_californiae-00506 6906 6 3 1
Haloarcula_californiae-00507 NA NA NA NA
Haloarcula_californiae-00508 NA NA NA NA
Haloarcula_californiae-04103 NA NA NA NA
Haloarcula_californiae-04104 NA NA NA NA
Haloarcula_californiae-04105 NA NA NA NA
Haloarcula_californiae-04106 NA NA NA NA
Haloarcula_californiae-04107 3491 17 17 10
Haloarcula_californiae-04109 9701 3 2 1
Haloarcula_californiae-04110 3336 18 13 6
Haloarcula_californiae-04111 8312 4 4 1
Haloarcula_californiae-04112 5809 8 6 1
Haloarcula_californiae-01860 9886 3 3 1
Haloarcula_californiae-01862 8452 4 4 1
Haloarcula_californiae-04297 12855 2 2 1
Haloarcula_californiae-04298 4817 11 6 1
Haloarcula_californiae-04299 NA NA NA NA
Haloarcula_californiae-04300 NA NA NA NA
Haloarcula_californiae-04302 NA NA NA NA
Haloarcula_californiae-04303 NA NA NA NA
Haloarcula_californiae-04304 NA NA NA NA
Haloarcula_californiae-04305 NA NA NA NA
Haloarcula_californiae-04306 NA NA NA NA
Haloarcula_californiae-04307 NA NA NA NA
Haloarcula_californiae-04308 NA NA NA NA
Haloarcula_californiae-04309 NA NA NA NA
Haloarcula_californiae-04310 NA NA NA NA
Haloarcula_californiae-04311 NA NA NA NA
Haloarcula_californiae-04312 NA NA NA NA
Haloarcula_californiae-04313 NA NA NA NA
Haloarcula_californiae-04314 NA NA NA NA
Haloarcula_californiae-04315 1158 76 48 16
Haloarcula_californiae-04316 NA NA NA NA
Haloarcula_californiae-04317 NA NA NA NA
Haloarcula_californiae-04319 NA NA NA NA
Haloarcula_californiae-03263 234 109 19 9
Haloarcula_californiae-03482 8471 4 4 3
Haloarcula_californiae-03483 2821 24 19 9
Haloarcula_californiae-04089 NA NA NA NA
Haloarcula_californiae-04090 9945 3 3 3
Haloarcula_californiae-04093 NA NA NA NA
Haloarcula_californiae-04095 NA NA NA NA
Haloarcula_californiae-04102 1311 73 34 15
Haloarcula_californiae-01865 1546 61 59 16
Haloarcula_californiae-04331 NA NA NA NA
Haloarcula_californiae-03265 12828 2 2 1
Haloarcula_californiae-03266 1635 57 41 16
Haloarcula_californiae-03267 12829 2 2 1
Haloarcula_californiae-03269 6403 7 7 3
Haloarcula_californiae-03270 NA NA NA NA
Haloarcula_californiae-03271 NA NA NA NA
Haloarcula_californiae-03275 3797 15 15 2
Haloarcula_californiae-03277 10078 3 3 2
Haloarcula_californiae-03280 NA NA NA NA
Haloarcula_californiae-03283 8420 4 4 3
Haloarcula_californiae-03284 1353 71 46 14
Haloarcula_californiae-01866 NA NA NA NA
Haloarcula_californiae-04114 7557 5 3 1
Haloarcula_californiae-04115 9948 3 3 1
Haloarcula_californiae-00702 NA NA NA NA
Haloarcula_californiae-00703 NA NA NA NA
Haloarcula_californiae-00704 NA NA NA NA
Haloarcula_californiae-00705 NA NA NA NA
Haloarcula_californiae-00707 8434 4 4 3
Haloarcula_californiae-00708 7523 5 5 4
Haloarcula_californiae-00709 NA NA NA NA
Haloarcula_californiae-00710 6911 6 6 3
Haloarcula_californiae-00711 NA NA NA NA
Haloarcula_californiae-00712 12774 2 2 2
Haloarcula_californiae-00714 12775 2 2 1
Haloarcula_californiae-00715 3639 16 16 6
Haloarcula_californiae-00716 2798 25 17 7
Haloarcula_californiae-00717 5442 9 9 5
Haloarcula_californiae-00718 3245 19 19 9
Haloarcula_californiae-00720 NA NA NA NA
Haloarcula_californiae-00722 NA NA NA NA
Haloarcula_californiae-00723 4841 11 11 6
Haloarcula_californiae-00725 9861 3 3 3
Haloarcula_californiae-00726 NA NA NA NA
Haloarcula_californiae-00727 NA NA NA NA
Haloarcula_californiae-00728 12776 2 2 1
Haloarcula_californiae-01359 4845 11 10 6
Haloarcula_californiae-01360 12788 2 2 2
Haloarcula_californiae-00701 9860 3 3 2
Haloarcula_californiae-01807 2206 36 32 12
Haloarcula_californiae-03894 NA NA NA NA
Haloarcula_californiae-00622 1157 76 39 12
Haloarcula_californiae-00623 3767 15 13 7
Haloarcula_californiae-00624 4589 12 10 5
Haloarcula_californiae-00625 9854 3 3 3
Haloarcula_californiae-00626 6908 6 4 4
Haloarcula_californiae-00627 1246 75 45 16
Haloarcula_californiae-00628 6909 6 6 6
Haloarcula_californiae-00629 4289 13 11 8
Haloarcula_californiae-00630 12771 2 2 2
Haloarcula_californiae-00631 12772 2 2 2
Haloarcula_californiae-00635 NA NA NA NA
Haloarcula_californiae-00636 4289 13 11 8
Haloarcula_californiae-00639 1157 76 39 12
Haloarcula_californiae-00640 NA NA NA NA
Haloarcula_californiae-00641 NA NA NA NA
Haloarcula_californiae-00643 NA NA NA NA
Haloarcula_californiae-00644 NA NA NA NA
Haloarcula_californiae-00645 8433 4 3 3
Haloarcula_californiae-00646 NA NA NA NA
Haloarcula_californiae-00647 NA NA NA NA
Haloarcula_californiae-00648 NA NA NA NA
Haloarcula_californiae-00649 NA NA NA NA
Haloarcula_californiae-00650 NA NA NA NA
Haloarcula_californiae-00651 NA NA NA NA
Haloarcula_californiae-00652 NA NA NA NA
Haloarcula_californiae-00654 7521 5 4 4
Haloarcula_californiae-00656 NA NA NA NA
Haloarcula_californiae-00659 1311 73 34 15
Haloarcula_californiae-00660 NA NA NA NA
Haloarcula_californiae-00662 5392 9 5 1
Haloarcula_californiae-00665 NA NA NA NA
Haloarcula_californiae-00667 6257 7 7 4
Haloarcula_californiae-00668 9795 3 3 3
Haloarcula_californiae-00669 NA NA NA NA
Haloarcula_californiae-00670 NA NA NA NA
Haloarcula_californiae-00673 NA NA NA NA
Haloarcula_californiae-00674 NA NA NA NA
Haloarcula_californiae-00675 NA NA NA NA
Haloarcula_californiae-01258 8421 4 4 1
Haloarcula_californiae-01277 2015 41 41 11
Haloarcula_californiae-01287 2227 35 35 10
Haloarcula_californiae-01291 9872 3 3 1
Haloarcula_californiae-01299 1888 45 45 12
Haloarcula_californiae-01319 350 92 77 22
Haloarcula_californiae-01321 8439 4 4 2
Haloarcula_californiae-01322 15 428 70 20
Haloarcula_californiae-01324 5899 8 8 2
Haloarcula_californiae-01326 3806 15 15 3
Haloarcula_californiae-01327 8441 4 4 1
Haloarcula_californiae-01328 1699 54 49 15
Haloarcula_californiae-01329 2791 25 24 8
Haloarcula_californiae-01332 986 78 64 18
Haloarcula_californiae-01334 274 100 78 22
Haloarcula_californiae-01335 273 100 77 21
Haloarcula_californiae-01338 8442 4 4 1
Haloarcula_californiae-01339 384 88 68 20
Haloarcula_californiae-01341 NA NA NA NA
Haloarcula_californiae-01342 441 84 76 23
Haloarcula_californiae-01343 342 92 51 14
Haloarcula_californiae-01344 5084 10 10 4
Haloarcula_californiae-03041 NA NA NA NA
Haloarcula_californiae-03046 509 82 79 23
Haloarcula_californiae-03047 597 80 80 23
Haloarcula_californiae-03051 921 79 79 22
Haloarcula_californiae-03053 5419 9 9 4
Haloarcula_californiae-03054 12819 2 2 1
Haloarcula_californiae-03055 5420 9 9 3
Haloarcula_californiae-03056 6298 7 7 2
Haloarcula_californiae-03058 58 196 80 23
Haloarcula_californiae-03061 NA NA NA NA
Haloarcula_californiae-03066 9817 3 3 1
Haloarcula_californiae-03077 9909 3 3 1
Haloarcula_californiae-03081 9910 3 3 1
Haloarcula_californiae-03084 393 88 76 19
Haloarcula_californiae-03091 6145 7 7 1
Haloarcula_californiae-03092 6301 7 7 1
Haloarcula_californiae-03093 1465 65 65 20
Haloarcula_californiae-03104 5797 8 8 2
Haloarcula_californiae-03107 2452 30 30 10
Haloarcula_californiae-03111 1302 73 73 21
Haloarcula_californiae-03112 3140 20 20 8
Haloarcula_californiae-03113 282 99 80 23
Haloarcula_californiae-03114 9911 3 3 1
Haloarcula_californiae-03127 1209 76 76 22
Haloarcula_californiae-03129 6303 7 7 1
Haloarcula_californiae-03132 NA NA NA NA
Haloarcula_californiae-03134 5721 8 8 3
Haloarcula_californiae-03135 NA NA NA NA
Haloarcula_californiae-03136 NA NA NA NA
Haloarcula_californiae-03143 9760 3 3 1
Haloarcula_californiae-03144 360 91 75 21
Haloarcula_californiae-03150 6304 7 7 1
Haloarcula_californiae-03153 5112 10 10 3
Haloarcula_californiae-01867 7431 5 3 1
Haloarcula_californiae-01868 7535 5 4 1
Haloarcula_californiae-01870 NA NA NA NA
Haloarcula_californiae-03164 3487 17 14 6
Haloarcula_californiae-03166 4337 13 13 4
Haloarcula_californiae-03168 7489 5 5 4
Haloarcula_californiae-03193 9866 3 3 1
Haloarcula_californiae-03196 12757 2 1 1
Haloarcula_californiae-03197 9915 3 3 1
Haloarcula_californiae-03198 9916 3 3 1
Haloarcula_californiae-03199 4563 12 6 2
Haloarcula_californiae-03200 5091 10 6 1
Haloarcula_californiae-00292 5780 8 8 2
Haloarcula_californiae-00297 2647 27 27 8
Haloarcula_californiae-00298 2081 39 39 9
Haloarcula_californiae-00299 5062 10 10 4
Haloarcula_californiae-00300 5363 9 9 3
Haloarcula_californiae-00303 2270 34 34 10
Haloarcula_californiae-02804 802 79 79 23
Haloarcula_californiae-00306 6793 6 6 1
Haloarcula_californiae-00313 1389 68 68 17
Haloarcula_californiae-00317 9842 3 3 1
Haloarcula_californiae-00318 9843 3 3 1
Haloarcula_californiae-00321 9844 3 3 1
Haloarcula_californiae-00322 1173 76 76 20
Haloarcula_californiae-00323 6221 7 7 2
Haloarcula_californiae-00326 12764 2 2 1
Haloarcula_californiae-00327 5360 9 9 3
Haloarcula_californiae-00330 989 78 78 22
Haloarcula_californiae-00331 324 94 78 23
Haloarcula_californiae-00333 5777 8 8 2
Haloarcula_californiae-00335 728 80 76 21
Haloarcula_californiae-00336 9786 3 3 1
Haloarcula_californiae-00339 1369 69 69 22
Haloarcula_californiae-00340 2785 25 25 4
Haloarcula_californiae-00343 445 84 80 23
Haloarcula_californiae-00345 1726 52 44 13
Haloarcula_californiae-00346 6792 6 6 1
Haloarcula_californiae-00349 2230 35 22 10
Haloarcula_californiae-00350 2929 23 22 5
Haloarcula_californiae-00352 6219 7 7 1
Haloarcula_californiae-00354 6218 7 7 1
Haloarcula_californiae-00355 617 80 80 23
Haloarcula_californiae-00356 6217 7 7 1
Haloarcula_californiae-00357 126 140 66 20
Haloarcula_californiae-00358 8371 4 4 1
Haloarcula_californiae-00364 7410 5 5 1
Haloarcula_californiae-00366 5359 9 9 3
Haloarcula_californiae-00370 5776 8 8 3
Haloarcula_californiae-00373 6790 6 6 1
Haloarcula_californiae-00375 5358 9 9 3
Haloarcula_californiae-00376 2176 36 35 7
Haloarcula_californiae-00378 6789 6 6 1
Haloarcula_californiae-00379 5060 10 10 4
Haloarcula_californiae-00385 1433 66 66 22
Haloarcula_californiae-00392 12765 2 2 1
Haloarcula_californiae-00393 1083 77 77 22
Haloarcula_californiae-00394 8370 4 4 1
Haloarcula_californiae-00405 6214 7 7 1
Haloarcula_californiae-00409 1880 45 45 19
Haloarcula_californiae-00410 4524 12 11 5
Haloarcula_californiae-00413 1383 68 68 20
Haloarcula_californiae-00414 7482 5 5 1
Haloarcula_californiae-00416 4784 11 11 4
Haloarcula_californiae-00417 588 80 80 23
Haloarcula_californiae-00418 978 78 78 22
Haloarcula_californiae-00419 1472 64 63 18
Haloarcula_californiae-00420 1290 73 62 18
Haloarcula_californiae-00422 2282 33 33 11
Haloarcula_californiae-00426 980 78 78 23
Haloarcula_californiae-00429 1090 77 77 22
Haloarcula_californiae-00430 3641 16 16 8
Haloarcula_californiae-00433 5685 8 8 2
Haloarcula_californiae-00434 12766 2 2 1
Haloarcula_californiae-00437 1669 55 54 13
Haloarcula_californiae-00438 5355 9 9 3
Haloarcula_californiae-00439 587 80 78 22
Haloarcula_californiae-00441 586 80 80 23
Haloarcula_californiae-00442 305 96 56 18
Haloarcula_californiae-00444 2645 27 26 5
Haloarcula_californiae-00445 6877 6 6 1
Haloarcula_californiae-00448 6207 7 7 1
Haloarcula_californiae-00449 5354 9 9 3
Haloarcula_californiae-00450 6206 7 7 1
Haloarcula_californiae-00452 7481 5 5 1
Haloarcula_californiae-00455 2387 31 31 7
Haloarcula_californiae-00457 6205 7 7 1
Haloarcula_californiae-00459 6204 7 7 1
Haloarcula_californiae-00460 2784 25 14 6
Haloarcula_californiae-00461 2784 25 14 6
Haloarcula_californiae-00468 5768 8 8 2
Haloarcula_californiae-00470 6781 6 6 1
Haloarcula_californiae-00474 9847 3 3 1
Haloarcula_californiae-00476 4780 11 11 5
Haloarcula_californiae-00478 6203 7 7 2
Haloarcula_californiae-00487 1076 77 76 22
Haloarcula_californiae-00488 457 83 71 23
Haloarcula_californiae-03201 NA NA NA NA
Haloarcula_californiae-03203 NA NA NA NA
Haloarcula_californiae-03205 NA NA NA NA
Haloarcula_californiae-01738 12795 2 2 1
Haloarcula_californiae-02910 8460 4 3 2
Haloarcula_californiae-02911 2485 29 23 11
Haloarcula_californiae-02912 4809 11 8 2
Haloarcula_californiae-02913 9672 3 3 1
Haloarcula_californiae-02914 4808 11 5 1
Haloarcula_californiae-02915 NA NA NA NA
Haloarcula_californiae-02916 NA NA NA NA
Haloarcula_californiae-02917 5017 10 9 5
Haloarcula_californiae-02921 8461 4 3 2
Haloarcula_californiae-02924 7534 5 3 1
Haloarcula_californiae-02925 6392 7 3 1
Haloarcula_californiae-02927 6322 7 6 5
Haloarcula_californiae-02928 NA NA NA NA
Haloarcula_californiae-02929 12809 2 2 1
Haloarcula_californiae-02931 3624 16 16 3
Haloarcula_californiae-02933 5734 8 8 5
Haloarcula_californiae-02934 7544 5 3 1
Haloarcula_californiae-02935 8462 4 3 1
Haloarcula_californiae-02936 9899 3 3 1
Haloarcula_californiae-02938 12810 2 2 2
Haloarcula_californiae-02941 4845 11 10 6
Haloarcula_californiae-02942 6401 7 7 5
Haloarcula_californiae-02943 5901 8 8 4
Haloarcula_californiae-02944 2009 41 28 11
Haloarcula_californiae-02946 NA NA NA NA
Haloarcula_californiae-02947 4846 11 6 3
Haloarcula_californiae-02948 8417 4 4 1
Haloarcula_californiae-02949 8418 4 4 1
Haloarcula_californiae-02950 8463 4 4 2
Haloarcula_californiae-02951 9901 3 3 1
Haloarcula_californiae-02952 9902 3 3 1
Haloarcula_californiae-02954 4563 12 6 2
Haloarcula_californiae-00536 8354 4 4 1
Haloarcula_californiae-00537 370 90 67 21
Haloarcula_californiae-00539 1710 53 52 16
Haloarcula_californiae-00541 6323 7 7 1
Haloarcula_californiae-00542 908 79 79 22
Haloarcula_californiae-00545 12662 2 2 1
Haloarcula_californiae-00549 2071 39 39 15
Haloarcula_californiae-00551 1910 44 44 15
Haloarcula_californiae-00553 1633 57 57 17
Haloarcula_californiae-00554 1634 57 57 17
Haloarcula_californiae-00556 8398 4 4 1
Haloarcula_californiae-00557 1677 55 54 18
Haloarcula_californiae-00558 268 101 79 22
Haloarcula_californiae-00559 6112 7 7 1
Haloarcula_californiae-00563 2201 36 36 12
Haloarcula_californiae-00564 5868 8 8 2
Haloarcula_californiae-00565 351 92 77 22
Haloarcula_californiae-00566 6326 7 7 1
Haloarcula_californiae-00568 1562 60 60 17
Haloarcula_californiae-00569 9852 3 3 1
Haloarcula_californiae-00577 12770 2 2 1
Haloarcula_californiae-00580 142 133 78 22
Haloarcula_californiae-00584 684 80 80 23
Haloarcula_californiae-00588 8400 4 4 1
Haloarcula_californiae-00589 6327 7 7 1
Haloarcula_californiae-00590 9853 3 3 1
Haloarcula_californiae-00593 5791 8 8 2
Haloarcula_californiae-00596 112 149 68 21
Haloarcula_californiae-00597 435 85 77 23
Haloarcula_californiae-00603 8401 4 4 1
Haloarcula_californiae-00608 5427 9 9 3
Haloarcula_californiae-00610 6329 7 7 1
Haloarcula_californiae-00611 NA NA NA NA
Haloarcula_californiae-00612 NA NA NA NA
Haloarcula_californiae-00616 1871 46 46 11
Haloarcula_californiae-00618 8431 4 4 1
Haloarcula_californiae-02765 8448 4 2 1
Haloarcula_californiae-02766 3247 19 17 10
Haloarcula_californiae-02767 2584 28 24 13
Haloarcula_californiae-02768 9882 3 2 1
Haloarcula_californiae-02769 9883 3 2 1
Haloarcula_californiae-02770 5092 10 5 1
Haloarcula_californiae-02773 NA NA NA NA
Haloarcula_californiae-02774 5092 10 5 1
Haloarcula_californiae-02777 NA NA NA NA
Haloarcula_californiae-02778 NA NA NA NA
Haloarcula_californiae-02762 NA NA NA NA
Haloarcula_californiae-02764 6831 6 4 1
Haloarcula_californiae-00733 NA NA NA NA
Haloarcula_californiae-00734 6392 7 3 1
Haloarcula_californiae-00736 3064 21 11 3
Haloarcula_californiae-03019 6396 7 4 2
Haloarcula_californiae-02955 6908 6 4 4
Haloarcula_californiae-02956 6399 7 5 3
Haloarcula_californiae-02957 152 128 80 23
Haloarcula_californiae-03901 156 127 68 20
Haloarcula_californiae-03902 NA NA NA NA
Haloarcula_californiae-03882 NA NA NA NA
Haloarcula_californiae-04291 4846 11 6 3
Haloarcula_californiae-04292 8466 4 2 1
Haloarcula_californiae-04293 3064 21 11 3
Haloarcula_californiae-01815 9870 3 2 1
Haloarcula_californiae-00130 12760 2 2 1
Haloarcula_californiae-00131 6903 6 6 5
Haloarcula_californiae-00132 7515 5 5 3
Haloarcula_californiae-01863 7534 5 3 1
Haloarcula_californiae-03215 46 220 79 23
Haloarcula_californiae-03216 121 143 66 19
Haloarcula_californiae-03217 6402 7 7 3
Haloarcula_californiae-03218 12826 2 2 1
Haloarcula_californiae-00134 6255 7 6 2
Haloarcula_californiae-02217 6396 7 4 2
Haloarcula_californiae-02219 8268 4 4 3
Haloarcula_californiae-02220 NA NA NA NA
Haloarcula_californiae-02221 NA NA NA NA
Haloarcula_californiae-02222 NA NA NA NA
Haloarcula_californiae-02223 152 128 80 23
Haloarcula_californiae-02224 1793 49 25 9
Haloarcula_californiae-02225 NA NA NA NA
Haloarcula_californiae-02227 6830 6 4 1
Haloarcula_californiae-02228 NA NA NA NA
Haloarcula_californiae-02230 NA NA NA NA
Haloarcula_californiae-02232 NA NA NA NA
Haloarcula_californiae-02233 NA NA NA NA
Haloarcula_californiae-02235 1697 54 34 14
Haloarcula_californiae-02236 NA NA NA NA
Haloarcula_californiae-02237 NA NA NA NA
Haloarcula_californiae-02238 2726 26 20 9
Haloarcula_californiae-02240 NA NA NA NA
Haloarcula_californiae-03895 3237 19 6 1
Haloarcula_californiae-03896 9939 3 2 1
Haloarcula_californiae-03897 1353 71 46 14
Haloarcula_californiae-00502 12767 2 2 2
Haloarcula_californiae-00730 NA NA NA NA
Haloarcula_californiae-01119 3082 21 9 6
Haloarcula_japonica-02533 681 80 80 23
Haloarcula_japonica-02539 6277 7 7 1
Haloarcula_japonica-02540 403 87 77 21
Haloarcula_japonica-02542 1526 62 45 12
Haloarcula_japonica-02543 3472 17 13 4
Haloarcula_japonica-02546 2576 28 28 7
Haloarcula_japonica-02548 5103 10 10 4
Haloarcula_japonica-02550 2656 27 27 7
Haloarcula_japonica-02551 2577 28 28 7
Haloarcula_japonica-02553 1278 74 72 21
Haloarcula_japonica-02561 4569 12 12 5
Haloarcula_japonica-02564 2122 38 30 9
Haloarcula_japonica-02567 225 110 80 23
Haloarcula_japonica-02575 6890 6 6 1
Haloarcula_japonica-02576 404 87 78 22
Haloarcula_japonica-02578 1125 77 77 22
Haloarcula_japonica-02584 1674 55 55 17
Haloarcula_japonica-02592 369 90 80 23
Haloarcula_japonica-02593 NA NA NA NA
Haloarcula_japonica-02594 NA NA NA NA
Haloarcula_japonica-02600 NA NA NA NA
Haloarcula_japonica-02601 NA NA NA NA
Haloarcula_japonica-02602 5412 9 9 2
Haloarcula_japonica-02606 6280 7 7 1
Haloarcula_japonica-02607 263 103 75 19
Haloarcula_japonica-02609 5843 8 8 2
Haloarcula_japonica-02612 5844 8 8 2
Haloarcula_japonica-02613 2450 30 30 6
Haloarcula_japonica-02619 5413 9 9 3
Haloarcula_japonica-02621 1971 42 41 17
Haloarcula_japonica-02626 12715 2 2 1
Haloarcula_japonica-02628 1263 74 69 21
Haloarcula_japonica-02630 6282 7 7 1
Haloarcula_japonica-02632 202 114 68 20
Haloarcula_japonica-02635 1799 49 49 14
Haloarcula_japonica-02636 1440 66 66 22
Haloarcula_japonica-02639 1124 77 77 23
Haloarcula_japonica-02641 5845 8 8 6
Haloarcula_japonica-02643 1269 74 74 20
Haloarcula_japonica-03115 679 80 80 23
Haloarcula_japonica-03118 2339 32 32 10
Haloarcula_japonica-03119 222 111 77 21
Haloarcula_japonica-03121 NA NA NA NA
Haloarcula_japonica-03127 366 90 73 19
Haloarcula_japonica-03134 1844 47 47 10
Haloarcula_japonica-03135 3345 18 17 4
Haloarcula_japonica-03143 717 80 80 23
Haloarcula_japonica-03144 1026 78 78 23
Haloarcula_japonica-03145 NA NA NA NA
Haloarcula_japonica-03148 NA NA NA NA
Haloarcula_japonica-03149 7458 5 5 4
Haloarcula_japonica-03150 NA NA NA NA
Haloarcula_japonica-03154 NA NA NA NA
Haloarcula_japonica-03155 NA NA NA NA
Haloarcula_japonica-03156 NA NA NA NA
Haloarcula_japonica-03159 9988 3 3 2
Haloarcula_japonica-03160 NA NA NA NA
Haloarcula_japonica-03161 12922 2 2 1
Haloarcula_japonica-03165 2910 23 23 10
Haloarcula_japonica-03167 4725 11 10 3
Haloarcula_japonica-03168 5104 10 10 4
Haloarcula_japonica-03169 6891 6 6 1
Haloarcula_japonica-03178 1129 77 77 23
Haloarcula_japonica-03179 5846 8 8 2
Haloarcula_japonica-03181 5726 8 8 2
Haloarcula_japonica-03182 7497 5 5 1
Haloarcula_japonica-03183 71 173 69 21
Haloarcula_japonica-03184 NA NA NA NA
Haloarcula_japonica-03185 NA NA NA NA
Haloarcula_japonica-03189 1474 64 55 17
Haloarcula_japonica-03190 2219 35 34 13
Haloarcula_japonica-03192 4819 11 11 6
Haloarcula_japonica-03193 6283 7 7 1
Haloarcula_japonica-03194 1623 57 53 16
Haloarcula_japonica-03195 6284 7 7 1
Haloarcula_japonica-03197 5415 9 9 3
Haloarcula_japonica-03199 718 80 80 23
Haloarcula_japonica-03200 719 80 80 23
Haloarcula_japonica-03201 311 95 79 23
Haloarcula_japonica-03202 139 135 76 21
Haloarcula_japonica-03204 4071 14 14 6
Haloarcula_japonica-03207 891 79 79 23
Haloarcula_japonica-03208 1227 75 75 20
Haloarcula_japonica-03211 1493 63 63 20
Haloarcula_japonica-03215 204 114 48 18
Haloarcula_japonica-03217 6286 7 7 1
Haloarcula_japonica-03219 2108 38 38 11
Haloarcula_japonica-03220 2017 41 41 15
Haloarcula_japonica-03221 1325 72 72 23
Haloarcula_japonica-03222 1432 66 64 17
Haloarcula_japonica-03225 5847 8 8 2
Haloarcula_japonica-03226 8393 4 4 1
Haloarcula_japonica-03227 1324 72 70 21
Haloarcula_japonica-03230 NA NA NA NA
Haloarcula_japonica-03231 313 95 53 13
Haloarcula_japonica-03241 392 88 76 20
Haloarcula_japonica-03244 2111 38 38 14
Haloarcula_japonica-03245 1272 74 74 23
Haloarcula_japonica-03246 6288 7 7 1
Haloarcula_japonica-03247 5106 10 10 4
Haloarcula_japonica-03248 275 100 68 21
Haloarcula_japonica-03251 4822 11 11 4
Haloarcula_japonica-03253 5848 8 8 2
Haloarcula_japonica-03257 1180 76 74 21
Haloarcula_japonica-03258 333 93 75 22
Haloarcula_japonica-03260 920 79 79 23
Haloarcula_japonica-03262 2142 37 37 10
Haloarcula_japonica-03269 2159 37 36 10
Haloarcula_japonica-03272 674 80 61 18
Haloarcula_japonica-03274 4575 12 11 4
Haloarcula_japonica-03276 1610 58 58 17
Haloarcula_japonica-03277 1581 59 59 18
Haloarcula_japonica-03281 1518 62 61 18
Haloarcula_japonica-03284 5416 9 9 3
Haloarcula_japonica-03285 1263 74 69 21
Haloarcula_japonica-03286 15 428 70 20
Haloarcula_japonica-03287 1632 57 57 16
Haloarcula_japonica-03289 358 91 78 22
Haloarcula_japonica-03290 6715 6 6 3
Haloarcula_japonica-03291 3318 18 18 7
Haloarcula_japonica-03292 6290 7 7 1
Haloarcula_japonica-03294 5107 10 10 4
Haloarcula_japonica-03302 3073 21 21 6
Haloarcula_japonica-03306 1768 50 50 20
Haloarcula_japonica-03310 9931 3 3 1
Haloarcula_japonica-03311 6291 7 7 1
Haloarcula_japonica-03313 NA NA NA NA
Haloarcula_japonica-03314 NA NA NA NA
Haloarcula_japonica-03315 7312 5 5 4
Haloarcula_japonica-03316 9989 3 3 1
Haloarcula_japonica-03318 NA NA NA NA
Haloarcula_japonica-03319 2513 29 19 9
Haloarcula_japonica-03326 736 80 80 23
Haloarcula_japonica-03327 910 79 79 22
Haloarcula_japonica-03329 6838 6 6 1
Haloarcula_japonica-03333 1603 58 54 18
Haloarcula_japonica-03336 1042 78 78 22
Haloarcula_japonica-03337 1800 49 49 12
Haloarcula_japonica-03338 5851 8 8 2
Haloarcula_japonica-03339 6379 7 7 2
Haloarcula_japonica-03340 1941 43 43 18
Haloarcula_japonica-03349 6839 6 6 1
Haloarcula_japonica-03353 692 80 80 23
Haloarcula_japonica-03354 693 80 80 23
Haloarcula_japonica-03355 1403 68 55 17
Haloarcula_japonica-03364 1996 41 41 15
Haloarcula_japonica-03366 9811 3 3 1
Haloarcula_japonica-03367 911 79 79 22
Haloarcula_japonica-03369 8475 4 4 1
Haloarcula_japonica-03370 2204 36 36 8
Haloarcula_japonica-03371 5852 8 8 2
Haloarcula_japonica-03372 260 103 80 23
Haloarcula_japonica-03373 912 79 79 23
Haloarcula_japonica-03375 5108 10 10 4
Haloarcula_japonica-03378 897 79 79 22
Haloarcula_japonica-03379 162 125 52 17
Haloarcula_japonica-03382 6840 6 6 1
Haloarcula_japonica-03388 89 159 80 23
Haloarcula_japonica-03390 6292 7 7 2
Haloarcula_japonica-03392 9744 3 3 1
Haloarcula_japonica-03393 9745 3 3 1
Haloarcula_japonica-03396 1492 63 58 17
Haloarcula_japonica-03397 2792 25 24 6
Haloarcula_japonica-03401 737 80 80 23
Haloarcula_japonica-03405 5332 9 9 3
Haloarcula_japonica-03406 6293 7 7 1
Haloarcula_japonica-03410 6294 7 7 2
Haloarcula_japonica-03412 1138 77 77 23
Haloarcula_japonica-03413 NA NA NA NA
Haloarcula_japonica-03416 1957 43 40 15
Haloarcula_japonica-03418 1957 43 40 15
Haloarcula_japonica-03422 5418 9 9 2
Haloarcula_japonica-03423 4073 14 14 2
Haloarcula_japonica-03426 12719 2 2 1
Haloarcula_japonica-03428 900 79 79 22
Haloarcula_japonica-03429 1032 78 78 22
Haloarcula_japonica-03431 6841 6 6 1
Haloarcula_japonica-03432 6296 7 7 1
Haloarcula_japonica-03435 901 79 79 23
Haloarcula_japonica-03438 NA NA NA NA
Haloarcula_japonica-03441 1745 51 51 12
Haloarcula_japonica-03442 1722 52 51 12
Haloarcula_japonica-03444 1744 51 51 12
Haloarcula_japonica-03448 4752 11 11 4
Haloarcula_japonica-03449 12727 2 2 1
Haloarcula_japonica-03450 1742 51 51 11
Haloarcula_japonica-03453 5109 10 10 4
Haloarcula_japonica-03454 5855 8 8 2
Haloarcula_japonica-03463 925 79 79 22
Haloarcula_japonica-03468 5039 10 10 5
Haloarcula_japonica-03477 1328 72 72 20
Haloarcula_japonica-03478 1050 78 78 23
Haloarcula_japonica-03479 1308 73 73 23
Haloarcula_japonica-03481 6297 7 7 1
Haloarcula_japonica-03484 2233 35 35 12
Haloarcula_japonica-03488 12924 2 2 2
Haloarcula_japonica-03489 9992 3 3 2
Haloarcula_japonica-03496 747 80 80 23
Haloarcula_japonica-03498 3447 17 17 6
Haloarcula_japonica-03499 139 135 76 21
Haloarcula_japonica-03500 283 99 80 23
Haloarcula_japonica-03502 1379 69 69 19
Haloarcula_japonica-03503 4339 13 13 4
Haloarcula_japonica-03506 943 79 79 22
Haloarcula_japonica-03507 618 80 80 23
Haloarcula_japonica-03508 10419 3 3 3
Haloarcula_japonica-03512 5793 8 8 2
Haloarcula_japonica-03515 1065 78 78 22
Haloarcula_japonica-03516 7556 5 5 1
Haloarcula_japonica-03518 4825 11 11 3
Haloarcula_japonica-03534 509 82 79 23
Haloarcula_japonica-03535 597 80 80 23
Haloarcula_japonica-03539 921 79 79 22
Haloarcula_japonica-03541 58 196 80 23
Haloarcula_japonica-03544 NA NA NA NA
Haloarcula_japonica-03545 NA NA NA NA
Haloarcula_japonica-03546 NA NA NA NA
Haloarcula_japonica-03565 393 88 76 19
Haloarcula_japonica-03572 6145 7 7 1
Haloarcula_japonica-03573 6301 7 7 1
Haloarcula_japonica-03574 1465 65 65 20
Haloarcula_japonica-03585 5797 8 8 2
Haloarcula_japonica-03588 2452 30 30 10
Haloarcula_japonica-03592 1302 73 73 21
Haloarcula_japonica-03593 3140 20 20 8
Haloarcula_japonica-03594 282 99 80 23
Haloarcula_japonica-03596 1741 51 51 11
Haloarcula_japonica-03600 9993 3 3 2
Haloarcula_japonica-03602 NA NA NA NA
Haloarcula_japonica-03611 1209 76 76 22
Haloarcula_japonica-03613 6303 7 7 1
Haloarcula_japonica-03615 5721 8 8 3
Haloarcula_japonica-03623 1583 59 59 21
Haloarcula_japonica-03624 360 91 75 21
Haloarcula_japonica-03630 6304 7 7 1
Haloarcula_japonica-03633 5112 10 10 3
Haloarcula_japonica-03635 5342 9 9 6
Haloarcula_japonica-03640 NA NA NA NA
Haloarcula_japonica-03650 8354 4 4 1
Haloarcula_japonica-03651 370 90 67 21
Haloarcula_japonica-03653 1710 53 52 16
Haloarcula_japonica-03655 6323 7 7 1
Haloarcula_japonica-03656 908 79 79 22
Haloarcula_japonica-03658 NA NA NA NA
Haloarcula_japonica-03662 2071 39 39 15
Haloarcula_japonica-03664 1910 44 44 15
Haloarcula_japonica-03666 1633 57 57 17
Haloarcula_japonica-03669 9767 3 3 1
Haloarcula_japonica-03670 1677 55 54 18
Haloarcula_japonica-03671 268 101 79 22
Haloarcula_japonica-03672 6112 7 7 1
Haloarcula_japonica-03676 2201 36 36 12
Haloarcula_japonica-03677 5868 8 8 2
Haloarcula_japonica-03678 351 92 77 22
Haloarcula_japonica-03679 6326 7 7 1
Haloarcula_japonica-03681 1562 60 60 17
Haloarcula_japonica-03682 8399 4 4 3
Haloarcula_japonica-03690 NA NA NA NA
Haloarcula_japonica-03692 143 132 78 22
Haloarcula_japonica-03693 142 133 78 22
Haloarcula_japonica-03698 684 80 80 23
Haloarcula_japonica-03701 202 114 68 20
Haloarcula_japonica-03704 6327 7 7 1
Haloarcula_japonica-03705 9853 3 3 1
Haloarcula_japonica-03706 732 80 80 23
Haloarcula_japonica-03708 5791 8 8 2
Haloarcula_japonica-03711 112 149 68 21
Haloarcula_japonica-03712 435 85 77 23
Haloarcula_japonica-03717 2124 38 38 13
Haloarcula_japonica-03721 5427 9 9 3
Haloarcula_japonica-03723 6329 7 7 1
Haloarcula_japonica-03726 1871 46 46 11
Haloarcula_japonica-03728 8431 4 4 1
Haloarcula_japonica-03733 2841 24 23 4
Haloarcula_japonica-03735 2074 39 35 10
Haloarcula_japonica-03736 NA NA NA NA
Haloarcula_japonica-03737 213 112 73 21
Haloarcula_japonica-03740 5428 9 9 3
Haloarcula_japonica-03741 539 81 77 21
Haloarcula_japonica-03742 3762 15 8 2
Haloarcula_japonica-03743 872 79 79 23
Haloarcula_japonica-03744 1418 67 65 15
Haloarcula_japonica-03746 3171 20 20 3
Haloarcula_japonica-03751 1701 54 48 17
Haloarcula_japonica-03754 4747 11 11 3
Haloarcula_japonica-03759 1274 74 74 23
Haloarcula_japonica-03760 4856 11 11 5
Haloarcula_japonica-03761 7525 5 5 1
Haloarcula_japonica-03763 242 106 79 23
Haloarcula_japonica-03764 1461 65 65 22
Haloarcula_japonica-03765 1519 62 62 20
Haloarcula_japonica-03766 6331 7 7 1
Haloarcula_japonica-03772 4830 11 11 5
Haloarcula_japonica-03773 4831 11 11 5
Haloarcula_japonica-03775 3625 16 14 7
Haloarcula_japonica-03776 6857 6 6 1
Haloarcula_japonica-03777 1987 42 42 13
Haloarcula_japonica-03779 NA NA NA NA
Haloarcula_japonica-03780 NA NA NA NA
Haloarcula_japonica-03781 8504 4 4 3
Haloarcula_japonica-03782 NA NA NA NA
Haloarcula_japonica-03783 NA NA NA NA
Haloarcula_japonica-03784 6333 7 7 1
Haloarcula_japonica-03791 871 79 79 23
Haloarcula_japonica-03792 15 428 70 20
Haloarcula_japonica-03794 12926 2 2 1
Haloarcula_japonica-03796 6334 7 7 1
Haloarcula_japonica-03797 673 80 80 23
Haloarcula_japonica-03799 672 80 80 23
Haloarcula_japonica-03800 1922 44 44 17
Haloarcula_japonica-03801 5117 10 10 4
Haloarcula_japonica-03803 5869 8 8 2
Haloarcula_japonica-03804 2104 38 37 11
Haloarcula_japonica-03806 1118 77 76 22
Haloarcula_japonica-03809 1809 48 48 19
Haloarcula_japonica-03810 2234 35 35 7
Haloarcula_japonica-03812 1394 68 52 17
Haloarcula_japonica-03813 122 142 70 19
Haloarcula_japonica-03817 6335 7 7 1
Haloarcula_japonica-03821 2236 35 34 13
Haloarcula_japonica-03824 2944 23 22 10
Haloarcula_japonica-03834 5295 9 9 3
Haloarcula_japonica-03837 2794 25 19 7
Haloarcula_japonica-03846 NA NA NA NA
Haloarcula_japonica-03848 6337 7 7 1
Haloarcula_japonica-03849 2863 24 24 6
Haloarcula_japonica-03851 347 92 78 22
Haloarcula_japonica-03852 NA NA NA NA
Haloarcula_japonica-03856 6135 7 7 1
Haloarcula_japonica-03859 661 80 75 19
Haloarcula_japonica-03862 6859 6 6 1
Haloarcula_japonica-03863 2716 26 26 11
Haloarcula_japonica-03864 6338 7 7 1
Haloarcula_japonica-03865 1066 78 78 22
Haloarcula_japonica-03866 1334 72 72 21
Haloarcula_japonica-03868 3323 18 18 7
Haloarcula_japonica-03870 2293 33 32 11
Haloarcula_japonica-03872 941 79 79 23
Haloarcula_japonica-03873 1822 48 40 12
Haloarcula_japonica-03874 6339 7 7 1
Haloarcula_japonica-03876 5430 9 9 3
Haloarcula_japonica-03877 765 80 80 23
Haloarcula_japonica-03878 4329 13 13 4
Haloarcula_japonica-03882 6895 6 6 1
Haloarcula_japonica-03884 6382 7 7 3
Haloarcula_japonica-03892 5871 8 8 2
Haloarcula_japonica-03895 5712 8 8 2
Haloarcula_japonica-03896 6340 7 7 1
Haloarcula_japonica-03903 5432 9 9 4
Haloarcula_japonica-03905 5872 8 8 2
Haloarcula_japonica-03907 NA NA NA NA
Haloarcula_japonica-03910 1293 73 71 20
Haloarcula_japonica-03911 2663 27 27 6
Haloarcula_japonica-03913 343 92 72 20
Haloarcula_japonica-03916 5873 8 8 2
Haloarcula_japonica-03917 5433 9 9 3
Haloarcula_japonica-03918 6341 7 7 1
Haloarcula_japonica-03920 380 89 68 23
Haloarcula_japonica-03921 9770 3 3 1
Haloarcula_japonica-03922 166 124 69 23
Haloarcula_japonica-03923 1203 76 76 21
Haloarcula_japonica-03924 12671 2 2 1
Haloarcula_japonica-03926 2717 26 26 6
Haloarcula_japonica-03927 1872 46 45 10
Haloarcula_japonica-03929 1530 61 59 19
Haloarcula_japonica-03930 1559 60 60 15
Haloarcula_japonica-03932 6860 6 6 3
Haloarcula_japonica-03937 NA NA NA NA
Haloarcula_japonica-03938 NA NA NA NA
Haloarcula_japonica-03940 501 82 64 18
Haloarcula_japonica-03941 5434 9 9 3
Haloarcula_japonica-03944 6342 7 7 1
Haloarcula_japonica-03945 389 88 77 23
Haloarcula_japonica-03947 3440 17 17 6
Haloarcula_japonica-03954 6343 7 7 1
Haloarcula_japonica-03955 887 79 79 23
Haloarcula_japonica-03956 NA NA NA NA
Haloarcula_japonica-03957 888 79 79 23
Haloarcula_japonica-03958 6862 6 6 1
Haloarcula_japonica-03963 6863 6 6 2
Haloarcula_japonica-03969 12927 2 2 1
Haloarcula_japonica-03972 1084 77 77 21
Haloarcula_japonica-03973 1813 48 48 15
Haloarcula_japonica-03977 1977 42 42 15
Haloarcula_japonica-03987 6346 7 7 1
Haloarcula_japonica-03992 5875 8 8 2
Haloarcula_japonica-03993 5338 9 9 3
Haloarcula_japonica-04005 5041 10 10 4
Haloarcula_japonica-04008 1116 77 77 22
Haloarcula_japonica-04012 8362 4 4 2
Haloarcula_japonica-04015 NA NA NA NA
Haloarcula_japonica-04016 6144 7 7 1
Haloarcula_japonica-04019 NA NA NA NA
Haloarcula_japonica-04020 4770 11 8 3
Haloarcula_japonica-04023 543 81 80 23
Haloarcula_japonica-04025 1740 51 50 22
Haloarcula_japonica-04026 5118 10 10 4
Haloarcula_japonica-04027 3585 16 16 6
Haloarcula_japonica-04028 689 80 80 23
Haloarcula_japonica-04035 5119 10 10 4
Haloarcula_japonica-04036 3765 15 11 5
Haloarcula_japonica-04038 6347 7 7 1
Haloarcula_japonica-04039 5300 9 9 3
Haloarcula_japonica-04043 4006 14 14 4
Haloarcula_japonica-04045 5876 8 8 2
Haloarcula_japonica-04055 5120 10 10 3
Haloarcula_japonica-04059 12733 2 2 1
Haloarcula_japonica-04062 89 159 80 23
Haloarcula_japonica-04066 6349 7 7 1
Haloarcula_japonica-04067 6350 7 7 1
Haloarcula_japonica-04068 206 114 67 20
Haloarcula_japonica-04069 5877 8 8 2
Haloarcula_japonica-04080 124 141 38 15
Haloarcula_japonica-04081 131 137 55 18
Haloarcula_japonica-04082 124 141 38 15
Haloarcula_japonica-04083 5796 8 8 4
Haloarcula_japonica-04084 3612 16 10 4
Haloarcula_japonica-04086 6896 6 6 2
Haloarcula_japonica-04089 1923 44 37 11
Haloarcula_japonica-04090 1305 73 73 21
Haloarcula_japonica-04091 9997 3 3 1
Haloarcula_japonica-04101 6352 7 7 1
Haloarcula_japonica-04102 1360 70 70 22
Haloarcula_japonica-04104 5878 8 8 2
Haloarcula_japonica-04108 2258 34 33 10
Haloarcula_japonica-04109 1873 46 46 17
Haloarcula_japonica-04110 3076 21 20 11
Haloarcula_japonica-04113 1549 61 56 14
Haloarcula_japonica-04114 3350 18 18 6
Haloarcula_japonica-04115 239 107 71 21
Haloarcula_japonica-04119 5014 10 10 4
Haloarcula_japonica-04121 1777 50 34 11
Haloarcula_japonica-04122 6897 6 6 1
Haloarcula_japonica-04124 1388 68 47 17
Haloarcula_japonica-04125 5459 9 9 3
Haloarcula_japonica-04127 1008 78 78 23
Haloarcula_japonica-04130 6866 6 6 1
Haloarcula_japonica-04131 6867 6 6 1
Haloarcula_japonica-02646 1906 44 34 13
Haloarcula_japonica-02647 54 202 76 20
Haloarcula_japonica-02649 8356 4 4 1
Haloarcula_japonica-02652 5686 8 8 2
Haloarcula_japonica-02655 347 92 78 22
Haloarcula_japonica-02657 535 81 80 23
Haloarcula_japonica-02658 1938 43 43 8
Haloarcula_japonica-02661 4515 12 12 5
Haloarcula_japonica-02662 2580 28 28 8
Haloarcula_japonica-02665 NA NA NA NA
Haloarcula_japonica-02666 2622 27 20 9
Haloarcula_japonica-02668 5435 9 9 3
Haloarcula_japonica-02669 1343 71 61 17
Haloarcula_japonica-02671 1824 48 48 15
Haloarcula_japonica-02673 6355 7 7 1
Haloarcula_japonica-02674 5436 9 9 2
Haloarcula_japonica-02675 3004 22 21 11
Haloarcula_japonica-02676 1011 78 78 22
Haloarcula_japonica-02682 1477 64 59 20
Haloarcula_japonica-02686 1578 59 57 18
Haloarcula_japonica-02687 6356 7 7 1
Haloarcula_japonica-02688 6357 7 7 1
Haloarcula_japonica-02689 564 80 64 16
Haloarcula_japonica-02690 659 80 80 23
Haloarcula_japonica-02691 4344 13 13 5
Haloarcula_japonica-02700 161 125 74 18
Haloarcula_japonica-02701 1012 78 76 23
Haloarcula_japonica-02702 8453 4 4 1
Haloarcula_japonica-02705 NA NA NA NA
Haloarcula_japonica-02707 2660 27 27 7
Haloarcula_japonica-02711 313 95 53 13
Haloarcula_japonica-02714 6358 7 7 1
Haloarcula_japonica-02715 6359 7 7 1
Haloarcula_japonica-02718 121 143 66 19
Haloarcula_japonica-02719 46 220 79 23
Haloarcula_japonica-02727 2229 35 25 5
Haloarcula_japonica-02728 123 141 77 22
Haloarcula_japonica-02731 5880 8 8 2
Haloarcula_japonica-02734 2506 29 29 7
Haloarcula_japonica-02735 6361 7 7 1
Haloarcula_japonica-02736 654 80 80 23
Haloarcula_japonica-02737 6729 6 6 1
Haloarcula_japonica-02738 12736 2 2 1
Haloarcula_japonica-02739 417 86 79 23
Haloarcula_japonica-02740 6362 7 7 2
Haloarcula_japonica-02742 1007 78 78 22
Haloarcula_japonica-02752 6869 6 6 2
Haloarcula_japonica-02753 7473 5 4 1
Haloarcula_japonica-02756 7505 5 5 2
Haloarcula_japonica-02758 5437 9 9 3
Haloarcula_japonica-02760 2079 39 37 15
Haloarcula_japonica-02761 746 80 80 23
Haloarcula_japonica-02762 12738 2 2 1
Haloarcula_japonica-02763 1666 55 55 18
Haloarcula_japonica-02765 918 79 79 22
Haloarcula_japonica-02766 76 169 79 22
Haloarcula_japonica-02768 285 98 78 22
Haloarcula_japonica-02769 6363 7 7 1
Haloarcula_japonica-02774 5881 8 8 2
Haloarcula_japonica-02775 768 80 80 23
Haloarcula_japonica-02776 6136 7 7 2
Haloarcula_japonica-02778 2865 24 22 11
Haloarcula_japonica-02780 1319 72 71 23
Haloarcula_japonica-02790 444 84 77 22
Haloarcula_japonica-02791 1216 75 75 20
Haloarcula_japonica-02797 3631 16 16 8
Haloarcula_japonica-02798 1684 54 52 15
Haloarcula_japonica-02799 1104 77 77 22
Haloarcula_japonica-02802 1416 67 60 20
Haloarcula_japonica-02803 1738 51 51 11
Haloarcula_japonica-02807 2311 33 33 11
Haloarcula_japonica-02815 202 114 68 20
Haloarcula_japonica-02823 7506 5 5 1
Haloarcula_japonica-02825 5857 8 8 2
Haloarcula_japonica-02828 6305 7 7 1
Haloarcula_japonica-02830 7459 5 5 1
Haloarcula_japonica-02831 2046 40 40 9
Haloarcula_japonica-02832 NA NA NA NA
Haloarcula_japonica-02834 3475 17 17 6
Haloarcula_japonica-02835 NA NA NA NA
Haloarcula_japonica-02839 NA NA NA NA
Haloarcula_japonica-02840 NA NA NA NA
Haloarcula_japonica-02841 NA NA NA NA
Haloarcula_japonica-02848 1208 76 56 14
Haloarcula_japonica-02852 6143 7 7 4
Haloarcula_japonica-02855 8500 4 4 4
Haloarcula_japonica-02856 6848 6 6 1
Haloarcula_japonica-02857 1208 76 56 14
Haloarcula_japonica-02864 2289 33 32 7
Haloarcula_japonica-02865 994 78 78 23
Haloarcula_japonica-02866 1737 51 51 12
Haloarcula_japonica-02868 6307 7 7 1
Haloarcula_japonica-02874 12739 2 2 1
Haloarcula_japonica-02875 5859 8 8 2
Haloarcula_japonica-02876 629 80 80 23
Haloarcula_japonica-02883 8501 4 4 1
Haloarcula_japonica-02888 361 91 78 23
Haloarcula_japonica-02889 5860 8 8 3
Haloarcula_japonica-02894 281 99 75 21
Haloarcula_japonica-02896 388 88 78 23
Haloarcula_japonica-02897 138 135 78 23
Haloarcula_japonica-02900 5861 8 8 2
Haloarcula_japonica-02907 1533 61 61 21
Haloarcula_japonica-02919 3568 16 16 6
Haloarcula_japonica-02920 2283 33 33 11
Haloarcula_japonica-02927 NA NA NA NA
Haloarcula_japonica-02928 5115 10 10 4
Haloarcula_japonica-02933 1734 52 52 11
Haloarcula_japonica-02936 6898 6 6 2
Haloarcula_japonica-02946 1411 67 58 17
Haloarcula_japonica-02954 6308 7 7 1
Haloarcula_japonica-02955 2511 29 29 15
Haloarcula_japonica-02959 5863 8 8 2
Haloarcula_japonica-02962 NA NA NA NA
Haloarcula_japonica-02964 816 79 79 22
Haloarcula_japonica-02965 5289 9 9 3
Haloarcula_japonica-02967 3795 15 15 5
Haloarcula_japonica-02972 2198 36 36 13
Haloarcula_japonica-02973 225 110 80 23
Haloarcula_japonica-02974 5864 8 8 2
Haloarcula_japonica-02976 2943 23 23 3
Haloarcula_japonica-02977 6852 6 6 1
Haloarcula_japonica-02982 9981 3 3 1
Haloarcula_japonica-02986 1783 49 46 16
Haloarcula_japonica-02987 1570 60 59 17
Haloarcula_japonica-02989 6311 7 7 1
Haloarcula_japonica-02993 4827 11 11 2
Haloarcula_japonica-02995 289 97 76 23
[truncated: 4,804,655 more chars]
