# Supplementary material for: Phylogenetically Driven Sequencing of Extremely Halophilic Archaea Reveals Strategies for Static and Dynamic Osmo-response
Source: PLoS Genet. 2014 Nov 13;10(11):e1004784. doi: 10.1371/journal.pgen.1004784 (PMC4230888; doi:10.1371/journal.pgen.1004784)
Supplement: Dataset S2 — TRIBE-MCL clusters. Homologous protein families predicted by TRIBE-MCL clustering of all-vs-all BLAST results. Each line of this file represents one protein family, arranged in order of size. Tribe1 corresponds to first line of file and largest protein family. Families may include xenologs and paralogs as well as orthologs. Protein IDs are from the RAST gene call set. Protein families best explored via JContextExplorer (see Text S1 for detailed instructions). (TXT) [file pgen.1004784.s031.txt]

Halorubrum_aidingense-02346	Halorubrum_saccharovorum-02212	Natronorubrum_bangense-00941	Halalkalicoccus_jeotagli-01193	Halalkalicoccus_jeotgali_B3_DSM_18796-00932	Haloferax_mucosum-02698	Haloferax_mediterranei-01575	Halococcus_thailandensis-01935	Haloferax_prahovense-02648	Halosarcina_pallida-03933	Haloferax_volcanii_DS2_DSM_3757-03098	Haloferax_volcanii-01830	Haloferax_lucentense-01376	Halococcus_morrhuae-00318	Haloferax_alexandrinus-02751	Haloterrigena_thermotolerans-03283	Haloferax_gibonsii-01232	Natrinema_pellirubrum-01112	Haloferax_alexandrinus-02197	Haloferax_lucentense-00823	Haloterrigena_turkmenica-02374	Haloferax_mediterranei-03065	Haloferax_sp_GUBF-3-01681	Haloferax_sp_GUBF-2-00968	Haloferax_sp_GUBF-1-01980	Haloferax_sp_GUBF-3-02136	Haloferax_sp_GUBF-2-01513	Haloferax_sp_GUBF-1-00803	Haloferax_prahovense-01426	Halorubrum_californiensis-00924	Haloferax_volcanii_DS2_DSM_3757-02734	Haloferax_volcanii-00599	Haloferax_sulfurifontis-03012	Haloferax_denitrificans-00831	Halorubrum_kocurii-03056	Natrinema_versiforme-01862	Haloferax_gibonsii-02439	Haloferax_denitrificans-01516	Haloferax_sulfurifontis-00426	Haloferax_prahovense-02580	Haloferax_elongans-01692	Natronorubrum_sulfidifaciens-01184	Halalkalicoccus_jeotgali_B3_DSM_18796-00567	Halalkalicoccus_jeotagli-01762	Natrinema_gari-00727	Haloferax_larsenii-00440	Haloferax_larsenii-00153	Haloferax_lucentense-01714	Haloferax_alexandrinus-03125	Natronorubrum_bangense-00933	Natronococcus_amylolyticus-02006	Haloferax_alexandrinus-02820	Natronomonas_pharaonis-00179	Haloferax_lucentense-01445	Haloferax_elongans-01933	Haloferax_larsenii-03021	Halorubrum_aidingense-00343	Haloarcula_argentinensis-00912	Natronococcus_amylolyticus-02329	Haloterrigena_limicola-01213	Haloterrigena_salina-01006	Haloferax_denitrificans-03595	Natronolimnobius_innermongolicus-01000	Halorubrum_saccharovorum-02552	Natronorubrum_tibetense-01716	Halogeometricum_borinquense_DSM_11551-03636	Halogeometricum_borinquense-01389	Haloferax_sp_GUBF-3-02204	Haloferax_sp_GUBF-2-01581	Haloferax_sp_GUBF-1-00735	Haloferax_volcanii_DS2_DSM_3757-03167	Haloferax_volcanii-01761	Haloferax_gibonsii-01302	Halorubrum_lipolyticum-02782	Natronorubrum_tibetense-01801	Halorubrum_lacusprofundi-02268	Halorubrum_lipolyticum-00777	Haloferax_larsenii-02776	Halobacterium_R1-01185	Halobacterium_NRC1-01180	Halorubrum_saccharovorum-02713	Halobiforma_lacisalsi-03185	Halorubrum_saccharovorum-02898	Halorubrum_distributum_JCM_10118-02066	Halorubrum_distributum-00116	Halorubrum_arcis-00424	Halosimplex_carlsbadense-02538	Halopiger_xanaduensis-01861	Haloferax_sp_GUBF-3-02469	Haloferax_sp_GUBF-2-01844	Haloferax_sp_GUBF-1-00468	Halorubrum_lacusprofundi-02347	Halogeometricum_borinquense_DSM_11551-00237	Halogeometricum_borinquense-02963	Natronorubrum_bangense-01797	Halococcus_hamelinensis-00341	Haloferax_sp_GUBF-3-01502	Haloferax_sp_GUBF-2-01304	Haloferax_sp_GUBF-1-01012	Halopiger_xanaduensis-03912	Haloferax_sulfurifontis-03692	Halococcus_thailandensis-02525	Haloferax_mucosum-01870	Haloferax_volcanii_DS2_DSM_3757-02161	Haloferax_volcanii-02045	Haloferax_lucentense-01168	Haloferax_alexandrinus-02540	Halorubrum_terrestre-00024	Halorubrum_litoreum-00817	Halococcus_morrhuae-02017	Haloferax_gibonsii-01004	Haloferax_sulfurifontis-02064	Haloferax_sp_GUBF-3-00550	Haloferax_sp_GUBF-2-00058	Haloferax_sp_GUBF-1-03531	Haloferax_volcanii_DS2_DSM_3757-03451	Haloferax_volcanii-01490	Natronococcus_amylolyticus-01981	Halorubrum_lipolyticum-01602	Halorubrum_kocurii-02892	Haloferax_lucentense-01998	Haloferax_alexandrinus-01594	Halopiger_xanaduensis-04234	Natrinema_pallidum-03488	Natrinema_altunense-01713	Haloarcula_sinaiiensis-02171	Haloarcula_marismortui-04019	Haloarcula_californiae-02123	Haloferax_gibonsii-03712	Haloferax_sulfurifontis-00357	Haloferax_prahovense-03349	Haloarcula_amylolytica-03228	Haloferax_mediterranei-03450	Haloferax_denitrificans-02696	Haloarcula_japonica-01508	Halorubrum_hochstenium-00369	Haloferax_denitrificans-03316	Haloferax_sulfurifontis-03448	Haloferax_denitrificans-00342	Haloferax_sulfurifontis-00605	Halorubrum_tebenquichense-00072	Haloferax_denitrificans-02751	Halosarcina_pallida-00653	Haloferax_prahovense-02860	Halorubrum_saccharovorum-02299	Natronorubrum_tibetense-01723	Natronobacterium_gregoryi-01342	Natronorubrum_tibetense-00495	Haloterrigena_thermotolerans-03030	Natronolimnobius_innermongolicus-02540	Halorubrum_hochstenium-01491	Natronococcus_amylolyticus-00998	Haloarcula_vallismortis-03605	Natronomonas_pharaonis-02715	Halomicrobium_mukohataei-01364	Haloarcula_japonica-02854	Natrialba_chahannoensis-03727	Natrialba_magadii_DSM_3394-00017	Natrialba_magadii-03339	Natrinema_pellirubrum-02245	Halorubrum_hochstenium-01749	Halogeometricum_borinquense_DSM_11551-02538	Halogeometricum_borinquense-03700	Haloarcula_amylolytica-01314	Natronococcus_jeotagli-02871	Halosarcina_pallida-04223	Natronolimnobius_innermongolicus-02643	Haloferax_mediterranei-00109	Halopiger_xanaduensis-01826	Halorubrum_lipolyticum-02938	Haloferax_prahovense-00415	Halomicrobium_mukohataei-00172	Natronomonas_pharaonis-01727	Natrialba_hulunbeirensis-02457	Natronomonas_pharaonis-01429	Natronococcus_amylolyticus-03767	Haloferax_gibonsii-00652	Haloterrigena_limicola-01220	Natrinema_gari-02322	Natrialba_magadii_DSM_3394-04012	Natrialba_magadii-03927	Halococcus_morrhuae-02637	Halorubrum_californiensis-02455	Haloferax_sp_GUBF-3-01882	Haloferax_sp_GUBF-2-02604	Haloferax_sp_GUBF-1-02885	Haloquadratum_walsbyi-01096	Natronorubrum_bangense-04012	Halorubrum_kocurii-01577	Natrinema_altunense-00782	Halalkalicoccus_jeotgali_B3_DSM_18796-02238	Halalkalicoccus_jeotagli-02419	Haloarcula_argentinensis-03345	Haloarcula_vallismortis-00583	Natronorubrum_bangense-00660	Halorubrum_arcis-02707	Halopiger_xanaduensis-01811	Haloquadratum_walsbyi-01557	Natronobacterium_gregoryi-01763	Halorubrum_coriense-03205	Halorubrum_aidingense-02774	Natronobacterium_gregoryi-03284	Natronorubrum_sulfidifaciens-01720	Natrialba_chahannoensis-03168	Halorubrum_tebenquichense-00341	Haloferax_larsenii-00168	Halorubrum_lacusprofundi-02072	Halorubrum_coriense-02847	Halogeometricum_borinquense_DSM_11551-00378	Halogeometricum_borinquense-01726	Haloferax_gibonsii-00132	Natrialba_hulunbeirensis-03552	Haloferax_mucosum-02765	Haloferax_mediterranei-01645	Halobiforma_lacisalsi-00696	Halomicrobium_mukohataei-02708	Halosarcina_pallida-02371	Halosimplex_carlsbadense-00587	Halococcus_thailandensis-02407	Halobacterium_R1-01170	Halobacterium_NRC1-01165	Halopiger_xanaduensis-04228	Halorubrum_terrestre-02514	Halorubrum_litoreum-00453	Halorubrum_distributum_JCM_10118-02563	Halorubrum_distributum-00008	Halorubrum_arcis-02803	Halorubrum_hochstenium-00480	Haloferax_mucosum-00624	Haloferax_prahovense-02292	Natronococcus_jeotagli-01047	Halorubrum_coriense-01198	Haloferax_elongans-03071	Haloterrigena_limicola-02211	Haloarcula_sinaiiensis-03042	Haloarcula_californiae-02422	Halobacterium_R1-01345	Halobacterium_NRC1-01343	Natronococcus_jeotagli-03817	Natronomonas_pharaonis-02552	Haloferax_mediterranei-00559	Haloarcula_marismortui-03238	Natronorubrum_sulfidifaciens-01192	Halobiforma_nitratireducens-01349	Haloferax_mucosum-03032	Natrialba_magadii_DSM_3394-03748	Natrialba_magadii-01254	Halorubrum_terrestre-00985	Halorubrum_litoreum-02030	Halorubrum_distributum_JCM_10118-00986	Halorubrum_distributum-02257	Halorubrum_arcis-01544	Natronobacterium_gregoryi-00115	Natrialba_aegyptia-02766	Natronorubrum_tibetense-00938	Haloferax_volcanii_DS2_DSM_3757-02028	Haloferax_volcanii-00157	Natrinema_versiforme-01403	Halopiger_xanaduensis-03804	Haloferax_larsenii-03555	Haloterrigena_thermotolerans-01308	Halosimplex_carlsbadense-01422	Halovivax_asiaticus-02248	Halorhabdus_utahensis-00751	Halobiforma_nitratireducens-02427	Halorubrum_coriense-01300	Natronococcus_jeotagli-01935	Halococcus_thailandensis-03788	Natronomonas_pharaonis-01080	Natrialba_magadii_DSM_3394-00011	Natrialba_magadii-03345	Haloferax_elongans-01333	Natrinema_altunense-02416	Halococcus_hamelinensis-00671	Halorubrum_lipolyticum-02832	Haloterrigena_limicola-02836	Halococcus_thailandensis-03831	Natrialba_asiatica-00293	Haloterrigena_salina-03273	Halorubrum_aidingense-02345	Halorubrum_californiensis-02913	Natronomonas_pharaonis-00507	Haloferax_elongans-03496	Natronorubrum_sulfidifaciens-00465	Halalkalicoccus_jeotgali_B3_DSM_18796-03551	Halalkalicoccus_jeotagli-02635	Natrinema_altunense-00425	Natrinema_pallidum-00808	Haloferax_elongans-01623	Halococcus_morrhuae-00316	Halorubrum_lacusprofundi-01594	Natronococcus_amylolyticus-02796	Halorubrum_distributum_JCM_10118-00734	Halorubrum_distributum-02710	Halorubrum_arcis-00058	Haloferax_elongans-00426	Natrialba_taiwanensis-03651	Natrialba_magadii_DSM_3394-02084	Natrialba_magadii-03888	Haloferax_larsenii-01813	Haloferax_larsenii-02644	Halococcus_hamelinensis-01354	Haloarcula_amylolytica-02222	Haloarcula_argentinensis-00504	Natrinema_pellirubrum-02670	Haloferax_mediterranei-00025	Natronobacterium_gregoryi-00746	Halorubrum_litoreum-02276	Natrialba_taiwanensis-00754	Natrialba_aegyptia-01743	Halorubrum_terrestre-00778	Halobiforma_lacisalsi-02763	Haloferax_elongans-01317	Halorubrum_hochstenium-00253	Natrialba_asiatica-03518	Natronorubrum_sulfidifaciens-02150	Natrinema_gari-01475	Haloferax_sulfurifontis-01777	Haloarcula_sinaiiensis-00444	Halococcus_thailandensis-01937	Natronococcus_jeotagli-01951	Haloarcula_vallismortis-01132	Halosarcina_pallida-01463	Haloferax_mediterranei-01761	Halorubrum_kocurii-01323	Haloterrigena_limicola-03350	Haloferax_prahovense-02309	Haloterrigena_salina-04331	Natronorubrum_bangense-01460	Halorubrum_aidingense-00856	Haloferax_denitrificans-03578	Natronolimnobius_innermongolicus-01511	Natronorubrum_bangense-03599	Natronorubrum_bangense-01693	Natronorubrum_bangense-01082	Haloferax_mucosum-01983	Halococcus_morrhuae-01909	Halorubrum_distributum_JCM_10118-02460	Halorubrum_distributum-00289	Natronorubrum_bangense-01862	Haloarcula_japonica-00993	Haloterrigena_turkmenica-04144	Natronococcus_amylolyticus-02365	Haloarcula_californiae-00342	Haloterrigena_limicola-01556	Natronorubrum_bangense-01060	Natrinema_pallidum-01626	Natronorubrum_sulfidifaciens-03166	Halorhabdus_utahensis-00430	Halococcus_salifodinae-00350	Halomicrobium_mukohataei-01530	Natronolimnobius_innermongolicus-03640	Haloarcula_marismortui-00125	Haloarcula_californiae-01132	Natronorubrum_sulfidifaciens-02871	Halorubrum_californiensis-03407	Haloarcula_marismortui-03643	Natronorubrum_sulfidifaciens-01308	Halorubrum_aidingense-00185	Natronorubrum_bangense-00577	Halobiforma_lacisalsi-02746	Halogeometricum_borinquense_DSM_11551-00298	Halogeometricum_borinquense-03212	Halogeometricum_borinquense_DSM_11551-02121	Halogeometricum_borinquense-02242	Haloferax_mediterranei-01910	Haloferax_elongans-03587	Haloterrigena_limicola-02522	Halobiforma_nitratireducens-00250	Haloferax_sulfurifontis-00245	Haloarcula_sinaiiensis-03388	Halorubrum_hochstenium-01840	Halococcus_saccharolyticus-02052	Natrinema_versiforme-02826	Haloarcula_amylolytica-00920	Halorubrum_lacusprofundi-02644	Halococcus_saccharolyticus-02190	Natronorubrum_sulfidifaciens-02090	Halorubrum_terrestre-02421	Halorubrum_litoreum-00318	Natronorubrum_bangense-01046	Halococcus_salifodinae-03246	Halococcus_salifodinae-01411	Haloferax_gibonsii-00114	Haloferax_lucentense-02404	Natrinema_versiforme-01855	Haloferax_sp_GUBF-3-02311	Haloferax_sp_GUBF-2-01687	Haloferax_sp_GUBF-1-00628	Halorubrum_saccharovorum-00263	Natronobacterium_gregoryi-01744	Natronomonas_pharaonis-01434	Haloferax_volcanii_DS2_DSM_3757-00395	Haloferax_volcanii-02401	Haloferax_alexandrinus-00503	Natronococcus_amylolyticus-00769	Halorubrum_californiensis-00044	Haloarcula_argentinensis-00251	Haloferax_volcanii_DS2_DSM_3757-03290	Haloferax_volcanii-01651	Halobacterium_R1-01273	Halobacterium_NRC1-01271	Haloterrigena_turkmenica-00709	Natrialba_hulunbeirensis-00622	Haloferax_mucosum-02879	Natronolimnobius_innermongolicus-01008	Haloarcula_japonica-03595	Haloarcula_amylolytica-02957	Halobacterium_R1-01858	Halobacterium_NRC1-01857	Natronorubrum_tibetense-00620	Halogeometricum_borinquense_DSM_11551-02352	Halogeometricum_borinquense-02012	Natronorubrum_tibetense-02354	Haloterrigena_turkmenica-03302	Halalkalicoccus_jeotgali_B3_DSM_18796-00344	Halalkalicoccus_jeotagli-01542	Halococcus_saccharolyticus-01696	Halosimplex_carlsbadense-04318	Halobiforma_nitratireducens-03377	Natronobacterium_gregoryi-03267	Halorubrum_lipolyticum-01830	Natrinema_pellirubrum-00227	Haloterrigena_thermotolerans-03792	Natrinema_versiforme-00517	Halosarcina_pallida-01096	Haloferax_sp_GUBF-3-02452	Haloferax_sp_GUBF-2-01827	Haloferax_sp_GUBF-1-00485	Haloferax_volcanii_DS2_DSM_3757-03433	Haloferax_volcanii-01508	Halococcus_thailandensis-02166	Halobiforma_nitratireducens-01017	Haloferax_mediterranei-02825	Natronorubrum_sulfidifaciens-01999	Haloarcula_amylolytica-03145	Haloarcula_vallismortis-03365	Natrialba_taiwanensis-01421	Natrinema_pellirubrum-02177	Haloterrigena_thermotolerans-00247	Natronorubrum_tibetense-04221	Natronorubrum_bangense-00235	Haloquadratum_walsbyi-02049	Haloarcula_marismortui-01442	Haloferax_prahovense-02467	Haloferax_gibonsii-01421	Haloarcula_vallismortis-00366	Haloferax_larsenii-00789	Natronorubrum_sulfidifaciens-02249	Haloferax_lucentense-01553	Haloferax_alexandrinus-02963	Haloarcula_argentinensis-02588	Haloarcula_californiae-03115	Natrinema_altunense-01326	Haloarcula_argentinensis-02428	Haloterrigena_salina-04282	Halobiforma_nitratireducens-01288	Natronococcus_jeotagli-01045	Halobiforma_lacisalsi-00529	Haloferax_elongans-02742	Haloferax_larsenii-00947	Halococcus_hamelinensis-00117	Halobiforma_lacisalsi-01650	Natrialba_aegyptia-04278	Natrinema_versiforme-01602	Halosarcina_pallida-02050	Halorubrum_kocurii-01465	Natrialba_magadii_DSM_3394-02132	Natrialba_magadii-00277	Haloarcula_japonica-02155	Halobiforma_lacisalsi-03748	Natronococcus_amylolyticus-02515	Halococcus_saccharolyticus-00109	Halococcus_salifodinae-03176	Natrialba_hulunbeirensis-00119	Haloarcula_vallismortis-03899	Haloarcula_japonica-02650	Halococcus_hamelinensis-02273	Natronobacterium_gregoryi-01791	Natronobacterium_gregoryi-02879	Halosarcina_pallida-02202	Natrinema_versiforme-02253	Natronolimnobius_innermongolicus-00272	Haloarcula_argentinensis-03053	Natrinema_altunense-00823	Natronococcus_amylolyticus-00841	Haloterrigena_turkmenica-00177	Haloterrigena_salina-01272	Halococcus_thailandensis-02789	Natronolimnobius_innermongolicus-04527	Halococcus_hamelinensis-00466	Haloterrigena_limicola-02879	Haloarcula_argentinensis-03136	Natronococcus_amylolyticus-02172	Natronorubrum_sulfidifaciens-02446	Haloarcula_amylolytica-03962	Natrinema_pallidum-02018	Natronorubrum_tibetense-03631	Halalkalicoccus_jeotgali_B3_DSM_18796-02687	Halalkalicoccus_jeotagli-01963	Natrinema_gari-02811	Haloterrigena_thermotolerans-00655	Natrinema_altunense-02171	Haloarcula_amylolytica-03879	Haloterrigena_salina-01398	Halopiger_xanaduensis-02429	Natrinema_pallidum-01791	Natronorubrum_sulfidifaciens-01309	Haloarcula_sinaiiensis-01932	Haloarcula_marismortui-04230	Haloarcula_californiae-01911	Haloterrigena_limicola-01726	Halogeometricum_borinquense-00388	Halopiger_xanaduensis-02728	Haloarcula_vallismortis-03816	Natronolimnobius_innermongolicus-00223	Natrialba_hulunbeirensis-02345	Haloarcula_vallismortis-01462	Haloarcula_argentinensis-00104	Halogeometricum_borinquense_DSM_11551-01294	Halopiger_xanaduensis-01047	Natrinema_pellirubrum-00582	Haloterrigena_thermotolerans-01630	Halococcus_thailandensis-02375	Natronorubrum_tibetense-03634	Halorubrum_terrestre-01282	Natrinema_gari-00163	Haloterrigena_turkmenica-00806	Natronorubrum_tibetense-00114	Natronococcus_jeotagli-01792	Halobiforma_lacisalsi-02762	Natronococcus_amylolyticus-02022	Natronorubrum_bangense-02154	Haloquadratum_walsbyi-00876	Haloquadratum_walsbyi-03060	Natronomonas_pharaonis-00882	Natronococcus_amylolyticus-02168	Natrinema_pellirubrum-03985	Halobiforma_nitratireducens-01026	Haloferax_larsenii-03383	Haloquadratum_walsbyi-00122	Halorubrum_distributum_JCM_10118-00527	Halorubrum_distributum-00884	Halorubrum_arcis-00273	Natronobacterium_gregoryi-00108	Haloarcula_sinaiiensis-03520	Haloarcula_marismortui-00332	Haloarcula_californiae-03919	Haloarcula_japonica-04058	Natronolimnobius_innermongolicus-04541	Halococcus_hamelinensis-02584	Haloterrigena_turkmenica-01859	Halorubrum_coriense-02818	Natronorubrum_tibetense-00903	Haloterrigena_thermotolerans-03290	Natronolimnobius_innermongolicus-03750	Haloterrigena_limicola-01074	Haloarcula_californiae-00777	Natrialba_chahannoensis-03405	Haloterrigena_salina-01861	Halopiger_xanaduensis-04208	Natronomonas_pharaonis-00189	Haloarcula_marismortui-04311	Haloarcula_argentinensis-01779	Haloferax_mediterranei-03015	Haloferax_mucosum-02507	Haloterrigena_limicola-00324	Natronococcus_jeotagli-03766	Haloterrigena_salina-01577	Haloferax_elongans-03121	Natrinema_altunense-02741	Halosarcina_pallida-00092	Haloarcula_sinaiiensis-01851	Halalkalicoccus_jeotgali_B3_DSM_18796-02246	Halalkalicoccus_jeotagli-02409	Haloferax_mucosum-00264	Haloferax_mucosum-02549	Natronococcus_amylolyticus-02976	Natronobacterium_gregoryi-00209	Halobiforma_lacisalsi-02632	Halorubrum_litoreum-00890	Natronorubrum_tibetense-03078	Natronolimnobius_innermongolicus-03453	Halorubrum_lacusprofundi-01328	Natrinema_gari-03979	Natrinema_pallidum-00007	Natrinema_pellirubrum-01119	Haloarcula_japonica-00585	Haloquadratum_walsbyi-01582	Halopiger_xanaduensis-02256	Natronorubrum_bangense-03600	Halobiforma_nitratireducens-02434	Natronococcus_jeotagli-01790	Natronorubrum_tibetense-01804	Natronococcus_amylolyticus-01003	Halovivax_asiaticus-00214	Natrinema_altunense-03583	Haloferax_elongans-01318	Natrialba_asiatica-03623	Halorubrum_aidingense-00584	Halovivax_asiaticus-00582	Natronobacterium_gregoryi-01110	Haloferax_larsenii-00334	Haloarcula_amylolytica-02351	Halorhabdus_utahensis-00963	Halobiforma_nitratireducens-01025	Haloferax_elongans-01502	Haloferax_larsenii-00154	Natronorubrum_bangense-01070	Halobiforma_nitratireducens-00949	Halorubrum_coriense-02399	Natrinema_gari-01030	Halomicrobium_mukohataei-00389	Natrialba_aegyptia-01843	Haloterrigena_turkmenica-04936	Natronorubrum_tibetense-03633	Natrinema_gari-00734	Halococcus_salifodinae-03554	Haloarcula_marismortui-03327	Natrialba_taiwanensis-00861	Halobiforma_lacisalsi-03193	Natronococcus_amylolyticus-03918	Halorubrum_lipolyticum-00270	Haloarcula_sinaiiensis-01101	Halobiforma_nitratireducens-01053	Haloarcula_sinaiiensis-03108	Haloarcula_californiae-02487	Haloterrigena_turkmenica-00713	Natrialba_taiwanensis-01505	Natronolimnobius_innermongolicus-04528	Haloterrigena_salina-01571	Natrinema_pallidum-02894	Natrinema_gari-01028	Haloterrigena_thermotolerans-02360	Halalkalicoccus_jeotgali_B3_DSM_18796-03308	Halalkalicoccus_jeotagli-03358	Natrialba_hulunbeirensis-02724	Halosimplex_carlsbadense-00649	Haloferax_sulfurifontis-02566	Halococcus_hamelinensis-01324	Halobacterium_R1-01461	Halobacterium_NRC1-01459	Haloterrigena_salina-02404	Haloarcula_argentinensis-00830	Natrinema_altunense-03582	Haloferax_volcanii_DS2_DSM_3757-01633	Haloferax_volcanii-02378	Haloferax_lucentense-02451	Haloferax_alexandrinus-00456	Halobacterium_R1-01963	Halobacterium_NRC1-01962	Halovivax_asiaticus-01446	Haloarcula_japonica-01404	Haloferax_denitrificans-00391	Haloferax_sp_GUBF-3-01838	Haloferax_sp_GUBF-2-02559	Haloferax_sp_GUBF-1-02840	Natrinema_altunense-00418	Natrialba_magadii_DSM_3394-03259	Natrialba_magadii-00043	Natrialba_magadii_DSM_3394-00950	Natrialba_magadii-03233	Natrinema_pallidum-00006	Natronococcus_amylolyticus-00853	Natronorubrum_tibetense-03645	Halopiger_xanaduensis-03921	Haloarcula_amylolytica-01438	Natrinema_pellirubrum-03197	Natronorubrum_bangense-01084	Halorubrum_aidingense-01942	Natrinema_altunense-03581	Halomicrobium_mukohataei-01447	Natrinema_pellirubrum-02992	Haloferax_volcanii_DS2_DSM_3757-03450	Haloferax_volcanii-01491	Natronorubrum_sulfidifaciens-03417	Halococcus_hamelinensis-02265	Natronolimnobius_innermongolicus-02411	Natrinema_pallidum-01515	Natronorubrum_tibetense-03616	Natrinema_altunense-01225	Natronococcus_jeotagli-02686	Halococcus_thailandensis-01849	Haloferax_prahovense-02293	Haloferax_gibonsii-00131	Natronorubrum_sulfidifaciens-00048	Haloarcula_vallismortis-00467	Haloarcula_californiae-02316	Halococcus_morrhuae-02383	Haloarcula_argentinensis-01036	Natronolimnobius_innermongolicus-02754	Natronococcus_jeotagli-01040	Haloarcula_amylolytica-04021	Halococcus_hamelinensis-02785	Natronococcus_amylolyticus-04052	Natrinema_gari-01572	Halobiforma_lacisalsi-02789	Natronococcus_amylolyticus-00988	Halalkalicoccus_jeotgali_B3_DSM_18796-03570	Halalkalicoccus_jeotagli-02619	Natrinema_pallidum-00012	Halococcus_salifodinae-03446	Haloferax_prahovense-00461	Haloferax_gibonsii-00698	Halococcus_saccharolyticus-02689	Natronorubrum_bangense-01236	Haloferax_mediterranei-03453	Halobiforma_lacisalsi-00290	Halorubrum_terrestre-00291	Halorubrum_arcis-00646	Haloarcula_sinaiiensis-00216	Natrinema_versiforme-02206	Natronococcus_amylolyticus-00270	Haloarcula_californiae-02671	Halorubrum_saccharovorum-01517	Halococcus_morrhuae-01207	Natronorubrum_bangense-01045	Halobiforma_lacisalsi-02785	Halobiforma_nitratireducens-02784	Natrinema_gari-01029	Halorubrum_californiensis-01510	Natrialba_taiwanensis-00748	Natronolimnobius_innermongolicus-00167	Natrinema_versiforme-00718	Natronorubrum_sulfidifaciens-00692	Halorubrum_kocurii-01046	Haloterrigena_salina-02985	Natrinema_gari-01020	Haloterrigena_turkmenica-01649	Halobiforma_lacisalsi-02779	Natronorubrum_tibetense-03283	Halococcus_saccharolyticus-02587	Halopiger_xanaduensis-01605	Haloterrigena_thermotolerans-02356	Natrinema_versiforme-00999	Natronococcus_amylolyticus-03951	Natronorubrum_sulfidifaciens-03345	Natronorubrum_tibetense-01914	Natrinema_pellirubrum-02995	Haloterrigena_thermotolerans-02149	Halococcus_salifodinae-01050	Halopiger_xanaduensis-04237	Natrinema_versiforme-01216	Natronobacterium_gregoryi-00754	Halorubrum_distributum_JCM_10118-00230	Halorubrum_distributum-01444	Natronorubrum_bangense-02083	Natronolimnobius_innermongolicus-03908	Haloarcula_japonica-03440	Natronorubrum_bangense-01032	Halococcus_hamelinensis-00909	Natronorubrum_tibetense-04013	Haloterrigena_limicola-02179	Natronolimnobius_innermongolicus-01936	Natrinema_gari-01035	Natrinema_pallidum-01216	Natronococcus_amylolyticus-00990	Haloferax_mediterranei-01924	Halosimplex_carlsbadense-01491	Natrialba_chahannoensis-02906	Natronolimnobius_innermongolicus-00435	Haloferax_lucentense-01713	Haloferax_denitrificans-03594	Natronobacterium_gregoryi-00212	Halorubrum_aidingense-02876	Natronorubrum_bangense-01967	Natronobacterium_gregoryi-02588	Halalkalicoccus_jeotgali_B3_DSM_18796-00505	Halalkalicoccus_jeotagli-01700	Natrialba_hulunbeirensis-00565	Natrialba_chahannoensis-03359	Haloarcula_sinaiiensis-00935	Haloarcula_marismortui-01742	Natronococcus_jeotagli-00225	Natronobacterium_gregoryi-03758	Natronococcus_jeotagli-01042	Haloterrigena_limicola-02291	Halobiforma_nitratireducens-02973	Natronorubrum_bangense-01089	Halorubrum_tebenquichense-01763	Haloferax_alexandrinus-03124	Halorubrum_terrestre-02797	Halorubrum_litoreum-00583	Halorubrum_arcis-02204	Haloarcula_vallismortis-02956	Halorhabdus_utahensis-01378	Haloarcula_californiae-03791	Haloterrigena_thermotolerans-00354	Halomicrobium_mukohataei-01794	Natronobacterium_gregoryi-03266	Natrialba_magadii_DSM_3394-00425	Natrialba_magadii-02028	Haloferax_sulfurifontis-02399	Natrialba_chahannoensis-03733	Halorubrum_kocurii-02579	Natronococcus_amylolyticus-01615	Haloarcula_sinaiiensis-01992	Halococcus_hamelinensis-01279	Haloterrigena_turkmenica-03733	Natrialba_hulunbeirensis-00212	Haloarcula_vallismortis-03756	Natrinema_pallidum-01411	Halococcus_thailandensis-03845	Halobiforma_lacisalsi-00861	Natrialba_asiatica-03512	Halobiforma_lacisalsi-03650	Natrialba_hulunbeirensis-01162	Natronorubrum_sulfidifaciens-01526	Natrinema_pellirubrum-03481	Halopiger_xanaduensis-00236	Halococcus_morrhuae-00953	Natrialba_magadii_DSM_3394-00114	Natrialba_magadii-02341	Natrialba_magadii_DSM_3394-02742	Natrialba_magadii-01483	Natronorubrum_sulfidifaciens-01324	Natronorubrum_sulfidifaciens-01294	Natronorubrum_tibetense-01803	Natrialba_hulunbeirensis-01198	Haloterrigena_thermotolerans-01433	Natrialba_aegyptia-01737	Natrialba_chahannoensis-02378	Halopiger_xanaduensis-03924	Natronococcus_jeotagli-03111	Haloarcula_marismortui-04170	Natronobacterium_gregoryi-02883	Halovivax_asiaticus-00180	Haloferax_sulfurifontis-02063	Natrialba_chahannoensis-02728	Haloarcula_argentinensis-03200	Natronorubrum_sulfidifaciens-01325	Natronorubrum_bangense-01646	Haloarcula_californiae-01971	Natronococcus_jeotagli-01041	Halorubrum_distributum_JCM_10118-02825	Halorubrum_distributum-01767	Halopiger_xanaduensis-02860	Natrialba_asiatica-02918	Natrialba_magadii_DSM_3394-00846	Natrialba_magadii-03589	Haloferax_sp_GUBF-3-02468	Haloferax_sp_GUBF-2-01843	Haloferax_sp_GUBF-1-00469	Halococcus_hamelinensis-03080	Natrinema_pallidum-00801	Natrinema_altunense-02235	Halorubrum_lacusprofundi-02947	Haloterrigena_turkmenica-04583	Halomicrobium_mukohataei-01057	Haloterrigena_limicola-02178	Natronorubrum_tibetense-02956	Natronococcus_jeotagli-02719	Halovivax_asiaticus-01839	Natrialba_aegyptia-04230	Natrinema_gari-01322	Natronomonas_pharaonis-00490	Natrialba_magadii_DSM_3394-03625	Natrialba_magadii-01133	Halorubrum_tebenquichense-00483	Natrinema_versiforme-03270	Halorubrum_lipolyticum-01015	Natronomonas_pharaonis-00491	Haloarcula_vallismortis-02770	Natrialba_asiatica-01085	Natronococcus_jeotagli-03265	Haloterrigena_thermotolerans-02639	Natronolimnobius_innermongolicus-02808	Natrialba_aegyptia-02562	Natronorubrum_bangense-01081	Natrialba_hulunbeirensis-01384	Haloterrigena_thermotolerans-02838	Natrialba_hulunbeirensis-03659	Halorubrum_coriense-02035	Haloterrigena_turkmenica-04274	Natrialba_taiwanensis-01189	Natronococcus_amylolyticus-02670	Natronolimnobius_innermongolicus-01940	Haloterrigena_limicola-02398	Natrialba_taiwanensis-02800	Haloterrigena_salina-03133	Natronorubrum_sulfidifaciens-01958	Natrialba_hulunbeirensis-02463	Haloarcula_argentinensis-00634	Halococcus_thailandensis-02121	Halopiger_xanaduensis-00857	Haloterrigena_salina-04045	Halococcus_salifodinae-01266	Halococcus_saccharolyticus-01598	Haloterrigena_limicola-03447	Haloarcula_marismortui-03512	Natrialba_aegyptia-01142	Halobiforma_lacisalsi-03511	Natrinema_altunense-03588	Haloterrigena_limicola-00766	Natrialba_magadii_DSM_3394-02007	Natrialba_magadii-03811	Haloterrigena_turkmenica-00805	Halobiforma_lacisalsi-02769	Haloterrigena_thermotolerans-02637	Haloterrigena_limicola-02185	Natronococcus_jeotagli-04127	Natrinema_gari-02576	Natrialba_chahannoensis-00166	Halobiforma_lacisalsi-00082	Natronorubrum_tibetense-03620	Natrialba_taiwanensis-02673	Haloarcula_amylolytica-01050	Natrinema_pellirubrum-02840	Halococcus_saccharolyticus-03262	Haloferax_mucosum-03046	Natronorubrum_sulfidifaciens-02092	Natrialba_aegyptia-04052	Haloterrigena_turkmenica-00074	Natronorubrum_bangense-01029	Haloterrigena_salina-01574	Natrinema_pallidum-01416	Natrinema_pallidum-00011	Halobiforma_nitratireducens-01031	Haloferax_mucosum-02121	Halococcus_thailandensis-03802	Halobiforma_nitratireducens-01054	Haloferax_prahovense-03777	Haloferax_gibonsii-03266	Halorubrum_saccharovorum-02714	Halorubrum_lacusprofundi-00330	Halococcus_thailandensis-02829	Natrinema_pellirubrum-03774	Natronorubrum_sulfidifaciens-01297	Natrialba_aegyptia-01016	Halosarcina_pallida-03708	Haloferax_sulfurifontis-03757	Natrialba_taiwanensis-03840	Natrialba_asiatica-00101	Natrialba_aegyptia-02964	Natrinema_gari-01481	Natronorubrum_tibetense-00490	Halopiger_xanaduensis-04257	Halococcus_salifodinae-01104	Natronorubrum_tibetense-04093	Natrialba_chahannoensis-03867	Natronococcus_amylolyticus-03112	Natrialba_chahannoensis-02727	Haloarcula_japonica-00488	Natronorubrum_sulfidifaciens-01331	Halosarcina_pallida-03591	Halobiforma_nitratireducens-01050	Natrialba_hulunbeirensis-00623	Natrinema_pallidum-03233	Natrinema_altunense-01996	Natronococcus_amylolyticus-00338	Haloferax_lucentense-01698	Haloferax_alexandrinus-03109	Natronorubrum_tibetense-02345	Natronococcus_amylolyticus-02989	Haloarcula_argentinensis-00188	Haloferax_denitrificans-03429	Haloterrigena_salina-02735	Natrinema_altunense-01321	Halorubrum_hochstenium-01972	Natrinema_altunense-03587	Halopiger_xanaduensis-00671	Halosimplex_carlsbadense-03467	Haloarcula_sinaiiensis-03442	Halococcus_thailandensis-03793	Natrinema_gari-01034	Halogeometricum_borinquense_DSM_11551-03037	Halogeometricum_borinquense-00786	Natrialba_hulunbeirensis-03509	Natronococcus_jeotagli-00724	Haloarcula_japonica-02709	Haloarcula_marismortui-00071	Haloarcula_californiae-01186	Natronorubrum_sulfidifaciens-01327	Halopiger_xanaduensis-04217	Natronobacterium_gregoryi-00984	Natrialba_asiatica-00596	Haloarcula_japonica-02442	Natronolimnobius_innermongolicus-04520	Natrialba_aegyptia-00997	Natrinema_pellirubrum-03772	Natronorubrum_tibetense-03619	Halobiforma_lacisalsi-02376	Halococcus_saccharolyticus-02663	Natronolimnobius_innermongolicus-04046	Halorubrum_kocurii-02293	Halorubrum_lacusprofundi-02179	Natronorubrum_bangense-03434	Halobiforma_nitratireducens-01023	Haloterrigena_thermotolerans-03785	Natronobacterium_gregoryi-00211	Haloarcula_amylolytica-02268	Haloterrigena_limicola-02660	Halococcus_salifodinae-03527	Natronomonas_pharaonis-02658	Haloterrigena_salina-02391	Natrialba_magadii_DSM_3394-00507	Natrialba_magadii-01948	Haloarcula_vallismortis-02642	Natrialba_chahannoensis-02867	Natrinema_versiforme-03105	Natronomonas_pharaonis-01950	Haloferax_elongans-02651	Natronobacterium_gregoryi-03268	Natronorubrum_bangense-01039	Halogeometricum_borinquense_DSM_11551-02587	Halogeometricum_borinquense-03577	Haloferax_larsenii-01042	Natronococcus_amylolyticus-04427	Halobiforma_lacisalsi-02786	Natrialba_hulunbeirensis-00621	Halovivax_asiaticus-01664	Natronolimnobius_innermongolicus-00196	Natrialba_magadii_DSM_3394-03261	Natrialba_magadii-00045	Halobiforma_lacisalsi-00563	Haloferax_volcanii_DS2_DSM_3757-00886	Haloferax_volcanii-02898	Natronococcus_amylolyticus-03119	Haloferax_lucentense-03465	Haloferax_alexandrinus-01017	Halococcus_salifodinae-02331	Haloferax_denitrificans-02440	Halobiforma_nitratireducens-01690	Natronomonas_pharaonis-01504	Natronococcus_amylolyticus-03521	Haloferax_sp_GUBF-3-03050	Haloferax_sp_GUBF-2-03059	Haloferax_sp_GUBF-1-01159	Halalkalicoccus_jeotgali_B3_DSM_18796-03274	Halalkalicoccus_jeotagli-03324	Haloarcula_amylolytica-00827	Halobiforma_lacisalsi-02759	Halococcus_hamelinensis-02980	Halococcus_morrhuae-01684	Haloferax_sulfurifontis-01453	Halosarcina_pallida-00483	Natronorubrum_sulfidifaciens-02861	Haloferax_prahovense-01096	Halovivax_asiaticus-00338	Natrinema_pellirubrum-00780	Haloterrigena_thermotolerans-03524	Natrialba_magadii_DSM_3394-02085	Natrialba_magadii-03889	Natronobacterium_gregoryi-00680	Haloferax_mucosum-00746	Natrialba_hulunbeirensis-01068	Natronolimnobius_innermongolicus-00193	Natronorubrum_tibetense-03649	Halovivax_asiaticus-00456	Natrialba_chahannoensis-02976	Halorubrum_saccharovorum-03026	Halalkalicoccus_jeotgali_B3_DSM_18796-03009	Halalkalicoccus_jeotagli-03061	Haloterrigena_turkmenica-01468	Natrialba_taiwanensis-03354	Haloferax_gibonsii-03119	Halorubrum_hochstenium-01927	Halococcus_saccharolyticus-01943	Natrialba_hulunbeirensis-00163	Natrinema_pallidum-00722	Natrialba_asiatica-02771	Halorubrum_kocurii-01196	Halorubrum_lacusprofundi-02763	Natronolimnobius_innermongolicus-04542	Natronorubrum_tibetense-03284	Halorubrum_terrestre-02650	Halorubrum_litoreum-00724	Halorubrum_distributum_JCM_10118-02976	Halorubrum_distributum-01616	Halorubrum_arcis-02344	Natronobacterium_gregoryi-01406	Natrialba_taiwanensis-02652	Natronococcus_amylolyticus-04130	Natrialba_asiatica-01130	Halobiforma_lacisalsi-02226	Halorubrum_lipolyticum-00120	Natrinema_gari-02961	Natronobacterium_gregoryi-00208	Natrialba_taiwanensis-01403	Halobiforma_lacisalsi-02788	Natrialba_aegyptia-03325	Haloarcula_marismortui-00996	Haloarcula_californiae-01861	Haloterrigena_turkmenica-03512	Haloarcula_sinaiiensis-04332	Natrialba_taiwanensis-01145	Natronorubrum_tibetense-02518	Halobiforma_nitratireducens-02115	Halobacterium_R1-02328	Halobacterium_NRC1-02231	Halorubrum_tebenquichense-01213	Natrialba_chahannoensis-02425	Halorubrum_coriense-01989	Natronorubrum_sulfidifaciens-01302	Natronorubrum_bangense-00587	Haloterrigena_turkmenica-04947	Natrialba_magadii_DSM_3394-02693	Natrialba_magadii-01433	Halobiforma_lacisalsi-02765	Natronorubrum_sulfidifaciens-01303	Halogeometricum_borinquense_DSM_11551-00137	Halogeometricum_borinquense-03063	Natrialba_aegyptia-02606	Natronobacterium_gregoryi-00210	Haloterrigena_limicola-02994	Natronobacterium_gregoryi-01419	Halorubrum_lipolyticum-03043	Natronococcus_jeotagli-00983	Natronorubrum_bangense-01083	Natrialba_magadii_DSM_3394-04060	Natrialba_magadii-03975	Haloterrigena_limicola-00428	Halorubrum_aidingense-02701	Natronococcus_jeotagli-00459	Halorubrum_californiensis-01657	Halorubrum_kocurii-02775	Halobiforma_lacisalsi-02603	Natronococcus_amylolyticus-00987	Natrinema_pellirubrum-02181	Haloterrigena_thermotolerans-00251	Natrinema_versiforme-01093	Halalkalicoccus_jeotgali_B3_DSM_18796-02697	Halalkalicoccus_jeotagli-01954	Haloterrigena_limicola-03329	Halorubrum_kocurii-02823	Natronorubrum_bangense-01802	Halorubrum_saccharovorum-00659	Haloterrigena_salina-04555	Halorubrum_californiensis-02927	Natronococcus_amylolyticus-04215	Natrialba_chahannoensis-03031	Natrialba_taiwanensis-03205	Natronorubrum_tibetense-02540	Halorhabdus_utahensis-02302	Natronolimnobius_innermongolicus-01527	Halorubrum_aidingense-00490	Haloterrigena_turkmenica-01446	Natronorubrum_sulfidifaciens-01326	Haloquadratum_walsbyi-00289	Natrialba_asiatica-01583	Natronorubrum_bangense-00384	Natronorubrum_tibetense-03650	Halobiforma_nitratireducens-01052	Halorubrum_lipolyticum-01601	Halopiger_xanaduensis-04239	Natrialba_asiatica-01676	Natrialba_hulunbeirensis-01011	Halovivax_asiaticus-00740	Halorubrum_lipolyticum-03023	Halorubrum_lacusprofundi-02005	Halorubrum_hochstenium-00260	Halobiforma_nitratireducens-02223	Halorhabdus_utahensis-02033	Natronobacterium_gregoryi-01417	Halorubrum_coriense-02963	Halorubrum_aidingense-02686	Halopiger_xanaduensis-00524	Halobiforma_lacisalsi-02787	Natronolimnobius_innermongolicus-02729	Haloarcula_argentinensis-03093	Halorubrum_terrestre-02509	Halorubrum_litoreum-00444	Halorubrum_arcis-02794	Halorubrum_distributum_JCM_10118-02536	Halorubrum_distributum-02331	Natrialba_taiwanensis-03324	Natrialba_aegyptia-02320	Natrinema_gari-02349	Natronorubrum_sulfidifaciens-00552	Natronobacterium_gregoryi-01476	Natronolimnobius_innermongolicus-01670	Natrialba_asiatica-02789	Haloterrigena_limicola-02638	Natronococcus_jeotagli-00642	Natronorubrum_tibetense-01797	Halovivax_asiaticus-00761	Natrialba_magadii_DSM_3394-03788	Natrialba_magadii-01294	Halosarcina_pallida-02129	Natrinema_versiforme-02831	Halorubrum_saccharovorum-02162	Halopiger_xanaduensis-00226	Halobiforma_lacisalsi-03991	Halorubrum_coriense-01206	Haloarcula_amylolytica-03920	Halobiforma_lacisalsi-02624	Natrinema_altunense-01718	Natrinema_altunense-01755	Halopiger_xanaduensis-00543	Natrialba_magadii_DSM_3394-00551	Natrialba_magadii-01905	Haloarcula_vallismortis-03858	Natronococcus_amylolyticus-01084	Natrinema_pallidum-03483	Natrialba_chahannoensis-02046	Halorubrum_distributum_JCM_10118-02514	Halorubrum_distributum-02352	Haloarcula_sinaiiensis-01892	Natrinema_pellirubrum-00219	Halorubrum_litoreum-00372	Halorubrum_arcis-02761	Haloterrigena_limicola-02215	Haloarcula_californiae-01871	Haloarcula_marismortui-04270	Halorubrum_terrestre-02477	Halobiforma_nitratireducens-01360	Haloarcula_japonica-01116	Halorubrum_tebenquichense-02900	Halosimplex_carlsbadense-03965	Haloterrigena_thermotolerans-03757	Natronococcus_amylolyticus-03122	Halorubrum_coriense-01238	Natrinema_pallidum-03464	Halorubrum_californiensis-00087	Haloterrigena_turkmenica-03122	Natrinema_pellirubrum-00197	Natronomonas_pharaonis-01175	Halococcus_salifodinae-00596	Haloarcula_sinaiiensis-02939	Haloarcula_marismortui-03113	Haloferax_mucosum-00829	Natrialba_chahannoensis-01798	Haloferax_sp_GUBF-3-02968	Haloferax_sp_GUBF-2-02978	Haloferax_sp_GUBF-1-03251	Halorubrum_tebenquichense-00804	Natronococcus_amylolyticus-01004	Natronococcus_amylolyticus-00995	Halorubrum_hochstenium-00190	Haloferax_volcanii_DS2_DSM_3757-00778	Haloferax_volcanii-02788	Haloferax_lucentense-03549	Haloferax_alexandrinus-00907	Haloferax_mediterranei-00675	Natronolimnobius_innermongolicus-00761	Natrialba_magadii_DSM_3394-02083	Natrialba_magadii-03887	Natrialba_chahannoensis-02729	Halosimplex_carlsbadense-02535	Halogeometricum_borinquense_DSM_11551-02685	Halogeometricum_borinquense-03674	Haloferax_mediterranei-03520	Halorhabdus_utahensis-02821	Haloferax_mediterranei-03290	Haloferax_mucosum-00931	Natrialba_asiatica-02994	Halopiger_xanaduensis-04241	Halorubrum_lipolyticum-02623	Natrialba_chahannoensis-00250	Halorubrum_arcis-02863	Halorubrum_terrestre-02576	Halorubrum_litoreum-00522	Halorubrum_distributum_JCM_10118-02625	Halorubrum_distributum-00072	Halorubrum_coriense-01136	Halorubrum_californiensis-02863	Haloferax_prahovense-01190	Haloferax_gibonsii-00197	Haloferax_sulfurifontis-02821	Haloferax_denitrificans-01035	Haloarcula_argentinensis-03390	Halobiforma_nitratireducens-01051	Halorubrum_distributum_JCM_10118-02791	Halorubrum_distributum-01801	Haloferax_mediterranei-00762	Halorubrum_saccharovorum-02615	Halorubrum_terrestre-02833	Halorubrum_arcis-02165	Halorubrum_litoreum-00549	Halopiger_xanaduensis-04214	Halorubrum_aidingense-00234	Natrialba_taiwanensis-02876	Halorubrum_lacusprofundi-02443	Halorubrum_kocurii-01674	Natronorubrum_bangense-01038	Natronorubrum_tibetense-02769
Halalkalicoccus_jeotagli-00101	Halalkalicoccus_jeotgali_B3_DSM_18796-02011	Halorubrum_saccharovorum-03180	Natronococcus_jeotagli-02317	Haloterrigena_turkmenica-00648	Haloferax_larsenii-03447	Haloferax_elongans-03389	Haloferax_mucosum-00587	Halosarcina_pallida-01049	Haloarcula_vallismortis-02578	Haloarcula_amylolytica-01803	Haloarcula_japonica-00077	Natronorubrum_tibetense-00836	Natronococcus_amylolyticus-02341	Haloterrigena_salina-02937	Haloferax_sp_GUBF-3-02724	Haloferax_sp_GUBF-2-00286	Haloferax_sp_GUBF-1-03303	Haloferax_gibonsii-03887	Haloferax_mediterranei-03573	Haloferax_lucentense-01907	Haloarcula_sinaiiensis-03805	Haloarcula_marismortui-00808	Haloarcula_californiae-01281	Haloferax_volcanii_DS2_DSM_3757-01788	Haloferax_volcanii-00451	Haloferax_alexandrinus-01684	Haloquadratum_walsbyi-00716	Haloarcula_amylolytica-03316	Halogeometricum_borinquense_DSM_11551-03766	Halogeometricum_borinquense-03766	Natronorubrum_tibetense-04082	Halobiforma_lacisalsi-01602	Haloarcula_argentinensis-03429	Haloterrigena_turkmenica-04382	Haloferax_sulfurifontis-02095	Halovivax_asiaticus-01451	Natronobacterium_gregoryi-02304	Haloferax_denitrificans-03620	Haloferax_lucentense-01738	Haloferax_alexandrinus-03149	Haloferax_sp_GUBF-3-02494	Haloferax_sp_GUBF-2-01869	Haloferax_sp_GUBF-1-00443	Haloarcula_argentinensis-03984	Haloferax_prahovense-02269	Haloarcula_sinaiiensis-02263	Haloarcula_marismortui-03928	Haloarcula_californiae-02207	Haloarcula_japonica-02940	Haloferax_gibonsii-01584	Haloferax_volcanii_DS2_DSM_3757-03473	Haloferax_volcanii-01465	Halorubrum_aidingense-01234	Natrialba_taiwanensis-03610	Natrialba_asiatica-00334	Halococcus_salifodinae-01678	Halorubrum_distributum_JCM_10118-02478	Halorubrum_distributum-00307	Halorubrum_arcis-02725	Haloferax_larsenii-00130	Halorubrum_litoreum-00337	Haloferax_elongans-03235	Halococcus_salifodinae-03749	Halorubrum_terrestre-02440	Haloarcula_vallismortis-03512	Halorubrum_lacusprofundi-00970	Natrialba_aegyptia-03076	Natrialba_hulunbeirensis-01456	Halorubrum_lipolyticum-01454	Natrialba_magadii-02332	Natrialba_magadii_DSM_3394-00123	Halococcus_saccharolyticus-03117	Halorubrum_californiensis-03164	Natronococcus_jeotagli-03386	Halobiforma_lacisalsi-00417	Halococcus_saccharolyticus-00943	Natronorubrum_bangense-00906	Natronorubrum_sulfidifaciens-01156	Halogeometricum_borinquense_DSM_11551-02812	Halogeometricum_borinquense-01454	Haloferax_sulfurifontis-03645	Haloarcula_japonica-01558	Haloterrigena_limicola-00232	Haloarcula_vallismortis-02052	Halomicrobium_mukohataei-02658	Haloferax_prahovense-03506	Haloferax_gibonsii-03400	Haloferax_sp_GUBF-3-00092	Haloferax_sp_GUBF-2-00595	Haloferax_sp_GUBF-1-00091	Haloferax_alexandrinus-00278	Haloarcula_californiae-03070	Haloarcula_marismortui-01592	Haloferax_volcanii_DS2_DSM_3757-00309	Haloferax_volcanii-03770	Halorubrum_californiensis-02947	Haloarcula_japonica-03555	Halorubrum_coriense-01227	Haloarcula_amylolytica-03101	Halorubrum_saccharovorum-01430	Haloarcula_sinaiiensis-01054	Halorubrum_terrestre-02490	Haloarcula_argentinensis-02546	Halorubrum_litoreum-00383	Halorubrum_arcis-02774	Halosarcina_pallida-01491	Haloferax_lucentense-02569	Haloferax_volcanii_DS2_DSM_3757-01377	Haloferax_volcanii-03343	Haloferax_alexandrinus-01459	Halosimplex_carlsbadense-00307	Halorubrum_aidingense-00556	Haloferax_sp_GUBF-3-03494	Haloferax_sp_GUBF-2-03502	Haloferax_sp_GUBF-1-01600	Halobiforma_lacisalsi-02524	Halalkalicoccus_jeotgali_B3_DSM_18796-01100	Halalkalicoccus_jeotagli-01024	Haloarcula_argentinensis-00820	Haloferax_denitrificans-02083	Haloferax_sulfurifontis-00045	Haloarcula_sinaiiensis-03118	Haloarcula_marismortui-03337	Haloarcula_californiae-02497	Haloferax_gibonsii-02673	Haloarcula_vallismortis-01231	Haloarcula_vallismortis-01290	Haloarcula_amylolytica-01223	Haloferax_mucosum-02309	Haloarcula_argentinensis-01825	Haloquadratum_walsbyi-02002	Haloarcula_japonica-01293	Haloferax_mediterranei-01195	Halogeometricum_borinquense_DSM_11551-03512	Halogeometricum_borinquense-01264	Haloferax_elongans-02151	Natrialba_taiwanensis-00824	Haloferax_larsenii-01562	Natrialba_asiatica-03590	Haloquadratum_walsbyi-02231	Haloferax_volcanii_DS2_DSM_3757-03170	Haloferax_volcanii-01758	Haloarcula_japonica-03361	Haloarcula_argentinensis-02324	Haloarcula_marismortui-00791	Haloarcula_marismortui-01827	Haloarcula_californiae-01264	Haloarcula_vallismortis-03078	Haloferax_denitrificans-03319	Haloarcula_sinaiiensis-00853	Haloarcula_californiae-03736	Haloarcula_vallismortis-02548	Haloarcula_argentinensis-03956	Haloarcula_japonica-00094	Haloterrigena_salina-00630	Haloarcula_sinaiiensis-03788	Natronococcus_amylolyticus-02136	Haloterrigena_turkmenica-02989	Haloarcula_amylolytica-02871	Haloarcula_amylolytica-01832	Haloterrigena_salina-04411	Haloferax_sp_GUBF-3-02207	Haloferax_sp_GUBF-2-01584	Haloferax_sp_GUBF-1-00732	Haloferax_lucentense-01448	Haloferax_alexandrinus-02823	Halogeometricum_borinquense_DSM_11551-02348	Halogeometricum_borinquense-02016	Halorubrum_kocurii-00267	Halorubrum_hochstenium-00406	Halorubrum_terrestre-00848	Halorubrum_litoreum-02345	Halorubrum_distributum_JCM_10118-00665	Halorubrum_distributum-02779	Halorubrum_arcis-00129	Halorubrum_tebenquichense-01589	Halorubrum_aidingense-02897	Haloferax_sulfurifontis-00354	Haloferax_gibonsii-01306	Halosarcina_pallida-02526	Natronomonas_pharaonis-00088	Halorubrum_coriense-00789	Natrialba_taiwanensis-00165	Haloferax_mediterranei-01648	Natronorubrum_tibetense-04348	Haloferax_elongans-01620	Haloferax_larsenii-02641	Haloferax_prahovense-02576	Natronomonas_pharaonis-02216	Natrialba_asiatica-01799	Haloferax_larsenii-03308	Halorubrum_lipolyticum-03151	Natronococcus_jeotagli-02980	Halorubrum_lacusprofundi-01906	Halorubrum_kocurii-00711	Haloterrigena_turkmenica-03174	Halosarcina_pallida-01885	Halobiforma_nitratireducens-00380	Natrialba_chahannoensis-01623	Natronococcus_amylolyticus-02112	Haloterrigena_salina-01419	Halorubrum_aidingense-02282	Haloquadratum_walsbyi-02615	Haloferax_elongans-03209	Halorubrum_coriense-02512	Halorubrum_saccharovorum-00534	Haloquadratum_walsbyi-02482	Haloferax_elongans-03241	Halococcus_morrhuae-02819	Haloferax_sp_GUBF-3-02657	Haloferax_sp_GUBF-2-00218	Haloferax_sp_GUBF-1-03372	Haloferax_mucosum-02768	Haloferax_prahovense-03233	Haloferax_gibonsii-03823	Haloferax_sulfurifontis-03543	Haloquadratum_walsbyi-02951	Haloferax_volcanii_DS2_DSM_3757-01849	Haloferax_volcanii-00512	Haloferax_denitrificans-00635	Natronomonas_pharaonis-01157	Haloferax_lucentense-00115	Haloferax_alexandrinus-01746	Natronomonas_pharaonis-00245	Natronorubrum_tibetense-00361	Haloferax_sulfurifontis-03611	Haloferax_denitrificans-00720	Haloferax_elongans-01859	Halorubrum_lacusprofundi-00452	Natrinema_versiforme-02604	Natronorubrum_bangense-03542	Natrinema_altunense-00934	Haloarcula_marismortui-02906	Haloferax_larsenii-02943	Halorubrum_saccharovorum-01584	Haloarcula_argentinensis-01235	Natrinema_pallidum-00445	Haloarcula_japonica-00214	Haloquadratum_walsbyi-01382	Haloterrigena_turkmenica-02734	Haloferax_mediterranei-02965	Natronorubrum_tibetense-02811	Haloterrigena_thermotolerans-01031	Natronorubrum_tibetense-02799	Halosarcina_pallida-01693	Haloarcula_argentinensis-02514	Natrinema_versiforme-02593	Natronorubrum_sulfidifaciens-03105	Natrinema_pellirubrum-01409	Haloarcula_vallismortis-02019	Natronolimnobius_innermongolicus-01614	Natronobacterium_gregoryi-03081	Haloarcula_marismortui-01658	Haloarcula_californiae-03874	Natronomonas_pharaonis-01866	Haloarcula_japonica-03525	Halococcus_hamelinensis-01122	Haloarcula_sinaiiensis-01020	Natronomonas_pharaonis-00903	Haloarcula_amylolytica-03045	Haloterrigena_turkmenica-00294	Natronorubrum_sulfidifaciens-01482	Haloferax_prahovense-00632	Halorubrum_coriense-00848	Natronorubrum_bangense-00301	Haloferax_denitrificans-00505	Halosarcina_pallida-01863	Halovivax_asiaticus-01062	Haloferax_lucentense-00708	Natrialba_taiwanensis-01848	Haloarcula_sinaiiensis-03411	Haloarcula_marismortui-00102	Haloarcula_californiae-01155	Haloferax_alexandrinus-02076	Haloarcula_japonica-00181	Haloarcula_amylolytica-02258	Halorubrum_lipolyticum-03152	Haloarcula_vallismortis-01014	Haloarcula_argentinensis-00217	Halorubrum_saccharovorum-00533	Natrialba_asiatica-01919	Natrialba_aegyptia-03752	Halorubrum_coriense-02511	Halorubrum_kocurii-00266	Halorubrum_terrestre-00849	Halorubrum_distributum_JCM_10118-00664	Halorubrum_distributum-02780	Halorubrum_arcis-00130	Halorubrum_lacusprofundi-01905	Halorubrum_aidingense-02281	Halorubrum_litoreum-02346	Halosarcina_pallida-01694	Halobiforma_lacisalsi-01601	Halorubrum_hochstenium-00405	Halococcus_salifodinae-02485	Natronorubrum_tibetense-00835	Halorubrum_tebenquichense-01590	Natronobacterium_gregoryi-02305	Natronorubrum_tibetense-00360	Haloferax_mucosum-02767	Halococcus_saccharolyticus-00942	Halococcus_salifodinae-01677	Haloarcula_argentinensis-00821	Haloarcula_japonica-01294	Haloarcula_amylolytica-01224	Haloarcula_marismortui-03336	Haloarcula_sinaiiensis-03117	Haloarcula_californiae-02496	Haloferax_gibonsii-03822	Haloferax_sulfurifontis-03612	Haloferax_denitrificans-00721	Haloarcula_vallismortis-01230	Haloferax_larsenii-02642	Halovivax_asiaticus-01452	Haloferax_prahovense-03234	Natronorubrum_bangense-03541	Natronomonas_pharaonis-00904	Haloferax_mediterranei-01647	Haloterrigena_turkmenica-04381	Halorubrum_californiensis-02948	Halobiforma_lacisalsi-00418	Haloferax_elongans-01621	Natronococcus_amylolyticus-02342	Haloferax_sp_GUBF-3-02206	Haloferax_sp_GUBF-2-01583	Haloferax_sp_GUBF-1-00733	Haloterrigena_salina-02938	Haloferax_volcanii_DS2_DSM_3757-01850	Haloferax_volcanii-00513	Haloferax_lucentense-00114	Haloferax_alexandrinus-01747	Haloarcula_californiae-01280	Haloferax_volcanii_DS2_DSM_3757-03169	Haloferax_volcanii-01759	Natrialba_taiwanensis-01847	Haloferax_gibonsii-01305	Haloferax_prahovense-02577	Haloferax_lucentense-01447	Haloferax_alexandrinus-02822	Haloferax_sp_GUBF-3-02656	Haloferax_sp_GUBF-2-00217	Haloferax_sp_GUBF-1-03373	Halorubrum_terrestre-02489	Haloarcula_vallismortis-02577	Halorubrum_litoreum-00382	Halorubrum_arcis-02773	Halorubrum_coriense-01228	Haloarcula_marismortui-00807	Haloarcula_amylolytica-01804	Haloarcula_sinaiiensis-03804	Haloferax_denitrificans-00634	Haloarcula_vallismortis-01291	Haloarcula_argentinensis-03983	Haloferax_sulfurifontis-03542	Haloarcula_japonica-00078	Natronorubrum_tibetense-04083	Haloferax_denitrificans-03318	Haloferax_gibonsii-03888	Halovivax_asiaticus-01063	Haloferax_mucosum-00586	Natrialba_aegyptia-03753	Halococcus_morrhuae-02061	Natrialba_aegyptia-03077	Natrialba_asiatica-01918	Haloferax_sulfurifontis-00355	Haloarcula_japonica-00213	Haloarcula_sinaiiensis-03667	Halorubrum_saccharovorum-03179	Haloferax_elongans-03388	Halorubrum_kocurii-01685	Halogeometricum_borinquense_DSM_11551-02349	Halogeometricum_borinquense-02015	Halosarcina_pallida-01886	Halococcus_saccharolyticus-00014	Haloferax_sp_GUBF-3-02725	Haloferax_sp_GUBF-2-00287	Haloferax_sp_GUBF-1-03302	Natrialba_taiwanensis-03609	Natrialba_magadii_DSM_3394-00122	Natrialba_magadii-02333	Haloterrigena_limicola-00231	Halogeometricum_borinquense_DSM_11551-00007	Halogeometricum_borinquense-03096	Haloferax_alexandrinus-01683	Natronomonas_pharaonis-00055	Haloterrigena_salina-01420	Haloferax_prahovense-03543	Haloterrigena_turkmenica-00293	Halosimplex_carlsbadense-00308	Haloferax_larsenii-03446	Haloferax_lucentense-01908	Natrialba_hulunbeirensis-01457	Natronomonas_pharaonis-02107	Haloarcula_argentinensis-01826	Haloterrigena_turkmenica-00649	Haloferax_denitrificans-01391	Haloarcula_sinaiiensis-02264	Haloarcula_marismortui-03927	Haloarcula_californiae-02208	Haloarcula_argentinensis-04032	Halococcus_hamelinensis-01121	Haloarcula_amylolytica-03317	Halorubrum_aidingense-02898	Halogeometricum_borinquense_DSM_11551-03765	Halogeometricum_borinquense-03765	Natronomonas_pharaonis-00865	Haloarcula_sinaiiensis-03880	Haloarcula_marismortui-00888	Haloarcula_californiae-00513	Haloarcula_japonica-02941	Haloquadratum_walsbyi-02483	Haloarcula_argentinensis-03430	Haloferax_sulfurifontis-00935	Haloarcula_amylolytica-01753	Haloferax_mediterranei-03572	Haloferax_elongans-03126	Natronococcus_jeotagli-02316	Haloferax_gibonsii-03434	Haloferax_elongans-03234	Haloarcula_vallismortis-03511	Haloferax_lucentense-03397	Haloferax_alexandrinus-01088	Haloferax_prahovense-02270	Halosimplex_carlsbadense-04068	Halosarcina_pallida-03220	Haloferax_volcanii_DS2_DSM_3757-00339	Haloferax_volcanii-03741	Haloferax_alexandrinus-00036	Halorubrum_lacusprofundi-00453	Haloterrigena_turkmenica-02889	Haloferax_alexandrinus-00309	Haloferax_gibonsii-01583	Halorubrum_coriense-00847	Haloferax_larsenii-00131	Haloterrigena_thermotolerans-01030	Natrialba_asiatica-00335	Haloferax_larsenii-03378	Halorubrum_californiensis-03165	Haloarcula_amylolytica-03046	Haloferax_lucentense-02989	Haloferax_lucentense-02737	Halosarcina_pallida-01490	Haloferax_volcanii_DS2_DSM_3757-00019	Haloferax_volcanii-03686	Halobacterium_R1-00359	Halobacterium_NRC1-00360	Haloarcula_marismortui-02907	Haloferax_denitrificans-01327	Natrinema_pellirubrum-01410	Natrinema_pallidum-00444	Haloferax_gibonsii-03503	Halococcus_salifodinae-04157	Halosimplex_carlsbadense-01160	Haloarcula_vallismortis-02051	Halococcus_hamelinensis-01159	Haloarcula_argentinensis-02545	Haloferax_sulfurifontis-01174	Haloferax_mediterranei-03287	Haloquadratum_walsbyi-02060	Haloferax_prahovense-03625	Haloferax_lucentense-01737	Haloferax_alexandrinus-03148	Haloarcula_argentinensis-01234	Haloferax_sp_GUBF-3-02493	Haloferax_sp_GUBF-2-01868	Haloferax_sp_GUBF-1-00444	Halomicrobium_mukohataei-00516	Haloferax_larsenii-02944	Natronococcus_amylolyticus-03130	Haloarcula_japonica-03526	Haloferax_volcanii_DS2_DSM_3757-03472	Haloferax_volcanii-01466	Haloarcula_japonica-03554	Halorubrum_lacusprofundi-00969	Haloquadratum_walsbyi-00715	Haloferax_mucosum-00934	Haloarcula_californiae-01412	Haloterrigena_turkmenica-02733	Halorubrum_terrestre-02439	Halorubrum_litoreum-00336	Halorubrum_distributum_JCM_10118-02477	Halorubrum_distributum-00306	Halorubrum_arcis-02724	Natrinema_altunense-00935	Haloferax_sp_GUBF-3-00383	Haloferax_sp_GUBF-2-00463	Haloferax_sp_GUBF-1-00381	Natronorubrum_sulfidifaciens-01481	Haloarcula_marismortui-02981	Halomicrobium_mukohataei-01025	Natronorubrum_tibetense-02812	Haloarcula_japonica-01631	Haloarcula_argentinensis-01169	Natrialba_chahannoensis-03341	Halorubrum_aidingense-01235	Halalkalicoccus_jeotgali_B3_DSM_18796-02010	Halalkalicoccus_jeotagli-00102	Haloterrigena_salina-01198	Natronobacterium_gregoryi-03080	Haloterrigena_limicola-03374	Natrinema_versiforme-02592	Natronomonas_pharaonis-01177	Halococcus_hamelinensis-00267	Halorubrum_coriense-00788	Halosarcina_pallida-01050	Haloferax_elongans-01860	Halomicrobium_mukohataei-00833	Haloarcula_sinaiiensis-01053	Haloarcula_amylolytica-03100	Haloarcula_vallismortis-02020	Haloarcula_californiae-03875	Natronorubrum_sulfidifaciens-00703	Natronorubrum_bangense-01245	Haloquadratum_walsbyi-03005	Haloferax_sulfurifontis-02094	Haloferax_sulfurifontis-03644	Haloarcula_amylolytica-01572	Haloarcula_marismortui-01593	Haloarcula_californiae-03069	Halobacterium_R1-01253	Halobacterium_NRC1-01250	Haloferax_denitrificans-03619	Halopiger_xanaduensis-03252	Haloarcula_argentinensis-02515	Haloarcula_marismortui-01657	Haloterrigena_salina-01730	Natronorubrum_bangense-00905	Natronomonas_pharaonis-00089	Halalkalicoccus_jeotgali_B3_DSM_18796-01243	Halalkalicoccus_jeotagli-00884	Natronorubrum_sulfidifaciens-01155	Halopiger_xanaduensis-03168	Haloarcula_californiae-03931	Halobacterium_R1-01802	Halobacterium_NRC1-01801	Natrinema_versiforme-02603	Halococcus_morrhuae-02930	Haloarcula_sinaiiensis-02810	Halalkalicoccus_jeotgali_B3_DSM_18796-01667	Halalkalicoccus_jeotagli-00458	Haloferax_mucosum-01340	Halorubrum_kocurii-00710	Halococcus_salifodinae-03748	Halococcus_thailandensis-01266	Haloarcula_sinaiiensis-01021	Haloferax_denitrificans-00504	Halococcus_saccharolyticus-03118	Halosimplex_carlsbadense-02716	Halalkalicoccus_jeotgali_B3_DSM_18796-01804	Halalkalicoccus_jeotagli-03782	Haloarcula_vallismortis-00611	Halobacterium_R1-01457	Halobacterium_NRC1-01455	Haloferax_denitrificans-00753	Halorubrum_aidingense-01868	Halococcus_saccharolyticus-02006	Halobacterium_R1-02429	Haloarcula_amylolytica-02259	Haloquadratum_walsbyi-02614	Natrialba_asiatica-01482	Halosimplex_carlsbadense-01231	Natronococcus_jeotagli-01658	Haloarcula_sinaiiensis-03412	Haloarcula_japonica-00180	Haloarcula_argentinensis-00216	Haloterrigena_limicola-01980	Natronococcus_amylolyticus-02137	Natronorubrum_sulfidifaciens-01825	Haloferax_mediterranei-00255	Halogeometricum_borinquense_DSM_11551-02813	Halogeometricum_borinquense-01455	Haloarcula_vallismortis-01015	Halorubrum_coriense-03289	Halogeometricum_borinquense_DSM_11551-00793	Halogeometricum_borinquense-00071	Haloferax_gibonsii-03084	Haloferax_larsenii-00677	Haloferax_prahovense-01061	Haloarcula_amylolytica-01264	Haloarcula_californiae-01156	Haloferax_elongans-01291	Natronorubrum_tibetense-04765	Haloquadratum_walsbyi-02950	Natronococcus_amylolyticus-02113	Haloarcula_japonica-01339	Haloferax_lucentense-01958	Haloferax_alexandrinus-01633	Halogeometricum_borinquense_DSM_11551-01651	Halogeometricum_borinquense-02717	Haloarcula_argentinensis-00327	Haloterrigena_thermotolerans-01301	Natronolimnobius_innermongolicus-02900	Natronomonas_pharaonis-01156	Haloferax_sulfurifontis-03764	Halobiforma_lacisalsi-00620	Natronolimnobius_innermongolicus-01613	Halorhabdus_utahensis-01647	Haloarcula_vallismortis-02677	Haloarcula_marismortui-00101	Haloquadratum_walsbyi-02003	Halomicrobium_mukohataei-03079	Haloterrigena_turkmenica-02990	Halorubrum_terrestre-01545	Halorubrum_litoreum-01537	Halorubrum_distributum_JCM_10118-01781	Halorubrum_distributum-00741	Halorubrum_arcis-01127	Natronococcus_jeotagli-00656	Natronorubrum_tibetense-02800	Haloferax_sp_GUBF-3-00508	Haloferax_sp_GUBF-2-00017	Haloferax_sp_GUBF-1-03572	Halococcus_morrhuae-02749	Halococcus_thailandensis-01089	Natrinema_pellirubrum-02663	Natrialba_hulunbeirensis-00856	Haloferax_lucentense-00709	Haloferax_mucosum-01246	Natrialba_taiwanensis-00166	Halobiforma_lacisalsi-02525	Natronorubrum_bangense-00302	Natronococcus_amylolyticus-00201	Natronorubrum_sulfidifaciens-03104	Halopiger_xanaduensis-00452	Haloarcula_marismortui-00043	Haloarcula_argentinensis-01546	Haloarcula_argentinensis-00864	Halococcus_hamelinensis-01351	Natrialba_aegyptia-02756	Halorubrum_lacusprofundi-01127	Haloarcula_marismortui-03293	Haloarcula_californiae-02453	Haloarcula_sinaiiensis-03074	Natronococcus_amylolyticus-02479	Natronococcus_amylolyticus-02810	Natronococcus_jeotagli-02979	Haloferax_alexandrinus-02077	Natronococcus_jeotagli-03387	Halorubrum_lipolyticum-02321	Halococcus_salifodinae-01331	Natronorubrum_bangense-01579	Halococcus_saccharolyticus-01732	Halorubrum_californiensis-02823	Halogeometricum_borinquense_DSM_11551-01266	Halogeometricum_borinquense-00359	Haloferax_mediterranei-00094	Haloarcula_japonica-00512	Halomicrobium_mukohataei-02836	Halovivax_asiaticus-01944	Haloarcula_sinaiiensis-03471	Haloterrigena_salina-00631	Haloarcula_californiae-01215	Haloarcula_vallismortis-00123	Natronomonas_pharaonis-01867	Haloferax_sulfurifontis-00800	Natrialba_taiwanensis-01902	Halosimplex_carlsbadense-01016	Haloarcula_vallismortis-02547	Natrialba_asiatica-01281	Natronorubrum_tibetense-00768	Haloarcula_amylolytica-02285	Haloferax_sp_GUBF-3-01192	Haloferax_sp_GUBF-2-00789	Haloferax_sp_GUBF-1-02161	Haloterrigena_limicola-02528	Halorubrum_kocurii-00415	Haloarcula_vallismortis-02148	Haloarcula_amylolytica-00241	Haloquadratum_walsbyi-00960	Halorubrum_kocurii-02029	Haloferax_gibonsii-02068	Haloferax_prahovense-01611	Halorubrum_aidingense-00555	Haloarcula_japonica-03360	Halovivax_asiaticus-02063	Natrialba_chahannoensis-03103	Haloterrigena_salina-03201	Haloferax_mediterranei-00167	Haloarcula_japonica-00095	Haloferax_prahovense-01798	Natronobacterium_gregoryi-02991	Haloferax_mediterranei-02440	Haloarcula_amylolytica-02870	Haloferax_lucentense-00633	Haloferax_alexandrinus-02002	Halomicrobium_mukohataei-02659	Haloterrigena_turkmenica-04214	Haloferax_larsenii-02063	Halorubrum_terrestre-02765	Halorubrum_distributum_JCM_10118-02858	Halorubrum_distributum-01734	Halorubrum_arcis-02237	Halosimplex_carlsbadense-00176	Haloarcula_californiae-00086	Halorubrum_aidingense-01807	Haloarcula_marismortui-02602	Haloarcula_argentinensis-02323	Haloarcula_sinaiiensis-02428	Natrinema_altunense-02797	Haloarcula_sinaiiensis-03787	Haloarcula_marismortui-00790	Haloarcula_californiae-01263	Natrinema_gari-01152	Haloferax_mediterranei-02629	Natronolimnobius_innermongolicus-02025	Halorubrum_lipolyticum-00886	Haloferax_sulfurifontis-02675	Haloarcula_argentinensis-00161	Haloferax_denitrificans-00407	Haloarcula_japonica-01979	Haloferax_gibonsii-02257	Halogeometricum_borinquense_DSM_11551-03511	Halogeometricum_borinquense-01263	Haloferax_elongans-00623	Natrinema_altunense-02422	Haloferax_volcanii_DS2_DSM_3757-02923	Haloferax_volcanii-00788	Haloferax_larsenii-02256	Haloferax_denitrificans-01707	Natronococcus_jeotagli-03836	Halorhabdus_utahensis-01415	Haloferax_elongans-03210	Haloarcula_sinaiiensis-04214	Haloferax_elongans-00843	Haloferax_larsenii-03307	Natrinema_pallidum-02949	Natrialba_asiatica-01800	Haloterrigena_turkmenica-03173	Natrinema_pallidum-01632	Halosarcina_pallida-01862	Haloarcula_amylolytica-01833	Halomicrobium_mukohataei-00660	Halobiforma_nitratireducens-00381	Haloferax_mucosum-01677	Haloarcula_argentinensis-03955	Haloferax_mucosum-02308	Halorubrum_litoreum-00615	Natrinema_versiforme-01411	Haloterrigena_salina-04412	Halorubrum_californiensis-01543	Natrinema_versiforme-03562	Natrialba_chahannoensis-04007	Halococcus_thailandensis-01946	Haloferax_lucentense-02570	Halobiforma_nitratireducens-02585	Haloferax_sp_GUBF-3-03493	Haloferax_sp_GUBF-2-03501	Haloferax_sp_GUBF-1-01599	Haloferax_volcanii_DS2_DSM_3757-01376	Haloferax_volcanii-03342	Halosimplex_carlsbadense-01226	Halorubrum_saccharovorum-01585	Halosimplex_carlsbadense-03209	Haloarcula_sinaiiensis-04213	Natrinema_pellirubrum-03219	Haloferax_gibonsii-02674	Natrinema_pellirubrum-01514	Natrinema_gari-03999	Haloferax_alexandrinus-01458	Haloferax_sulfurifontis-00044	Haloferax_denitrificans-02084	Halobiforma_lacisalsi-02689	Haloarcula_vallismortis-03079	Halococcus_thailandensis-01156	Natrialba_chahannoensis-03695	Halosimplex_carlsbadense-00326	Natronorubrum_tibetense-04349	Natrinema_altunense-02720	Haloarcula_sinaiiensis-00852	Haloarcula_marismortui-01828	Haloarcula_californiae-03735	Halococcus_thailandensis-03550	Haloferax_larsenii-01561	Haloarcula_vallismortis-01328	Haloferax_sp_GUBF-3-00093	Haloferax_sp_GUBF-2-00596	Haloferax_sp_GUBF-1-00092	Haloferax_alexandrinus-00277	Haloterrigena_thermotolerans-00990	Haloferax_elongans-02152	Haloferax_mucosum-01439	Haloferax_prahovense-03505	Haloferax_gibonsii-03399	Natrialba_magadii_DSM_3394-00917	Natrialba_magadii-03266	Halorubrum_saccharovorum-00549	Natronomonas_pharaonis-01042	Natrinema_pallidum-02874	Halorubrum_lacusprofundi-01923	Haloferax_volcanii_DS2_DSM_3757-00308	Haloferax_volcanii-03771	Halovivax_asiaticus-02223	Natronorubrum_tibetense-03780	Halorubrum_saccharovorum-03104	Halococcus_morrhuae-02820	Haloferax_mediterranei-01194	Natrialba_chahannoensis-01241	Natronomonas_pharaonis-00244	Natrialba_hulunbeirensis-03742	Haloarcula_japonica-01557	Natrialba_asiatica-03589	Natrialba_hulunbeirensis-02380	Haloquadratum_walsbyi-01831	Natrialba_magadii_DSM_3394-03550	Natrialba_magadii-01056	Haloterrigena_salina-01329	Haloarcula_californiae-00194	Halopiger_xanaduensis-02522	Natrialba_taiwanensis-00823	Natronomonas_pharaonis-02217	Natrinema_versiforme-00493	Halorubrum_saccharovorum-01431	Haloferax_elongans-03240	Haloarcula_marismortui-02324	Natrialba_magadii_DSM_3394-02464	Natrialba_magadii-00612	Halorubrum_lipolyticum-01455	Halococcus_hamelinensis-01395	Halorubrum_lacusprofundi-02877	Halorubrum_coriense-01833	Halorubrum_hochstenium-02864	Halalkalicoccus_jeotgali_B3_DSM_18796-01099	Halalkalicoccus_jeotagli-01025	Haloquadratum_walsbyi-02232	Haloferax_mediterranei-02966	Halococcus_salifodinae-02486	Halorubrum_coriense-01834	Halorubrum_lacusprofundi-02878	Halococcus_hamelinensis-01394	Halorhabdus_utahensis-00902	Halorubrum_lipolyticum-00198	Halovivax_asiaticus-02062	Halococcus_salifodinae-00083	Natrialba_chahannoensis-03696	Haloferax_mucosum-03069	Halorubrum_kocurii-01120	Halorubrum_tebenquichense-00576	Natrialba_hulunbeirensis-02379	Halorubrum_hochstenium-02865	Natrialba_magadii_DSM_3394-00918	Natrialba_magadii-03265	Halococcus_saccharolyticus-00015	Halococcus_salifodinae-02576	Halococcus_saccharolyticus-03547	Natronolimnobius_innermongolicus-04279	Halococcus_thailandensis-01155	Halosimplex_carlsbadense-03208	Haloterrigena_thermotolerans-02364	Haloarcula_japonica-00272	Halosimplex_carlsbadense-00327	Haloferax_larsenii-00117	Haloarcula_californiae-01127	Haloarcula_amylolytica-02217	Haloarcula_sinaiiensis-03383	Natrinema_pallidum-00152	Haloarcula_argentinensis-00256	Natronococcus_amylolyticus-01811	Haloarcula_marismortui-00130	Natrinema_versiforme-03514	Haloarcula_vallismortis-00987	Natrialba_hulunbeirensis-00951	Natrialba_magadii_DSM_3394-00602	Natrialba_magadii-01855	Haloterrigena_limicola-02233	Haloterrigena_thermotolerans-00273	Natronobacterium_gregoryi-03687	Halorubrum_lipolyticum-01065	Natrinema_altunense-00680	Haloferax_sp_GUBF-3-00997	Haloferax_sp_GUBF-2-02324	Haloferax_sp_GUBF-1-02358	Haloferax_alexandrinus-03596	Haloferax_volcanii_DS2_DSM_3757-02351	Haloferax_volcanii-01010	Haloferax_lucentense-00454	Natronorubrum_sulfidifaciens-01024	Haloferax_sulfurifontis-01944	Natrialba_asiatica-03052	Haloferax_denitrificans-01887	Halobacterium_R1-01602	Halobacterium_NRC1-01600	Haloarcula_vallismortis-00040	Halorubrum_tebenquichense-02679	Natronomonas_pharaonis-02110	Halorubrum_lacusprofundi-00661	Natronorubrum_bangense-00721	Natronococcus_amylolyticus-00213	Natronolimnobius_innermongolicus-03699	Haloferax_mucosum-02026	Halorhabdus_utahensis-02937	Natronorubrum_bangense-02663	Halococcus_hamelinensis-02388	Halorubrum_coriense-00830	Halococcus_thailandensis-00205	Natronorubrum_bangense-02644	Natrinema_versiforme-03555	Halococcus_saccharolyticus-01363	Haloferax_elongans-03699	Halococcus_morrhuae-00559	Haloferax_volcanii_DS2_DSM_3757-01955	Haloferax_volcanii-00306	Halorubrum_lipolyticum-02187	Halogeometricum_borinquense_DSM_11551-00190	Halogeometricum_borinquense-03010	Haloarcula_vallismortis-02432	Natrialba_magadii_DSM_3394-00935	Natrialba_magadii-03248	Natrialba_chahannoensis-03712	Halopiger_xanaduensis-01732	Haloferax_lucentense-01971	Natrialba_magadii_DSM_3394-01882	Natrialba_magadii-02526	Haloferax_sp_GUBF-3-00521	Haloferax_sp_GUBF-2-00030	Haloferax_sp_GUBF-1-03559	Natronorubrum_sulfidifaciens-00830	Natronorubrum_tibetense-04185	Natronorubrum_sulfidifaciens-03487	Natrialba_hulunbeirensis-02362	Haloarcula_californiae-03930	Haloferax_alexandrinus-01620	Halobiforma_nitratireducens-00579	Natrialba_asiatica-03607	Natronobacterium_gregoryi-03449	Halorubrum_terrestre-01490	Natronobacterium_gregoryi-02970	Natrinema_pellirubrum-03870	Natrinema_versiforme-01076	Natrialba_aegyptia-01824	Haloarcula_sinaiiensis-01264	Halorubrum_distributum_JCM_10118-00089	Halorubrum_distributum-02858	Halococcus_saccharolyticus-00958	Haloarcula_japonica-00719	Natronococcus_amylolyticus-01354	Halorubrum_tebenquichense-02449	Halopiger_xanaduensis-01955	Natronorubrum_bangense-01416	Haloterrigena_salina-02541	Halorubrum_hochstenium-00811	Natronorubrum_bangense-02208	Haloterrigena_turkmenica-00118	Natrialba_taiwanensis-00843	Natronorubrum_tibetense-00292	Natronolimnobius_innermongolicus-02606	Natrinema_gari-01505	Natrialba_chahannoensis-03568	Haloterrigena_turkmenica-04791	Halobiforma_nitratireducens-01538	Natrinema_pallidum-01446	Haloarcula_marismortui-00202	Haloarcula_californiae-04053	Haloarcula_sinaiiensis-03311	Natronolimnobius_innermongolicus-00197	Natrinema_altunense-01298	Natronococcus_jeotagli-01275	Natronobacterium_gregoryi-01724	Haloterrigena_limicola-00305	Halorubrum_californiensis-02395	Halorubrum_tebenquichense-00575	Halococcus_salifodinae-01026	Halorubrum_arcis-00785	Halorubrum_litoreum-01318	Halorubrum_terrestre-00430	Halorubrum_distributum_JCM_10118-01864	Halorubrum_distributum-02382	Halococcus_saccharolyticus-03290	Halorubrum_saccharovorum-01185	Halorubrum_kocurii-02222	Halorubrum_hochstenium-01388	Halorubrum_coriense-01040	Haloarcula_sinaiiensis-04207	Halogeometricum_borinquense_DSM_11551-03841	Halogeometricum_borinquense-03839	Halococcus_thailandensis-03893	Natrialba_taiwanensis-01311	Halorubrum_aidingense-01166	Halorhabdus_utahensis-01622	Haloterrigena_limicola-01017	Natronorubrum_bangense-01798	Natronorubrum_tibetense-00494	Natronolimnobius_innermongolicus-02106	Natronolimnobius_innermongolicus-02733	Haloterrigena_salina-02468	Haloterrigena_turkmenica-04872	Halococcus_salifodinae-01691	Halobiforma_lacisalsi-03296	Halobacterium_R1-00966	Halobacterium_NRC1-00963	Halovivax_asiaticus-00381	Halorhabdus_utahensis-01158	Halobiforma_lacisalsi-01352	Halorhabdus_utahensis-00349	Natrialba_asiatica-03991	Natrialba_aegyptia-00259	Natrialba_taiwanensis-03990	Natrialba_magadii_DSM_3394-01685	Natrialba_magadii-02720	Natronobacterium_gregoryi-00591	Halorubrum_arcis-01942	Halobiforma_nitratireducens-00591	Natrialba_hulunbeirensis-01895	Natrialba_chahannoensis-00618	Halorubrum_californiensis-01987	Halorubrum_lacusprofundi-00471	Halorubrum_kocurii-03268	Halorubrum_kocurii-01121	Halorubrum_saccharovorum-03103	Haloquadratum_walsbyi-01825	Halococcus_saccharolyticus-02546	Halorubrum_hochstenium-02200	Halorubrum_lacusprofundi-01255	Haloquadratum_walsbyi-02061	Halosimplex_carlsbadense-02343	Halorubrum_saccharovorum-01681	Halorhabdus_utahensis-00121	Halorubrum_terrestre-03045	Halorubrum_tebenquichense-01923	Haloquadratum_walsbyi-00467	Halobiforma_lacisalsi-00386	Halosarcina_pallida-02525	Halorubrum_kocurii-01684	Halobiforma_nitratireducens-02903	Halorubrum_lipolyticum-00197	Haloferax_prahovense-00633	Halorubrum_californiensis-01544	Haloferax_volcanii_DS2_DSM_3757-01787	Haloferax_volcanii-00450	Natronorubrum_tibetense-04091	Halorubrum_arcis-02238	Halorubrum_litoreum-00616	Halorubrum_terrestre-02764	Halorubrum_distributum_JCM_10118-02859	Halorubrum_distributum-01733
Halalkalicoccus_jeotagli-00149	Halalkalicoccus_jeotgali_B3_DSM_18796-01960	Halosarcina_pallida-02288	Halococcus_hamelinensis-01057	Natrialba_taiwanensis-03529	Natrinema_versiforme-04184	Natrialba_asiatica-00495	Natrialba_aegyptia-03231	Haloterrigena_turkmenica-01057	Haloterrigena_salina-01658	Natrialba_asiatica-01728	Halalkalicoccus_jeotgali_B3_DSM_18796-01275	Halalkalicoccus_jeotagli-00852	Natrialba_taiwanensis-00218	Natrialba_asiatica-01383	Natrialba_aegyptia-03919	Halorhabdus_utahensis-00863	Natronorubrum_tibetense-03680	Haloarcula_vallismortis-03150	Haloferax_mediterranei-03410	Haloferax_mediterranei-01568	Haloarcula_japonica-03282	Halorubrum_lipolyticum-01542	Haloarcula_sinaiiensis-00776	Haloarcula_marismortui-01900	Haloarcula_californiae-03663	Haloterrigena_turkmenica-03797	Haloterrigena_turkmenica-04400	Haloarcula_argentinensis-02252	Haloquadratum_walsbyi-01518	Haloarcula_amylolytica-02304	Haloarcula_japonica-00534	Haloarcula_amylolytica-02802	Natronorubrum_bangense-02025	Halogeometricum_borinquense_DSM_11551-02156	Halogeometricum_borinquense-02207	Natronolimnobius_innermongolicus-02629	Haloarcula_marismortui-00025	Halobacterium_NRC1-01030	Halogeometricum_borinquense_DSM_11551-03836	Halogeometricum_borinquense-03834	Haloarcula_amylolytica-01643	Haloarcula_californiae-03245	Halobacterium_R1-01035	Haloarcula_vallismortis-00202	Halorubrum_aidingense-02985	Haloarcula_sinaiiensis-03488	Halococcus_morrhuae-02226	Natrinema_pellirubrum-02708	Halococcus_thailandensis-02107	Haloterrigena_salina-02609	Haloferax_elongans-02577	Haloterrigena_salina-02923	Natrialba_asiatica-00325	Natronorubrum_tibetense-00852	Halosarcina_pallida-02254	Halomicrobium_mukohataei-02408	Halococcus_morrhuae-02397	Halococcus_saccharolyticus-01707	Natrialba_magadii_DSM_3394-03720	Natrialba_magadii-01225	Natronorubrum_sulfidifaciens-01792	Natronolimnobius_innermongolicus-02949	Haloterrigena_thermotolerans-01347	Natrinema_altunense-02377	Haloterrigena_thermotolerans-01576	Natrinema_gari-01196	Natrinema_altunense-00397	Natrialba_hulunbeirensis-03582	Halococcus_salifodinae-00587	Halococcus_salifodinae-02875	Natrinema_versiforme-01370	Natrinema_gari-00753	Haloferax_larsenii-01120	Haloterrigena_turkmenica-00267	Haloterrigena_limicola-01240	Natrinema_pallidum-01589	Natrialba_taiwanensis-00781	Natronomonas_pharaonis-01118	Halococcus_thailandensis-01468	Natronolimnobius_innermongolicus-03393	Halosarcina_pallida-01618	Natrialba_aegyptia-03066	Natrialba_taiwanensis-03620	Natrinema_pallidum-01354	Natronococcus_amylolyticus-02752	Halosimplex_carlsbadense-00424	Halalkalicoccus_jeotgali_B3_DSM_18796-02800	Halalkalicoccus_jeotagli-02853	Natrinema_pellirubrum-00639	Haloferax_mucosum-01991	Halosarcina_pallida-03707	Natrinema_altunense-01553	Halalkalicoccus_jeotgali_B3_DSM_18796-02368	Halalkalicoccus_jeotagli-02285	Halobiforma_lacisalsi-00648	Natrialba_asiatica-03547	Natrialba_aegyptia-01769	Haloterrigena_thermotolerans-03312	Haloterrigena_salina-00021	Natrinema_pallidum-00779	Halobiforma_nitratireducens-02797	Natrinema_gari-01376	Halococcus_hamelinensis-02349	Halomicrobium_mukohataei-01656	Halobiforma_nitratireducens-01126	Halosarcina_pallida-02350	Haloterrigena_thermotolerans-00059	Haloferax_sulfurifontis-03051	Natrinema_versiforme-01142	Haloarcula_japonica-01699	Natronobacterium_gregoryi-00823	Halogeometricum_borinquense_DSM_11551-00216	Halogeometricum_borinquense-02985	Haloterrigena_salina-03192	Haloferax_denitrificans-01551	Natronorubrum_bangense-03549	Natronobacterium_gregoryi-01928	Halococcus_hamelinensis-02729	Halomicrobium_mukohataei-01140	Natronolimnobius_innermongolicus-02894	Natronorubrum_bangense-01080	Haloferax_lucentense-02036	Haloterrigena_turkmenica-02398	Halalkalicoccus_jeotgali_B3_DSM_18796-03008	Halalkalicoccus_jeotagli-03060	Natronorubrum_tibetense-01742	Natronorubrum_bangense-01743	Halococcus_saccharolyticus-01058	Natronorubrum_tibetense-03926	Haloferax_alexandrinus-01556	Halococcus_salifodinae-03355	Haloferax_larsenii-00796	Natronolimnobius_innermongolicus-04538	Haloarcula_argentinensis-01241	Haloferax_elongans-03580	Natrinema_versiforme-01833	Natrialba_aegyptia-02579	Natronorubrum_sulfidifaciens-01153	Haloarcula_marismortui-02900	Haloarcula_californiae-01482	Halosimplex_carlsbadense-02714	Halobiforma_lacisalsi-02784	Natronorubrum_tibetense-00538	Haloarcula_japonica-00462	Haloterrigena_thermotolerans-00955	Natronococcus_jeotagli-04184	Natrinema_pellirubrum-02119	Natrialba_taiwanensis-01170	Natrinema_pellirubrum-01141	Natronomonas_pharaonis-02336	Halorhabdus_utahensis-01014	Haloarcula_sinaiiensis-02733	Natrialba_chahannoensis-01753	Natrialba_chahannoensis-02394	Natronorubrum_sulfidifaciens-01412	Natrinema_pellirubrum-03251	Natrialba_hulunbeirensis-00191	Halorubrum_aidingense-01237	Natronorubrum_sulfidifaciens-01323	Natrialba_magadii_DSM_3394-02721	Natrialba_magadii-01461	Natronorubrum_sulfidifaciens-02043	Halosarcina_pallida-00630	Natronomonas_pharaonis-00525	Natronococcus_amylolyticus-02844	Natrinema_gari-04039	Natronorubrum_sulfidifaciens-00023	Halopiger_xanaduensis-03130	Natrialba_asiatica-01103	Natrinema_altunense-02683	Natrinema_pallidum-02835	Halococcus_hamelinensis-00675	Halobiforma_lacisalsi-01207	Haloferax_volcanii_DS2_DSM_3757-02607	Haloferax_volcanii-03451	Haloterrigena_salina-00976	Natronococcus_amylolyticus-02315	Natronorubrum_bangense-00904	Natronorubrum_bangense-01079	Natrinema_versiforme-01888	Natrialba_magadii_DSM_3394-00871	Natrialba_magadii-03312	Natronorubrum_tibetense-03952	Natrinema_versiforme-01073	Haloferax_prahovense-00536	Haloferax_sulfurifontis-00150	Natronorubrum_bangense-03675	Haloterrigena_turkmenica-03921	Natronorubrum_sulfidifaciens-01322	Haloterrigena_turkmenica-02346	Halalkalicoccus_jeotgali_B3_DSM_18796-00890	Haloterrigena_salina-03502	Natronorubrum_bangense-03693	Natrialba_asiatica-01194	Haloterrigena_limicola-01644	Haloferax_gibonsii-02568	Natronorubrum_sulfidifaciens-00046	Halobiforma_nitratireducens-01047	Halovivax_asiaticus-03117	Halobiforma_nitratireducens-03034	Halococcus_hamelinensis-00818	Halopiger_xanaduensis-02091	Natronorubrum_bangense-03649	Haloferax_prahovense-02836	Natronorubrum_sulfidifaciens-00344	Haloterrigena_thermotolerans-03256	Halorubrum_kocurii-03383	Natrinema_versiforme-00459	Natronorubrum_tibetense-00103	Natronolimnobius_innermongolicus-00693	Haloferax_gibonsii-01027	Haloferax_denitrificans-01981	Natronolimnobius_innermongolicus-03780	Natrialba_magadii_DSM_3394-04159	Natrialba_magadii-04071	Halorubrum_terrestre-02437	Halorubrum_arcis-02722	Natronobacterium_gregoryi-00214	Natronorubrum_tibetense-01103	Halorubrum_lipolyticum-01480	Natronococcus_jeotagli-01845	Halococcus_saccharolyticus-00895	Natrinema_altunense-00453	Natronorubrum_bangense-00083	Haloferax_elongans-01909	Haloferax_mediterranei-01324	Natronomonas_pharaonis-02231	Natrinema_pellirubrum-01085	Haloferax_larsenii-00184	Halorubrum_distributum_JCM_10118-02475	Halorubrum_distributum-00304	Halorubrum_litoreum-00334	Haloferax_sp_GUBF-3-03600	Haloferax_sp_GUBF-2-02530	Haloferax_sp_GUBF-1-01703	Natronococcus_amylolyticus-02230	Halomicrobium_mukohataei-02903	Haloferax_denitrificans-00474	Halococcus_morrhuae-02967	Natrinema_gari-00700	Halomicrobium_mukohataei-00294	Halorubrum_lipolyticum-01372	Halosarcina_pallida-01646	Halococcus_salifodinae-02086	Haloferax_larsenii-01674	Natronococcus_jeotagli-03485	Haloferax_elongans-02037	Halorubrum_hochstenium-01318	Haloferax_sp_GUBF-3-00007	Haloferax_sp_GUBF-2-00511	Haloferax_sp_GUBF-1-00007	Haloferax_sp_GUBF-3-02690	Haloferax_sp_GUBF-2-00252	Haloferax_sp_GUBF-1-03337	Halorubrum_tebenquichense-00016	Haloferax_volcanii_DS2_DSM_3757-01819	Haloferax_volcanii-00481	Haloferax_lucentense-01875	Haloferax_alexandrinus-01715	Halopiger_xanaduensis-00043	Natronococcus_jeotagli-03389	Natrialba_hulunbeirensis-00679	Haloferax_mediterranei-00032	Natrialba_aegyptia-04308	Natrialba_asiatica-01483	Haloferax_volcanii_DS2_DSM_3757-01932	Haloferax_volcanii-00283	Halococcus_hamelinensis-00113	Halorubrum_lipolyticum-02457	Halococcus_morrhuae-02813	Haloferax_elongans-01349	Halorubrum_distributum_JCM_10118-01279	Halorubrum_distributum-02180	Halococcus_thailandensis-03077	Natronorubrum_tibetense-01687	Haloferax_gibonsii-03453	Halorubrum_arcis-01813	Haloterrigena_turkmenica-00290	Natronococcus_amylolyticus-03964	Halosimplex_carlsbadense-01018	Natrialba_asiatica-00530	Haloferax_prahovense-03562	Halorubrum_californiensis-00429	Halosimplex_carlsbadense-04182	Haloarcula_sinaiiensis-03236	Halorubrum_distributum_JCM_10118-00040	Halorubrum_distributum-02822	Halorubrum_terrestre-03158	Haloarcula_japonica-00841	Natrialba_hulunbeirensis-02430	Natrinema_altunense-03752	Halococcus_thailandensis-01149	Halococcus_salifodinae-01493	Halococcus_hamelinensis-00318	Natrialba_taiwanensis-03561	Haloarcula_amylolytica-03443	Halococcus_thailandensis-03315	Halorubrum_litoreum-02630	Halorubrum_tebenquichense-03139	Halorubrum_californiensis-01864	Halorubrum_kocurii-01400	Haloferax_prahovense-03735	Halosarcina_pallida-01714	Natronorubrum_bangense-01953	Haloterrigena_limicola-02269	Halococcus_morrhuae-02074	Haloarcula_californiae-02880	Halorubrum_lacusprofundi-00967	Natrinema_versiforme-00019	Natronorubrum_bangense-03427	Halococcus_salifodinae-03024	Haloarcula_marismortui-03817	Haloterrigena_turkmenica-04223	Halosarcina_pallida-03712	Haloferax_gibonsii-03610	Haloterrigena_salina-03187	Haloferax_sulfurifontis-01068	Haloarcula_japonica-03046	Halococcus_salifodinae-01122	Haloarcula_sinaiiensis-02378	Halococcus_saccharolyticus-02214	Halosarcina_pallida-00018	Haloarcula_vallismortis-03401	Halorubrum_coriense-03335	Halococcus_thailandensis-00163	Halococcus_morrhuae-00344	Halosimplex_carlsbadense-03436	Halopiger_xanaduensis-03831	Natronolimnobius_innermongolicus-03339	Halococcus_morrhuae-01952	Halorubrum_lacusprofundi-00409	Haloterrigena_salina-03404	Natronorubrum_bangense-02602	Haloterrigena_salina-01710	Halococcus_saccharolyticus-01253	Haloferax_volcanii_DS2_DSM_3757-00126	Haloferax_volcanii-03579	Haloferax_lucentense-02843	Haloferax_alexandrinus-00142	Haloterrigena_salina-00148	Natrinema_versiforme-02543	Natronorubrum_tibetense-03901	Halococcus_hamelinensis-02198	Halosimplex_carlsbadense-02706	Haloferax_denitrificans-01216	Haloferax_sp_GUBF-3-00276	Haloferax_sp_GUBF-2-00355	Haloferax_sp_GUBF-1-00274	Halococcus_hamelinensis-00986	Natronolimnobius_innermongolicus-04448	Haloferax_prahovense-03201	Natronococcus_jeotagli-00489	Halococcus_hamelinensis-01543	Natronococcus_amylolyticus-00243	Halosarcina_pallida-03614	Halorubrum_lipolyticum-01547	Haloterrigena_turkmenica-00690	Halococcus_thailandensis-02452	Haloterrigena_turkmenica-00306	Haloarcula_argentinensis-03541	Natronorubrum_tibetense-03622	Halopiger_xanaduensis-01504	Haloferax_mediterranei-03531	Haloterrigena_limicola-02764	Halosarcina_pallida-01603	Halosimplex_carlsbadense-02177	Halogeometricum_borinquense_DSM_11551-03295	Halogeometricum_borinquense-01045	Natrialba_magadii_DSM_3394-02743	Natrialba_magadii-01484	Natronorubrum_tibetense-02463	Halopiger_xanaduensis-03734	Haloterrigena_turkmenica-01108	Halorubrum_coriense-00866	Haloterrigena_salina-01729	Natrialba_asiatica-01542	Halorubrum_kocurii-00877	Halococcus_morrhuae-02630	Natronolimnobius_innermongolicus-03826	Halorubrum_aidingense-02990	Halorubrum_aidingense-02963	Halococcus_salifodinae-02052	Halobiforma_lacisalsi-01070	Haloterrigena_turkmenica-01090	Haloterrigena_turkmenica-01898	Haloterrigena_thermotolerans-00297	Halalkalicoccus_jeotgali_B3_DSM_18796-03193	Halalkalicoccus_jeotagli-03243	Natrinema_pellirubrum-00650	Haloterrigena_thermotolerans-01565	Haloferax_volcanii_DS2_DSM_3757-01934	Haloferax_volcanii-00285	Halococcus_thailandensis-02157	Haloterrigena_turkmenica-01220	Halogeometricum_borinquense_DSM_11551-01453	Halogeometricum_borinquense-03425	Natronococcus_amylolyticus-01393	Halococcus_morrhuae-01610	Halosimplex_carlsbadense-02707	Halorubrum_saccharovorum-03131	Halorubrum_lacusprofundi-01852	Halosarcina_pallida-03846	Halococcus_morrhuae-00525	Natrialba_taiwanensis-03169	Halosimplex_carlsbadense-00717	Haloterrigena_turkmenica-00299	Haloferax_mediterranei-03738	Natrialba_taiwanensis-02275	Halorubrum_lipolyticum-01106	Natrialba_taiwanensis-00840	Natrialba_aegyptia-01821	Haloterrigena_turkmenica-00307	Halopiger_xanaduensis-03368	Natrialba_aegyptia-00494	Halococcus_hamelinensis-02066	Haloterrigena_turkmenica-00667	Natrialba_aegyptia-04294	Natrialba_chahannoensis-02975	Natrialba_aegyptia-04015	Natrialba_asiatica-02300	Natronorubrum_tibetense-01375	Haloterrigena_salina-00285	Natronorubrum_bangense-01979	Haloterrigena_turkmenica-00596	Natronorubrum_tibetense-01315	Natrinema_versiforme-03210	Natrialba_hulunbeirensis-02365	Halococcus_hamelinensis-00542	Natrialba_hulunbeirensis-03174	Haloarcula_amylolytica-02474	Haloterrigena_salina-01692	Natrialba_magadii_DSM_3394-00932	Natrialba_magadii-03251	Natronorubrum_sulfidifaciens-02862	Natronorubrum_tibetense-00153	Haloferax_volcanii_DS2_DSM_3757-01922	Haloferax_volcanii-00274	Halococcus_thailandensis-02214	Haloarcula_marismortui-00300	Haloarcula_californiae-03956	Natrialba_magadii_DSM_3394-02535	Natrialba_magadii-00683	Haloferax_mucosum-02942	Haloarcula_sinaiiensis-03551	Natrialba_hulunbeirensis-01669	Halorubrum_kocurii-02072	Halorubrum_lacusprofundi-01780	Halosarcina_pallida-01859	Halorhabdus_utahensis-02950	Haloterrigena_salina-03123	Haloarcula_japonica-00609	Natrialba_asiatica-01682	Natrialba_hulunbeirensis-01069	Natronorubrum_sulfidifaciens-01333	Natronobacterium_gregoryi-01405	Natronorubrum_sulfidifaciens-02235	Haloarcula_vallismortis-02526	Natrialba_chahannoensis-01173	Halobiforma_nitratireducens-03398	Halosimplex_carlsbadense-03360	Halopiger_xanaduensis-01253	Halobiforma_lacisalsi-01669	Haloterrigena_turkmenica-04282	Natronorubrum_sulfidifaciens-02735	Natrialba_asiatica-03604	Halococcus_salifodinae-03568	Haloterrigena_limicola-01045	Natrialba_magadii_DSM_3394-01321	Natrialba_magadii-03086	Natrialba_asiatica-02770	Haloferax_prahovense-03573	Haloferax_prahovense-02400	Haloterrigena_turkmenica-00335	Natrialba_aegyptia-03927	Halococcus_saccharolyticus-02706	Natronococcus_amylolyticus-02993	Halococcus_hamelinensis-00425	Haloterrigena_turkmenica-01926	Haloarcula_argentinensis-00082	Natronorubrum_bangense-00586	Haloterrigena_turkmenica-00343	Natrinema_versiforme-02892	Halorubrum_aidingense-02996	Natronococcus_amylolyticus-02909	Haloferax_denitrificans-03488	Natronorubrum_bangense-01090	Haloferax_gibonsii-03926	Natronorubrum_tibetense-00143	Haloarcula_sinaiiensis-04274	Halorubrum_lacusprofundi-00730	Halococcus_hamelinensis-01747	Natrialba_aegyptia-03922	Halosarcina_pallida-01701	Halococcus_hamelinensis-01746	Natrialba_aegyptia-00648	Natronomonas_pharaonis-00423	Natrialba_magadii_DSM_3394-01968	Natrialba_magadii-02442	Natronobacterium_gregoryi-01216	Natrialba_taiwanensis-02651	Haloferax_sp_GUBF-2-02223	Haloferax_sp_GUBF-1-02458	Natronorubrum_tibetense-01051	Haloferax_gibonsii-01487	Halomicrobium_mukohataei-01601	Haloterrigena_salina-00251	Haloarcula_californiae-04324	Natronobacterium_gregoryi-02812	Halococcus_hamelinensis-00093	Haloferax_larsenii-00802	Halococcus_thailandensis-01001	Natrialba_taiwanensis-00210	Natronococcus_jeotagli-02683	Natrialba_magadii_DSM_3394-00508	Natrialba_magadii-01947	Natronolimnobius_innermongolicus-03574	Natronolimnobius_innermongolicus-04492	Halococcus_morrhuae-01738	Halorubrum_kocurii-00077	Halopiger_xanaduensis-03755	Haloferax_mucosum-00481	Halococcus_morrhuae-02663	Natrialba_hulunbeirensis-01556	Natrinema_altunense-02102	Halorubrum_aidingense-02623	Haloferax_elongans-03574	Halosarcina_pallida-01174	Haloterrigena_thermotolerans-02017	Natronorubrum_bangense-02020	Natrinema_pellirubrum-01933	Natrialba_chahannoensis-00955	Halococcus_salifodinae-03933	Natrinema_versiforme-03790	Natrialba_aegyptia-00996	Halosarcina_pallida-02258	Halorubrum_californiensis-00540	Natrialba_asiatica-02979	Natrinema_versiforme-02514	Natrinema_gari-02683	Halomicrobium_mukohataei-01093	Halorhabdus_utahensis-02238	Natronolimnobius_innermongolicus-03514	Halorubrum_hochstenium-02576	Natrialba_taiwanensis-02082	Natronococcus_amylolyticus-03913	Haloarcula_japonica-00127	Haloferax_sp_GUBF-3-02370	Haloferax_sp_GUBF-2-01745	Haloferax_sp_GUBF-1-00569	Halococcus_saccharolyticus-01389	Natrialba_asiatica-02454	Halorubrum_terrestre-01390	Halosimplex_carlsbadense-03282	Haloferax_volcanii_DS2_DSM_3757-03351	Haloferax_volcanii-01590	Haloferax_sulfurifontis-00180	Halorubrum_distributum_JCM_10118-00009	Halorubrum_distributum-02807	Natrialba_asiatica-01386	Halosarcina_pallida-03368	Haloferax_lucentense-02955	Haloferax_alexandrinus-00254	Halobiforma_lacisalsi-02377	Haloferax_lucentense-01612	Haloferax_alexandrinus-03022	Natronorubrum_tibetense-00496	Halorubrum_tebenquichense-01164	Halosimplex_carlsbadense-00627	Haloferax_volcanii_DS2_DSM_3757-00283	Haloferax_volcanii-03797	Natronococcus_jeotagli-03973	Haloterrigena_salina-00585	Natronolimnobius_innermongolicus-04210	Halosimplex_carlsbadense-03612	Halorubrum_lacusprofundi-03376	Halovivax_asiaticus-03192	Haloferax_elongans-00796	Halorubrum_coriense-01690	Halorubrum_californiensis-00118	Haloferax_sulfurifontis-03619	Haloterrigena_turkmenica-02947	Haloquadratum_walsbyi-00964	Natronococcus_amylolyticus-03162	Natrinema_altunense-02110	Natrialba_asiatica-03809	Haloferax_denitrificans-01321	Natronomonas_pharaonis-01268	Halococcus_salifodinae-02143	Haloferax_denitrificans-00728	Halorubrum_lipolyticum-01493	Halococcus_salifodinae-02056	Haloferax_larsenii-02215	Halococcus_morrhuae-01404	Halococcus_morrhuae-00658	Haloarcula_argentinensis-00566	Natrialba_magadii_DSM_3394-03497	Natrialba_magadii-01003	Haloferax_prahovense-03643	Natronorubrum_tibetense-03675	Halococcus_thailandensis-03644	Halorubrum_saccharovorum-00130	Natrialba_magadii_DSM_3394-01738	Natrialba_magadii-02668	Haloferax_lucentense-02754	Natronococcus_amylolyticus-01715	Haloferax_prahovense-03631	Natrialba_taiwanensis-01804	Haloferax_gibonsii-03510	Haloarcula_marismortui-03580	Haloarcula_sinaiiensis-00283	Haloarcula_californiae-02740	Halalkalicoccus_jeotagli-03232	Halalkalicoccus_jeotgali_B3_DSM_18796-03349	Halalkalicoccus_jeotagli-03399	Halorhabdus_utahensis-00316	Natrinema_pallidum-01827	Natronococcus_amylolyticus-02925	Natronomonas_pharaonis-02003	Halococcus_thailandensis-00891	Natronobacterium_gregoryi-00042	Haloferax_sulfurifontis-01168	Natronorubrum_bangense-01788	Natronococcus_amylolyticus-01337	Halorubrum_arcis-03168	Halococcus_hamelinensis-02181	Halopiger_xanaduensis-04199	Haloferax_lucentense-02742	Halorubrum_aidingense-02948	Haloferax_alexandrinus-00041	Natronorubrum_bangense-02489	Halalkalicoccus_jeotgali_B3_DSM_18796-00842	Halalkalicoccus_jeotagli-03580	Natrialba_hulunbeirensis-03813	Natrialba_aegyptia-02684	Haloquadratum_walsbyi-00661	Natrialba_aegyptia-02901	Halococcus_morrhuae-00083	Haloarcula_japonica-02383	Natrialba_chahannoensis-04063	Natrialba_taiwanensis-04145	Natrialba_asiatica-00156	Natrialba_taiwanensis-03780	Haloferax_sp_GUBF-3-00377	Haloferax_sp_GUBF-2-00457	Haloferax_sp_GUBF-1-00375	Halovivax_asiaticus-01457	Halococcus_thailandensis-03389	Halorubrum_coriense-01109	Natrinema_versiforme-03234	Halorubrum_hochstenium-02834	Halobacterium_R1-02051	Halobacterium_NRC1-02050	Natrialba_aegyptia-02030	Halopiger_xanaduensis-03293	Natrialba_aegyptia-02126	Natrinema_versiforme-01099	Natrialba_chahannoensis-00565	Natrialba_taiwanensis-01058	Natrialba_asiatica-01220	Halorhabdus_utahensis-01618	Halogeometricum_borinquense_DSM_11551-03854	Halogeometricum_borinquense-03852	Haloferax_mediterranei-00818	Halalkalicoccus_jeotgali_B3_DSM_18796-01752	Halalkalicoccus_jeotagli-00373	Natronorubrum_tibetense-04853	Haloterrigena_turkmenica-04573	Halococcus_hamelinensis-02098	Haloterrigena_limicola-02204	Natrinema_pellirubrum-04130	Halorubrum_litoreum-00040	Halorubrum_arcis-02413	Haloterrigena_salina-02742	Halococcus_salifodinae-01308	Halopiger_xanaduensis-01519	Halomicrobium_mukohataei-01171	Natronorubrum_sulfidifaciens-02083	Halorubrum_californiensis-00938	Halorubrum_tebenquichense-00550	Halobiforma_nitratireducens-00175	Haloferax_elongans-03165	Haloterrigena_thermotolerans-00490	Natronolimnobius_innermongolicus-02652	Natronolimnobius_innermongolicus-03396	Halorubrum_kocurii-01058	Halorubrum_saccharovorum-01504	Halococcus_thailandensis-03563	Natrinema_altunense-01392	Natrialba_hulunbeirensis-03805	Halosarcina_pallida-02240	Halorubrum_terrestre-02391	Natronorubrum_tibetense-00597	Haloferax_mediterranei-02568	Natrinema_gari-03156	Halorubrum_lipolyticum-00258	Haloterrigena_thermotolerans-00242	Natrinema_pellirubrum-02171	Halalkalicoccus_jeotgali_B3_DSM_18796-01086	Halalkalicoccus_jeotagli-01038	Natronococcus_amylolyticus-03460	Halococcus_thailandensis-00931	Halopiger_xanaduensis-01311	Natrialba_taiwanensis-01634	Halobacterium_R1-01666	Halobacterium_NRC1-01665	Halobiforma_lacisalsi-03887	Natrinema_pallidum-01404	Halogeometricum_borinquense_DSM_11551-01610	Halogeometricum_borinquense-02757	Natrinema_pallidum-02193	Halorubrum_coriense-03219	Haloferax_elongans-00589	Halosarcina_pallida-01511	Halococcus_saccharolyticus-01985	Natrialba_hulunbeirensis-00298	Natrinema_versiforme-00806	Natronococcus_jeotagli-02474	Halalkalicoccus_jeotagli-03538	Natronococcus_jeotagli-00312	Natronococcus_amylolyticus-01440	Natrialba_aegyptia-02341	Natrialba_taiwanensis-03290	Haloterrigena_limicola-02097	Halococcus_salifodinae-02129	Natronolimnobius_innermongolicus-03426	Natrinema_gari-01978	Natrialba_magadii_DSM_3394-03489	Natrialba_magadii-00995	Halococcus_thailandensis-01534	Haloferax_larsenii-02126	Natrinema_altunense-01332	Halorubrum_aidingense-00802	Natrinema_pellirubrum-00625	Haloterrigena_thermotolerans-01589	Haloferax_sp_GUBF-2-02447	Natronococcus_jeotagli-01344	Haloferax_sp_GUBF-3-01120	Haloferax_sp_GUBF-1-02234	Haloferax_prahovense-01669	Natrialba_hulunbeirensis-02060	Haloferax_denitrificans-01755	Haloferax_lucentense-00579	Haloferax_alexandrinus-01955	Haloferax_sulfurifontis-02619	Halorubrum_distributum_JCM_10118-03047	Halorubrum_distributum-01545	Natrialba_taiwanensis-01279	Haloarcula_argentinensis-00178	Halococcus_hamelinensis-00974	Haloferax_gibonsii-02199	Haloferax_volcanii_DS2_DSM_3757-02498	Haloferax_volcanii-00863	Natrialba_magadii_DSM_3394-03601	Natrialba_magadii-01107	Natronorubrum_tibetense-00318	Natrinema_gari-01469	Halalkalicoccus_jeotgali_B3_DSM_18796-01871	Halalkalicoccus_jeotagli-03716	Natrialba_asiatica-01001	Haloferax_mucosum-01591	Haloarcula_japonica-01051	Natrialba_aegyptia-02269	Haloferax_elongans-00686	Haloquadratum_walsbyi-00547	Halobiforma_lacisalsi-03012	Natronolimnobius_innermongolicus-02583	Natronorubrum_sulfidifaciens-00852	Natrialba_magadii_DSM_3394-02831	Natrialba_magadii-01573	Natrialba_asiatica-01652	Natronorubrum_bangense-00692	Halococcus_saccharolyticus-01897	Natrialba_chahannoensis-00398	Natrialba_hulunbeirensis-03688	Natronomonas_pharaonis-00814	Halosimplex_carlsbadense-02698	Natronococcus_amylolyticus-02919	Halococcus_salifodinae-00414	Halosarcina_pallida-03194	Haloarcula_marismortui-00062	Haloterrigena_turkmenica-04764	Haloarcula_sinaiiensis-03452	Haloarcula_californiae-01195	Halococcus_morrhuae-00257	Haloarcula_amylolytica-00980	Haloterrigena_salina-02570	Halosimplex_carlsbadense-02670	Halobiforma_nitratireducens-00670	Halorubrum_aidingense-02995	Haloarcula_vallismortis-01071	Halalkalicoccus_jeotgali_B3_DSM_18796-00883	Halococcus_hamelinensis-03150	Natronomonas_pharaonis-00413	Natrialba_chahannoensis-02304	Natrialba_asiatica-04190	Natrialba_asiatica-01989	Natrinema_altunense-03423	Natrinema_pallidum-03602	Halococcus_hamelinensis-01729	Natrinema_gari-02211	Natrinema_versiforme-00096	Haloterrigena_thermotolerans-03895	Haloquadratum_walsbyi-01110	Halalkalicoccus_jeotgali_B3_DSM_18796-02476	Halalkalicoccus_jeotagli-02175	Haloferax_lucentense-03008	Haloferax_denitrificans-01309	Natrinema_gari-02889	Haloferax_volcanii_DS2_DSM_3757-00036	Haloferax_volcanii-03669	Natrinema_altunense-00026	Haloferax_sulfurifontis-01156	Haloferax_sp_GUBF-3-00365	Haloferax_sp_GUBF-2-00445	Haloferax_sp_GUBF-1-00363	Haloferax_alexandrinus-00053	Haloferax_gibonsii-03523	Natrinema_pallidum-02327	Haloterrigena_turkmenica-00344	Haloterrigena_turkmenica-00342	Haloterrigena_turkmenica-00339	Haloarcula_japonica-02416	Haloarcula_argentinensis-01269	Haloarcula_vallismortis-00232	Haloarcula_amylolytica-01670	Haloarcula_sinaiiensis-02705	Haloarcula_marismortui-02872	Haloarcula_californiae-01512	Natronococcus_jeotagli-04185	Halosarcina_pallida-01501	Halogeometricum_borinquense_DSM_11551-01447	Halogeometricum_borinquense-03431	Halobacterium_R1-00082	Halobacterium_NRC1-00079	Haloarcula_vallismortis-02657	Natrialba_taiwanensis-03092	Natronorubrum_sulfidifaciens-02218	Natronorubrum_sulfidifaciens-00389	Natrinema_pallidum-01196	Haloarcula_japonica-01726	Natronorubrum_tibetense-01283	Halorubrum_tebenquichense-00581	Halorubrum_hochstenium-02870	Natronococcus_jeotagli-01725	Natronorubrum_tibetense-00116	Haloferax_denitrificans-00755	Halococcus_saccharolyticus-01368	Haloferax_sp_GUBF-3-00116	Haloferax_sp_GUBF-2-00619	Haloferax_sp_GUBF-1-00115	Haloterrigena_turkmenica-01204	Natronococcus_jeotagli-02725	Halococcus_thailandensis-03327	Halococcus_morrhuae-02085	Natrinema_gari-01728	Halorubrum_californiensis-03167	Haloferax_sulfurifontis-03656	Natronolimnobius_innermongolicus-03207	Halococcus_hamelinensis-01508	Halalkalicoccus_jeotgali_B3_DSM_18796-03182	Natrialba_asiatica-01359	Halorubrum_coriense-00074	Haloferax_alexandrinus-00328	Natrinema_pallidum-01833	Halococcus_saccharolyticus-00499	Haloterrigena_salina-01436
Halalkalicoccus_jeotagli-00088	Halalkalicoccus_jeotgali_B3_DSM_18796-02024	Haloterrigena_turkmenica-00662	Natronococcus_jeotagli-02302	Haloferax_denitrificans-00738	Halorubrum_saccharovorum-03170	Haloferax_sulfurifontis-03629	Natrialba_aegyptia-01931	Natrialba_taiwanensis-00951	Natrialba_asiatica-03707	Natronomonas_pharaonis-00964	Natrialba_hulunbeirensis-02260	Halobiforma_lacisalsi-03087	Halopiger_xanaduensis-01966	Natronorubrum_tibetense-02899	Haloterrigena_salina-01091	Natronococcus_amylolyticus-03288	Halobiforma_nitratireducens-00781	Natrialba_chahannoensis-03502	Natrinema_pellirubrum-01287	Haloterrigena_thermotolerans-00798	Natrialba_magadii_DSM_3394-01946	Natrialba_magadii-02464	Halosimplex_carlsbadense-00900	Natronolimnobius_innermongolicus-00821	Natrinema_versiforme-01908	Halalkalicoccus_jeotgali_B3_DSM_18796-03515	Halalkalicoccus_jeotagli-02671	Natrinema_versiforme-01681	Natronococcus_jeotagli-02056	Haloferax_elongans-01566	Natrinema_pallidum-03765	Haloarcula_japonica-03409	Haloterrigena_turkmenica-02586	Haloferax_larsenii-02014	Haloterrigena_limicola-01282	Natronorubrum_sulfidifaciens-03474	Natrinema_altunense-00241	Halococcus_thailandensis-02077	Halobacterium_NRC1-00526	Halococcus_morrhuae-02425	Haloferax_lucentense-01500	Haloferax_sp_GUBF-3-02257	Haloferax_sp_GUBF-2-01633	Haloferax_sp_GUBF-1-00682	Haloferax_denitrificans-03372	Haloferax_prahovense-02522	Haloferax_gibonsii-01362	Halobacterium_R1-00526	Natronococcus_amylolyticus-02285	Natrialba_asiatica-03573	Haloarcula_vallismortis-03122	Haloarcula_californiae-00283	Natronolimnobius_innermongolicus-01044	Haloarcula_sinaiiensis-00897	Natronobacterium_gregoryi-01583	Haloferax_mucosum-02819	Halosimplex_carlsbadense-03963	Haloferax_volcanii-01704	Haloferax_volcanii_DS2_DSM_3757-03226	Haloferax_sulfurifontis-00302	Natrialba_aegyptia-01793	Haloarcula_japonica-03308	Haloterrigena_turkmenica-00815	Haloarcula_vallismortis-03039	Halomicrobium_mukohataei-03047	Halogeometricum_borinquense_DSM_11551-02353	Halogeometricum_borinquense-02011	Haloferax_alexandrinus-02910	Haloarcula_marismortui-01773	Haloarcula_californiae-00274	Haloterrigena_salina-00948	Haloarcula_sinaiiensis-00906	Halopiger_xanaduensis-01915	Haloarcula_argentinensis-02374	Haloferax_mediterranei-01701	Halosarcina_pallida-04279	Halosarcina_pallida-04222	Halococcus_hamelinensis-02807	Haloarcula_argentinensis-02364	Halobiforma_lacisalsi-03125	Haloarcula_vallismortis-03029	Haloarcula_amylolytica-02922	Natronorubrum_tibetense-01655	Haloterrigena_turkmenica-02319	Natronorubrum_sulfidifaciens-01122	Haloterrigena_thermotolerans-03234	Halococcus_salifodinae-02816	Halalkalicoccus_jeotgali_B3_DSM_18796-03536	Halalkalicoccus_jeotagli-02650	Natrialba_taiwanensis-00805	Natrialba_chahannoensis-01986	Natrinema_gari-03412	Halogeometricum_borinquense_DSM_11551-02295	Halogeometricum_borinquense-02069	Haloarcula_amylolytica-02911	Natrinema_pellirubrum-01060	Haloferax_gibonsii-01301	Natrinema_gari-00677	Haloarcula_californiae-03691	Halovivax_asiaticus-02677	Haloferax_prahovense-02581	Haloarcula_marismortui-01872	Haloarcula_sinaiiensis-00804	Natronococcus_jeotagli-02086	Haloferax_mucosum-02764	Natrialba_magadii_DSM_3394-00898	Natrialba_magadii-03285	Halococcus_thailandensis-03308	Natrinema_altunense-00477	Natronorubrum_tibetense-02857	Natrialba_hulunbeirensis-02401	Halococcus_salifodinae-01566	Natrinema_pallidum-00861	Natronococcus_jeotagli-01895	Halovivax_asiaticus-02491	Haloterrigena_turkmenica-02562	Haloarcula_amylolytica-02828	Natronobacterium_gregoryi-02612	Haloferax_mucosum-00325	Halococcus_saccharolyticus-01117	Halococcus_morrhuae-02064	Haloferax_larsenii-01469	Haloarcula_argentinensis-02278	Haloterrigena_salina-01061	Haloterrigena_thermotolerans-00821	Halococcus_saccharolyticus-02286	Halobiforma_nitratireducens-00630	Natronorubrum_bangense-00877	Halovivax_asiaticus-02412	Natronococcus_amylolyticus-03326	Haloferax_sp_GUBF-3-02203	Haloferax_sp_GUBF-2-01580	Haloferax_sp_GUBF-1-00736	Halosimplex_carlsbadense-01961	Haloferax_lucentense-01444	Haloferax_alexandrinus-02819	Haloferax_elongans-02239	Haloferax_mediterranei-01643	Haloferax_larsenii-02645	Haloferax_elongans-01624	Haloterrigena_limicola-01520	Halomicrobium_mukohataei-03250	Halorubrum_terrestre-00851	Natronorubrum_bangense-02193	Natronorubrum_tibetense-02070	Haloferax_volcanii_DS2_DSM_3757-03166	Haloferax_volcanii-01762	Haloferax_denitrificans-03315	Natronorubrum_bangense-03515	Halorubrum_distributum_JCM_10118-00662	Halorubrum_distributum-02782	Halorubrum_arcis-00132	Halorubrum_litoreum-02348	Haloferax_sulfurifontis-00358	Haloferax_mucosum-02220	Halobiforma_lacisalsi-03059	Halococcus_thailandensis-03330	Halococcus_hamelinensis-01216	Halorubrum_hochstenium-00289	Halopiger_xanaduensis-01996	Halorubrum_tebenquichense-01619	Haloferax_gibonsii-02751	Haloferax_denitrificans-02167	Haloferax_lucentense-02652	Haloferax_alexandrinus-01377	Haloferax_sulfurifontis-02287	Haloarcula_amylolytica-02671	Haloarcula_marismortui-02072	Haloferax_mediterranei-01111	Halobiforma_nitratireducens-00751	Haloferax_volcanii_DS2_DSM_3757-01293	Haloferax_volcanii-03260	Haloarcula_sinaiiensis-00630	Haloarcula_californiae-03424	Halorubrum_hochstenium-00403	Natrinema_pellirubrum-01310	Halogeometricum_borinquense_DSM_11551-03421	Halogeometricum_borinquense-01173	Halococcus_morrhuae-02088	Halosarcina_pallida-02442	Natronolimnobius_innermongolicus-03527	Halorubrum_coriense-02509	Halorubrum_tebenquichense-01592	Haloferax_sp_GUBF-3-03416	Haloferax_sp_GUBF-2-03424	Haloferax_sp_GUBF-1-01522	Halorubrum_californiensis-03294	Natrinema_versiforme-02750	Halorubrum_coriense-02487	Halococcus_saccharolyticus-01236	Haloferax_gibonsii-01069	Haloferax_prahovense-00719	Halococcus_salifodinae-00141	Halobacterium_R1-00602	Halobacterium_NRC1-00600	Haloferax_mediterranei-01357	Halorubrum_californiensis-03320	Haloterrigena_turkmenica-00881	Halomicrobium_mukohataei-02203	Haloarcula_argentinensis-02111	Haloferax_prahovense-02807	Halorubrum_aidingense-02278	Natrialba_magadii_DSM_3394-01331	Natrialba_magadii-03076	Halobiforma_lacisalsi-03901	Natrinema_versiforme-03923	Haloarcula_japonica-03131	Haloarcula_vallismortis-01650	Halorubrum_lacusprofundi-03293	Halorubrum_lipolyticum-03098	Halorubrum_kocurii-00392	Haloferax_denitrificans-02630	Natrinema_pellirubrum-01675	Halomicrobium_mukohataei-02219	Natronolimnobius_innermongolicus-03323	Haloferax_sulfurifontis-00682	Natrialba_hulunbeirensis-01659	Halalkalicoccus_jeotgali_B3_DSM_18796-02443	Halalkalicoccus_jeotagli-02209	Halorubrum_kocurii-02675	Natronobacterium_gregoryi-00167	Halorubrum_lipolyticum-00506	Haloterrigena_turkmenica-00829	Haloterrigena_thermotolerans-03453	Natronomonas_pharaonis-01658	Haloferax_elongans-01874	Natrialba_aegyptia-00503	Haloferax_larsenii-02956	Natronolimnobius_innermongolicus-00854	Natrialba_asiatica-02309	Halogeometricum_borinquense_DSM_11551-03844	Halogeometricum_borinquense-03842	Halorubrum_lacusprofundi-01901	Natronomonas_pharaonis-01102	Natronococcus_jeotagli-01727	Halorubrum_saccharovorum-01977	Halorubrum_lipolyticum-03155	Halorubrum_saccharovorum-00595	Halorubrum_saccharovorum-00530	Halorubrum_kocurii-00263	Halorubrum_aidingense-02545	Haloterrigena_limicola-00756	Natronorubrum_tibetense-02087	Haloterrigena_turkmenica-04050	Natronococcus_amylolyticus-00082	Halobacterium_R1-01146	Natrinema_altunense-03479	Halorubrum_terrestre-00875	Halorubrum_litoreum-02372	Halorubrum_distributum_JCM_10118-00639	Halorubrum_distributum-01298	Halorubrum_arcis-00156	Natrinema_pallidum-00088	Natronococcus_jeotagli-04059	Natrialba_taiwanensis-01865	Natronococcus_amylolyticus-03202	Natrinema_gari-01103	Natronorubrum_sulfidifaciens-00467	Haloarcula_marismortui-02902	Haloarcula_japonica-01697	Haloferax_volcanii_DS2_DSM_3757-01666	Haloferax_volcanii-00124	Natronorubrum_tibetense-04840	Halorubrum_distributum_JCM_10118-02190	Halorubrum_distributum-02065	Halorubrum_arcis-01955	Halorubrum_litoreum-02752	Natronorubrum_sulfidifaciens-03457	Natrialba_taiwanensis-02266	Halobacterium_NRC1-01141	Natronorubrum_tibetense-00936	Natronorubrum_bangense-02176	Natrialba_magadii_DSM_3394-02624	Natrialba_magadii-00051	Halorubrum_terrestre-03030	Halalkalicoccus_jeotgali_B3_DSM_18796-02796	Halalkalicoccus_jeotagli-02849	Natronococcus_amylolyticus-03923	Haloarcula_argentinensis-01239	Halosimplex_carlsbadense-01939	Natronorubrum_tibetense-00140	Natrialba_taiwanensis-01584	Natrinema_altunense-02152	Halorubrum_californiensis-01999	Halorubrum_lipolyticum-02934	Haloarcula_amylolytica-01641	Natrialba_hulunbeirensis-00572	Halorubrum_aidingense-02764	Halorubrum_lacusprofundi-01966	Natronomonas_pharaonis-01468	Natrinema_pallidum-01813	Haloarcula_californiae-01480	Halorubrum_kocurii-02904	Halococcus_morrhuae-02381	Halococcus_saccharolyticus-01085	Halococcus_thailandensis-02123	Natrialba_hulunbeirensis-00682	Halococcus_hamelinensis-01252	Halococcus_morrhuae-00700	Halorubrum_coriense-00595	Halorubrum_lacusprofundi-02082	Halobacterium_R1-00923	Halobacterium_NRC1-00920	Natrialba_magadii_DSM_3394-04154	Natrialba_magadii-04066	Natrinema_gari-02791	Halorubrum_hochstenium-01760	Haloterrigena_salina-03362	Halorubrum_californiensis-02468	Halorubrum_terrestre-00970	Halorubrum_distributum_JCM_10118-00971	Halorubrum_distributum-02272	Halorubrum_arcis-01559	Halorubrum_litoreum-02045	Natrialba_asiatica-01208	Haloferax_denitrificans-00110	Haloarcula_sinaiiensis-02735	Natrialba_aegyptia-02672	Halosarcina_pallida-02823	Haloarcula_vallismortis-00200	Halorubrum_tebenquichense-01258	Natronorubrum_tibetense-03903	Natrinema_pellirubrum-00601	Haloterrigena_thermotolerans-01610	Halorubrum_tebenquichense-01913	Natronorubrum_sulfidifaciens-02239	Haloferax_sulfurifontis-03655	Natronococcus_amylolyticus-00301	Halococcus_thailandensis-02710	Natrialba_magadii_DSM_3394-03479	Natrialba_magadii-00985	Natrialba_taiwanensis-01070	Natronolimnobius_innermongolicus-04502	Natrinema_versiforme-03248	Natronolimnobius_innermongolicus-03434	Natrialba_chahannoensis-04070	Halococcus_hamelinensis-01894	Natrialba_hulunbeirensis-03827	Halorubrum_saccharovorum-02289	Natronobacterium_gregoryi-01587	Halococcus_salifodinae-01953	Halorubrum_coriense-02834	Halococcus_salifodinae-02849	Natronorubrum_tibetense-03917	Haloterrigena_turkmenica-01884	Haloterrigena_salina-00136	Halococcus_saccharolyticus-03002	Halococcus_saccharolyticus-03471	Halococcus_salifodinae-02593	Natronococcus_amylolyticus-02282	Haloterrigena_salina-00944	Halopiger_xanaduensis-01516	Haloferax_mucosum-02579	Haloferax_mediterranei-03403	Halosarcina_pallida-04047	Halosarcina_pallida-02249	Haloferax_mediterranei-01400	Haloferax_volcanii_DS2_DSM_3757-02990	Haloferax_volcanii-01937	Haloferax_lucentense-01262	Haloferax_alexandrinus-02634	Haloterrigena_thermotolerans-01567	Halogeometricum_borinquense_DSM_11551-02523	Halogeometricum_borinquense-01840	Halalkalicoccus_jeotgali_B3_DSM_18796-02268	Halalkalicoccus_jeotagli-02387	Haloferax_larsenii-02901	Natronolimnobius_innermongolicus-01048	Natrinema_pellirubrum-00647	Natronolimnobius_innermongolicus-03853	Natronorubrum_bangense-00874	Haloferax_sp_GUBF-3-02027	Haloferax_sp_GUBF-2-01404	Haloferax_sp_GUBF-1-00912	Haloferax_elongans-01819	Halopiger_xanaduensis-01920	Natrialba_hulunbeirensis-02721	Haloterrigena_turkmenica-03780	Haloterrigena_turkmenica-02316	Natronorubrum_tibetense-01650	Natronobacterium_gregoryi-00169	Halobiforma_lacisalsi-03121	Natronorubrum_tibetense-03663	Natronococcus_jeotagli-01893	Natronorubrum_sulfidifaciens-01119	Natrialba_magadii-03586	Natrialba_magadii_DSM_3394-00849	Halobiforma_nitratireducens-00642	Natrinema_versiforme-01912	Natrinema_versiforme-03213	Haloquadratum_walsbyi-01600	Haloarcula_vallismortis-01420	Haloarcula_japonica-02311	Halomicrobium_mukohataei-02287	Natrinema_pellirubrum-01057	Halococcus_saccharolyticus-01382	Haloferax_prahovense-02760	Haloterrigena_thermotolerans-03231	Haloterrigena_limicola-01523	Haloarcula_amylolytica-00601	Haloarcula_sinaiiensis-00020	Haloarcula_marismortui-02230	Haloferax_gibonsii-01116	Haloferax_denitrificans-00949	Haloarcula_californiae-01760	Haloarcula_argentinensis-01952	Halobacterium_R1-00280	Halobacterium_NRC1-00282	Haloferax_sulfurifontis-00724	Natrinema_pallidum-00865	Natronomonas_pharaonis-02173	Natrinema_altunense-00481	Halalkalicoccus_jeotgali_B3_DSM_18796-01891	Halalkalicoccus_jeotagli-00217	Halalkalicoccus_jeotgali_B3_DSM_18796-00887	Halalkalicoccus_jeotagli-03534	Natrinema_gari-00671	Halorubrum_lacusprofundi-02270	Halorubrum_aidingense-00187	Halorubrum_kocurii-03058	Natronolimnobius_innermongolicus-03409	Halorubrum_californiensis-00926	Halosarcina_pallida-01498	Halorubrum_litoreum-00815	Halococcus_morrhuae-01959	Halorubrum_lipolyticum-02784	Halorubrum_tebenquichense-00343	Halorubrum_terrestre-00022	Halorubrum_distributum_JCM_10118-02064	Halorubrum_distributum-00113	Halorubrum_arcis-00422	Halorubrum_hochstenium-01489	Halorubrum_saccharovorum-02554	Halococcus_thailandensis-02038	Halococcus_salifodinae-02599	Natronomonas_pharaonis-01881	Halalkalicoccus_jeotagli-02854	Halococcus_morrhuae-02468	Halalkalicoccus_jeotgali_B3_DSM_18796-02801	Natrialba_asiatica-04166	Halococcus_saccharolyticus-03464	Natrialba_chahannoensis-00961	Halosimplex_carlsbadense-03899	Halorubrum_coriense-03207	Natronolimnobius_innermongolicus-00695	Natronococcus_jeotagli-03705	Natronolimnobius_innermongolicus-03388	Halococcus_hamelinensis-02790	Halococcus_salifodinae-02524	Natrialba_aegyptia-00499	Haloferax_mediterranei-03407	Natronolimnobius_innermongolicus-03350	Natronorubrum_bangense-03660	Haloterrigena_thermotolerans-02229	Haloterrigena_salina-00135	Natrialba_hulunbeirensis-01664	Natrialba_magadii_DSM_3394-01326	Natrialba_magadii-03081	Halococcus_saccharolyticus-00750	Natronorubrum_tibetense-00115	Natronolimnobius_innermongolicus-04506	Halalkalicoccus_jeotgali_B3_DSM_18796-01516	Halalkalicoccus_jeotagli-00611	Halosarcina_pallida-03213	Halovivax_asiaticus-01367	Natronococcus_amylolyticus-03925	Natronorubrum_tibetense-01685	Haloterrigena_turkmenica-01883	Halobiforma_lacisalsi-01665	Natronomonas_pharaonis-01044	Natronococcus_amylolyticus-02758	Natronorubrum_tibetense-04845	Halococcus_salifodinae-00760	Natrialba_taiwanensis-02270	Halogeometricum_borinquense_DSM_11551-03839	Halogeometricum_borinquense-03837	Halococcus_thailandensis-02458	Natrinema_versiforme-03252	Natrialba_asiatica-02305	Natronomonas_pharaonis-00080	Halorubrum_aidingense-02114	Natronorubrum_sulfidifaciens-00034	Natrinema_gari-02749	Halobiforma_nitratireducens-03394	Natrinema_pellirubrum-00597	Natronorubrum_tibetense-00109	Natronolimnobius_innermongolicus-03401	Natrinema_pellirubrum-03120	Natronomonas_pharaonis-02278	Natrinema_pellirubrum-00628	Halogeometricum_borinquense_DSM_11551-01375	Haloterrigena_turkmenica-00271	Natrinema_gari-02795	Haloterrigena_salina-00975	Halococcus_morrhuae-02136	Natronococcus_jeotagli-02689	Halogeometricum_borinquense-03504	Natronolimnobius_innermongolicus-02457	Natrinema_versiforme-03232	Natrinema_altunense-02156	Haloterrigena_thermotolerans-01586	Natrinema_altunense-02107	Natrinema_pallidum-01808	Halorubrum_californiensis-01166	Haloterrigena_thermotolerans-03255	Natrialba_hulunbeirensis-02758	Halorubrum_terrestre-02267	Natronolimnobius_innermongolicus-03382	Natronorubrum_sulfidifaciens-00740	Natronococcus_amylolyticus-03198	Halorubrum_litoreum-01585	Halorubrum_distributum_JCM_10118-01733	Halorubrum_distributum-00693	Natronomonas_pharaonis-01464	Natrinema_versiforme-01889	Halorubrum_lacusprofundi-03372	Natrinema_pellirubrum-01084	Natrialba_magadii_DSM_3394-01071	Natrialba_magadii-03579	Halorubrum_coriense-02198	Haloferax_prahovense-01602	Halococcus_thailandensis-01071	Natrinema_pellirubrum-04001	Haloferax_gibonsii-02266	Halorubrum_arcis-01175	Halococcus_thailandensis-01310	Haloterrigena_thermotolerans-00871	Natronolimnobius_innermongolicus-03834	Natronorubrum_bangense-02491	Haloferax_denitrificans-01699	Natronorubrum_tibetense-03879	Natronorubrum_sulfidifaciens-03325	Haloferax_mediterranei-02639	Natronorubrum_bangense-02261	Haloterrigena_thermotolerans-01591	Natronococcus_jeotagli-03391	Haloferax_sp_GUBF-3-01200	Haloferax_sp_GUBF-2-00797	Haloferax_sp_GUBF-1-02153	Haloterrigena_turkmenica-03805	Halococcus_morrhuae-02731	Haloferax_sulfurifontis-02683	Natronorubrum_tibetense-03890	Haloterrigena_salina-04628	Natrinema_pallidum-01830	Natrialba_magadii_DSM_3394-00808	Natrialba_magadii-03627	Haloterrigena_turkmenica-01366	Natrialba_hulunbeirensis-02713	Halobiforma_nitratireducens-02402	Natronorubrum_bangense-03387	Halorubrum_arcis-02412	Natronorubrum_bangense-01225	Haloferax_lucentense-00641	Halorubrum_coriense-03239	Haloferax_mucosum-01687	Halopiger_xanaduensis-01205	Natrinema_pellirubrum-00623	Halorubrum_litoreum-00036	Haloterrigena_salina-03619	Halorubrum_terrestre-02392	Haloferax_alexandrinus-02010	Halococcus_thailandensis-02116	Halococcus_hamelinensis-00447	Haloarcula_amylolytica-01645	Haloarcula_vallismortis-00204	Halosarcina_pallida-02253	Natronolimnobius_innermongolicus-01622	Natronolimnobius_innermongolicus-04213	Halobacterium_R1-01946	Halobacterium_NRC1-01945	Haloferax_larsenii-02051	Haloterrigena_turkmenica-02345	Natrialba_taiwanensis-00517	Natrinema_gari-00699	Haloferax_volcanii_DS2_DSM_3757-02915	Haloferax_volcanii-00780	Natrialba_aegyptia-02905	Halorubrum_lipolyticum-01925	Natronolimnobius_innermongolicus-03423	Natronorubrum_tibetense-03687	Natronorubrum_sulfidifaciens-03112	Natrialba_asiatica-03287	Natronorubrum_tibetense-03937	Halococcus_hamelinensis-03188	Haloterrigena_limicola-01712	Natrinema_pellirubrum-01346	Natrinema_versiforme-03236	Haloarcula_argentinensis-01243	Haloarcula_marismortui-02898	Natrinema_pallidum-00839	Halalkalicoccus_jeotgali_B3_DSM_18796-01893	Halalkalicoccus_jeotagli-00215	Halorubrum_kocurii-02490	Natrialba_asiatica-00152	Natrinema_altunense-02112	Haloarcula_japonica-01701	Haloarcula_californiae-01484	Halorubrum_aidingense-01716	Natronorubrum_sulfidifaciens-02007	Haloarcula_sinaiiensis-02723	Haloarcula_californiae-01493	Haloferax_elongans-00609	Haloarcula_sinaiiensis-02731	Natrialba_aegyptia-01505	Haloarcula_vallismortis-00213	Halobiforma_lacisalsi-03161	Halosimplex_carlsbadense-02504	Halorubrum_saccharovorum-00160	Haloarcula_japonica-01709	Natronobacterium_gregoryi-00242	Natrialba_magadii_DSM_3394-00873	Natrialba_magadii-03310	Natrinema_altunense-00454	Halalkalicoccus_jeotagli-02703	Natronorubrum_sulfidifaciens-00206	Natrialba_taiwanensis-03785	Halalkalicoccus_jeotgali_B3_DSM_18796-03483	Natrialba_chahannoensis-00216	Halorubrum_arcis-03173	Halorubrum_lipolyticum-01253	Natronolimnobius_innermongolicus-03336	Natrinema_pallidum-01826	Haloarcula_marismortui-02890	Natrialba_hulunbeirensis-02427	Halococcus_morrhuae-00736	Haloarcula_amylolytica-01774	Haloarcula_argentinensis-01251	Natrialba_magadii_DSM_3394-04117	Natrialba_magadii-04031	Haloarcula_amylolytica-01653	Natronorubrum_tibetense-00605	Halococcus_thailandensis-02744	Natronomonas_pharaonis-02257	Natrinema_pallidum-00096	Halorubrum_hochstenium-02830	Halorubrum_tebenquichense-00546	Natrialba_hulunbeirensis-00791	Natronorubrum_bangense-00294	Natrialba_magadii_DSM_3394-00173	Natrialba_magadii-02281	Halorubrum_distributum_JCM_10118-03045	Halorubrum_distributum-01547	Halococcus_morrhuae-02388	Natronolimnobius_innermongolicus-03421	Natrialba_hulunbeirensis-01415	Haloarcula_vallismortis-02609	Haloterrigena_limicola-00744	Natrinema_gari-01095	Halorubrum_arcis-02720	Haloarcula_marismortui-00840	Haloarcula_californiae-01312	Halorubrum_terrestre-02435	Halorubrum_litoreum-00332	Haloarcula_sinaiiensis-03836	Natrinema_altunense-03470	Natrialba_asiatica-02609	Halorubrum_lacusprofundi-00965	Natronorubrum_tibetense-03674	Halorubrum_distributum_JCM_10118-02473	Halorubrum_distributum-00302	Natrialba_taiwanensis-01927	Haloarcula_argentinensis-04015	Haloarcula_japonica-00048	Natrialba_aegyptia-00824	Halomicrobium_mukohataei-01267	Haloterrigena_turkmenica-00289	Halorubrum_californiensis-03170	Halococcus_thailandensis-03397	Halosarcina_pallida-01519	Halococcus_morrhuae-00092	Halococcus_thailandensis-03391	Halococcus_morrhuae-00086	Halococcus_thailandensis-03392	Halococcus_morrhuae-00087	Halococcus_morrhuae-00091	Halococcus_thailandensis-03396	Natronolimnobius_innermongolicus-03371	Halorubrum_aidingense-01421	Natronolimnobius_innermongolicus-03326	Natrialba_chahannoensis-02018	Natronolimnobius_innermongolicus-03843	Natronolimnobius_innermongolicus-03370	Natronococcus_amylolyticus-02313	Haloarcula_marismortui-01782	Haloterrigena_thermotolerans-01614
Halalkalicoccus_jeotagli-00854	Natrialba_aegyptia-03921	Natrialba_asiatica-01385	Natrialba_taiwanensis-00216	Halorubrum_saccharovorum-03129	Halopiger_xanaduensis-03925	Haloferax_prahovense-03557	Haloferax_gibonsii-03448	Natrialba_asiatica-01804	Natrialba_aegyptia-02467	Natrialba_taiwanensis-00171	Halococcus_hamelinensis-02165	Haloarcula_japonica-00255	Halosimplex_carlsbadense-00220	Haloterrigena_turkmenica-02219	Natronolimnobius_innermongolicus-04166	Halosimplex_carlsbadense-02721	Haloterrigena_turkmenica-00373	Halosarcina_pallida-00752	Halosimplex_carlsbadense-00205	Haloferax_prahovense-01950	Haloferax_gibonsii-01918	Haloferax_volcanii_DS2_DSM_3757-03772	Haloferax_volcanii-01166	Haloferax_lucentense-00305	Haloferax_alexandrinus-03446	Haloferax_denitrificans-02919	Haloferax_sulfurifontis-01806	Haloferax_sp_GUBF-3-00845	Haloferax_sp_GUBF-2-02172	Haloferax_sp_GUBF-1-02509	Halopiger_xanaduensis-03359	Natrialba_asiatica-01929	Natrialba_aegyptia-03742	Halosarcina_pallida-01805	Haloarcula_japonica-00157	Haloterrigena_salina-01484	Halopiger_xanaduensis-03733	Halosimplex_carlsbadense-02151	Haloferax_elongans-03566	Natrialba_taiwanensis-01859	Haloarcula_sinaiiensis-01237	Halorubrum_lipolyticum-01491	Haloarcula_californiae-00167	Haloarcula_californiae-03948	Natronolimnobius_innermongolicus-03252	Halobiforma_lacisalsi-02218	Natrialba_asiatica-01669	Haloferax_lucentense-02756	Haloarcula_amylolytica-00536	Haloferax_mucosum-00472	Haloferax_gibonsii-03525	Haloarcula_marismortui-02297	Haloarcula_sinaiiensis-03543	Haloferax_sulfurifontis-01154	Haloferax_alexandrinus-00055	Halococcus_salifodinae-00929	Haloarcula_japonica-02242	Haloarcula_marismortui-00308	Haloferax_sp_GUBF-3-00363	Haloferax_sp_GUBF-2-00443	Haloferax_sp_GUBF-1-00361	Haloferax_larsenii-00810	Haloferax_denitrificans-01307	Haloterrigena_turkmenica-01088	Haloterrigena_salina-01690	Haloarcula_argentinensis-00090	Haloferax_volcanii_DS2_DSM_3757-00038	Haloferax_volcanii-03667	Haloarcula_argentinensis-01885	Haloferax_lucentense-02125	Haloarcula_amylolytica-02482	Halococcus_salifodinae-02044	Haloferax_mediterranei-03730	Haloarcula_vallismortis-02534	Haloferax_denitrificans-01068	Haloferax_prahovense-03581	Haloarcula_vallismortis-01354	Haloarcula_japonica-00169	Natronococcus_jeotagli-01674	Haloferax_lucentense-03017	Haloferax_alexandrinus-00336	Halosimplex_carlsbadense-02157	Natrinema_versiforme-03795	Haloferax_volcanii_DS2_DSM_3757-01914	Haloferax_volcanii-00266	Halomicrobium_mukohataei-00174	Halosimplex_carlsbadense-00255	Halococcus_hamelinensis-02730	Halococcus_hamelinensis-01751	Natrialba_chahannoensis-00409	Natrialba_taiwanensis-03170	Natrialba_asiatica-01462	Natronococcus_jeotagli-04353	Haloterrigena_salina-01406	Halomicrobium_mukohataei-00492	Natrialba_aegyptia-04016	Haloferax_sulfurifontis-01201	Halococcus_hamelinensis-01071	Natrialba_asiatica-01543	Halosarcina_pallida-03854	Haloterrigena_salina-01728	Haloterrigena_turkmenica-01325	Haloquadratum_walsbyi-01074	Halopiger_xanaduensis-03166	Haloferax_denitrificans-00059	Natrialba_aegyptia-03758	Haloferax_volcanii_DS2_DSM_3757-00645	Haloferax_volcanii-02655	Haloferax_sp_GUBF-3-02833	Haloferax_sp_GUBF-2-02843	Haloferax_sp_GUBF-1-03113	Haloferax_lucentense-02128	Haloferax_alexandrinus-00772	Halosimplex_carlsbadense-04273	Halococcus_salifodinae-00314	Haloferax_sp_GUBF-3-02836	Haloferax_sp_GUBF-2-02846	Haloferax_sp_GUBF-1-03116	Haloferax_alexandrinus-00775	Natrialba_asiatica-01914	Haloferax_lucentense-01989	Haloferax_alexandrinus-01602	Haloferax_volcanii_DS2_DSM_3757-01974	Haloferax_volcanii-00325	Halosimplex_carlsbadense-02708	Haloferax_sp_GUBF-3-00538	Haloferax_sp_GUBF-2-00046	Haloferax_sp_GUBF-1-03543	Natrinema_versiforme-00020	Halosarcina_pallida-01719	Haloferax_sulfurifontis-03192	Haloferax_gibonsii-03700	Haloarcula_amylolytica-03134	Halorubrum_kocurii-03370	Halococcus_saccharolyticus-00867	Haloferax_denitrificans-01352	Natronolimnobius_innermongolicus-03196	Haloferax_gibonsii-00404	Haloferax_prahovense-03359	Halococcus_hamelinensis-00914	Haloferax_prahovense-00132	Haloferax_denitrificans-00779	Natronolimnobius_innermongolicus-03320	Natrialba_asiatica-01484	Haloterrigena_salina-01423	Halorubrum_aidingense-00444	Halococcus_hamelinensis-02140	Natrialba_taiwanensis-01843	Natronorubrum_sulfidifaciens-03453	Halococcus_hamelinensis-01750	Haloferax_sulfurifontis-03676	Haloferax_denitrificans-02006	Natronolimnobius_innermongolicus-03430	Halococcus_hamelinensis-02021	Natronorubrum_bangense-02172	Haloarcula_vallismortis-00377	Haloarcula_californiae-03103	Natronorubrum_bangense-01745	Haloterrigena_salina-01760	Halosarcina_pallida-01677	Haloferax_sulfurifontis-00124	Halorubrum_lipolyticum-01027	Halococcus_saccharolyticus-01891	Halococcus_saccharolyticus-00890	Natronomonas_pharaonis-01955	Halorubrum_lacusprofundi-03026	Natronococcus_jeotagli-01720	Haloarcula_argentinensis-02840	Haloarcula_amylolytica-03675	Haloterrigena_limicola-00752	Haloferax_mediterranei-03293	Natrinema_versiforme-03835	Haloferax_sp_GUBF-3-00191	Haloferax_sp_GUBF-2-00692	Haloferax_sp_GUBF-1-00189	Haloarcula_argentinensis-02577	Haloferax_denitrificans-00056	Haloterrigena_turkmenica-00848	Halosarcina_pallida-00740	Natrinema_pallidum-00091	Halosarcina_pallida-01597	Haloarcula_californiae-00988	Natrialba_magadii_DSM_3394-00043	Natrialba_magadii-02412	Haloferax_volcanii_DS2_DSM_3757-00214	Haloferax_volcanii-03865	Haloterrigena_thermotolerans-03456	Natronolimnobius_innermongolicus-03224	Natrinema_gari-01100	Halococcus_thailandensis-02802	Haloterrigena_turkmenica-01261	Halococcus_hamelinensis-01789	Natrialba_taiwanensis-01073	Natrinema_versiforme-03596	Halococcus_salifodinae-00429	Natronococcus_jeotagli-01685	Natrialba_taiwanensis-03068	Halococcus_morrhuae-01334	Natrialba_asiatica-01402	Halorubrum_lacusprofundi-00208	Halobiforma_lacisalsi-01578	Haloarcula_sinaiiensis-01089	Haloferax_mucosum-00928	Haloterrigena_turkmenica-00877	Natronorubrum_tibetense-02090	Natrinema_altunense-03476	Haloarcula_japonica-00192	Natronococcus_amylolyticus-03052	Natronorubrum_tibetense-00811	Haloterrigena_turkmenica-01350	Halorubrum_lipolyticum-01483	Natrialba_aegyptia-04142	Natronobacterium_gregoryi-03463	Haloarcula_amylolytica-01660	Natronorubrum_bangense-02437	Natrinema_versiforme-03607	Haloferax_volcanii_DS2_DSM_3757-01853	Haloferax_volcanii-00516	Haloferax_sp_GUBF-3-02653	Haloferax_sp_GUBF-2-00214	Haloferax_sp_GUBF-1-03376	Natrialba_aegyptia-04139	Haloarcula_japonica-01716	Haloferax_lucentense-00111	Haloferax_alexandrinus-01750	Haloferax_elongans-03351	Haloarcula_sinaiiensis-02715	Haloarcula_marismortui-02882	Halosarcina_pallida-02047	Haloarcula_japonica-03584	Haloferax_alexandrinus-00067	Natronolimnobius_innermongolicus-03188	Halogeometricum_borinquense_DSM_11551-00161	Halogeometricum_borinquense-03039	Haloferax_volcanii_DS2_DSM_3757-00050	Haloferax_volcanii-03655	Natrialba_aegyptia-02669	Natrinema_versiforme-03212	Halalkalicoccus_jeotgali_B3_DSM_18796-00888	Halalkalicoccus_jeotagli-03533	Natrialba_taiwanensis-03064	Haloarcula_vallismortis-00222	Natrinema_pallidum-00042	Natrialba_asiatica-01206	Haloferax_gibonsii-03533	Haloarcula_marismortui-01430	Haloferax_prahovense-03654	Haloferax_sp_GUBF-2-00431	Haloferax_sp_GUBF-1-00349	Natronolimnobius_innermongolicus-03225	Halococcus_thailandensis-03384	Haloarcula_argentinensis-01259	Haloferax_denitrificans-00631	Haloterrigena_turkmenica-03779	Natrinema_altunense-03535	Haloarcula_californiae-01502	Natronorubrum_tibetense-03662	Haloferax_lucentense-02768	Haloferax_gibonsii-00416	Haloferax_gibonsii-03595	Halorubrum_lipolyticum-01381	Haloferax_volcanii-00047	Natrinema_pellirubrum-01672	Haloarcula_japonica-00828	Natrinema_pellirubrum-01580	Haloferax_volcanii-02678	Haloferax_sp_GUBF-3-02856	Haloferax_sp_GUBF-2-02866	Haloferax_sp_GUBF-1-03137	Haloferax_prahovense-00144	Halococcus_salifodinae-02481	Haloferax_volcanii_DS2_DSM_3757-00669	Halobiforma_nitratireducens-03311	Halococcus_thailandensis-02580	Haloferax_sulfurifontis-01141	Haloferax_denitrificans-01295	Haloferax_sulfurifontis-03539	Natrinema_pellirubrum-01575	Halorubrum_lacusprofundi-01844	Halosimplex_carlsbadense-02180	Natrialba_hulunbeirensis-03834	Halococcus_salifodinae-03047	Haloferax_lucentense-02106	Haloterrigena_thermotolerans-03405	Haloferax_larsenii-03460	Haloferax_prahovense-03237	Haloferax_gibonsii-03819	Natrialba_aegyptia-04511	Haloferax_sulfurifontis-01082	Haloferax_denitrificans-01232	Haloferax_volcanii_DS2_DSM_3757-00111	Haloferax_volcanii-03594	Haloferax_sp_GUBF-3-00290	Haloferax_sp_GUBF-2-00369	Haloferax_sp_GUBF-1-00288	Haloferax_lucentense-02829	Haloferax_alexandrinus-00128	Natrialba_asiatica-01748	Haloterrigena_turkmenica-00604	Haloterrigena_thermotolerans-01566	Natrinema_gari-01129	Halosimplex_carlsbadense-02073	Haloferax_prahovense-03720	Haloferax_volcanii_DS2_DSM_3757-00648	Haloferax_volcanii-02658	Halorubrum_lacusprofundi-00308	Natrinema_versiforme-03745	Haloterrigena_turkmenica-04362	Halosimplex_carlsbadense-02332	Haloterrigena_thermotolerans-03400	Natrialba_taiwanensis-00093	Halopiger_xanaduensis-03887	Halococcus_saccharolyticus-00357	Halorubrum_arcis-03183	Natrinema_altunense-02103	Halococcus_morrhuae-01308	Natrinema_pellirubrum-01568	Natrinema_pellirubrum-00648	Halalkalicoccus_jeotgali_B3_DSM_18796-01794	Halalkalicoccus_jeotagli-03792	Natronolimnobius_innermongolicus-03420	Natrinema_gari-01136	Halalkalicoccus_jeotgali_B3_DSM_18796-01934	Natronorubrum_tibetense-04854	Haloferax_denitrificans-00036	Haloferax_gibonsii-00373	Haloferax_elongans-03403	Natrialba_taiwanensis-01862	Halosarcina_pallida-01751	Natrinema_altunense-03542	Natronorubrum_tibetense-03858	Halobiforma_nitratireducens-00174	Halosarcina_pallida-03714	Natronococcus_jeotagli-01705	Halococcus_morrhuae-00078	Natrinema_gari-02691	Halogeometricum_borinquense_DSM_11551-01394	Halogeometricum_borinquense-03485	Natronorubrum_tibetense-03805	Natrialba_aegyptia-04076	Natrinema_pallidum-00051	Haloferax_lucentense-02143	Halorubrum_kocurii-01419	Haloferax_alexandrinus-00757	Halorubrum_aidingense-02992	Halorubrum_lipolyticum-01099	Haloferax_gibonsii-03198	Haloferax_sp_GUBF-3-02817	Haloferax_sp_GUBF-2-02827	Haloferax_sp_GUBF-1-03097	Natronobacterium_gregoryi-02329	Halosimplex_carlsbadense-04277	Natrialba_taiwanensis-03154	Haloarcula_japonica-03854	Haloferax_volcanii_DS2_DSM_3757-00630	Haloferax_volcanii-02640	Haloterrigena_turkmenica-00664	Natrialba_aegyptia-02683	Haloferax_prahovense-00108	Natrialba_aegyptia-04489	Haloferax_sulfurifontis-03131	Haloterrigena_thermotolerans-03393	Natrialba_asiatica-01219	Natronolimnobius_innermongolicus-03854	Natrialba_magadii_DSM_3394-03472	Natrialba_magadii-00978	Halococcus_saccharolyticus-00364	Halogeometricum_borinquense_DSM_11551-02556	Halogeometricum_borinquense-03718	Haloferax_mucosum-01234	Natrialba_asiatica-01933	Natrialba_asiatica-01399	Haloferax_gibonsii-03456	Halosimplex_carlsbadense-02074	Halococcus_hamelinensis-01028	Haloterrigena_salina-03047	Haloarcula_vallismortis-01779	Natrialba_chahannoensis-04072	Natrialba_taiwanensis-01059	Halorubrum_kocurii-00884	Natrinema_pallidum-01832	Haloterrigena_limicola-00253	Halobiforma_lacisalsi-03888	Natrialba_magadii_DSM_3394-00848	Natrialba_magadii-03587	Natronococcus_amylolyticus-02363	Natrialba_hulunbeirensis-02722	Natrialba_asiatica-01197	Natrialba_magadii_DSM_3394-03477	Natrialba_magadii-00983	Natronorubrum_bangense-02018	Haloterrigena_salina-01621	Natrialba_taiwanensis-01886	Haloarcula_sinaiiensis-01639	Haloarcula_marismortui-01291	Haloferax_gibonsii-03473	Halomicrobium_mukohataei-01100	Natrialba_magadii_DSM_3394-02163	Natrialba_magadii-00308	Halogeometricum_borinquense_DSM_11551-00199	Halogeometricum_borinquense-03001	Natronococcus_amylolyticus-03038	Natrialba_chahannoensis-04076	Halococcus_salifodinae-03040	Haloferax_gibonsii-03875	Natronorubrum_tibetense-00121	Natrialba_asiatica-01527	Halococcus_morrhuae-00611	Halorubrum_lacusprofundi-03369	Haloquadratum_walsbyi-01140	Natrialba_aegyptia-02666	Natrialba_taiwanensis-01608	Halococcus_salifodinae-01674	Natrialba_hulunbeirensis-03814	Haloferax_gibonsii-03519	Haloarcula_amylolytica-01797	Natrinema_versiforme-03253	Haloarcula_vallismortis-02585	Halopiger_xanaduensis-03926	Haloferax_lucentense-01895	Haloferax_alexandrinus-01696	Halococcus_saccharolyticus-00938	Haloferax_volcanii_DS2_DSM_3757-01799	Haloferax_volcanii-00462	Natrialba_taiwanensis-03587	Natrinema_pallidum-01807	Halosarcina_pallida-01636	Haloferax_sp_GUBF-3-02711	Haloferax_sp_GUBF-2-00273	Haloferax_sp_GUBF-1-03316	Natrialba_magadii_DSM_3394-03488	Natrialba_magadii-00994	Haloarcula_japonica-00071	Natronococcus_jeotagli-02297	Haloarcula_californiae-01288	Haloarcula_sinaiiensis-03812	Haloarcula_marismortui-00816	Halosarcina_pallida-01521	Haloarcula_japonica-00140	Natrialba_taiwanensis-01081	Haloferax_sulfurifontis-01159	Haloferax_denitrificans-01312	Natrinema_gari-02796	Natrialba_asiatica-00355	Haloferax_prahovense-03640	Haloferax_prahovense-03177	Halococcus_salifodinae-02050	Halopiger_xanaduensis-03774	Haloarcula_argentinensis-03990	Natronolimnobius_innermongolicus-03532	Natronococcus_jeotagli-04270	Natrinema_pellirubrum-00596	Natronolimnobius_innermongolicus-04508	Haloferax_elongans-03152	Haloferax_volcanii_DS2_DSM_3757-00033	Haloferax_volcanii-03672	Haloarcula_argentinensis-00279	Natrialba_aegyptia-03098	Haloferax_alexandrinus-00050	Natronorubrum_tibetense-00142	Haloterrigena_thermotolerans-01615	Haloferax_sp_GUBF-3-00368	Haloferax_sp_GUBF-2-00448	Haloferax_sp_GUBF-1-00366	Natrinema_altunense-02157	Natrialba_chahannoensis-00959	Haloterrigena_salina-00134	Haloferax_mediterranei-03586	Natronococcus_amylolyticus-00247	Haloferax_lucentense-02751	Natronolimnobius_innermongolicus-03539	Natrialba_magadii_DSM_3394-01325	Natrialba_magadii-03082	Natronococcus_jeotagli-04286	Halogeometricum_borinquense_DSM_11551-01380	Halogeometricum_borinquense-03499	Natronorubrum_tibetense-03950	Natronorubrum_tibetense-04846	Halogeometricum_borinquense_DSM_11551-03882	Halogeometricum_borinquense-03879	Haloferax_larsenii-00816	Natrialba_hulunbeirensis-01665	Halorubrum_arcis-03176	Haloterrigena_salina-01841	Haloterrigena_turkmenica-01237	Haloferax_sp_GUBF-3-00241	Haloferax_sp_GUBF-2-00742	Haloferax_sp_GUBF-1-00239	Natrialba_chahannoensis-04064	Natronolimnobius_innermongolicus-03213	Halorubrum_aidingense-03013	Haloferax_mediterranei-03864	Natronorubrum_bangense-02490	Haloterrigena_turkmenica-01213	Halococcus_salifodinae-02480	Halorubrum_californiensis-01870	Haloterrigena_turkmenica-01882	Halosarcina_pallida-01697	Haloferax_mucosum-00601	Natrinema_gari-01147	Halococcus_hamelinensis-01794	Haloterrigena_salina-00131	Haloferax_sulfurifontis-00949	Natrinema_pallidum-00061	Halorubrum_kocurii-01394	Natrialba_taiwanensis-01519	Natrialba_aegyptia-04345	Haloferax_sp_GUBF-3-00073	Haloferax_sp_GUBF-2-00576	Haloferax_sp_GUBF-1-00072	Halorubrum_aidingense-02957	Halorubrum_tebenquichense-00022	Halobiforma_lacisalsi-02749	Haloferax_gibonsii-00371	Natrinema_altunense-03550	Haloterrigena_salina-01804	Halogeometricum_borinquense_DSM_11551-01370	Halogeometricum_borinquense-03509	Natrialba_chahannoensis-00453	Haloterrigena_salina-01443	Haloarcula_amylolytica-01654	Haloarcula_japonica-00543	Halococcus_hamelinensis-00129	Natrialba_magadii-03831	Natronorubrum_bangense-03673	Natrinema_pellirubrum-00665	Halosarcina_pallida-01819	Natronococcus_amylolyticus-00250	Halococcus_saccharolyticus-01278	Haloferax_volcanii_DS2_DSM_3757-00329	Haloferax_volcanii-03751	Haloferax_lucentense-02975	Haloferax_alexandrinus-00297	Natrialba_hulunbeirensis-00660	Natronomonas_pharaonis-02280	Haloarcula_sinaiiensis-02722	Haloarcula_japonica-01710	Halococcus_salifodinae-01118	Natrialba_taiwanensis-00268	Halococcus_salifodinae-02983	Haloterrigena_thermotolerans-01551	Natrialba_asiatica-02304	Natrialba_chahannoensis-03222	Haloarcula_amylolytica-02312	Natrialba_magadii_DSM_3394-03684	Natrialba_magadii-01190	Natrialba_hulunbeirensis-03602	Natrialba_aegyptia-00498	Natrialba_aegyptia-03872	Halosarcina_pallida-02207	Halogeometricum_borinquense_DSM_11551-01350	Halogeometricum_borinquense-03529	Haloarcula_vallismortis-00214	Haloterrigena_turkmenica-01298	Natrialba_chahannoensis-00534	Halosarcina_pallida-01291	Haloarcula_japonica-01562	Haloarcula_sinaiiensis-03496	Haloarcula_marismortui-00017	Natronococcus_jeotagli-03490	Haloarcula_californiae-01494	Halorubrum_lipolyticum-01549	Natronomonas_pharaonis-01463	Natrialba_hulunbeirensis-03829	Haloferax_prahovense-03527	Natronorubrum_sulfidifaciens-00044	Haloarcula_vallismortis-02576	Haloarcula_argentinensis-01252	Natrialba_taiwanensis-01480	Haloarcula_argentinensis-03982	Haloarcula_marismortui-02889	Natrinema_versiforme-03590	Haloterrigena_turkmenica-01880	Natrialba_taiwanensis-02271	Natronococcus_jeotagli-03520	Halococcus_saccharolyticus-01467	Haloferax_volcanii_DS2_DSM_3757-00213	Haloferax_volcanii-03866	Haloferax_sp_GUBF-3-00192	Haloferax_sp_GUBF-2-00693	Haloferax_sp_GUBF-1-00190	Halobiforma_nitratireducens-02077	Haloferax_denitrificans-01132	Haloarcula_vallismortis-02564	Haloferax_volcanii_DS2_DSM_3757-01669	Haloferax_volcanii-00121	Haloferax_gibonsii-03313	Halorubrum_saccharovorum-01698	Halobacterium_R1-02406	Halobacterium_NRC1-02311	Haloferax_prahovense-03825	Natronobacterium_gregoryi-03279	Haloferax_gibonsii-03421	Haloarcula_amylolytica-01805	Halorubrum_saccharovorum-00693	Natrialba_aegyptia-04002	Natrialba_magadii_DSM_3394-04081	Natrialba_magadii-03996	Natrialba_magadii_DSM_3394-02027	Haloarcula_sinaiiensis-03803	Haloarcula_californiae-01279	Natronomonas_pharaonis-00078	Haloarcula_marismortui-00806	Halogeometricum_borinquense_DSM_11551-00202	Halogeometricum_borinquense-02998	Haloferax_mucosum-01280	Haloferax_sp_GUBF-3-00528	Haloferax_sp_GUBF-2-00037	Haloferax_sp_GUBF-1-03552	Halorubrum_lacusprofundi-00403	Natrialba_asiatica-01528	Haloterrigena_salina-01763	Natrialba_taiwanensis-03155	Haloferax_lucentense-01979	Haloferax_alexandrinus-01612	Haloterrigena_limicola-00229	Haloarcula_amylolytica-01815	Haloarcula_californiae-03254	Halosarcina_pallida-01853	Haloterrigena_thermotolerans-01608	Natrinema_pellirubrum-00603	Haloferax_volcanii_DS2_DSM_3757-01963	Haloferax_volcanii-00314	Haloarcula_argentinensis-03972	Haloferax_denitrificans-00697	Natrialba_taiwanensis-00271	Natrialba_aegyptia-03870	Natrinema_gari-02065	Haloferax_lucentense-02950	Haloferax_volcanii_DS2_DSM_3757-00276	Haloferax_volcanii-03803	Haloferax_alexandrinus-00249	Haloferax_larsenii-00483	Haloferax_sp_GUBF-3-00119	Haloferax_sp_GUBF-2-00622	Haloferax_sp_GUBF-1-00118	Halobiforma_lacisalsi-02858	Halorubrum_lipolyticum-01447	Natrinema_versiforme-03819	Haloferax_mediterranei-00205	Natrialba_magadii_DSM_3394-04179	Natrialba_magadii-04091	Natronococcus_amylolyticus-03196	Haloferax_gibonsii-03367	Natrinema_altunense-01475	Natrinema_pallidum-00284	Halosarcina_pallida-01635	Haloferax_prahovense-03884	Natrialba_hulunbeirensis-00826	Haloarcula_marismortui-00309	Haloarcula_californiae-03947	Haloferax_denitrificans-01078	Haloferax_sulfurifontis-00968	Haloferax_elongans-03027	Natrialba_magadii_DSM_3394-03091	Natrialba_magadii-00083	Haloarcula_sinaiiensis-03542	Natrinema_versiforme-03791	Natrinema_pallidum-02144	Natrialba_asiatica-04165	Haloarcula_amylolytica-02483	Natrinema_altunense-03638	Natrialba_chahannoensis-00439	Haloferax_volcanii_DS2_DSM_3757-02120	Haloferax_volcanii-00253	Halobiforma_nitratireducens-00320	Natrinema_gari-01934	Natrialba_taiwanensis-00054	Halalkalicoccus_jeotgali_B3_DSM_18796-02240	Halalkalicoccus_jeotagli-02415	Halomicrobium_mukohataei-00271	Natrialba_aegyptia-04120	Natrialba_asiatica-01709	Natronolimnobius_innermongolicus-03183	Natronococcus_amylolyticus-00506	Natronolimnobius_innermongolicus-00888	Haloferax_prahovense-03645	Haloterrigena_turkmenica-00831	Halomicrobium_mukohataei-00292
Haloferax_lucentense-02705	Haloferax_alexandrinus-00352	Haloferax_sp_GUBF-3-00404	Haloferax_sp_GUBF-2-00484	Haloferax_sp_GUBF-1-00402	Halogeometricum_borinquense_DSM_11551-02659	Halogeometricum_borinquense-03649	Halogeometricum_borinquense_DSM_11551-02653	Halogeometricum_borinquense-03644	Halococcus_hamelinensis-00688	Natronolimnobius_innermongolicus-01689	Halococcus_hamelinensis-01885	Halalkalicoccus_jeotagli-00542	Halalkalicoccus_jeotgali_B3_DSM_18796-01584	Halococcus_salifodinae-01329	Halococcus_saccharolyticus-02004	Natronomonas_pharaonis-00703	Halococcus_salifodinae-04149	Haloferax_mediterranei-02866	Natrialba_taiwanensis-00733	Haloferax_sp_GUBF-3-01724	Haloferax_sp_GUBF-2-01012	Haloferax_sp_GUBF-1-01785	Natronorubrum_tibetense-02653	Haloferax_gibonsii-02482	Haloferax_elongans-00209	Haloferax_prahovense-01383	Haloferax_larsenii-01769	Haloferax_volcanii_DS2_DSM_3757-02690	Haloferax_volcanii-03535	Halobiforma_nitratireducens-02045	Haloferax_sulfurifontis-01630	Natronococcus_amylolyticus-04296	Haloferax_denitrificans-01468	Haloferax_lucentense-00870	Haloferax_alexandrinus-02242	Haloferax_mucosum-01912	Haloterrigena_salina-04665	Natrialba_magadii-02240	Natrialba_magadii_DSM_3394-00214	Haloterrigena_salina-02071	Natrinema_altunense-01842	Haloterrigena_thermotolerans-03876	Natronolimnobius_innermongolicus-01583	Natronococcus_jeotagli-00388	Natrinema_pallidum-03377	Natronobacterium_gregoryi-01449	Halorubrum_aidingense-01364	Natrinema_pellirubrum-00308	Halobiforma_lacisalsi-02209	Haloterrigena_turkmenica-05281	Natrialba_hulunbeirensis-01380	Natrialba_aegyptia-00871	Natronococcus_amylolyticus-04502	Natronorubrum_sulfidifaciens-02996	Haloterrigena_limicola-03115	Halococcus_hamelinensis-03339	Haloterrigena_turkmenica-05159	Natronococcus_jeotagli-00575	Halopiger_xanaduensis-00907	Natronorubrum_bangense-00162	Haloarcula_marismortui-03858	Haloarcula_californiae-02839	Natrialba_asiatica-02639	Natrialba_chahannoensis-00253	Natrialba_taiwanensis-02538	Halovivax_asiaticus-01009	Haloarcula_sinaiiensis-02336	Halorubrum_litoreum-02670	Natrinema_gari-02241	Halococcus_thailandensis-01616	Natrinema_altunense-01623	Natronolimnobius_innermongolicus-01750	Halorhabdus_utahensis-02606	Haloarcula_vallismortis-03442	Halorubrum_coriense-00040	Halococcus_morrhuae-00175	Haloarcula_japonica-03009	Natrinema_gari-02431	Haloarcula_argentinensis-03500	Halorubrum_distributum_JCM_10118-01244	Halorubrum_distributum-02145	Halococcus_thailandensis-00655	Natrinema_versiforme-00117	Halomicrobium_mukohataei-01229	Halorubrum_saccharovorum-02101	Haloterrigena_limicola-03265	Natrinema_pallidum-03581	Natronorubrum_tibetense-04812	Halorubrum_kocurii-02628	Haloferax_mediterranei-00155	Haloterrigena_thermotolerans-03683	Natrinema_pellirubrum-00116	Natronococcus_amylolyticus-01347	Natrialba_magadii_DSM_3394-01673	Natrialba_magadii-02732	Halorubrum_lacusprofundi-03439	Halalkalicoccus_jeotgali_B3_DSM_18796-01454	Halalkalicoccus_jeotagli-00674	Halobacterium_R1-01851	Halobacterium_NRC1-01850	Haloarcula_amylolytica-03399	Natronolimnobius_innermongolicus-02613	Haloferax_elongans-02730	Natrialba_hulunbeirensis-01902	Haloterrigena_thermotolerans-00279	Haloferax_mucosum-01218	Natronorubrum_bangense-01408	Halorubrum_californiensis-01908	Halorubrum_kocurii-03288	Haloquadratum_walsbyi-03033	Natronorubrum_sulfidifaciens-00824	Halorubrum_arcis-01865	Halorubrum_lipolyticum-01238	Natronococcus_jeotagli-01267	Halorubrum_terrestre-03123	Halosarcina_pallida-02961	Halobiforma_lacisalsi-03839	Natronorubrum_tibetense-00284	Halosarcina_pallida-03629	Haloferax_sulfurifontis-03747	Halovivax_asiaticus-00588	Natrinema_versiforme-03694	Haloterrigena_thermotolerans-03416	Halogeometricum_borinquense_DSM_11551-00964	Halogeometricum_borinquense-00244	Natronococcus_jeotagli-01654	Halorubrum_tebenquichense-01996	Natrinema_pellirubrum-01592	Halorhabdus_utahensis-02604	Halosimplex_carlsbadense-00933	Haloterrigena_salina-03712	Halorubrum_hochstenium-02277	Natronomonas_pharaonis-00764	Natronorubrum_bangense-01178	Halosimplex_carlsbadense-02690	Haloterrigena_salina-03817	Natronorubrum_sulfidifaciens-02905	Halobiforma_nitratireducens-00310	Halosimplex_carlsbadense-01348	Halobiforma_nitratireducens-00204	Halovivax_asiaticus-02796	Haloterrigena_turkmenica-01508	Halopiger_xanaduensis-01392	Natrialba_hulunbeirensis-00126	Natrialba_chahannoensis-01504	Natrialba_magadii_DSM_3394-02139	Natrialba_magadii-00284	Haloterrigena_salina-03720	Natronorubrum_tibetense-02394	Haloterrigena_turkmenica-01600	Haloterrigena_limicola-03408	Halopiger_xanaduensis-03117	Natrialba_asiatica-00851	Natrialba_taiwanensis-03002	Natronolimnobius_innermongolicus-04107	Halosimplex_carlsbadense-02884	Natrinema_gari-01840	Natrinema_pallidum-01565	Natrialba_asiatica-00058	Haloterrigena_thermotolerans-03575	Haloquadratum_walsbyi-00207	Natrialba_chahannoensis-02178	Natrinema_altunense-01561	Natrialba_aegyptia-03594	Natrinema_pellirubrum-00826	Natrinema_versiforme-00936	Natrialba_magadii_DSM_3394-02962	Natrialba_magadii-01707	Haloterrigena_turkmenica-01781	Natrialba_taiwanensis-04241	Haloterrigena_turkmenica-04693	Natrialba_aegyptia-00061	Halovivax_asiaticus-03132	Natrinema_versiforme-04163	Haloterrigena_salina-02640	Haloterrigena_salina-01981	Haloterrigena_salina-01937	Natrinema_pallidum-01345	Natrialba_magadii_DSM_3394-00567	Natrialba_magadii-01889	Natronococcus_amylolyticus-04022	Natronorubrum_tibetense-02996	Halorubrum_coriense-02033	Halorubrum_kocurii-03301	Haloterrigena_thermotolerans-00405	Natrinema_versiforme-03059	Natronolimnobius_innermongolicus-02825	Halopiger_xanaduensis-00606	Haloterrigena_turkmenica-05237	Natrinema_pellirubrum-04039	Halosimplex_carlsbadense-02564	Natronobacterium_gregoryi-03642	Natrialba_taiwanensis-04009	Natrinema_altunense-01168	Natrialba_hulunbeirensis-00991	Halococcus_salifodinae-04195	Halovivax_asiaticus-01582	Natrialba_aegyptia-00242	Natrialba_magadii_DSM_3394-00067	Natrialba_magadii-02388	Natronolimnobius_innermongolicus-02211	Halorubrum_coriense-00862	Natrialba_chahannoensis-00721	Natrinema_gari-01370	Natronobacterium_gregoryi-02048	Natrialba_asiatica-03901	Haloterrigena_salina-04518	Haloterrigena_turkmenica-03075	Halosimplex_carlsbadense-01475	Halorhabdus_utahensis-00888	Natrialba_chahannoensis-00057	Natrialba_asiatica-00404	Natrialba_hulunbeirensis-01573	Natrialba_magadii_DSM_3394-00133	Natrialba_magadii-02322	Halobiforma_lacisalsi-02304	Haloarcula_californiae-00638	Natrialba_magadii_DSM_3394-03103	Natrialba_magadii-00095	Halorubrum_hochstenium-01785	Halogeometricum_borinquense_DSM_11551-01522	Halogeometricum_borinquense-03356	Halobacterium_R1-02418	Halorubrum_californiensis-00445	Haloferax_mucosum-02435	Natrinema_pallidum-01208	Haloferax_mediterranei-03143	Natronococcus_jeotagli-00363	Natronorubrum_sulfidifaciens-03254	Natrialba_asiatica-01951	Halorubrum_tebenquichense-03057	Haloferax_elongans-00075	Natrialba_aegyptia-02430	Halorubrum_arcis-02206	Natronococcus_amylolyticus-01793	Natrialba_asiatica-03292	Haloferax_larsenii-00671	Halorubrum_coriense-02997	Halorubrum_litoreum-01966	Halorubrum_terrestre-00236	Halorubrum_distributum_JCM_10118-01070	Halorubrum_distributum-01818	Halorubrum_arcis-01467	Halococcus_saccharolyticus-02362	Halorubrum_lipolyticum-01822	Halorubrum_hochstenium-01675	Haloferax_gibonsii-02121	Haloterrigena_limicola-02409	Natrinema_pellirubrum-02828	Haloferax_elongans-00786	Haloferax_larsenii-02206	Natronorubrum_tibetense-00641	Haloterrigena_thermotolerans-02849	Halorubrum_kocurii-02588	Halosarcina_pallida-02136	Natrinema_altunense-02252	Natronococcus_jeotagli-01032	Haloterrigena_turkmenica-04483	Halopiger_xanaduensis-01592	Natronorubrum_sulfidifaciens-01290	Haloferax_sulfurifontis-01997	Haloferax_prahovense-01746	Natronococcus_amylolyticus-00974	Haloferax_mediterranei-02490	Haloterrigena_limicola-00769	Halorubrum_saccharovorum-01615	Natrinema_versiforme-01229	Haloferax_denitrificans-01832	Halorhabdus_utahensis-01827	Natrialba_hulunbeirensis-03650	Haloterrigena_salina-02828	Natrialba_aegyptia-02323	Haloterrigena_salina-01579	Haloterrigena_limicola-02618	Halopiger_xanaduensis-04206	Natrialba_asiatica-01673	Halorubrum_coriense-00673	Halococcus_thailandensis-03744	Natrinema_gari-01300	Halopiger_xanaduensis-02283	Natrinema_pallidum-00558	Halobiforma_lacisalsi-02079	Halalkalicoccus_jeotgali_B3_DSM_18796-02671	Halalkalicoccus_jeotagli-01979	Natrialba_taiwanensis-03327	Natronolimnobius_innermongolicus-02252	Natrialba_chahannoensis-03847	Natrinema_versiforme-01985	Haloferax_mucosum-01013	Halalkalicoccus_jeotgali_B3_DSM_18796-00312	Halalkalicoccus_jeotagli-01511	Natronococcus_jeotagli-04141	Haloferax_mediterranei-03212	Haloferax_denitrificans-00540	Halobiforma_nitratireducens-03296	Natrialba_aegyptia-02451	Haloterrigena_salina-02970	Natrialba_taiwanensis-00147	Halorubrum_tebenquichense-01416	Haloferax_gibonsii-01045	Haloterrigena_turkmenica-01664	Halorubrum_hochstenium-00017	Haloferax_denitrificans-02655	Natrinema_versiforme-02928	Haloferax_mediterranei-01340	Natrialba_asiatica-01784	Haloferax_larsenii-00603	Halorubrum_aidingense-00044	Haloferax_volcanii_DS2_DSM_3757-02200	Haloferax_volcanii-02005	Halorubrum_kocurii-03000	Halosimplex_carlsbadense-00169	Natrinema_altunense-02203	Haloferax_lucentense-01207	Haloferax_alexandrinus-02579	Halorubrum_terrestre-00617	Halorubrum_litoreum-02123	Halorubrum_arcis-02897	Haloferax_sp_GUBF-3-00448	Haloferax_sp_GUBF-2-02734	Haloferax_sp_GUBF-1-03005	Haloferax_larsenii-00368	Haloferax_elongans-02898	Natronorubrum_tibetense-04548	Haloferax_alexandrinus-00640	Haloferax_lucentense-02267	Halorubrum_californiensis-02538	Haloarcula_amylolytica-01563	Haloferax_denitrificans-00203	Natrialba_aegyptia-03990	Natronorubrum_bangense-00076	Haloterrigena_salina-00612	Natrialba_asiatica-00492	Haloferax_sulfurifontis-03307	Halococcus_morrhuae-02169	Haloferax_volcanii_DS2_DSM_3757-00527	Haloferax_volcanii-02534	Halosarcina_pallida-00272	Haloferax_sp_GUBF-3-01540	Haloferax_sp_GUBF-2-01342	Haloferax_sp_GUBF-1-00974	Halorubrum_distributum_JCM_10118-00896	Halorubrum_distributum-02550	Haloferax_gibonsii-00513	Halorhabdus_utahensis-01337	Haloarcula_vallismortis-00112	Haloferax_prahovense-00262	Haloferax_sulfurifontis-00644	Natrinema_pellirubrum-00999	Haloferax_prahovense-02818	Natrialba_asiatica-02179	Halobiforma_nitratireducens-02652	Natrinema_pallidum-01893	Halorubrum_aidingense-00879	Haloterrigena_thermotolerans-01490	Halogeometricum_borinquense_DSM_11551-00427	Halogeometricum_borinquense-01774	Natrialba_hulunbeirensis-00868	Natronolimnobius_innermongolicus-01219	Natrinema_pellirubrum-00726	Halobiforma_nitratireducens-03638	Natrinema_altunense-02041	Haloferax_mediterranei-00150	Natronococcus_amylolyticus-04089	Natronorubrum_sulfidifaciens-02811	Haloferax_larsenii-02977	Haloarcula_sinaiiensis-01163	Haloferax_elongans-01891	Halopiger_xanaduensis-00949	Haloarcula_argentinensis-01160	Halobiforma_lacisalsi-02163	Natronorubrum_tibetense-02304	Natrinema_gari-02625	Haloarcula_sinaiiensis-02819	Haloarcula_marismortui-02992	Haloarcula_californiae-01403	Natronolimnobius_innermongolicus-04064	Natrialba_asiatica-01515	Haloarcula_marismortui-01511	Haloarcula_californiae-00552	Natronococcus_jeotagli-04308	Haloferax_mucosum-00305	Natronococcus_amylolyticus-02958	Haloquadratum_walsbyi-02382	Haloarcula_vallismortis-00863	Haloarcula_japonica-01622	Halorubrum_lipolyticum-02813	Halococcus_salifodinae-03873	Haloterrigena_thermotolerans-03168	Halogeometricum_borinquense_DSM_11551-00581	Halogeometricum_borinquense-00577	Natronococcus_jeotagli-01312	Haloterrigena_turkmenica-02972	Natrialba_taiwanensis-03141	Halorubrum_coriense-02765	Haloarcula_amylolytica-03493	Natrinema_pallidum-01064	Natrinema_versiforme-03159	Halococcus_saccharolyticus-02953	Natronococcus_jeotagli-00782	Natrinema_altunense-00677	Natronobacterium_gregoryi-02943	Haloarcula_argentinensis-02653	Halococcus_salifodinae-03758	Haloarcula_japonica-03665	Halococcus_hamelinensis-02250	Natrinema_gari-00473	Haloterrigena_limicola-01658	Haloarcula_amylolytica-03140	Halorhabdus_utahensis-02951	Halosarcina_pallida-03976	Natrialba_magadii_DSM_3394-00163	Natrialba_magadii-02292	Natronobacterium_gregoryi-01498	Halalkalicoccus_jeotgali_B3_DSM_18796-00553	Halalkalicoccus_jeotagli-01748	Natronomonas_pharaonis-01557	Natronomonas_pharaonis-00536	Halomicrobium_mukohataei-02844	Natronorubrum_tibetense-01351	Halococcus_hamelinensis-00719	Halococcus_salifodinae-03914	Halosimplex_carlsbadense-03559	Halococcus_saccharolyticus-03108	Natrialba_asiatica-02597	Natrialba_hulunbeirensis-01425	Natronococcus_jeotagli-02998	Haloarcula_amylolytica-00118	Halobiforma_lacisalsi-02918	Halobiforma_nitratireducens-00825	Halococcus_hamelinensis-00233	Natronorubrum_tibetense-00466	Natrialba_chahannoensis-00202	Haloarcula_californiae-03109	Haloarcula_argentinensis-02583	Natrialba_taiwanensis-01941	Haloarcula_vallismortis-00371	Natrialba_aegyptia-00811	Halopiger_xanaduensis-01089	Natronobacterium_gregoryi-00184	Natronococcus_jeotagli-04462	Haloarcula_marismortui-01436	Haloarcula_sinaiiensis-01095	Halopiger_xanaduensis-03793	Halococcus_hamelinensis-01113	Halopiger_xanaduensis-00414	Haloarcula_argentinensis-04069	Halorubrum_coriense-03330	Natrialba_chahannoensis-01666	Natrialba_magadii_DSM_3394-01178	Natrialba_magadii-03471	Natrialba_hulunbeirensis-02612	Haloterrigena_salina-04625	Haloarcula_japonica-03590	Haloferax_lucentense-02014	Haloferax_alexandrinus-01578	Halomicrobium_mukohataei-00771	Natronococcus_jeotagli-02069	Haloterrigena_turkmenica-02604	Halococcus_saccharolyticus-00901	Haloterrigena_turkmenica-03728	Halococcus_thailandensis-02795	Haloferax_volcanii_DS2_DSM_3757-02052	Haloferax_volcanii-00181	Halosimplex_carlsbadense-02798	Halopiger_xanaduensis-04017	Halorubrum_hochstenium-00805	Natrinema_pallidum-01362	Natrinema_altunense-01374	Halorubrum_hochstenium-00769	Haloterrigena_salina-03684	Natrinema_gari-01383	Haloterrigena_turkmenica-01369	Haloferax_prahovense-03125	Halorhabdus_utahensis-00696	Natrialba_magadii_DSM_3394-03128	Natrinema_pallidum-02033	Natronolimnobius_innermongolicus-03661	Natronolimnobius_innermongolicus-00806	Halorubrum_tebenquichense-02455	Haloarcula_japonica-00231	Natrialba_magadii-00121	Halomicrobium_mukohataei-03164	Halococcus_morrhuae-01340	Natrinema_altunense-00837	Halococcus_hamelinensis-00847	Haloterrigena_thermotolerans-00053	Natrinema_versiforme-01135	Halalkalicoccus_jeotgali_B3_DSM_18796-03502	Halalkalicoccus_jeotagli-02684	Halococcus_salifodinae-00639	Halorubrum_tebenquichense-02492	Haloarcula_argentinensis-03872	Haloarcula_argentinensis-00747	Natronolimnobius_innermongolicus-01461	Haloterrigena_limicola-02964	Halovivax_asiaticus-02483	Halorhabdus_utahensis-02460	Haloferax_mediterranei-00121	Natrialba_aegyptia-01549	Natrinema_pellirubrum-02128	Natrinema_gari-00149	Haloterrigena_salina-01110	Halorubrum_arcis-01090	Haloarcula_californiae-02565	Haloterrigena_limicola-01202	Natronorubrum_tibetense-01160	Haloarcula_japonica-01225	Haloarcula_amylolytica-01152	Natronomonas_pharaonis-01376	Natrinema_gari-00365	Natrinema_altunense-00304	Haloterrigena_thermotolerans-01065	Haloarcula_argentinensis-03011	Haloarcula_sinaiiensis-01807	Haloarcula_marismortui-01123	Haloarcula_californiae-00820	Haloarcula_sinaiiensis-00108	Haloarcula_marismortui-03402	Halosimplex_carlsbadense-03997	Haloarcula_vallismortis-01950	Halorubrum_kocurii-01930	Haloferax_denitrificans-00707	Natrinema_pellirubrum-01375	Natrinema_pallidum-03690	Natronorubrum_bangense-00960	Halogeometricum_borinquense_DSM_11551-00093	Halogeometricum_borinquense-03180	Halomicrobium_mukohataei-02939	Halorubrum_distributum_JCM_10118-00167	Natrinema_versiforme-02695	Halorubrum_litoreum-01505	Halorubrum_terrestre-01580	Halococcus_salifodinae-03733	Natronococcus_jeotagli-00360	Halobiforma_lacisalsi-03322	Halococcus_morrhuae-01896	Haloarcula_marismortui-03509	Natronococcus_amylolyticus-01795	Halogeometricum_borinquense_DSM_11551-00171	Halogeometricum_borinquense-03029	Halorhabdus_utahensis-00497	Halosimplex_carlsbadense-03327	Halobiforma_lacisalsi-01562	Halococcus_saccharolyticus-00779	Halococcus_thailandensis-01347	Halococcus_hamelinensis-03253	Halococcus_salifodinae-00731	Halorubrum_lacusprofundi-02198	Halogeometricum_borinquense_DSM_11551-01272	Halogeometricum_borinquense-00365	Haloarcula_amylolytica-03835	Haloferax_sulfurifontis-00804	Halogeometricum_borinquense_DSM_11551-02212	Halogeometricum_borinquense-02152	Halorubrum_coriense-01713	Halorubrum_saccharovorum-02500	Haloterrigena_limicola-02895	Haloferax_elongans-01398	Haloarcula_japonica-04014	Haloferax_larsenii-00231	Halalkalicoccus_jeotgali_B3_DSM_18796-01145	Halalkalicoccus_jeotagli-00980	Haloferax_mucosum-02966	Haloferax_gibonsii-01516	Haloferax_prahovense-02375	Halorubrum_californiensis-02983	Haloferax_sp_GUBF-3-02394	Haloferax_sp_GUBF-2-01769	Haloferax_sp_GUBF-1-00545	Haloferax_mediterranei-01852	Haloferax_denitrificans-03514	Natronococcus_amylolyticus-03308	Natrialba_hulunbeirensis-00612	Halobiforma_lacisalsi-03098	Haloferax_sulfurifontis-01713	Halorubrum_kocurii-02093	Haloferax_volcanii_DS2_DSM_3757-03375	Haloferax_volcanii-01566	Haloferax_alexandrinus-03046	Haloferax_lucentense-01636	Halorubrum_lipolyticum-02468	Natrialba_taiwanensis-00658	Haloquadratum_walsbyi-00583	Halosarcina_pallida-01212	Halorubrum_lipolyticum-02281	Halorubrum_saccharovorum-01088	Halorubrum_aidingense-00029	Halorubrum_lacusprofundi-01072	Natronococcus_amylolyticus-03010	Haloarcula_vallismortis-01021	Halovivax_asiaticus-00643	Halobiforma_lacisalsi-02444	Natronococcus_amylolyticus-02847	Halorhabdus_utahensis-02740	Haloferax_sp_GUBF-3-02521	Haloferax_sp_GUBF-2-00082	Haloferax_sp_GUBF-1-03508	Haloferax_sulfurifontis-03714	Natronorubrum_sulfidifaciens-00664	Haloferax_denitrificans-02732	Natrialba_chahannoensis-02437	Halopiger_xanaduensis-01943	Natronorubrum_tibetense-01899	Natrialba_hulunbeirensis-00148	Natrialba_magadii_DSM_3394-02678	Natrialba_magadii-01418	Natronobacterium_gregoryi-03301	Natrialba_asiatica-03331	Halobiforma_nitratireducens-00735	Halococcus_saccharolyticus-03132	Natrialba_taiwanensis-00558	Halovivax_asiaticus-02959	Haloferax_mediterranei-00269	Haloferax_mucosum-01357	Halobacterium_R1-00516	Halobacterium_NRC1-00516	Halococcus_thailandensis-02394	Natronorubrum_sulfidifaciens-01225	Halococcus_salifodinae-00635	Halococcus_morrhuae-01287	Halobiforma_lacisalsi-03978	Natronorubrum_bangense-02444	Natronococcus_amylolyticus-02450	Halococcus_thailandensis-01667	Halococcus_morrhuae-02954	Halobiforma_lacisalsi-00577	Halobiforma_nitratireducens-01673	Natronolimnobius_innermongolicus-02772	Halovivax_asiaticus-00533	Halorubrum_tebenquichense-00156	Halorubrum_distributum_JCM_10118-01787	Halorubrum_distributum-00747	Halorubrum_arcis-01121	Halorubrum_terrestre-01551	Halorubrum_litoreum-01531	Haloquadratum_walsbyi-00370	Halorubrum_distributum-00774	Natrialba_taiwanensis-01665	Halorubrum_coriense-03295	Halosimplex_carlsbadense-01983	Halobacterium_R1-00534	Halobacterium_NRC1-00534	Natrialba_magadii_DSM_3394-01038	Natrialba_magadii-03144	Halovivax_asiaticus-01015	Halococcus_saccharolyticus-03386	Haloterrigena_turkmenica-00708
Halalkalicoccus_jeotagli-00153	Halalkalicoccus_jeotgali_B3_DSM_18796-01955	Haloterrigena_limicola-02741	Halosarcina_pallida-03513	Haloquadratum_walsbyi-00507	Halococcus_morrhuae-02485	Halococcus_thailandensis-02016	Halococcus_saccharolyticus-03315	Halococcus_hamelinensis-00998	Halococcus_salifodinae-00998	Halomicrobium_mukohataei-02064	Natronorubrum_tibetense-02493	Haloarcula_vallismortis-01187	Halococcus_morrhuae-02576	Haloarcula_amylolytica-03752	Halococcus_hamelinensis-00915	Halorubrum_distributum_JCM_10118-01392	Halorubrum_distributum-00539	Halorubrum_terrestre-01938	Halorubrum_litoreum-02554	Haloarcula_sinaiiensis-00389	Haloarcula_marismortui-03700	Halorubrum_hochstenium-02385	Halorubrum_arcis-01706	Halorubrum_coriense-00991	Haloarcula_californiae-00398	Halorhabdus_utahensis-00388	Halorhabdus_utahensis-01017	Halorubrum_arcis-01402	Haloarcula_sinaiiensis-01721	Halorubrum_litoreum-01899	Haloarcula_californiae-00906	Natronorubrum_sulfidifaciens-00298	Haloarcula_marismortui-01210	Halopiger_xanaduensis-00018	Haloarcula_argentinensis-02924	Halorubrum_terrestre-00169	Halorubrum_distributum_JCM_10118-01143	Halorubrum_distributum-01228	Natrialba_magadii_DSM_3394-02147	Natrialba_magadii-00292	Haloarcula_vallismortis-01862	Haloarcula_argentinensis-00920	Haloarcula_japonica-03935	Halorubrum_californiensis-02299	Natronorubrum_sulfidifaciens-00170	Natrinema_pallidum-02137	Natrinema_altunense-03646	Natrialba_magadii_DSM_3394-02490	Natrialba_magadii-00639	Haloterrigena_thermotolerans-03692	Halorubrum_tebenquichense-02100	Natrialba_hulunbeirensis-01514	Haloarcula_japonica-01500	Halosimplex_carlsbadense-03539	Haloarcula_sinaiiensis-03035	Haloarcula_marismortui-03231	Haloarcula_californiae-02415	Haloferax_sp_GUBF-1-01966	Natrinema_gari-01927	Haloferax_sp_GUBF-3-01695	Haloferax_sp_GUBF-2-00982	Halobiforma_lacisalsi-02345	Natrinema_pellirubrum-00129	Natronococcus_amylolyticus-04208	Haloferax_mediterranei-02835	Haloarcula_vallismortis-00576	Halorubrum_terrestre-01051	Halorubrum_litoreum-01121	Natronorubrum_bangense-01185	Haloarcula_vallismortis-02575	Halalkalicoccus_jeotgali_B3_DSM_18796-01114	Halalkalicoccus_jeotagli-01010	Halorubrum_californiensis-01193	Halorubrum_distributum_JCM_10118-00294	Halorubrum_distributum-01380	Halorubrum_arcis-00585	Natrialba_hulunbeirensis-00807	Halomicrobium_mukohataei-01954	Haloferax_lucentense-00837	Haloferax_alexandrinus-02211	Haloferax_volcanii_DS2_DSM_3757-02721	Haloferax_volcanii-00586	Haloferax_denitrificans-02958	Haloarcula_argentinensis-03981	Natrialba_chahannoensis-00477	Haloarcula_vallismortis-03573	Halorubrum_terrestre-01250	Halorubrum_californiensis-00871	Haloarcula_amylolytica-01321	Haloarcula_amylolytica-01806	Halorubrum_distributum_JCM_10118-00497	Halorubrum_distributum-00915	Halorubrum_litoreum-00920	Haloferax_mucosum-00496	Haloterrigena_turkmenica-01113	Halococcus_salifodinae-03028	Natronobacterium_gregoryi-00587	Halogeometricum_borinquense_DSM_11551-03647	Halogeometricum_borinquense-01400	Natrialba_chahannoensis-01217	Halorubrum_arcis-00303	Haloferax_mucosum-01882	Halorubrum_tebenquichense-00231	Halalkalicoccus_jeotgali_B3_DSM_18796-00674	Halalkalicoccus_jeotagli-01870	Haloterrigena_turkmenica-01214	Natrialba_hulunbeirensis-00818	Halorubrum_californiensis-01915	Halosarcina_pallida-02618	Halogeometricum_borinquense_DSM_11551-02576	Halogeometricum_borinquense-03565	Natrialba_magadii_DSM_3394-04089	Natrialba_magadii-04004	Halococcus_saccharolyticus-02748	Halorubrum_hochstenium-01602	Haloterrigena_salina-01716	Natronococcus_jeotagli-03497	Haloferax_lucentense-02832	Haloferax_alexandrinus-00131	Haloferax_denitrificans-01503	Halosimplex_carlsbadense-02310	Natrialba_taiwanensis-03185	Halococcus_salifodinae-01387	Haloferax_volcanii_DS2_DSM_3757-00114	Haloferax_volcanii-03591	Natronorubrum_tibetense-03840	Halorubrum_lipolyticum-01380	Halococcus_saccharolyticus-02608	Halosarcina_pallida-03816	Natronorubrum_tibetense-00962	Haloferax_sp_GUBF-3-00287	Haloferax_sp_GUBF-2-00366	Haloferax_sp_GUBF-1-00285	Natrialba_hulunbeirensis-00792	Natrinema_versiforme-02947	Haloferax_gibonsii-02453	Halococcus_morrhuae-00511	Halogeometricum_borinquense_DSM_11551-01569	Halogeometricum_borinquense-03312	Haloferax_volcanii_DS2_DSM_3757-03811	Haloferax_volcanii-01127	Natrialba_taiwanensis-04474	Natrialba_aegyptia-02888	Halococcus_thailandensis-03272	Halogeometricum_borinquense_DSM_11551-02425	Halogeometricum_borinquense-01938	Natrialba_magadii_DSM_3394-04099	Natrialba_magadii-04014	Haloterrigena_limicola-02585	Natrialba_asiatica-03360	Halosarcina_pallida-01595	Haloterrigena_salina-01703	Halopiger_xanaduensis-02681	Halogeometricum_borinquense_DSM_11551-01749	Halogeometricum_borinquense-02620	Halosarcina_pallida-01706	Halorubrum_tebenquichense-01992	Haloferax_mediterranei-01274	Halorubrum_distributum_JCM_10118-01237	Halorubrum_distributum-02138	Haloferax_denitrificans-02989	Halorubrum_litoreum-02677	Halococcus_saccharolyticus-02156	Natrialba_chahannoensis-00460	Natrialba_asiatica-01703	Natrialba_aegyptia-04031	Natronomonas_pharaonis-02114	Haloferax_gibonsii-01965	Natronococcus_amylolyticus-03306	Haloferax_sulfurifontis-01869	Haloferax_sulfurifontis-02998	Haloarcula_vallismortis-03927	Haloferax_prahovense-01904	Haloterrigena_turkmenica-01101	Natrialba_asiatica-01558	Natrialba_aegyptia-01579	Halococcus_morrhuae-00403	Haloferax_denitrificans-01366	Natrialba_aegyptia-03352	Haloferax_lucentense-00343	Haloferax_alexandrinus-03486	Haloferax_sulfurifontis-01214	Haloferax_mucosum-01289	Natrialba_taiwanensis-00586	Natronorubrum_sulfidifaciens-01676	Natrialba_asiatica-01392	Natrialba_chahannoensis-01730	Haloarcula_argentinensis-03026	Halopiger_xanaduensis-00123	Natronorubrum_bangense-01203	Haloarcula_sinaiiensis-01822	Halomicrobium_mukohataei-00372	Natrialba_chahannoensis-03287	Haloarcula_marismortui-01108	Haloarcula_californiae-00805	Halobiforma_lacisalsi-00483	Haloarcula_amylolytica-03850	Halogeometricum_borinquense_DSM_11551-02964	Halogeometricum_borinquense-01606	Halosarcina_pallida-01664	Natrinema_altunense-01829	Haloarcula_japonica-04030	Natrialba_chahannoensis-01120	Natrialba_taiwanensis-00047	Halococcus_salifodinae-03613	Haloferax_elongans-02060	Haloferax_larsenii-01650	Natronorubrum_tibetense-01254	Haloterrigena_salina-04288	Haloferax_prahovense-01412	Natrialba_aegyptia-04126	Halobiforma_lacisalsi-00899	Natrialba_magadii_DSM_3394-03817	Natrialba_magadii-01323	Haloferax_sulfurifontis-01079	Haloferax_mucosum-03390	Natrinema_versiforme-03903	Haloferax_sp_GUBF-3-00888	Haloferax_sp_GUBF-2-02214	Haloferax_sp_GUBF-1-02467	Natrialba_asiatica-00168	Natrialba_taiwanensis-04380	Natrialba_taiwanensis-03768	Haloferax_elongans-00960	Halorubrum_tebenquichense-00018	Natrialba_asiatica-00731	Halobiforma_nitratireducens-00326	Halorubrum_hochstenium-02273	Haloterrigena_thermotolerans-00662	Natronococcus_jeotagli-03042	Haloferax_denitrificans-01228	Natrialba_aegyptia-03476	Natrinema_pallidum-03387	Natrinema_pallidum-02745	Natrialba_chahannoensis-00445	Natronorubrum_tibetense-03579	Natrinema_pellirubrum-03979	Natrialba_hulunbeirensis-03482	Natronorubrum_bangense-03821	Natrinema_gari-02419	Natrinema_pallidum-02011	Halopiger_xanaduensis-03504	Haloterrigena_salina-03340	Haloterrigena_salina-04325	Haloarcula_sinaiiensis-03540	Haloarcula_californiae-03945	Haloterrigena_turkmenica-03296	Natrialba_hulunbeirensis-02931	Haloferax_mediterranei-02317	Natrialba_magadii_DSM_3394-00639	Natrialba_magadii-00220	Natronolimnobius_innermongolicus-03103	Natrialba_taiwanensis-01705	Natronorubrum_sulfidifaciens-00396	Halomicrobium_mukohataei-01546	Haloarcula_marismortui-00311	Natronococcus_amylolyticus-00103	Halobiforma_lacisalsi-01076	Haloterrigena_turkmenica-03258	Halorubrum_arcis-01871	Natronococcus_jeotagli-03903	Halorubrum_californiensis-02160	Natrinema_altunense-00817	Natrialba_chahannoensis-01373	Haloarcula_amylolytica-02485	Natrinema_altunense-03064	Natronorubrum_sulfidifaciens-02452	Natronococcus_jeotagli-03044	Natrinema_versiforme-02211	Halorhabdus_utahensis-01231	Natrialba_hulunbeirensis-03001	Natrialba_taiwanensis-00304	Natrialba_magadii_DSM_3394-02359	Natrialba_magadii-00507	Natrinema_gari-03644	Natronococcus_amylolyticus-01843	Natronorubrum_bangense-03047	Halococcus_salifodinae-04178	Haloarcula_japonica-00253	Haloarcula_marismortui-00716	Natronolimnobius_innermongolicus-03379	Haloferax_prahovense-00556	Natronobacterium_gregoryi-00575	Halorubrum_saccharovorum-02366	Natronococcus_jeotagli-03682	Halorubrum_lacusprofundi-03489	Natronococcus_amylolyticus-02707	Natronorubrum_bangense-02395	Halobiforma_lacisalsi-00629	Halorubrum_lipolyticum-01292	Halorubrum_aidingense-01439	Halorubrum_kocurii-01458	Haloferax_larsenii-01801	Halococcus_thailandensis-03429	Halovivax_asiaticus-00974	Halosarcina_pallida-03995	Halogeometricum_borinquense_DSM_11551-00442	Halogeometricum_borinquense-01788	Halococcus_hamelinensis-03120	Halosimplex_carlsbadense-00692	Haloterrigena_salina-03433	Halobacterium_R1-01866	Halobacterium_NRC1-01865	Natronolimnobius_innermongolicus-03668	Natrialba_hulunbeirensis-03108	Haloquadratum_walsbyi-00517	Natronolimnobius_innermongolicus-03746	Haloquadratum_walsbyi-01442	Haloferax_mediterranei-00221	Natrialba_magadii_DSM_3394-01874	Natrialba_magadii-02534	Haloarcula_argentinensis-00089	Halogeometricum_borinquense_DSM_11551-00116	Halogeometricum_borinquense-03084	Halorubrum_californiensis-00589	Haloarcula_californiae-03949	Haloarcula_sinaiiensis-03544	Haloarcula_marismortui-00307	Haloferax_mucosum-01293	Haloarcula_vallismortis-02533	Natrialba_aegyptia-04043	Haloferax_larsenii-00809	Haloferax_mucosum-00473	Natrialba_taiwanensis-03197	Halobacterium_R1-01440	Halobacterium_NRC1-01438	Haloferax_lucentense-03016	Haloferax_alexandrinus-00335	Haloarcula_amylolytica-02481	Halorubrum_coriense-01554	Haloferax_prahovense-03580	Haloferax_denitrificans-01126	Halomicrobium_mukohataei-01099	Haloarcula_japonica-00602	Natrialba_asiatica-01573	Haloferax_denitrificans-02717	Haloarcula_japonica-00152	Haloferax_elongans-03567	Halobacterium_R1-02381	Halobacterium_NRC1-02285	Haloferax_gibonsii-00074	Haloterrigena_turkmenica-04124	Halococcus_morrhuae-00071	Haloterrigena_thermotolerans-00518	Halococcus_thailandensis-03377	Halomicrobium_mukohataei-00494	Halobiforma_lacisalsi-00742	Haloferax_mediterranei-03731	Halopiger_xanaduensis-03780	Haloferax_gibonsii-03316	Haloferax_lucentense-01929	Haloferax_sp_GUBF-3-02746	Haloferax_sp_GUBF-2-00308	Haloferax_sp_GUBF-1-03281	Haloferax_alexandrinus-01662	Halorubrum_kocurii-02366	Haloferax_volcanii_DS2_DSM_3757-01766	Haloferax_volcanii-00429	Haloferax_prahovense-03145	Haloferax_gibonsii-03913	Natrinema_pallidum-02224	Halopiger_xanaduensis-03362	Haloarcula_amylolytica-02788	Haloarcula_marismortui-01914	Haloarcula_californiae-03649	Haloferax_volcanii_DS2_DSM_3757-01915	Haloferax_volcanii-00267	Halomicrobium_mukohataei-02396	Haloarcula_sinaiiensis-00762	Haloferax_prahovense-03828	Halorubrum_kocurii-03362	Haloarcula_argentinensis-02237	Halorubrum_kocurii-00404	Haloferax_denitrificans-00685	Halococcus_salifodinae-03369	Haloferax_larsenii-01207	Halorubrum_lipolyticum-00155	Halobiforma_lacisalsi-00534	Haloferax_sulfurifontis-03591	Halopiger_xanaduensis-03730	Haloferax_lucentense-02676	Halorubrum_coriense-00680	Haloarcula_argentinensis-04027	Haloferax_elongans-02264	Haloferax_elongans-02491	Halorubrum_distributum_JCM_10118-01059	Halorubrum_distributum-01829	Haloferax_mediterranei-03833	Natrialba_magadii_DSM_3394-04116	Natrialba_magadii-04030	Halorubrum_terrestre-01485	Natrialba_magadii_DSM_3394-00056	Natrialba_magadii-02399	Halorubrum_lipolyticum-00484	Halorubrum_aidingense-02961	Halobiforma_nitratireducens-02349	Haloferax_larsenii-01444	Haloarcula_sinaiiensis-03876	Haloarcula_japonica-00035	Haloarcula_marismortui-00883	Haloarcula_californiae-01350	Haloarcula_vallismortis-00045	Halorubrum_saccharovorum-01964	Haloarcula_amylolytica-01758	Halococcus_salifodinae-02312	Halorubrum_lacusprofundi-03279	Halorubrum_lacusprofundi-00407	Halorubrum_aidingense-01176	Halococcus_hamelinensis-01744	Haloferax_denitrificans-00469	Haloarcula_sinaiiensis-03238	Natrialba_chahannoensis-00122	Haloferax_volcanii_DS2_DSM_3757-02020	Haloferax_volcanii-00148	Natronobacterium_gregoryi-01541	Natrinema_altunense-01424	Haloferax_larsenii-02378	Natronobacterium_gregoryi-00330	Halorubrum_coriense-00036	Halorubrum_kocurii-01398	Halorubrum_aidingense-02027	Halococcus_salifodinae-03290	Haloferax_sulfurifontis-03055	Haloferax_denitrificans-01555	Halosarcina_pallida-01642	Natrinema_versiforme-03229	Haloarcula_japonica-02882	Natrialba_aegyptia-02472	Halorubrum_hochstenium-01186	Halorubrum_californiensis-01866	Halobiforma_lacisalsi-00112	Natronorubrum_tibetense-03924	Halorubrum_kocurii-00791	Haloferax_elongans-03017	Halopiger_xanaduensis-03428	Natrialba_asiatica-01809	Halococcus_salifodinae-02134	Halorubrum_kocurii-03363	Halorubrum_tebenquichense-02814	Natrialba_hulunbeirensis-01826	Haloarcula_japonica-00260	Natrialba_taiwanensis-00176	Natrinema_pellirubrum-00631	Haloterrigena_thermotolerans-01583	Halobiforma_lacisalsi-03562	Halomicrobium_mukohataei-00004	Halorubrum_lacusprofundi-01393	Haloferax_denitrificans-00048	Haloterrigena_turkmenica-01112	Halorubrum_saccharovorum-01354	Haloarcula_sinaiiensis-02201	Haloarcula_marismortui-03989	Halococcus_hamelinensis-01760	Halorubrum_lipolyticum-02040	Haloarcula_amylolytica-00751	Haloferax_lucentense-02972	Haloferax_alexandrinus-00272	Haloferax_prahovense-03907	Natrialba_asiatica-02221	Natrialba_taiwanensis-02356	Haloterrigena_salina-01715	Haloferax_gibonsii-03391	Haloferax_sp_GUBF-3-00099	Haloferax_sp_GUBF-2-00602	Haloferax_sp_GUBF-1-00098	Haloferax_volcanii_DS2_DSM_3757-00302	Haloferax_volcanii-03777	Halococcus_hamelinensis-02849	Haloferax_gibonsii-02776	Natronorubrum_sulfidifaciens-00021	Haloarcula_japonica-00262	Haloarcula_californiae-03248	Haloarcula_marismortui-00022	Haloarcula_sinaiiensis-03491	Natronorubrum_bangense-03647	Natronococcus_amylolyticus-00397	Haloferax_gibonsii-00366	Natrialba_asiatica-01454	Haloarcula_amylolytica-02307	Haloarcula_japonica-00537	Haloferax_volcanii_DS2_DSM_3757-01928	Haloferax_volcanii-00280	Haloferax_larsenii-00492	Natronorubrum_tibetense-03923	Haloferax_volcanii-00279	Natrinema_versiforme-02894	Haloferax_volcanii_DS2_DSM_3757-01927	Halalkalicoccus_jeotagli-01808	Halalkalicoccus_jeotgali_B3_DSM_18796-00613	Natronolimnobius_innermongolicus-00864	Haloterrigena_limicola-02873	Natronococcus_amylolyticus-01251	Natronorubrum_bangense-02306	Halococcus_saccharolyticus-01616	Haloferax_sulfurifontis-02311	Haloferax_denitrificans-02191	Halogeometricum_borinquense_DSM_11551-03388	Halogeometricum_borinquense-01140	Haloferax_alexandrinus-01353	Halopiger_xanaduensis-02722	Haloferax_lucentense-03099	Haloferax_volcanii_DS2_DSM_3757-01268	Haloferax_volcanii-03235	Natronococcus_jeotagli-02756	Haloferax_prahovense-00744	Halobiforma_nitratireducens-02286	Halosarcina_pallida-02414	Halococcus_hamelinensis-01594	Haloarcula_japonica-03268	Haloferax_prahovense-03615	Natrinema_versiforme-02247	Halobiforma_lacisalsi-03742	Natronorubrum_tibetense-01043	Haloarcula_vallismortis-03164	Natronorubrum_tibetense-04228	Haloferax_mucosum-02198	Natrinema_gari-00169	Haloferax_mediterranei-01088	Natrialba_aegyptia-01305	Natrialba_asiatica-02071	Haloferax_gibonsii-03493	Halosimplex_carlsbadense-02864	Halosarcina_pallida-04097	Haloterrigena_salina-01742	Natrialba_asiatica-01665	Natrialba_asiatica-01470	Halosarcina_pallida-03843	Halococcus_salifodinae-00318	Haloarcula_japonica-00125	Haloferax_lucentense-02906	Haloferax_sp_GUBF-3-00161	Haloferax_sp_GUBF-2-00662	Haloferax_sp_GUBF-1-00159	Haloferax_gibonsii-02592	Haloferax_alexandrinus-00206	Natronobacterium_gregoryi-01706	Haloferax_volcanii_DS2_DSM_3757-00236	Haloferax_volcanii-03843	Halopiger_xanaduensis-01639	Haloferax_lucentense-00374	Haloferax_alexandrinus-03517	Haloferax_sp_GUBF-3-00919	Haloferax_sp_GUBF-2-02245	Haloferax_sp_GUBF-1-02436	Haloferax_volcanii_DS2_DSM_3757-02267	Haloferax_volcanii-01095	Halorubrum_tebenquichense-02927	Halococcus_hamelinensis-02992	Halorubrum_lipolyticum-00531	Halorubrum_kocurii-00367	Halorubrum_lacusprofundi-03318	Halopiger_xanaduensis-03160	Halosarcina_pallida-03686	Natrialba_aegyptia-04032	Natrialba_taiwanensis-03186	Natrialba_asiatica-01559	Haloterrigena_turkmenica-00854	Haloarcula_japonica-00126	Haloferax_denitrificans-01227	Haloferax_volcanii_DS2_DSM_3757-00115	Haloferax_volcanii-03590	Haloferax_sp_GUBF-3-02844	Haloferax_sp_GUBF-2-02854	Haloferax_sp_GUBF-1-03124	Haloferax_sulfurifontis-01078	Haloferax_sp_GUBF-3-00286	Haloferax_sp_GUBF-2-00365	Haloferax_sp_GUBF-1-00284	Haloterrigena_turkmenica-03789	Haloferax_lucentense-02833	Haloferax_alexandrinus-00132	Haloferax_denitrificans-01063	Haloferax_alexandrinus-00059	Haloferax_lucentense-02760	Haloferax_sp_GUBF-3-00359	Haloferax_sp_GUBF-2-00439	Haloferax_sp_GUBF-1-00357	Haloferax_sulfurifontis-01150	Haloferax_denitrificans-01303	Haloferax_volcanii_DS2_DSM_3757-00042	Haloferax_volcanii-03663	Haloarcula_argentinensis-03839	Haloferax_prahovense-03725	Haloquadratum_walsbyi-01136	Haloferax_volcanii_DS2_DSM_3757-00657	Haloferax_volcanii-02666	Haloferax_lucentense-02117	Haloferax_alexandrinus-00783	Natrialba_aegyptia-00415	Haloferax_mediterranei-00214	Natronorubrum_sulfidifaciens-00020	Haloarcula_japonica-00165	Natronorubrum_tibetense-03670	Natronolimnobius_innermongolicus-03848	Haloterrigena_turkmenica-03986	Halovivax_asiaticus-02090	Natrinema_pellirubrum-04160	Natrinema_gari-02010	Natrinema_versiforme-02257	Natronorubrum_bangense-03646	Haloquadratum_walsbyi-02698	Halorubrum_coriense-02277	Haloterrigena_thermotolerans-01417
Halalkalicoccus_jeotagli-00428	Halalkalicoccus_jeotgali_B3_DSM_18796-01697	Haloferax_gibonsii-02247	Haloferax_prahovense-01621	Halosarcina_pallida-03230	Haloferax_volcanii_DS2_DSM_3757-02932	Haloferax_volcanii-00797	Haloferax_lucentense-00624	Haloferax_sp_GUBF-3-01183	Haloferax_sp_GUBF-2-00780	Haloferax_sp_GUBF-1-02170	Haloferax_sulfurifontis-02666	Haloarcula_sinaiiensis-00308	Haloarcula_marismortui-03605	Haloarcula_californiae-00302	Halococcus_salifodinae-01038	Haloferax_larsenii-02072	Haloferax_mucosum-01668	Halococcus_hamelinensis-03130	Haloferax_elongans-00634	Haloferax_mediterranei-02620	Haloarcula_vallismortis-01096	Halococcus_thailandensis-01518	Natronobacterium_gregoryi-01430	Haloarcula_japonica-01028	Halococcus_saccharolyticus-03281	Haloarcula_amylolytica-00955	Natronorubrum_tibetense-02319	Haloquadratum_walsbyi-02993	Haloarcula_argentinensis-00540	Halobiforma_lacisalsi-02183	Halomicrobium_mukohataei-01194	Halobiforma_nitratireducens-00335	Natronorubrum_bangense-00064	Halobacterium_R1-01687	Halobacterium_NRC1-01686	Halogeometricum_borinquense_DSM_11551-00802	Halogeometricum_borinquense-00080	Haloterrigena_limicola-03471	Halosimplex_carlsbadense-03741	Natrialba_asiatica-02623	Natrialba_taiwanensis-02520	Natrialba_aegyptia-00853	Halopiger_xanaduensis-00925	Natrinema_pallidum-01915	Natronorubrum_sulfidifaciens-02841	Natronorubrum_tibetense-02911	Natrinema_pellirubrum-00754	Haloterrigena_thermotolerans-03501	Haloterrigena_salina-02371	Halorubrum_aidingense-01562	Halorhabdus_utahensis-02140	Halorubrum_tebenquichense-02254	Haloterrigena_turkmenica-01691	Natrialba_magadii_DSM_3394-00099	Natrialba_magadii-02357	Natrinema_gari-02599	Halorubrum_lacusprofundi-00813	Halorubrum_saccharovorum-00807	Halorubrum_kocurii-01772	Natronolimnobius_innermongolicus-04052	Halorubrum_californiensis-00602	Halorubrum_hochstenium-00998	Natrinema_versiforme-03134	Halovivax_asiaticus-00714	Halorubrum_coriense-01566	Halorubrum_distributum_JCM_10118-01559	Halorubrum_distributum-00372	Halorubrum_arcis-01339	Halorubrum_lipolyticum-02600	Halorubrum_terrestre-02096	Halorubrum_litoreum-01758	Natrialba_hulunbeirensis-01479	Natronomonas_pharaonis-02694	Natronococcus_amylolyticus-04105	Halosarcina_pallida-01462	Natrinema_altunense-02021	Halorubrum_lacusprofundi-00421	Natronolimnobius_innermongolicus-04017	Natronococcus_jeotagli-00753	Natrinema_pellirubrum-02379	Halorubrum_hochstenium-00566	Natronorubrum_tibetense-02145	Halobacterium_R1-02176	Halorhabdus_utahensis-01691	Natrinema_pallidum-01278	Natrinema_pellirubrum-02305	Haloarcula_marismortui-00457	Haloferax_lucentense-02699	Haloferax_alexandrinus-00357	Natrinema_gari-00412	Halorubrum_californiensis-00382	Haloferax_lucentense-03073	Halosarcina_pallida-01431	Natrinema_gari-00118	Haloferax_volcanii_DS2_DSM_3757-01731	Haloferax_volcanii-00390	Haloferax_volcanii_DS2_DSM_3757-01715	Haloferax_volcanii-00073	Natrialba_taiwanensis-01552	Halorubrum_litoreum-02949	Haloferax_mediterranei-03332	Natronorubrum_bangense-02741	Natrinema_pellirubrum-03415	Halobiforma_lacisalsi-03367	Halorubrum_lacusprofundi-00651	Natrinema_gari-02745	Natrinema_pallidum-02422	Natrialba_aegyptia-04403	Halorubrum_terrestre-00588	Natrinema_gari-03533	Haloarcula_vallismortis-02904	Haloferax_prahovense-00060	Natrinema_versiforme-03327	Natrinema_versiforme-03847	Natrialba_asiatica-04100	Halorubrum_lacusprofundi-00116	Halosarcina_pallida-01334	Halosimplex_carlsbadense-03862	Halosarcina_pallida-03868	Halomicrobium_mukohataei-02124	Haloferax_prahovense-03484	Haloarcula_amylolytica-00517	Halomicrobium_mukohataei-03170	Haloarcula_sinaiiensis-01255	Haloarcula_marismortui-02315	Haloarcula_japonica-02226	Haloarcula_californiae-00185	Halopiger_xanaduensis-04163	Haloarcula_vallismortis-01337	Natronomonas_pharaonis-01267	Halococcus_hamelinensis-00651	Haloferax_lucentense-03051	Haloarcula_argentinensis-01861	Haloferax_denitrificans-00551	Halalkalicoccus_jeotgali_B3_DSM_18796-02960	Halalkalicoccus_jeotagli-03012	Haloarcula_vallismortis-02349	Haloarcula_amylolytica-00035	Haloarcula_sinaiiensis-02622	Haloarcula_marismortui-02800	Haloarcula_japonica-01793	Haloarcula_californiae-01584	Haloarcula_argentinensis-01353	Halobacterium_R1-02147	Halobacterium_NRC1-02356	Natronorubrum_bangense-03962	Natronorubrum_sulfidifaciens-01670	Halococcus_morrhuae-01589	Halalkalicoccus_jeotagli-02224	Halococcus_thailandensis-03095	Halosarcina_pallida-00932	Natrinema_gari-00287	Halorhabdus_utahensis-01179	Haloferax_gibonsii-00042	Halalkalicoccus_jeotgali_B3_DSM_18796-01835	Halalkalicoccus_jeotagli-03751	Halovivax_asiaticus-01597	Natronomonas_pharaonis-02740	Halopiger_xanaduensis-03381	Haloterrigena_turkmenica-02234	Haloterrigena_salina-00856	Halogeometricum_borinquense_DSM_11551-01970	Halogeometricum_borinquense-02396	Halobiforma_lacisalsi-01839	Natrinema_versiforme-00430	Natrialba_magadii_DSM_3394-01429	Natrialba_magadii-02978	Halobacterium_R1-00237	Halobacterium_NRC1-00239	Natrialba_hulunbeirensis-01766	Natrialba_chahannoensis-00865	Natronomonas_pharaonis-01280	Natronococcus_jeotagli-02440	Natronorubrum_tibetense-04541	Halorhabdus_utahensis-00552	Halosimplex_carlsbadense-01060	Haloquadratum_walsbyi-00791	Natronorubrum_bangense-03124	Natronococcus_amylolyticus-03553	Natrinema_gari-02993	Natrinema_pallidum-00691	Natrinema_altunense-00131	Natronorubrum_bangense-03682	Natronococcus_jeotagli-04063	Natronococcus_amylolyticus-00086	Natrialba_asiatica-02414	Natronorubrum_bangense-00814	Natronorubrum_sulfidifaciens-00357	Halobiforma_lacisalsi-00889	Halovivax_asiaticus-01640	Halobacterium_R1-00567	Halobacterium_NRC1-00567	Natronolimnobius_innermongolicus-04178	Natronorubrum_sulfidifaciens-00239	Haloterrigena_thermotolerans-00943	Natronorubrum_tibetense-03723	Natrialba_magadii_DSM_3394-02347	Natrialba_magadii-00494	Natrialba_hulunbeirensis-02987	Natrialba_chahannoensis-01360	Natronobacterium_gregoryi-00342	Natrialba_taiwanensis-04369	Natrialba_asiatica-00742	Natrialba_aegyptia-03488	Haloterrigena_turkmenica-04061	Halopiger_xanaduensis-00104	Natronobacterium_gregoryi-02738	Haloterrigena_limicola-01829	Haloterrigena_thermotolerans-01482	Natronorubrum_tibetense-04318	Natronorubrum_tibetense-01564	Natrinema_pellirubrum-00399	Haloterrigena_thermotolerans-01833	Natrinema_versiforme-02346	Natrinema_versiforme-03917	Haloterrigena_thermotolerans-02560	Natrinema_pallidum-02733	Natrinema_gari-03655	Natrinema_altunense-03052	Haloterrigena_limicola-00867	Natronorubrum_bangense-03809	Halovivax_asiaticus-01779	Halobacterium_R1-00189	Halobacterium_NRC1-00191	Natrinema_pallidum-02813	Natrinema_altunense-02661	Haloarcula_vallismortis-00725	Natrinema_gari-04057	Natrialba_magadii_DSM_3394-00712	Halorubrum_coriense-02825	Haloarcula_marismortui-00419	Haloarcula_japonica-00397	Halorubrum_lacusprofundi-02091	Halorubrum_hochstenium-01768	Haloarcula_amylolytica-02638	Haloterrigena_limicola-03506	Halorubrum_litoreum-02059	Haloferax_mediterranei-02092	Halalkalicoccus_jeotgali_B3_DSM_18796-03151	Halalkalicoccus_jeotagli-03202	Haloferax_prahovense-02158	Haloferax_gibonsii-01695	Haloferax_denitrificans-03729	Haloterrigena_salina-03516	Haloferax_mucosum-03173	Haloferax_sulfurifontis-02204	Natrinema_altunense-00735	Haloferax_volcanii_DS2_DSM_3757-03581	Haloferax_volcanii-01358	Haloferax_sp_GUBF-3-00653	Haloferax_sp_GUBF-2-01980	Haloferax_sp_GUBF-1-02699	Haloferax_lucentense-01842	Haloferax_alexandrinus-03253	Natronorubrum_sulfidifaciens-02531	Haloferax_larsenii-02597	Haloferax_elongans-01177	Haloterrigena_turkmenica-03906	Halorhabdus_utahensis-01213	Haloarcula_japonica-02627	Haloarcula_argentinensis-02076	Natrialba_asiatica-00430	Halorubrum_saccharovorum-02281	Halorhabdus_utahensis-00085	Halalkalicoccus_jeotgali_B3_DSM_18796-00838	Halalkalicoccus_jeotagli-03584	Halopiger_xanaduensis-02074	Halorubrum_coriense-03222	Halosarcina_pallida-01141	Haloferax_sp_GUBF-3-02346	Haloferax_sp_GUBF-1-00593	Natronococcus_amylolyticus-01919	Haloferax_lucentense-01588	Halococcus_salifodinae-02247	Haloferax_volcanii_DS2_DSM_3757-03326	Haloferax_volcanii-01615	Haloferax_sp_GUBF-2-01721	Haloferax_alexandrinus-02998	Halococcus_salifodinae-01943	Halopiger_xanaduensis-02630	Halorubrum_kocurii-02327	Halogeometricum_borinquense_DSM_11551-02095	Halogeometricum_borinquense-02268	Natronorubrum_tibetense-01090	Natrialba_aegyptia-03173	Natrialba_magadii_DSM_3394-02552	Natrialba_magadii-00700	Haloarcula_californiae-03468	Halosarcina_pallida-01072	Halorubrum_tebenquichense-02854	Halorubrum_coriense-00384	Haloferax_lucentense-02202	Halococcus_thailandensis-00737	Halorubrum_terrestre-01015	Halorubrum_litoreum-01157	Halorubrum_hochstenium-01225	Halorubrum_distributum_JCM_10118-00257	Halorubrum_distributum-01416	Halorubrum_arcis-00621	Halosarcina_pallida-02705	Halorubrum_lacusprofundi-01360	Halomicrobium_mukohataei-02542	Haloferax_gibonsii-00803	Halococcus_morrhuae-02317	Natrialba_hulunbeirensis-03194	Haloferax_sp_GUBF-3-01304	Haloferax_sp_GUBF-2-01109	Haloferax_sp_GUBF-1-01906	Haloferax_prahovense-03061	Halosimplex_carlsbadense-01269	Halorubrum_saccharovorum-01316	Haloferax_volcanii_DS2_DSM_3757-01499	Haloferax_volcanii-02241	Haloferax_lucentense-00971	Haloferax_alexandrinus-02346	Halorubrum_lipolyticum-02078	Halococcus_salifodinae-03089	Halorubrum_aidingense-01994	Natronococcus_jeotagli-04249	Halococcus_thailandensis-00738	Halogeometricum_borinquense_DSM_11551-02867	Halogeometricum_borinquense-01510	Halobacterium_R1-02121	Halobacterium_NRC1-02330	Natrialba_magadii_DSM_3394-03188	Natrialba_magadii-00181	Haloferax_gibonsii-01462	Haloquadratum_walsbyi-01797	Haloferax_larsenii-00281	Natronomonas_pharaonis-02314	Haloferax_denitrificans-03463	Halococcus_thailandensis-01430	Haloferax_sulfurifontis-00204	Haloferax_elongans-01451	Halosimplex_carlsbadense-04021	Natrialba_chahannoensis-01152	Halococcus_saccharolyticus-00300	Haloferax_larsenii-03216	Halomicrobium_mukohataei-02814	Haloferax_prahovense-02426	Natronococcus_amylolyticus-02934	Haloferax_alexandrinus-02543	Halopiger_xanaduensis-02862	Haloferax_alexandrinus-03428	Natrialba_taiwanensis-00387	Natrialba_aegyptia-01378	Natrialba_asiatica-03131	Haloferax_volcanii-02042	Haloferax_sulfurifontis-00608	Haloferax_sp_GUBF-3-01505	Haloferax_lucentense-01171	Haloferax_gibonsii-01007	Haloferax_denitrificans-02693	Haloferax_gibonsii-01887	Halococcus_salifodinae-02246	Haloferax_mediterranei-00329	Haloarcula_vallismortis-03914	Haloarcula_sinaiiensis-01836	Haloarcula_marismortui-01095	Haloarcula_japonica-04044	Haloarcula_californiae-00792	Haloarcula_argentinensis-03039	Haloarcula_amylolytica-03864	Halorubrum_lacusprofundi-02267	Halorubrum_terrestre-00025	Halorubrum_litoreum-00818	Halorubrum_distributum_JCM_10118-02067	Halorubrum_californiensis-00923	Halorubrum_arcis-00425	Haloferax_larsenii-02530	Halobacterium_R1-00672	Halobacterium_NRC1-00670	Halorubrum_coriense-03204	Haloferax_mucosum-00045	Haloferax_elongans-00337	Halorubrum_kocurii-03055	Haloferax_denitrificans-00966	Haloterrigena_limicola-00114	Natrinema_pellirubrum-03264	Natronolimnobius_innermongolicus-03455	Haloferax_sulfurifontis-02981	Haloferax_mediterranei-00562	Halogeometricum_borinquense_DSM_11551-02163	Halogeometricum_borinquense-02201	Haloterrigena_turkmenica-01857	Haloterrigena_salina-01863	Natronorubrum_sulfidifaciens-01058	Haloferax_larsenii-00046	Halorubrum_hochstenium-01492	Natronorubrum_sulfidifaciens-01017	Haloferax_mediterranei-01804	Halococcus_hamelinensis-00690	Halorubrum_tebenquichense-02526	Halorubrum_hochstenium-00729	Haloarcula_sinaiiensis-00592	Haloarcula_marismortui-02108	Haloarcula_californiae-03387	Haloferax_denitrificans-03105	Haloferax_elongans-01112	Halosimplex_carlsbadense-02727	Halococcus_thailandensis-03433	Haloferax_sulfurifontis-01370	Haloferax_denitrificans-02899	Haloferax_larsenii-03018	Haloferax_elongans-01930	Haloquadratum_walsbyi-00993	Natronorubrum_bangense-00740	Natrialba_asiatica-01590	Halogeometricum_borinquense_DSM_11551-00383	Halogeometricum_borinquense-01731	Halosimplex_carlsbadense-01445	Halorubrum_coriense-03397	Natronorubrum_tibetense-03803	Halorubrum_terrestre-00559	Halorubrum_distributum_JCM_10118-01994	Halorubrum_distributum-02512	Halorubrum_californiensis-02694	Halococcus_morrhuae-02572	Natrialba_taiwanensis-03220	Halosarcina_pallida-03936	Halorubrum_litoreum-01449	Natrialba_aegyptia-02395	Halorubrum_saccharovorum-02551	Natrialba_hulunbeirensis-00030	Halorubrum_arcis-00994	Halorubrum_lacusprofundi-01054	Natrinema_pellirubrum-03895	Natrinema_pallidum-03125	Halosarcina_pallida-01408	Halococcus_thailandensis-03608	Halobiforma_nitratireducens-03021	Halogeometricum_borinquense_DSM_11551-01910	Halogeometricum_borinquense-02457	Halobiforma_lacisalsi-02456	Natronococcus_amylolyticus-02240	Natronorubrum_tibetense-03076	Halopiger_xanaduensis-01460	Haloarcula_sinaiiensis-02790	Haloarcula_marismortui-02961	Haloarcula_californiae-01432	Natrinema_pellirubrum-00580	Halorubrum_hochstenium-01476	Halorubrum_aidingense-02755	Haloferax_mucosum-02921	Halobiforma_nitratireducens-02468	Haloterrigena_thermotolerans-01632	Haloarcula_vallismortis-00142	Haloarcula_japonica-01650	Haloterrigena_limicola-01728	Haloarcula_amylolytica-01591	Natrinema_pellirubrum-02513	Natrinema_pallidum-01789	Natrinema_altunense-02173	Natronolimnobius_innermongolicus-03793	Natrinema_gari-02813	Natronococcus_amylolyticus-02750	Natrialba_aegyptia-04342	Natrialba_taiwanensis-01485	Natronomonas_pharaonis-01008	Halosarcina_pallida-00872	Natrinema_versiforme-03273	Natrinema_versiforme-04117	Halococcus_saccharolyticus-00516	Haloferax_volcanii_DS2_DSM_3757-02164	Haloferax_sp_GUBF-2-01307	Haloferax_sp_GUBF-1-01009	Halorubrum_saccharovorum-02567	Haloferax_mucosum-00267	Haloarcula_argentinensis-01189	Natronococcus_jeotagli-00174	Halorubrum_lipolyticum-02798	Halococcus_morrhuae-00627	Haloquadratum_walsbyi-00300	Halorubrum_lipolyticum-02781	Halococcus_thailandensis-00104	Natronolimnobius_innermongolicus-03115	Haloterrigena_salina-03352	Halosimplex_carlsbadense-01154	Natronobacterium_gregoryi-00205	Halosarcina_pallida-01422	Natrinema_pellirubrum-01468	Natronococcus_jeotagli-04150	Halorhabdus_utahensis-01882	Natronolimnobius_innermongolicus-00970	Halorubrum_litoreum-00803	Natrinema_versiforme-03877	Halorubrum_lacusprofundi-02285	Haloarcula_argentinensis-03853	Halococcus_thailandensis-03667	Halorubrum_tebenquichense-00356	Halorubrum_aidingense-01844	Halorubrum_arcis-01571	Haloarcula_sinaiiensis-03707	Haloarcula_sinaiiensis-03677	Haloarcula_californiae-01841	Natronomonas_pharaonis-02560	Haloarcula_japonica-04189	Natrinema_pellirubrum-03629	Haloarcula_argentinensis-03629	Haloterrigena_thermotolerans-00144	Halorubrum_distributum-02285	Haloarcula_amylolytica-01950	Haloferax_mediterranei-00068	Halococcus_salifodinae-00033	Halopiger_xanaduensis-02408	Natrialba_magadii_DSM_3394-00969	Natrialba_hulunbeirensis-02326	Natrinema_altunense-03266	Natrialba_chahannoensis-03424	Natrinema_pallidum-02554	Haloferax_mucosum-02007	Natrinema_gari-01782	Halobiforma_nitratireducens-01110	Natrialba_magadii-03214	Natrialba_taiwanensis-00882	Natrialba_aegyptia-01864	Natrialba_asiatica-03644	Haloterrigena_limicola-00340	Natronolimnobius_innermongolicus-00025	Natronorubrum_tibetense-04042	Haloterrigena_thermotolerans-02166	Natrinema_pallidum-02910	Haloterrigena_salina-01292	Natrinema_gari-03966	Natrinema_altunense-02758	Natrinema_versiforme-00534	Natronorubrum_sulfidifaciens-03377	Natronorubrum_bangense-02114	Natronobacterium_gregoryi-01774	Halobiforma_nitratireducens-00143	Haloterrigena_turkmenica-00160	Halobiforma_lacisalsi-03671	Halovivax_asiaticus-00107	Haloferax_elongans-03196	Haloferax_larsenii-03321	Halobiforma_lacisalsi-01536	Haloarcula_argentinensis-03689	Halorubrum_terrestre-01466	Haloferax_sulfurifontis-00812	Halorubrum_californiensis-01358	Haloarcula_japonica-02515	Haloarcula_sinaiiensis-03646	Natrialba_taiwanensis-03469	Natrialba_magadii-03723	Halorubrum_californiensis-01229	Haloquadratum_walsbyi-00215	Haloquadratum_walsbyi-00726	Haloferax_prahovense-03847	Haloferax_gibonsii-03330	Haloferax_sp_GUBF-3-00153	Haloferax_sp_GUBF-2-00654	Haloferax_sp_GUBF-1-00151	Haloferax_volcanii_DS2_DSM_3757-00246	Haloferax_volcanii-03833	Haloferax_lucentense-02916	Haloferax_denitrificans-01112	Haloferax_sulfurifontis-01001	Halococcus_saccharolyticus-00006	Halococcus_salifodinae-02259	Halorubrum_terrestre-00010	Natronococcus_amylolyticus-01143	Halococcus_salifodinae-02893	Halorubrum_aidingense-00184	Natronococcus_jeotagli-03749	Halococcus_saccharolyticus-01037	Natronococcus_amylolyticus-00822	Halococcus_hamelinensis-01234	Haloferax_mediterranei-02162	Haloferax_mucosum-03246	Haloferax_volcanii_DS2_DSM_3757-03644	Haloferax_sp_GUBF-3-00718	Haloferax_sp_GUBF-2-02045	Haloferax_sp_GUBF-1-02635	Haloferax_lucentense-00176	Haloferax_volcanii-01295	Haloferax_alexandrinus-03316	Haloferax_gibonsii-01760	Haloferax_sulfurifontis-01262	Haloferax_denitrificans-02777	Halorubrum_saccharovorum-01070	Natrialba_chahannoensis-01935	Natrialba_hulunbeirensis-02859	Natrialba_hulunbeirensis-00020	Haloquadratum_walsbyi-02725	Halococcus_salifodinae-04161	Halobiforma_nitratireducens-00135	Natrialba_aegyptia-00608	Natrinema_pellirubrum-03181	Halobiforma_nitratireducens-01844	Haloferax_alexandrinus-00216	Halorubrum_distributum-00117	Natrialba_chahannoensis-00151
Halalkalicoccus_jeotagli-00111	Halalkalicoccus_jeotgali_B3_DSM_18796-02001	Natrialba_asiatica-04022	Natronococcus_jeotagli-00012	Natrinema_pellirubrum-02434	Haloterrigena_limicola-00205	Haloarcula_argentinensis-03682	Haloarcula_californiae-00661	Haloarcula_japonica-02432	Haloarcula_sinaiiensis-03160	Natronorubrum_sulfidifaciens-03213	Halalkalicoccus_jeotgali_B3_DSM_18796-03701	Halalkalicoccus_jeotagli-00352	Halorubrum_californiensis-00353	Halorubrum_distributum_JCM_10118-00069	Halorubrum_distributum-02878	Haloarcula_argentinensis-03717	Haloarcula_californiae-03229	Halorubrum_distributum_JCM_10118-00134	Halorubrum_distributum-00806	Haloarcula_marismortui-02515	Haloarcula_sinaiiensis-03598	Halorubrum_coriense-03359	Halorubrum_saccharovorum-00504	Halorubrum_arcis-00036	Haloterrigena_limicola-02330	Haloarcula_argentinensis-03648	Halalkalicoccus_jeotgali_B3_DSM_18796-00904	Halalkalicoccus_jeotagli-03517	Natrialba_magadii-00001	Natrialba_magadii_DSM_3394-03217	Halogeometricum_borinquense-03799	Natrialba_hulunbeirensis-00053	Natronorubrum_tibetense-00090	Halogeometricum_borinquense_DSM_11551-03801	Natrinema_versiforme-00957	Halosarcina_pallida-01917	Haloarcula_sinaiiensis-03351	Haloarcula_marismortui-00164	Haloarcula_californiae-03516	Haloarcula_japonica-00761	Haloarcula_argentinensis-00294	Haloarcula_amylolytica-02176	Halorubrum_terrestre-00057	Haloarcula_vallismortis-00955	Natronorubrum_bangense-02216	Haloarcula_marismortui-00974	Halorubrum_lacusprofundi-00078	Haloarcula_sinaiiensis-03988	Haloferax_sulfurifontis-02963	Haloferax_sp_GUBF-3-00815	Haloferax_sp_GUBF-2-02142	Haloferax_sp_GUBF-1-02540	Haloferax_lucentense-00274	Haloferax_denitrificans-02879	Haloferax_alexandrinus-03411	Haloferax_elongans-03549	Haloarcula_sinaiiensis-04184	Natrinema_gari-01600	Natrinema_pallidum-01540	Natrinema_altunense-01201	Haloferax_volcanii_DS2_DSM_3757-03742	Haloferax_volcanii-01195	Halorubrum_saccharovorum-03202	Haloferax_larsenii-03607	Halopiger_xanaduensis-02927	Haloarcula_marismortui-00682	Natronorubrum_bangense-02057	Haloferax_prahovense-01986	Haloferax_gibonsii-01858	Haloferax_denitrificans-00466	Haloferax_sulfurifontis-03734	Haloferax_mucosum-00416	Haloferax_mediterranei-02249	Natrinema_versiforme-03736	Haloferax_prahovense-03294	Haloferax_gibonsii-03765	Haloferax_larsenii-02438	Natronorubrum_sulfidifaciens-03300	Haloferax_volcanii_DS2_DSM_3757-01905	Haloferax_volcanii-00053	Haloferax_gibonsii-00080	Natrinema_pellirubrum-02361	Haloferax_mucosum-03334	Haloferax_sulfurifontis-03482	Haloarcula_vallismortis-02375	Haloferax_elongans-01026	Halalkalicoccus_jeotgali_B3_DSM_18796-00814	Halalkalicoccus_jeotagli-03608	Natronorubrum_sulfidifaciens-00069	Haloferax_mediterranei-03683	Haloarcula_japonica-00306	Haloterrigena_turkmenica-00121	Halorubrum_terrestre-01376	Natrinema_pallidum-03118	Haloarcula_californiae-04120	Natronorubrum_bangense-02055	Haloarcula_sinaiiensis-04225	Halobiforma_lacisalsi-03376	Halorubrum_arcis-03195	Haloterrigena_salina-01327	Natronococcus_jeotagli-02568	Natrialba_asiatica-04214	Halobacterium_R1-00028	Halobacterium_NRC1-00026	Natrialba_taiwanensis-01589	Haloferax_prahovense-00018	Natronolimnobius_innermongolicus-00115	Halalkalicoccus_jeotgali_B3_DSM_18796-00865	Halalkalicoccus_jeotagli-03556	Haloferax_lucentense-00059	Haloferax_alexandrinus-01803	Halorubrum_lacusprofundi-00491	Haloferax_sp_GUBF-3-02571	Haloferax_sp_GUBF-2-00132	Haloferax_sp_GUBF-1-03458	Haloferax_denitrificans-00574	Halogeometricum_borinquense_DSM_11551-00001	Halogeometricum_borinquense-03090	Natronolimnobius_innermongolicus-00096	Natrialba_hulunbeirensis-00021	Natrinema_pellirubrum-01649	Halorubrum_distributum_JCM_10118-01319	Halorubrum_distributum-00613	Halorubrum_lacusprofundi-00042	Haloarcula_vallismortis-02614	Halorubrum_californiensis-01838	Haloarcula_japonica-00043	Haloarcula_argentinensis-04020	Haloarcula_amylolytica-01765	Haloterrigena_salina-01354	Natronococcus_jeotagli-04409	Haloferax_gibonsii-00327	Halorubrum_kocurii-03491	Haloterrigena_salina-01256	Natronorubrum_sulfidifaciens-01118	Halorubrum_lipolyticum-00972	Natronorubrum_tibetense-04120	Halobiforma_nitratireducens-02666	Natronomonas_pharaonis-01702	Haloferax_sp_GUBF-3-02781	Haloferax_sp_GUBF-2-02791	Haloferax_sp_GUBF-1-03062	Haloferax_volcanii-02595	Haloferax_alexandrinus-00714	Haloferax_denitrificans-00108	Haloferax_volcanii_DS2_DSM_3757-00588	Haloferax_denitrificans-00987	Halorubrum_californiensis-02211	Halobacterium_NRC1-00943	Halobacterium_R1-00946	Haloferax_prahovense-00091	Halorubrum_saccharovorum-00022	Haloferax_lucentense-03041	Halobiforma_nitratireducens-01377	Haloferax_elongans-03822	Halococcus_morrhuae-00006	Halorubrum_lacusprofundi-01834	Halomicrobium_mukohataei-01948	Halopiger_xanaduensis-03566	Halorubrum_lipolyticum-03192	Halococcus_thailandensis-00096	Haloferax_elongans-03785	Halorubrum_coriense-03354	Haloarcula_sinaiiensis-03897	Haloarcula_marismortui-00636	Halococcus_hamelinensis-01304	Haloferax_sulfurifontis-00825	Haloarcula_californiae-04171	Haloferax_lucentense-03068	Haloferax_alexandrinus-00381	Halorubrum_lipolyticum-00954	Halorubrum_aidingense-00955	Haloarcula_californiae-04100	Halorubrum_saccharovorum-00368	Haloarcula_sinaiiensis-01433	Halorubrum_kocurii-00679	Natronolimnobius_innermongolicus-00234	Halogeometricum_borinquense_DSM_11551-02703	Halogeometricum_borinquense-03692	Haloferax_lucentense-03044	Halorubrum_arcis-03192	Natrinema_pallidum-02460	Natrinema_pellirubrum-02376	Haloferax_mediterranei-03459	Halorubrum_lacusprofundi-01841	Haloarcula_amylolytica-02070	Natronococcus_jeotagli-03442	Halosarcina_pallida-03807	Haloarcula_californiae-01824	Halococcus_salifodinae-04168	Haloferax_mediterranei-03422	Halosarcina_pallida-01364	Haloferax_sp_GUBF-3-00031	Haloferax_sp_GUBF-2-00535	Haloferax_sp_GUBF-1-00031	Haloferax_gibonsii-00030	Haloarcula_japonica-02310	Haloarcula_amylolytica-00600	Haloarcula_vallismortis-01419	Haloarcula_argentinensis-01951	Halorubrum_lacusprofundi-00310	Haloarcula_sinaiiensis-00021	Haloarcula_marismortui-02231	Haloarcula_californiae-01762	Natronorubrum_tibetense-04088	Halobacterium_R1-02129	Halobacterium_NRC1-02338	Haloterrigena_turkmenica-00409	Halorubrum_lacusprofundi-00292	Halorubrum_litoreum-02969	Halorubrum_lacusprofundi-00377	Haloterrigena_salina-01515	Halobiforma_lacisalsi-03389	Haloferax_volcanii_DS2_DSM_3757-00152	Haloferax_lucentense-02868	Haloferax_gibonsii-03634	Haloferax_denitrificans-01192	Haloferax_alexandrinus-00167	Halorubrum_hochstenium-00586	Natrinema_pellirubrum-02271	Haloferax_sp_GUBF-3-00252	Haloferax_sp_GUBF-2-00331	Haloferax_sp_GUBF-1-00250	Haloferax_volcanii-03553	Haloferax_prahovense-03760	Haloferax_mucosum-01305	Haloferax_elongans-00130	Natronorubrum_tibetense-03860	Haloferax_sulfurifontis-01046	Haloferax_larsenii-00828	Haloarcula_californiae-04108	Haloferax_mediterranei-00233	Natronorubrum_sulfidifaciens-00857	Halogeometricum_borinquense_DSM_11551-02688	Halogeometricum_borinquense-03677	Natronorubrum_bangense-00686	Haloferax_denitrificans-00984	Natronococcus_jeotagli-01647	Haloferax_volcanii_DS2_DSM_3757-02117	Haloferax_volcanii-00248	Haloferax_gibonsii-00082	Natrinema_versiforme-02234	Natrinema_versiforme-03487	Haloarcula_vallismortis-01528	Natrinema_gari-00178	Natrinema_pallidum-02003	Natrinema_altunense-00809	Natrinema_pellirubrum-03970	Halorubrum_californiensis-03026	Halobiforma_lacisalsi-03731	Haloterrigena_thermotolerans-01409	Natronococcus_amylolyticus-01853	Natronobacterium_gregoryi-01987	Natronorubrum_sulfidifaciens-02465	Natrialba_hulunbeirensis-02246	Natronorubrum_tibetense-04243	Natrinema_gari-03432	Natronolimnobius_innermongolicus-00879	Haloferax_elongans-00388	Halobiforma_nitratireducens-01171	Natrialba_aegyptia-01315	Natrialba_taiwanensis-00316	Haloterrigena_limicola-01263	Natrinema_pallidum-03747	Natrinema_altunense-00258	Natrialba_asiatica-02082	Halopiger_xanaduensis-01989	Haloterrigena_salina-01316	Natrialba_taiwanensis-00967	Natrialba_aegyptia-01946	Halopiger_xanaduensis-02707	Haloferax_volcanii-02288	Haloferax_sp_GUBF-3-00429	Haloferax_sp_GUBF-2-00748	Haloferax_sp_GUBF-1-02787	Haloferax_lucentense-00003	Haloferax_alexandrinus-01847	Natronolimnobius_innermongolicus-00847	Haloterrigena_limicola-02861	Natronococcus_jeotagli-02764	Haloferax_volcanii_DS2_DSM_3757-01546	Haloferax_sulfurifontis-01419	Haloferax_denitrificans-03055	Natrialba_chahannoensis-03519	Natrialba_magadii_DSM_3394-01929	Natrialba_magadii-02481	Natrialba_magadii_DSM_3394-00649	Natrialba_magadii-00210	Haloterrigena_turkmenica-03286	Haloterrigena_salina-04297	Haloterrigena_salina-01066	Haloterrigena_turkmenica-02567	Haloferax_prahovense-03111	Haloferax_mediterranei-00279	Haloferax_gibonsii-00754	Haloferax_larsenii-03272	Natronolimnobius_innermongolicus-00029	Haloferax_mucosum-00002	Natrinema_pellirubrum-01307	Haloterrigena_thermotolerans-00817	Natronococcus_jeotagli-01564	Natrinema_pallidum-01273	Haloferax_mucosum-01173	Halobiforma_lacisalsi-03065	Haloterrigena_thermotolerans-02143	Natrinema_versiforme-01661	Natronorubrum_bangense-02474	Halomicrobium_mukohataei-00027	Haloterrigena_limicola-00318	Natrinema_pallidum-00062	Natrialba_magadii_DSM_3394-03585	Natrialba_magadii-01091	Halogeometricum_borinquense_DSM_11551-02801	Halogeometricum_borinquense-01443	Halorubrum_californiensis-00411	Natrinema_pellirubrum-03205	Natronorubrum_bangense-03061	Halococcus_hamelinensis-00046	Halobiforma_nitratireducens-00757	Halalkalicoccus_jeotgali_B3_DSM_18796-02615	Halalkalicoccus_jeotagli-02035	Halorubrum_coriense-01090	Natrinema_pallidum-02888	Halorubrum_californiensis-00438	Halosimplex_carlsbadense-02083	Halosarcina_pallida-02656	Halorubrum_tebenquichense-03048	Natronolimnobius_innermongolicus-03271	Natronorubrum_bangense-03522	Natronorubrum_sulfidifaciens-03357	Halorubrum_arcis-03121	Natrinema_gari-03985	Natrialba_magadii-00552	Natrialba_magadii_DSM_3394-02403	Halococcus_thailandensis-00345	Haloarcula_sinaiiensis-03948	Halogeometricum_borinquense-03320	Halopiger_xanaduensis-04001	Haloarcula_amylolytica-01913	Natrinema_versiforme-00509	Haloarcula_californiae-03204	Natrialba_hulunbeirensis-03707	Natrinema_altunense-02735	Haloferax_larsenii-00638	Natronorubrum_bangense-02107	Natrialba_chahannoensis-03914	Natrinema_pallidum-03891	Haloarcula_amylolytica-00644	Natrinema_gari-03584	Natronococcus_jeotagli-02039	Halosarcina_pallida-01435	Haloferax_mediterranei-03269	Natrialba_magadii_DSM_3394-01982	Natrialba_magadii-03786	Halococcus_thailandensis-03588	Haloterrigena_salina-00144	Natronococcus_jeotagli-04229	Natrialba_chahannoensis-02759	Haloferax_elongans-03754	Haloferax_volcanii_DS2_DSM_3757-01652	Haloferax_volcanii-00033	Natronorubrum_sulfidifaciens-01440	Natronococcus_amylolyticus-01510	Natronococcus_amylolyticus-02937	Natronorubrum_tibetense-04066	Natrialba_hulunbeirensis-00514	Halococcus_salifodinae-04053	Natronococcus_jeotagli-01421	Halorubrum_arcis-03057	Haloarcula_vallismortis-00025	Natronococcus_amylolyticus-03270	Haloarcula_sinaiiensis-04126	Haloterrigena_limicola-00004	Haloterrigena_turkmenica-00134	Haloarcula_argentinensis-03813	Halorubrum_lacusprofundi-00529	Halosarcina_pallida-00728	Natrialba_taiwanensis-03302	Haloterrigena_turkmenica-04654	Natrialba_taiwanensis-03891	Natrialba_asiatica-01699	Natrialba_aegyptia-02298	Haloferax_gibonsii-03218	Halopiger_xanaduensis-01356	Halosarcina_pallida-01312	Halobacterium_NRC1-02278	Halobacterium_R1-02374	Natronolimnobius_innermongolicus-00053	Haloferax_larsenii-00010	Haloterrigena_salina-02676	Halorubrum_distributum_JCM_10118-00035	Halorubrum_distributum-02827	Natrialba_aegyptia-03014	Natrinema_versiforme-03747	Natrinema_pellirubrum-02588	Haloterrigena_thermotolerans-01174	Halopiger_xanaduensis-04187	Natronorubrum_tibetense-02863	Halorubrum_saccharovorum-02580	Natronorubrum_sulfidifaciens-02166	Natronorubrum_bangense-01875	Haloferax_elongans-03804	Natrialba_asiatica-03722	Haloarcula_amylolytica-00821	Natronorubrum_bangense-03751	Natronolimnobius_innermongolicus-02511	Haloferax_prahovense-03445	Haloterrigena_limicola-01807	Natronorubrum_tibetense-00443	Natronorubrum_sulfidifaciens-00282	Halorubrum_terrestre-01653	Haloterrigena_limicola-02670	Haloferax_elongans-03736	Halorubrum_kocurii-01717	Natrinema_pellirubrum-01554	Halosarcina_pallida-03806	Natronococcus_jeotagli-03574	Halorubrum_lacusprofundi-02296	Halococcus_salifodinae-02025	Haloterrigena_turkmenica-03900	Halorubrum_lipolyticum-02660	Haloarcula_amylolytica-02025	Halorubrum_aidingense-00208	Haloarcula_argentinensis-02134	Halorubrum_coriense-01118	Natronococcus_amylolyticus-00696	Halorubrum_coriense-00907	Halorubrum_tebenquichense-00789	Halorubrum_litoreum-00538	Halorubrum_hochstenium-00175	Halorubrum_distributum_JCM_10118-02641	Halorubrum_distributum-00088	Halorubrum_arcis-02879	Halorubrum_terrestre-02592	Halobiforma_lacisalsi-04092	Haloterrigena_turkmenica-00157	Halococcus_salifodinae-03282	Haloarcula_amylolytica-02692	Halorubrum_californiensis-02848	Haloarcula_californiae-03232	Haloterrigena_salina-03523	Haloterrigena_limicola-02968	Haloterrigena_turkmenica-04032	Haloarcula_sinaiiensis-00663	Halorubrum_saccharovorum-00108	Haloarcula_sinaiiensis-03635	Halorubrum_lacusprofundi-00189	Halococcus_saccharolyticus-00433	Haloterrigena_salina-03380	Natrialba_taiwanensis-00014	Halosimplex_carlsbadense-00496	Haloarcula_sinaiiensis-04313	Haloarcula_vallismortis-01030	Halorhabdus_utahensis-01069	Haloarcula_marismortui-01057	Haloarcula_amylolytica-02031	Haloarcula_californiae-04152	Natronolimnobius_innermongolicus-00150	Haloterrigena_turkmenica-01339	Haloarcula_marismortui-00619	Haloterrigena_salina-01832	Halorubrum_arcis-01048	Natronococcus_amylolyticus-03210	Natronococcus_amylolyticus-04003	Halosimplex_carlsbadense-00065	Natronolimnobius_innermongolicus-03798	Natrinema_pallidum-03901	Natrinema_pellirubrum-01829	Natronorubrum_tibetense-04165	Natronorubrum_bangense-02258	Haloarcula_californiae-03533	Halococcus_thailandensis-03883	Haloarcula_marismortui-02041	Natrinema_pallidum-02445	Natronorubrum_bangense-04032	Natronorubrum_tibetense-02183	Haloarcula_amylolytica-01892	Haloarcula_japonica-04174	Natrinema_gari-00138	Haloferax_volcanii_DS2_DSM_3757-01691	Haloferax_volcanii-00097	Haloarcula_sinaiiensis-03694	Natrinema_versiforme-03335	Haloterrigena_turkmenica-00955	Halobacterium_R1-02593	Halobacterium_R1-02235	Natrialba_aegyptia-02102	Halococcus_thailandensis-01976	Haloterrigena_turkmenica-02663	Natronococcus_jeotagli-03441	Halalkalicoccus_jeotgali_B3_DSM_18796-01213	Halalkalicoccus_jeotagli-00913	Natronorubrum_bangense-00433	Haloarcula_sinaiiensis-03136	Halorubrum_hochstenium-02503	Haloferax_elongans-03727	Haloferax_lucentense-03033	Natronolimnobius_innermongolicus-04496	Natrinema_pallidum-01818	Natrinema_gari-02784	Natrinema_altunense-02147	Halosarcina_pallida-03820	Halogeometricum_borinquense_DSM_11551-01463	Halogeometricum_borinquense-03415	Haloterrigena_turkmenica-01892	Natrinema_altunense-03552	Halosarcina_pallida-01531	Halorubrum_lacusprofundi-00214	Natronococcus_amylolyticus-01204	Haloarcula_japonica-04198	Haloarcula_amylolytica-00642	Natrinema_pellirubrum-02484	Halobiforma_nitratireducens-03451	Haloferax_mediterranei-03418	Haloferax_prahovense-00084	Halobiforma_lacisalsi-00967	Haloferax_denitrificans-00500	Haloarcula_marismortui-00499	Halosimplex_carlsbadense-04404	Natrialba_taiwanensis-01377	Natrinema_pellirubrum-03382	Natrinema_gari-00434	Haloquadratum_walsbyi-02224	Halococcus_thailandensis-00695	Halococcus_morrhuae-00481	Natronococcus_amylolyticus-00487	Natronococcus_jeotagli-01739	Natronomonas_pharaonis-00094	Halorubrum_aidingense-03027	Natrinema_versiforme-03733	Halorubrum_kocurii-03388	Haloterrigena_thermotolerans-03376	Natronococcus_amylolyticus-00349	Natronococcus_jeotagli-03865	Halorubrum_coriense-00261	Halorubrum_lipolyticum-01442	Natrialba_chahannoensis-03297	Natrialba_hulunbeirensis-02919
Halalkalicoccus_jeotagli-01965	Halalkalicoccus_jeotgali_B3_DSM_18796-02685	Natronococcus_jeotagli-00272	Natronococcus_amylolyticus-01674	Halococcus_hamelinensis-00575	Haloterrigena_turkmenica-02571	Natronorubrum_tibetense-02867	Halococcus_saccharolyticus-03003	Natrialba_magadii_DSM_3394-01933	Natrialba_magadii-02477	Natrialba_aegyptia-01944	Natrialba_hulunbeirensis-02248	Natrialba_chahannoensis-03517	Natrialba_taiwanensis-00965	Natrialba_asiatica-03720	Haloterrigena_salina-01070	Natronolimnobius_innermongolicus-00843	Halosarcina_pallida-01940	Halopiger_xanaduensis-01987	Natrinema_versiforme-01663	Haloferax_mucosum-01978	Haloferax_gibonsii-03564	Halorubrum_litoreum-00341	Haloferax_alexandrinus-00100	Halorubrum_terrestre-02444	Haloferax_sulfurifontis-01110	Halorubrum_arcis-02729	Natrinema_pellirubrum-03633	Haloterrigena_thermotolerans-00140	Halorubrum_distributum_JCM_10118-02482	Halorubrum_distributum-00311	Haloferax_prahovense-03687	Halogeometricum_borinquense_DSM_11551-01381	Halogeometricum_borinquense-03498	Natrinema_pellirubrum-01305	Haloarcula_japonica-00082	Haloferax_sp_GUBF-3-00318	Haloferax_sp_GUBF-2-00397	Haloferax_sp_GUBF-1-00316	Haloferax_prahovense-00071	Haloterrigena_thermotolerans-00815	Haloterrigena_limicola-00235	Haloferax_lucentense-02801	Haloferax_elongans-03171	Haloferax_volcanii_DS2_DSM_3757-00082	Haloferax_volcanii-03623	Haloferax_larsenii-03348	Halorubrum_californiensis-03160	Haloferax_denitrificans-01261	Halorubrum_aidingense-01820	Haloarcula_amylolytica-01819	Halococcus_morrhuae-01488	Haloterrigena_turkmenica-00540	Haloferax_mediterranei-03865	Haloarcula_vallismortis-02559	Haloarcula_californiae-01276	Halococcus_salifodinae-02683	Halococcus_thailandensis-03222	Haloterrigena_limicola-00482	Natrialba_chahannoensis-03346	Haloarcula_argentinensis-03968	Haloarcula_sinaiiensis-03800	Haloquadratum_walsbyi-00504	Halovivax_asiaticus-00334	Haloarcula_marismortui-00803	Halosarcina_pallida-02221	Halobacterium_R1-00626	Halobacterium_NRC1-00624	Natrialba_magadii_DSM_3394-01784	Natrialba_magadii-02624	Natrialba_asiatica-03851	Haloterrigena_turkmenica-01171	Haloterrigena_thermotolerans-03468	Natronorubrum_bangense-01150	Natronorubrum_sulfidifaciens-02929	Natrialba_taiwanensis-04106	Natronolimnobius_innermongolicus-04133	Haloquadratum_walsbyi-01116	Natrialba_chahannoensis-03673	Halobiforma_lacisalsi-00547	Natronorubrum_bangense-01695	Natronococcus_jeotagli-04221	Haloterrigena_thermotolerans-03607	Haloarcula_vallismortis-00212	Halorubrum_lipolyticum-01482	Natronococcus_jeotagli-01691	Natrinema_pellirubrum-00050	Halogeometricum_borinquense_DSM_11551-02591	Halogeometricum_borinquense-03581	Natrialba_aegyptia-00136	Haloarcula_marismortui-02891	Halococcus_salifodinae-00145	Haloarcula_californiae-01492	Haloarcula_argentinensis-01250	Halococcus_salifodinae-02504	Natronococcus_jeotagli-04162	Haloferax_denitrificans-00978	Haloterrigena_turkmenica-01300	Halococcus_saccharolyticus-01231	Haloferax_sp_GUBF-3-00351	Haloferax_sp_GUBF-2-00430	Haloferax_sp_GUBF-1-00348	Haloarcula_amylolytica-01652	Haloferax_lucentense-02769	Haloferax_prahovense-03655	Haloferax_volcanii_DS2_DSM_3757-00051	Haloferax_volcanii-03654	Haloarcula_argentinensis-02869	Natronorubrum_tibetense-03836	Haloarcula_sinaiiensis-02724	Haloterrigena_thermotolerans-01548	Haloarcula_californiae-00955	Natronorubrum_tibetense-01301	Haloarcula_sinaiiensis-01670	Haloferax_gibonsii-03534	Halococcus_thailandensis-03332	Haloarcula_marismortui-01259	Halococcus_saccharolyticus-01458	Natrinema_pellirubrum-00670	Natrinema_versiforme-03753	Haloarcula_japonica-03883	Haloarcula_japonica-01708	Haloterrigena_salina-01806	Halobacterium_R1-01957	Halobacterium_NRC1-01956	Haloterrigena_turkmenica-00312	Haloferax_alexandrinus-00068	Halalkalicoccus_jeotgali_B3_DSM_18796-00885	Halalkalicoccus_jeotagli-03536	Halococcus_morrhuae-02090	Halorubrum_lacusprofundi-00579	Halosimplex_carlsbadense-02060	Haloterrigena_turkmenica-00544	Natrialba_hulunbeirensis-02794	Haloterrigena_turkmenica-01329	Natronomonas_pharaonis-01009	Halococcus_hamelinensis-02400	Natrialba_magadii_DSM_3394-03119	Natrialba_magadii-00111	Natrialba_magadii_DSM_3394-01313	Natrialba_magadii-03094	Haloarcula_sinaiiensis-04053	Halococcus_thailandensis-03074	Haloterrigena_thermotolerans-02498	Halosarcina_pallida-01876	Halosarcina_pallida-01276	Haloferax_sulfurifontis-01140	Natronococcus_jeotagli-02303	Halovivax_asiaticus-00746	Haloferax_gibonsii-03472	Haloarcula_marismortui-00704	Natrialba_chahannoensis-01865	Natrinema_altunense-03133	Haloferax_mediterranei-03569	Natrinema_gari-03708	Halogeometricum_borinquense_DSM_11551-03762	Halogeometricum_borinquense-03762	Halococcus_morrhuae-01614	Natrinema_pellirubrum-02883	Natronococcus_jeotagli-02675	Natrinema_altunense-02096	Haloterrigena_thermotolerans-02483	Natrinema_pallidum-01092	Halococcus_saccharolyticus-01840	Natrinema_versiforme-03503	Haloferax_denitrificans-01294	Natrinema_versiforme-00776	Halococcus_salifodinae-00482	Natronolimnobius_innermongolicus-03173	Natrinema_altunense-00603	Halorubrum_californiensis-02159	Halorubrum_kocurii-01586	Natrinema_pallidum-01000	Natronorubrum_bangense-02026	Halogeometricum_borinquense-03569	Natrialba_asiatica-01556	Halobiforma_lacisalsi-02792	Natrialba_magadii_DSM_3394-04078	Natrialba_magadii-03993	Halogeometricum_borinquense_DSM_11551-02580	Halosarcina_pallida-01844	Natronococcus_jeotagli-03518	Haloterrigena_turkmenica-00661	Halorubrum_hochstenium-00244	Halococcus_hamelinensis-02135	Natrialba_taiwanensis-03183	Halovivax_asiaticus-01795	Natrialba_chahannoensis-00948	Natrialba_aegyptia-04029	Haloterrigena_salina-02688	Natrinema_versiforme-03591	Halorubrum_tebenquichense-02558	Natrinema_versiforme-00014	Halosimplex_carlsbadense-01840	Natrinema_gari-00541	Halorubrum_lacusprofundi-02356	Natrialba_taiwanensis-03131	Haloferax_mucosum-00583	Natrialba_hulunbeirensis-00007	Haloferax_larsenii-03442	Haloferax_elongans-03385	Natrialba_magadii_DSM_3394-00773	Natrialba_magadii-03662	Haloarcula_californiae-03941	Natronorubrum_tibetense-04461	Natronolimnobius_innermongolicus-01410	Natrialba_aegyptia-03957	Haloterrigena_salina-01697	Haloarcula_marismortui-00316	Haloarcula_sinaiiensis-03536	Halorubrum_coriense-00859	Halorubrum_californiensis-02158	Natrinema_gari-01827	Natrinema_pellirubrum-00919	Halococcus_salifodinae-00415	Natrialba_hulunbeirensis-00829	Haloterrigena_thermotolerans-00826	Haloterrigena_turkmenica-01096	Natrinema_gari-01137	Haloterrigena_turkmenica-00672	Haloterrigena_limicola-00265	Natrinema_pallidum-01075	Natrinema_pellirubrum-01314	Natrialba_hulunbeirensis-01679	Natrinema_altunense-03096	Haloferax_gibonsii-03890	Natrialba_asiatica-01485	Halalkalicoccus_jeotgali_B3_DSM_18796-02166	Halalkalicoccus_jeotagli-02490	Haloterrigena_turkmenica-00501	Haloarcula_amylolytica-02489	Natrialba_asiatica-01740	Haloferax_prahovense-03166	Haloferax_larsenii-02635	Haloterrigena_thermotolerans-03089	Natrialba_chahannoensis-00435	Halalkalicoccus_jeotgali_B3_DSM_18796-03534	Halalkalicoccus_jeotagli-02652	Halorubrum_aidingense-00351	Natrialba_asiatica-03189	Natrialba_magadii_DSM_3394-03471	Natrialba_magadii-00977	Halococcus_saccharolyticus-01230	Halococcus_salifodinae-00146	Natronorubrum_sulfidifaciens-01723	Haloarcula_japonica-00062	Halorubrum_tebenquichense-01583	Halococcus_hamelinensis-01787	Halococcus_saccharolyticus-01896	Haloterrigena_thermotolerans-01516	Haloferax_denitrificans-02727	Haloarcula_marismortui-00826	Halococcus_morrhuae-02377	Natronococcus_jeotagli-03781	Natrialba_magadii_DSM_3394-00140	Natrialba_magadii-02315	Haloarcula_sinaiiensis-03822	Halosimplex_carlsbadense-00257	Halobacterium_R1-00726	Halobacterium_NRC1-00724	Haloferax_lucentense-01910	Natronobacterium_gregoryi-00505	Halogeometricum_borinquense_DSM_11551-01362	Halogeometricum_borinquense-03517	Haloarcula_japonica-01286	Halobiforma_nitratireducens-03368	Halococcus_thailandensis-00486	Natrialba_chahannoensis-00451	Haloarcula_californiae-01298	Haloferax_sp_GUBF-3-02727	Haloferax_sp_GUBF-2-00289	Haloferax_sp_GUBF-1-03300	Natrialba_aegyptia-01436	Halobiforma_nitratireducens-01058	Haloarcula_marismortui-03344	Haloarcula_californiae-02504	Natrialba_taiwanensis-00445	Haloferax_alexandrinus-01681	Haloferax_elongans-01613	Natronorubrum_bangense-02753	Halopiger_xanaduensis-03134	Halomicrobium_mukohataei-01468	Natrinema_pellirubrum-00701	Haloarcula_vallismortis-02595	Haloterrigena_thermotolerans-03035	Halorubrum_hochstenium-00413	Halorubrum_saccharovorum-03169	Natrinema_versiforme-02082	Halococcus_saccharolyticus-00892	Haloarcula_amylolytica-01788	Halogeometricum_borinquense_DSM_11551-03201	Halogeometricum_borinquense-00951	Natrinema_gari-03724	Haloarcula_argentinensis-00813	Natrinema_pallidum-01871	Haloferax_mediterranei-03398	Halorubrum_aidingense-02288	Haloterrigena_salina-00159	Halosarcina_pallida-00019	Haloterrigena_turkmenica-01908	Haloarcula_argentinensis-04001	Halorubrum_coriense-02518	Natrialba_taiwanensis-00084	Halorubrum_kocurii-01466	Haloterrigena_limicola-01561	Natrinema_versiforme-03739	Halosimplex_carlsbadense-00363	Haloarcula_californiae-02852	Haloarcula_sinaiiensis-02350	Natronolimnobius_innermongolicus-01298	Haloferax_volcanii_DS2_DSM_3757-01785	Haloferax_volcanii-00448	Haloterrigena_turkmenica-01730	Haloarcula_sinaiiensis-03125	Halococcus_salifodinae-00330	Natrialba_asiatica-02575	Haloterrigena_turkmenica-03062	Haloarcula_marismortui-00707	Haloarcula_marismortui-03845	Halorubrum_saccharovorum-03123	Haloarcula_sinaiiensis-04051	Natronococcus_jeotagli-02145	Halorubrum_lacusprofundi-03028	Haloarcula_vallismortis-01238	Halococcus_thailandensis-00478	Natrialba_aegyptia-04084	Natronorubrum_bangense-03512	Halorubrum_lacusprofundi-01912	Halovivax_asiaticus-03159	Natrialba_hulunbeirensis-00832	Natrialba_asiatica-02292	Haloarcula_amylolytica-01214	Natrialba_taiwanensis-01965	Haloterrigena_salina-00705	Halorubrum_saccharovorum-00541	Haloterrigena_thermotolerans-03401	Natronobacterium_gregoryi-00203	Natrinema_pellirubrum-01576	Natrinema_gari-02647	Halococcus_thailandensis-01965	Natrialba_aegyptia-00790	Halococcus_hamelinensis-01026	Halosarcina_pallida-01599	Natrialba_chahannoensis-00182	Natrinema_versiforme-03588	Haloterrigena_salina-00130	Haloterrigena_salina-02333	Haloterrigena_limicola-01257	Natrinema_altunense-02062	Haloterrigena_salina-01121	Halorubrum_arcis-00122	Natrialba_aegyptia-00488	Haloarcula_argentinensis-03512	Natrialba_hulunbeirensis-03835	Natrinema_altunense-03543	Halorubrum_terrestre-00842	Halorubrum_litoreum-02339	Halosarcina_pallida-03699	Halorubrum_distributum_JCM_10118-00672	Halorubrum_distributum-02772	Haloferax_mediterranei-01655	Natrialba_taiwanensis-02283	Haloarcula_japonica-03020	Natronorubrum_tibetense-00368	Halorubrum_kocurii-03379	Natrinema_pallidum-00052	Haloarcula_amylolytica-03412	Haloferax_larsenii-01348	Haloterrigena_turkmenica-01040	Haloferax_mediterranei-01020	Natrialba_magadii_DSM_3394-04075	Natrialba_magadii-03990	Haloarcula_vallismortis-03429	Halorubrum_tebenquichense-02975	Natrinema_versiforme-02746	Halovivax_asiaticus-02473	Haloterrigena_turkmenica-01879	Natronococcus_amylolyticus-03332	Halopiger_xanaduensis-01999	Haloterrigena_thermotolerans-01553	Natrinema_pellirubrum-00663	Haloferax_denitrificans-03326	Natrinema_altunense-03117	Haloterrigena_turkmenica-02613	Halosarcina_pallida-01572	Natronolimnobius_innermongolicus-02570	Haloferax_sulfurifontis-00347	Halococcus_morrhuae-01918	Haloferax_volcanii_DS2_DSM_3757-00112	Haloferax_volcanii_DS2_DSM_3757-03177	Haloferax_volcanii-01751	Haloferax_lucentense-01455	Haloferax_alexandrinus-02830	Haloferax_volcanii-03593	Haloferax_prahovense-02569	Haloferax_elongans-02356	Halopiger_xanaduensis-01343	Natronolimnobius_innermongolicus-00859	Haloferax_gibonsii-01313	Halopiger_xanaduensis-01505	Haloferax_alexandrinus-00129	Natrialba_taiwanensis-03794	Natronorubrum_sulfidifaciens-01447	Haloferax_gibonsii-03596	Halorubrum_californiensis-03291	Haloferax_sulfurifontis-01081	Haloferax_prahovense-03721	Haloferax_sp_GUBF-3-02213	Haloferax_sp_GUBF-2-01590	Haloferax_sp_GUBF-1-00726	Natronococcus_jeotagli-01678	Haloferax_denitrificans-01231	Haloferax_lucentense-02830	Haloferax_mucosum-02772	Natrialba_magadii-00082	Halococcus_salifodinae-00625	Halorubrum_lipolyticum-03145	Haloferax_denitrificans-01183	Halobiforma_nitratireducens-00741	Natronorubrum_tibetense-02852	Haloferax_mucosum-02130	Halopiger_xanaduensis-03927	Haloferax_sulfurifontis-01036	Halorubrum_kocurii-00273	Natrinema_pallidum-01431	Haloferax_sp_GUBF-3-00289	Halococcus_thailandensis-02416	Halococcus_hamelinensis-00317	Haloferax_sp_GUBF-2-00368	Haloferax_sp_GUBF-1-00287	Halosimplex_carlsbadense-00626	Natrialba_asiatica-01823	Haloferax_sp_GUBF-3-00242	Haloferax_sp_GUBF-2-00743	Haloferax_sp_GUBF-1-00240	Halobiforma_lacisalsi-03052	Halosarcina_pallida-04229	Natrialba_aegyptia-02914	Natronobacterium_gregoryi-01188	Halococcus_salifodinae-02051	Natronococcus_jeotagli-01722	Haloarcula_sinaiiensis-00192	Haloarcula_marismortui-03487	Natrialba_hulunbeirensis-02236	Halococcus_saccharolyticus-00355	Halococcus_thailandensis-00306	Natrialba_aegyptia-01959	Halovivax_asiaticus-02681	Halococcus_hamelinensis-02722	Natronorubrum_tibetense-03826	Halococcus_morrhuae-00406	Halococcus_hamelinensis-02145	Halococcus_thailandensis-03336	Natrialba_asiatica-03735	Halococcus_hamelinensis-01805	Natrialba_asiatica-00144	Natrialba_taiwanensis-00979	Halogeometricum_borinquense_DSM_11551-02342	Halogeometricum_borinquense-02022	Halorubrum_coriense-01190	Natrinema_versiforme-01620	Natronorubrum_bangense-03548	Haloferax_lucentense-02878	Haloferax_alexandrinus-00178	Halococcus_morrhuae-00028	Natronomonas_pharaonis-01665	Natronorubrum_tibetense-03959	Halomicrobium_mukohataei-02473	Natrialba_magadii_DSM_3394-03991	Natrialba_magadii-03906	Halobacterium_R1-00600	Halobacterium_NRC1-00598	Halorubrum_lacusprofundi-00081	Haloferax_volcanii_DS2_DSM_3757-00162	Haloferax_volcanii-03917	Natrinema_versiforme-03653	Halococcus_salifodinae-03050	Halorubrum_saccharovorum-00998	Halococcus_salifodinae-03339	Halorubrum_tebenquichense-01599	Natrialba_taiwanensis-01834	Halorubrum_aidingense-00689	Halococcus_thailandensis-02905	Natrialba_chahannoensis-02711	Natronorubrum_bangense-03670	Halococcus_morrhuae-00879	Haloarcula_japonica-00216	Natrinema_versiforme-02890	Halorubrum_californiensis-03300	Halorubrum_hochstenium-00396	Natronorubrum_tibetense-03899	Halococcus_hamelinensis-01009	Natronorubrum_tibetense-03947	Haloferax_volcanii_DS2_DSM_3757-01941	Haloferax_volcanii-00292	Halorubrum_californiensis-02574	Halorubrum_arcis-00138	Haloterrigena_salina-01444	Natrialba_hulunbeirensis-00917	Haloterrigena_turkmenica-00847	Natrinema_pellirubrum-01636	Halorubrum_kocurii-02257	Natrialba_asiatica-01904	Natrialba_aegyptia-03765	Halomicrobium_mukohataei-00489	Halosarcina_pallida-01713	Halorubrum_arcis-02812	Halorubrum_litoreum-00463	Halorubrum_terrestre-02524	Halorubrum_distributum_JCM_10118-02573	Halorubrum_distributum-00018	Halopiger_xanaduensis-03163	Natrialba_magadii-02489	Natrinema_gari-03153	Halorubrum_californiensis-02905	Halorubrum_lipolyticum-01610	Halorubrum_saccharovorum-01702
Halalkalicoccus_jeotagli-00097	Halalkalicoccus_jeotgali_B3_DSM_18796-02015	Natronococcus_jeotagli-02321	Haloterrigena_turkmenica-00641	Halorubrum_saccharovorum-03187	Haloferax_sulfurifontis-03618	Haloferax_denitrificans-00727	Halosarcina_pallida-01892	Halosarcina_pallida-01270	Halococcus_saccharolyticus-03426	Halococcus_salifodinae-02642	Haloferax_mediterranei-01609	Halococcus_hamelinensis-02616	Haloterrigena_limicola-00760	Haloferax_mucosum-02730	Natrinema_altunense-03481	Haloferax_larsenii-02682	Natrinema_pallidum-00086	Natrialba_chahannoensis-04068	Haloterrigena_thermotolerans-03449	Natrialba_aegyptia-02674	Haloterrigena_thermotolerans-03382	Natrinema_gari-01105	Natrinema_pellirubrum-01791	Haloferax_volcanii_DS2_DSM_3757-03130	Haloferax_volcanii-01798	Haloferax_denitrificans-00799	Natrialba_chahannoensis-04056	Natrialba_asiatica-01210	Haloferax_gibonsii-01264	Natronorubrum_tibetense-00391	Natronolimnobius_innermongolicus-03395	Halococcus_thailandensis-00315	Haloferax_elongans-01659	Natrialba_hulunbeirensis-03798	Haloferax_lucentense-01408	Haloferax_sulfurifontis-00394	Natrialba_magadii_DSM_3394-03502	Haloterrigena_turkmenica-00826	Haloferax_prahovense-02616	Natronomonas_pharaonis-00243	Natrialba_magadii-01008	Haloferax_alexandrinus-02783	Halococcus_morrhuae-02256	Haloferax_sp_GUBF-3-02167	Haloferax_sp_GUBF-2-01544	Haloferax_sp_GUBF-1-00772	Halococcus_hamelinensis-01305	Halobiforma_lacisalsi-01538	Haloterrigena_turkmenica-03388	Natrinema_versiforme-04105	Natronorubrum_sulfidifaciens-02004	Halovivax_asiaticus-02911	Natronolimnobius_innermongolicus-01820	Haloterrigena_limicola-00509	Natronorubrum_bangense-02181	Natronorubrum_bangense-01697	Natrialba_aegyptia-03447	Natronolimnobius_innermongolicus-02751	Natronolimnobius_innermongolicus-03439	Natrialba_taiwanensis-01068	Haloterrigena_salina-04177	Natronorubrum_bangense-03185	Halogeometricum_borinquense_DSM_11551-02400	Halogeometricum_borinquense-01963	Natronorubrum_sulfidifaciens-03462	Natronolimnobius_innermongolicus-03376	Natronobacterium_gregoryi-01585	Natronorubrum_tibetense-02081	Natrialba_taiwanensis-04406	Natrialba_asiatica-00706	Natrinema_altunense-03310	Haloterrigena_thermotolerans-02786	Natronorubrum_bangense-02898	Natronorubrum_sulfidifaciens-02595	Natrialba_hulunbeirensis-03375	Halalkalicoccus_jeotgali_B3_DSM_18796-02144	Halalkalicoccus_jeotagli-02512	Haloterrigena_turkmenica-03532	Haloterrigena_salina-04024	Natrinema_pellirubrum-03642	Natronorubrum_tibetense-03349	Haloterrigena_thermotolerans-00567	Halalkalicoccus_jeotgali_B3_DSM_18796-03485	Halalkalicoccus_jeotagli-02701	Natronolimnobius_innermongolicus-02213	Natronorubrum_sulfidifaciens-02393	Halococcus_hamelinensis-01120	Natronococcus_jeotagli-01080	Haloarcula_marismortui-02300	Haloarcula_argentinensis-01882	Natrinema_pellirubrum-04209	Haloarcula_californiae-00170	Natronococcus_jeotagli-00953	Natronorubrum_tibetense-00614	Haloterrigena_limicola-02032	Natrinema_pallidum-01691	Halobiforma_nitratireducens-01843	Haloarcula_sinaiiensis-01240	Halosarcina_pallida-04179	Natronorubrum_tibetense-03180	Natrinema_pallidum-01812	Natrialba_taiwanensis-00518	Haloarcula_japonica-02239	Natrinema_altunense-01467	Haloarcula_amylolytica-00533	Natrinema_altunense-02153	Natrialba_aegyptia-01506	Haloarcula_vallismortis-01351	Natrialba_magadii_DSM_3394-00909	Natrialba_magadii-03274	Haloterrigena_thermotolerans-01611	Natrinema_gari-02792	Haloferax_elongans-03239	Natrinema_gari-02057	Natrialba_hulunbeirensis-02389	Halalkalicoccus_jeotgali_B3_DSM_18796-01892	Halalkalicoccus_jeotagli-00216	Natrinema_versiforme-01923	Natronococcus_jeotagli-01779	Haloterrigena_salina-00999	Natronolimnobius_innermongolicus-01269	Natronorubrum_sulfidifaciens-01706	Natronorubrum_tibetense-04841	Natronolimnobius_innermongolicus-03359	Haloterrigena_thermotolerans-03217	Natronolimnobius_innermongolicus-03411	Haloterrigena_salina-00677	Natronolimnobius_innermongolicus-04503	Natronolimnobius_innermongolicus-03832	Natronococcus_amylolyticus-01044	Natrialba_taiwanensis-00814	Natrinema_versiforme-03249	Halogeometricum_borinquense_DSM_11551-03845	Halogeometricum_borinquense-03843	Haloferax_mediterranei-03401	Halobacterium_R1-01033	Halobacterium_NRC1-01028	Natronorubrum_tibetense-00141	Haloterrigena_turkmenica-02368	Natrinema_versiforme-03217	Natrinema_pellirubrum-00643	Halosarcina_pallida-02248	Haloterrigena_thermotolerans-01571	Natrialba_aegyptia-01802	Haloferax_mediterranei-02967	Natronomonas_pharaonis-01467	Natronococcus_amylolyticus-03201	Halobiforma_nitratireducens-03255	Haloterrigena_limicola-02614	Haloterrigena_limicola-02591	Haloferax_sulfurifontis-03653	Halococcus_salifodinae-00080	Natronolimnobius_innermongolicus-03389	Haloterrigena_turkmenica-03039	Natrialba_asiatica-02308	Halalkalicoccus_jeotgali_B3_DSM_18796-03488	Halalkalicoccus_jeotagli-02698	Natrinema_versiforme-00320	Natronorubrum_tibetense-00069	Natronorubrum_tibetense-00126	Natronolimnobius_innermongolicus-00993	Natrialba_magadii_DSM_3394-04155	Natrialba_magadii-04067	Halococcus_morrhuae-00088	Natrinema_pellirubrum-01107	Natronolimnobius_innermongolicus-03402	Halorubrum_aidingense-02394	Natronorubrum_tibetense-03681	Natrinema_altunense-00431	Haloterrigena_thermotolerans-03278	Natronococcus_amylolyticus-02154	Natrialba_hulunbeirensis-00681	Halococcus_saccharolyticus-00013	Natrinema_versiforme-01867	Natrialba_aegyptia-00502	Haloferax_prahovense-03208	Halococcus_thailandensis-03393	Halorubrum_tebenquichense-01657	Natrialba_magadii_DSM_3394-01072	Natrialba_magadii-03578	Halosarcina_pallida-01488	Natronomonas_pharaonis-01844	Natrialba_taiwanensis-02267	Haloferax_sp_GUBF-3-02683	Haloferax_sp_GUBF-2-00244	Haloferax_sp_GUBF-1-03345	Haloferax_volcanii_DS2_DSM_3757-01823	Haloferax_volcanii-00486	Haloferax_gibonsii-03849	Natronorubrum_tibetense-00608	Halorubrum_hochstenium-00313	Haloferax_denitrificans-00661	Natrialba_hulunbeirensis-02712	Haloferax_alexandrinus-01719	Halococcus_morrhuae-02062	Haloarcula_californiae-03446	Halococcus_morrhuae-01611	Natronorubrum_tibetense-03688	Halococcus_salifodinae-02984	Halococcus_saccharolyticus-01277	Natronolimnobius_innermongolicus-04215	Halococcus_thailandensis-02456	Halorubrum_arcis-00213	Halopiger_xanaduensis-02796	Haloferax_lucentense-00142	Halococcus_thailandensis-03306	Natronorubrum_tibetense-00215	Halorubrum_lipolyticum-01817	Natronococcus_jeotagli-01724	Natrialba_magadii_DSM_3394-01329	Natrialba_magadii-03078	Natrinema_pallidum-00814	Natronococcus_amylolyticus-03163	Haloterrigena_thermotolerans-01577	Natrinema_gari-00722	Haloarcula_vallismortis-03097	Haloferax_larsenii-00126	Haloferax_elongans-01296	Halorubrum_lacusprofundi-01581	Haloferax_sulfurifontis-03567	Natronorubrum_tibetense-04488	Haloterrigena_thermotolerans-00514	Halorubrum_terrestre-01343	Haloarcula_amylolytica-02852	Haloarcula_japonica-03342	Natrinema_altunense-00618	Natrinema_pellirubrum-00638	Haloquadratum_walsbyi-00803	Natrialba_asiatica-03580	Natrinema_pallidum-01016	Haloarcula_marismortui-01846	Haloarcula_californiae-03717	Haloarcula_sinaiiensis-00834	Haloarcula_argentinensis-02305	Natrinema_gari-00524	Natronomonas_pharaonis-01862	Haloferax_sulfurifontis-02100	Halorubrum_kocurii-02593	Haloterrigena_thermotolerans-00547	Haloferax_mediterranei-03595	Natronolimnobius_innermongolicus-03333	Haloferax_prahovense-02264	Haloterrigena_turkmenica-04862	Haloterrigena_turkmenica-00282	Natrinema_pellirubrum-04156	Haloferax_gibonsii-01589	Haloferax_denitrificans-03625	Natrinema_pellirubrum-04189	Natronorubrum_bangense-01643	Natrinema_gari-02040	Haloferax_sp_GUBF-2-01874	Haloferax_sp_GUBF-1-00438	Natronococcus_jeotagli-00290	Natronolimnobius_innermongolicus-00113	Haloferax_sp_GUBF-3-02499	Haloterrigena_turkmenica-03798	Natronococcus_jeotagli-02210	Natronolimnobius_innermongolicus-04407	Natronorubrum_sulfidifaciens-01952	Haloferax_alexandrinus-03154	Natrinema_versiforme-00346	Haloferax_volcanii_DS2_DSM_3757-03478	Haloferax_volcanii-01460	Haloferax_lucentense-01743	Halorubrum_distributum_JCM_10118-00587	Halorubrum_distributum-00824	Natronolimnobius_innermongolicus-03533	Halorubrum_coriense-02461	Haloterrigena_salina-00453	Halorubrum_californiensis-03343	Halosarcina_pallida-01044	Haloterrigena_limicola-01065	Natrinema_pallidum-01708	Natronorubrum_sulfidifaciens-00978	Natrinema_altunense-01451	Halococcus_saccharolyticus-00299	Halococcus_hamelinensis-02997	Natrinema_altunense-00242	Natrinema_pellirubrum-01043	Haloterrigena_thermotolerans-00799	Natrialba_hulunbeirensis-01661	Halorubrum_saccharovorum-00274	Haloterrigena_limicola-02072	Halogeometricum_borinquense_DSM_11551-02072	Halogeometricum_borinquense-02292	Natronorubrum_tibetense-03902	Natrialba_magadii_DSM_3394-02808	Natrialba_magadii-01550	Halorubrum_terrestre-02494	Halopiger_xanaduensis-01967	Natronococcus_amylolyticus-03408	Halorubrum_litoreum-00386	Haloterrigena_turkmenica-00499	Natrialba_taiwanensis-01302	Halococcus_thailandensis-02341	Natrinema_pallidum-03764	Haloterrigena_turkmenica-02824	Halorubrum_kocurii-01681	Natronorubrum_tibetense-01526	Natronorubrum_bangense-00777	Halococcus_morrhuae-01956	Natrialba_asiatica-00978	Natrinema_pellirubrum-01288	Natrialba_aegyptia-02246	Natronolimnobius_innermongolicus-02275	Halorubrum_arcis-02778	Halobiforma_lacisalsi-00414	Haloterrigena_limicola-01281	Halococcus_thailandensis-02143	Natronococcus_amylolyticus-01696	Haloterrigena_thermotolerans-02230	Halorubrum_kocurii-00340	Natronorubrum_bangense-01361	Natronorubrum_tibetense-04168	Natronolimnobius_innermongolicus-03352	Halorubrum_aidingense-01320	Halococcus_saccharolyticus-00313	Halococcus_hamelinensis-01798	Natronorubrum_tibetense-04079	Haloterrigena_salina-02477	Halorubrum_coriense-01224	Halorubrum_litoreum-02706	Halococcus_salifodinae-03090	Halobiforma_nitratireducens-01572	Natrinema_gari-03414	Halorubrum_hochstenium-02243	Halorubrum_californiensis-01945	Haloterrigena_salina-01090	Halorubrum_tebenquichense-01965	Halorubrum_terrestre-03086	Halovivax_asiaticus-01696	Natronococcus_jeotagli-02211	Haloferax_larsenii-02902	Halorubrum_distributum_JCM_10118-02145	Halorubrum_distributum-02109	Haloferax_elongans-01820	Natrinema_pellirubrum-03119	Natronomonas_pharaonis-02223	Halorubrum_californiensis-02944	Natronococcus_jeotagli-00597	Halorubrum_arcis-01901	Halobiforma_lacisalsi-00804	Haloarcula_japonica-03974	Natronorubrum_sulfidifaciens-00776	Haloarcula_amylolytica-03792	Haloarcula_sinaiiensis-01764	Haloarcula_marismortui-01167	Halorubrum_coriense-00643	Halococcus_morrhuae-02615	Haloarcula_californiae-00863	Natronococcus_amylolyticus-04266	Haloarcula_vallismortis-01905	Natronococcus_amylolyticus-03409	Haloferax_mediterranei-01399	Haloarcula_argentinensis-02968	Halococcus_morrhuae-01861	Halorubrum_lacusprofundi-03343	Haloferax_sulfurifontis-00723	Halorubrum_distributum_JCM_10118-02476	Halorubrum_distributum-00305	Haloferax_denitrificans-00950	Natronorubrum_tibetense-00124	Halorubrum_terrestre-02438	Halogeometricum_borinquense_DSM_11551-02809	Halogeometricum_borinquense-01451	Halosarcina_pallida-04046	Halorubrum_saccharovorum-02022	Haloferax_prahovense-02761	Halorubrum_lipolyticum-00559	Halorubrum_californiensis-03166	Haloferax_gibonsii-01115	Halorubrum_arcis-02723	Halobacterium_R1-00122	Halobacterium_NRC1-00119	Haloferax_lucentense-01261	Haloquadratum_walsbyi-01612	Halorubrum_litoreum-00335	Halococcus_hamelinensis-01973	Halococcus_salifodinae-03086	Natrialba_taiwanensis-01841	Haloarcula_vallismortis-02047	Halobacterium_R1-00829	Halobacterium_NRC1-00827	Haloferax_alexandrinus-02633	Haloferax_volcanii_DS2_DSM_3757-02989	Haloferax_volcanii-01938	Haloferax_sp_GUBF-3-02026	Haloferax_sp_GUBF-2-01403	Haloferax_sp_GUBF-1-00913	Haloferax_volcanii_DS2_DSM_3757-01664	Haloferax_mucosum-02578	Haloferax_volcanii-00126	Haloterrigena_turkmenica-00317	Halococcus_thailandensis-02039	Natrialba_aegyptia-03759	Natrialba_asiatica-01912	Haloarcula_japonica-03550	Halorubrum_lacusprofundi-00968	Natronolimnobius_innermongolicus-02748	Halomicrobium_mukohataei-00296	Halogeometricum_borinquense_DSM_11551-02524	Halogeometricum_borinquense-01839	Haloterrigena_turkmenica-00279	Haloarcula_amylolytica-03096	Haloarcula_japonica-03345	Halosimplex_carlsbadense-03900	Haloarcula_marismortui-01598	Haloarcula_argentinensis-02540	Natronolimnobius_innermongolicus-03199	Natronococcus_jeotagli-01719	Haloterrigena_turkmenica-00300	Natrialba_taiwanensis-01864	Natronococcus_jeotagli-01726	Natronolimnobius_innermongolicus-03195	Halomicrobium_mukohataei-02655	Haloterrigena_thermotolerans-01592	Haloarcula_californiae-03064	Natrinema_pallidum-03508	Haloarcula_sinaiiensis-00837	Haloarcula_marismortui-01843	Natronomonas_pharaonis-01525	Haloterrigena_salina-01414	Halomicrobium_mukohataei-02377	Haloarcula_marismortui-02894	Haloarcula_californiae-01489	Natrinema_pellirubrum-00622	Halobiforma_lacisalsi-00349	Natronorubrum_sulfidifaciens-01154	Haloterrigena_limicola-01631	Haloarcula_sinaiiensis-02727	Natronobacterium_gregoryi-02198	Natronorubrum_bangense-03119	Haloarcula_japonica-01705	Haloarcula_sinaiiensis-01049	Haloarcula_amylolytica-01649	Natrinema_altunense-00742	Haloarcula_japonica-02313	Haloarcula_californiae-03720	Haloarcula_vallismortis-00209	Halorubrum_aidingense-01236	Halococcus_salifodinae-02525	Halococcus_hamelinensis-00448	Haloarcula_argentinensis-01247	Haloarcula_vallismortis-03094	Haloarcula_amylolytica-00603	Natronorubrum_tibetense-00065	Haloarcula_sinaiiensis-00018	Haloarcula_marismortui-02228	Haloarcula_californiae-01758	Halococcus_thailandensis-03028	Natrinema_versiforme-03237	Halovivax_asiaticus-02409	Natrialba_aegyptia-04510	Halalkalicoccus_jeotgali_B3_DSM_18796-02623	Halalkalicoccus_jeotagli-02027	Halococcus_morrhuae-01659	Natrialba_taiwanensis-03782	Haloterrigena_thermotolerans-01474	Haloarcula_argentinensis-01954	Halopiger_xanaduensis-02636	Natrialba_asiatica-01932	Haloarcula_amylolytica-02855	Haloarcula_vallismortis-01422	Haloarcula_argentinensis-02308	Natronococcus_amylolyticus-01913	Natronorubrum_sulfidifaciens-02525	Halococcus_saccharolyticus-01381	Natrinema_pellirubrum-01583	Haloterrigena_thermotolerans-03408	Natronorubrum_tibetense-00606	Halosimplex_carlsbadense-00303	Natrialba_aegyptia-02902	Natrialba_asiatica-03125	Natrialba_asiatica-00155	Natronorubrum_tibetense-00104	Natronolimnobius_innermongolicus-03324	Natronobacterium_gregoryi-02135	Natrialba_taiwanensis-01861	Halococcus_hamelinensis-02141	Natrinema_pellirubrum-03902	Natronococcus_jeotagli-03388	Halogeometricum_borinquense_DSM_11551-00201	Halogeometricum_borinquense-02999	Haloterrigena_salina-04372	Natronolimnobius_innermongolicus-03229	Haloterrigena_turkmenica-03214	Natronomonas_pharaonis-02279	Natrialba_aegyptia-01372	Halococcus_hamelinensis-01793	Halosarcina_pallida-01753	Halorhabdus_utahensis-00390	Natronolimnobius_innermongolicus-00964	Natrialba_taiwanensis-00381	Haloterrigena_salina-01426	Natrinema_pellirubrum-00600	Halobiforma_lacisalsi-04103	Natronococcus_jeotagli-02821	Natronorubrum_tibetense-04312	Halosimplex_carlsbadense-00390	Natronolimnobius_innermongolicus-03840	Natrialba_asiatica-03288
Halalkalicoccus_jeotagli-00632	Halalkalicoccus_jeotgali_B3_DSM_18796-01496	Halorubrum_aidingense-01556	Halorubrum_coriense-01562	Halorubrum_litoreum-01762	Halosarcina_pallida-00279	Halorubrum_californiensis-00597	Halorubrum_terrestre-02092	Halorubrum_distributum_JCM_10118-01547	Halorubrum_distributum-00384	Halorubrum_arcis-01343	Halorubrum_tebenquichense-02249	Halorubrum_hochstenium-01004	Halogeometricum_borinquense_DSM_11551-00572	Halogeometricum_borinquense-00586	Halomicrobium_mukohataei-01731	Haloterrigena_turkmenica-05213	Natronococcus_jeotagli-00520	Natrinema_pellirubrum-00077	Haloterrigena_thermotolerans-03640	Natronolimnobius_innermongolicus-01566	Halococcus_salifodinae-02299	Natrinema_versiforme-02994	Halococcus_saccharolyticus-01630	Natronorubrum_tibetense-02708	Natronorubrum_bangense-00199	Haloterrigena_salina-02010	Natronorubrum_sulfidifaciens-03032	Halobiforma_nitratireducens-03651	Natrinema_altunense-01883	Natrinema_pallidum-03330	Natronobacterium_gregoryi-01332	Natrialba_taiwanensis-02773	Natrialba_chahannoensis-02777	Halopiger_xanaduensis-00807	Natrialba_hulunbeirensis-01295	Halobiforma_lacisalsi-02329	Natrinema_gari-02470	Natronococcus_amylolyticus-04354	Natrialba_asiatica-02890	Natrialba_aegyptia-01113	Halovivax_asiaticus-00700	Haloferax_denitrificans-01316	Haloferax_prahovense-03636	Haloferax_sulfurifontis-01163	Haloferax_gibonsii-03515	Haloferax_volcanii_DS2_DSM_3757-00029	Haloferax_volcanii-03676	Haloferax_alexandrinus-00046	Haloferax_sp_GUBF-3-00372	Haloferax_sp_GUBF-2-00452	Haloferax_sp_GUBF-1-00370	Haloferax_lucentense-02747	Natrialba_magadii_DSM_3394-02013	Natrialba_magadii-03817	Natronorubrum_tibetense-03822	Natrialba_hulunbeirensis-00586	Haloferax_prahovense-00139	Haloferax_sulfurifontis-03185	Haloferax_gibonsii-00411	Haloferax_denitrificans-00041	Halorubrum_aidingense-00441	Halosimplex_carlsbadense-02925	Haloferax_sp_GUBF-3-02851	Haloferax_sp_GUBF-2-02861	Haloferax_sp_GUBF-1-03132	Haloferax_lucentense-02110	Haloferax_alexandrinus-00791	Haloferax_volcanii_DS2_DSM_3757-00664	Haloferax_volcanii-02673	Haloferax_mediterranei-00833	Haloferax_larsenii-01135	Natrialba_chahannoensis-03506	Haloferax_elongans-02562	Natronorubrum_bangense-01748	Natrialba_chahannoensis-01442	Natronomonas_pharaonis-01940	Halococcus_salifodinae-00425	Natrialba_hulunbeirensis-00736	Halococcus_saccharolyticus-01967	Natrialba_magadii_DSM_3394-02234	Natrialba_magadii-00382	Halorubrum_lacusprofundi-00995	Halococcus_salifodinae-01290	Haloquadratum_walsbyi-01692	Halogeometricum_borinquense_DSM_11551-00204	Halogeometricum_borinquense-02996	Halorubrum_distributum_JCM_10118-00148	Halorubrum_distributum-00793	Halorubrum_kocurii-01965	Halovivax_asiaticus-01899	Natronobacterium_gregoryi-02257	Haloferax_gibonsii-03040	Halorubrum_saccharovorum-01281	Halorubrum_hochstenium-00786	Haloferax_prahovense-01015	Halorubrum_saccharovorum-00988	Haloarcula_argentinensis-03883	Haloarcula_japonica-01413	Halorubrum_kocurii-01971	Haloarcula_vallismortis-00476	Halobiforma_nitratireducens-01281	Haloarcula_amylolytica-01429	Halorubrum_lipolyticum-02439	Halorubrum_lacusprofundi-00989	Halorubrum_californiensis-02995	Halomicrobium_mukohataei-00381	Natrialba_asiatica-00816	Haloferax_sp_GUBF-3-03132	Haloferax_sp_GUBF-2-03139	Haloferax_sp_GUBF-1-01240	Haloferax_lucentense-03388	Haloferax_alexandrinus-01097	Haloarcula_sinaiiensis-02948	Haloarcula_californiae-02325	Haloarcula_marismortui-03122	Halobiforma_nitratireducens-01859	Natronococcus_jeotagli-01159	Natronorubrum_tibetense-02555	Natrinema_pallidum-01621	Halorubrum_coriense-03430	Halorubrum_terrestre-00523	Halorubrum_litoreum-01413	Halorubrum_distributum_JCM_10118-01959	Halorubrum_distributum-02478	Natrinema_pellirubrum-02792	Haloarcula_argentinensis-01027	Natrialba_aegyptia-01007	Halobiforma_lacisalsi-01517	Natrinema_altunense-02412	Natronobacterium_gregoryi-01468	Haloferax_gibonsii-00729	Haloferax_prahovense-00493	Haloferax_sulfurifontis-02535	Haloferax_denitrificans-00420	Natrialba_magadii_DSM_3394-02648	Natrialba_magadii-00075	Natronococcus_amylolyticus-00942	Natrialba_taiwanensis-02663	Halorubrum_tebenquichense-02590	Haloferax_sp_GUBF-3-01810	Haloferax_sp_GUBF-2-02514	Haloferax_sp_GUBF-1-02812	Haloferax_lucentense-02474	Haloferax_alexandrinus-00425	Halorubrum_tebenquichense-00225	Natrinema_gari-01163	Halorubrum_hochstenium-01608	Natronomonas_pharaonis-00543	Natrialba_aegyptia-03559	Haloferax_denitrificans-00775	Haloferax_mediterranei-00262	Halorubrum_californiensis-02732	Haloarcula_amylolytica-00769	Natrinema_versiforme-02570	Natrinema_versiforme-01399	Halovivax_asiaticus-01578	Halopiger_xanaduensis-00372	Natrialba_taiwanensis-04280	Halorubrum_tebenquichense-02474	Halococcus_saccharolyticus-02597	Halococcus_morrhuae-01215	Natrialba_magadii_DSM_3394-02874	Halococcus_thailandensis-01861	Haloferax_volcanii_DS2_DSM_3757-00963	Haloferax_volcanii-02976	Halococcus_hamelinensis-03309	Haloarcula_amylolytica-01602	Haloferax_mucosum-01349	Natronococcus_jeotagli-04437	Haloterrigena_thermotolerans-02248	Natrinema_altunense-03461	Natronolimnobius_innermongolicus-03863	Natrinema_pallidum-00127	Halobacterium_R1-01971	Halobacterium_NRC1-01970	Halorubrum_aidingense-01790	Halorubrum_arcis-00878	Haloferax_sp_GUBF-3-00534	Haloferax_sp_GUBF-2-00043	Haloferax_sp_GUBF-1-03546	Haloferax_lucentense-01986	Haloferax_alexandrinus-01605	Haloferax_elongans-03269	Haloferax_volcanii_DS2_DSM_3757-01970	Haloferax_volcanii-00321	Haloferax_gibonsii-03697	Haloferax_sulfurifontis-03673	Haloferax_prahovense-03362	Haloferax_volcanii_DS2_DSM_3757-00344	Haloferax_volcanii-03736	Halalkalicoccus_jeotgali_B3_DSM_18796-01261	Halalkalicoccus_jeotagli-00866	Haloferax_larsenii-03634	Natrialba_chahannoensis-02258	Halococcus_salifodinae-00613	Haloarcula_argentinensis-01201	Haloquadratum_walsbyi-00573	Halogeometricum_borinquense_DSM_11551-03867	Halogeometricum_borinquense-03864	Natrialba_magadii-01617	Natronobacterium_gregoryi-02616	Natrialba_hulunbeirensis-00346	Natrinema_pallidum-00427	Halorubrum_aidingense-01784	Natrialba_hulunbeirensis-01189	Haloferax_sp_GUBF-3-02607	Haloferax_sp_GUBF-2-00168	Haloferax_sp_GUBF-1-03422	Natrialba_taiwanensis-03407	Natrialba_aegyptia-03111	Halorubrum_hochstenium-00693	Halalkalicoccus_jeotgali_B3_DSM_18796-03409	Haloterrigena_salina-00902	Natrinema_gari-01085	Halogeometricum_borinquense_DSM_11551-01240	Halogeometricum_borinquense-00333	Natrialba_asiatica-00367	Natrialba_chahannoensis-02879	Haloarcula_sinaiiensis-02778	Haloarcula_marismortui-02950	Haloarcula_californiae-01443	Haloferax_mucosum-03338	Haloterrigena_turkmenica-02281	Natronolimnobius_innermongolicus-02358	Haloterrigena_salina-03936	Natronococcus_amylolyticus-01178	Haloferax_larsenii-02434	Haloferax_elongans-01022	Haloarcula_vallismortis-00159	Natronorubrum_bangense-03280	Natronorubrum_tibetense-03474	Haloferax_mediterranei-02252	Haloferax_sulfurifontis-02968	Haloferax_denitrificans-02884	Natrinema_pellirubrum-03103	Halalkalicoccus_jeotagli-02777	Natronorubrum_tibetense-00432	Haloterrigena_turkmenica-03870	Haloferax_lucentense-00280	Haloferax_sp_GUBF-3-00820	Haloferax_sp_GUBF-2-02147	Haloferax_sp_GUBF-1-02535	Halogeometricum_borinquense_DSM_11551-01302	Halogeometricum_borinquense-00396	Halorubrum_hochstenium-01141	Haloterrigena_salina-03553	Halobiforma_nitratireducens-00905	Haloterrigena_limicola-01112	Natronorubrum_tibetense-01614	Haloferax_volcanii_DS2_DSM_3757-03747	Haloferax_volcanii-01190	Natrinema_altunense-00953	Halobiforma_nitratireducens-02583	Haloferax_alexandrinus-03416	Natronococcus_amylolyticus-03483	Halobiforma_nitratireducens-01779	Haloferax_prahovense-01981	Haloferax_gibonsii-01863	Halosarcina_pallida-00003	Natronobacterium_gregoryi-00258	Halorubrum_aidingense-00932	Halomicrobium_mukohataei-00694	Halovivax_asiaticus-02659	Natrinema_gari-03270	Halorubrum_tebenquichense-02762	Natrialba_hulunbeirensis-00060	Halorubrum_coriense-00235	Natronorubrum_bangense-00849	Natronobacterium_gregoryi-02262	Halorubrum_coriense-02143	Haloferax_volcanii_DS2_DSM_3757-01995	Haloferax_volcanii-00351	Haloferax_elongans-03348	Natronolimnobius_innermongolicus-01079	Haloquadratum_walsbyi-00386	Halobiforma_lacisalsi-02989	Haloferax_alexandrinus-00013	Haloferax_mediterranei-00050	Natrialba_magadii_DSM_3394-03244	Halogeometricum_borinquense_DSM_11551-01397	Halogeometricum_borinquense-03482	Haloferax_sp_GUBF-3-00024	Haloferax_sp_GUBF-2-00528	Haloferax_sp_GUBF-1-00024	Halorubrum_lacusprofundi-00001	Haloferax_lucentense-02715	Natrialba_magadii_DSM_3394-02606	Natrialba_magadii-00754	Natrialba_magadii-00028	Natronococcus_jeotagli-02494	Natrialba_hulunbeirensis-03253	Halosimplex_carlsbadense-02330	Halococcus_salifodinae-00852	Natrialba_chahannoensis-02535	Haloferax_prahovense-03677	Haloferax_sp_GUBF-3-01654	Haloferax_sp_GUBF-1-02007	Haloferax_alexandrinus-02170	Haloferax_gibonsii-03554	Natrinema_pellirubrum-01433	Haloferax_lucentense-02789	Haloarcula_vallismortis-03672	Haloarcula_amylolytica-04107	Haloarcula_marismortui-04085	Haloferax_denitrificans-01274	Haloferax_mediterranei-03379	Halorhabdus_utahensis-01837	Haloferax_sulfurifontis-01120	Haloferax_elongans-00456	Haloferax_volcanii_DS2_DSM_3757-00070	Haloferax_volcanii-03635	Haloferax_alexandrinus-00088	Natrialba_aegyptia-04498	Haloarcula_sinaiiensis-02077	Haloferax_sp_GUBF-3-00330	Haloferax_sp_GUBF-2-00409	Haloferax_prahovense-01454	Halosimplex_carlsbadense-03878	Halococcus_saccharolyticus-00658	Haloterrigena_thermotolerans-01008	Haloferax_sp_GUBF-2-00941	Haloferax_lucentense-00796	Haloferax_sulfurifontis-03040	Haloferax_denitrificans-01543	Halopiger_xanaduensis-03311	Haloferax_volcanii_DS2_DSM_3757-02762	Haloferax_volcanii-00627	Haloarcula_japonica-00194	Haloferax_elongans-01482	Halomicrobium_mukohataei-00286	Haloarcula_japonica-03173	Haloferax_larsenii-00314	Natrialba_taiwanensis-01875	Halosimplex_carlsbadense-00870	Natrialba_hulunbeirensis-02074	Natrialba_magadii_DSM_3394-01753	Natrialba_magadii-02653	Natronorubrum_tibetense-01621	Natrialba_aegyptia-00108	Haloferax_larsenii-01844	Natrialba_chahannoensis-03797	Natrialba_asiatica-03823	Halorubrum_coriense-02858	Halosimplex_carlsbadense-03807	Natronorubrum_sulfidifaciens-01092	Haloferax_gibonsii-03201	Natrialba_asiatica-01855	Halobiforma_nitratireducens-03163	Haloferax_mucosum-02898	Haloferax_mediterranei-01781	Halopiger_xanaduensis-03743	Haloferax_volcanii_DS2_DSM_3757-01656	Haloferax_volcanii-00044	Halococcus_thailandensis-01587	Halococcus_morrhuae-00206	Halorubrum_kocurii-01759	Natrialba_hulunbeirensis-02077	Natronobacterium_gregoryi-03158	Halococcus_hamelinensis-01261	Natrialba_taiwanensis-04132	Natronobacterium_gregoryi-01325	Halorubrum_saccharovorum-00798	Natrialba_chahannoensis-03794	Natrialba_asiatica-03826	Natronobacterium_gregoryi-03167	Halopiger_xanaduensis-03816	Natrialba_aegyptia-00111	Halogeometricum_borinquense_DSM_11551-02137	Halogeometricum_borinquense-02226	Halobiforma_lacisalsi-02322	Natrialba_magadii_DSM_3394-01756	Haloterrigena_turkmenica-00569	Halorubrum_tebenquichense-02766	Halosimplex_carlsbadense-02138	Halorubrum_lipolyticum-02667	Halogeometricum_borinquense_DSM_11551-03877	Halogeometricum_borinquense-03874	Haloarcula_californiae-02057	Halobacterium_R1-01836	Halobacterium_NRC1-01835	Halopiger_xanaduensis-03855	Haloarcula_argentinensis-03284	Halobacterium_R1-01829	Halobacterium_NRC1-01828	Natrialba_asiatica-01549	Halorubrum_distributum_JCM_10118-01555	Halorubrum_distributum-00376	Natrialba_aegyptia-04486	Natrialba_taiwanensis-03176	Haloferax_sulfurifontis-01064	Haloferax_sp_GUBF-3-00272	Haloferax_sp_GUBF-2-00351	Haloferax_sp_GUBF-1-00270	Haloferax_denitrificans-01212	Natrialba_taiwanensis-01889	Haloferax_prahovense-03739	Natrialba_aegyptia-04023	Haloferax_gibonsii-03614	Halosarcina_pallida-01116	Halorubrum_lacusprofundi-00809	Haloferax_lucentense-02847	Haloferax_alexandrinus-00146	Halosarcina_pallida-01793	Haloferax_volcanii-03575	Haloferax_volcanii_DS2_DSM_3757-00130	Halorubrum_lipolyticum-01527	Halorubrum_lipolyticum-01503	Haloferax_prahovense-03665	Halorubrum_kocurii-01412	Haloferax_lucentense-02778	Haloferax_gibonsii-03543	Halomicrobium_mukohataei-00231	Haloterrigena_turkmenica-01078	Haloferax_volcanii_DS2_DSM_3757-00059	Haloferax_volcanii-03646	Haloferax_sp_GUBF-3-00343	Haloferax_sp_GUBF-2-00422	Haloferax_sp_GUBF-1-00340	Haloferax_alexandrinus-00076	Halopiger_xanaduensis-03880	Haloferax_sulfurifontis-01132	Haloterrigena_salina-01680	Haloferax_denitrificans-01286	Halococcus_saccharolyticus-00344	Halomicrobium_mukohataei-01335	Haloterrigena_turkmenica-01234	Halococcus_salifodinae-03060	Halosimplex_carlsbadense-00087	Halorubrum_coriense-02140	Haloferax_mediterranei-02989	Haloferax_mediterranei-02794	Halorubrum_arcis-03066	Haloferax_prahovense-00318	Halogeometricum_borinquense_DSM_11551-00210	Halogeometricum_borinquense-02991	Halococcus_salifodinae-01501	Haloarcula_japonica-00802	Halorubrum_lipolyticum-01470	Halococcus_saccharolyticus-02223	Halorubrum_kocurii-02409	Natrinema_pellirubrum-01821	Haloferax_prahovense-00148	Natronorubrum_tibetense-01945	Natronococcus_jeotagli-03377	Haloferax_gibonsii-00420	Halorubrum_lipolyticum-01999	Natrialba_aegyptia-04422	Natrinema_gari-02705	Halorubrum_lacusprofundi-01435	Haloterrigena_salina-00472	Halococcus_hamelinensis-02161	Haloterrigena_turkmenica-02831	Halosimplex_carlsbadense-01499	Halopiger_xanaduensis-03751	Halococcus_saccharolyticus-01141	Natrinema_versiforme-03663	Haloterrigena_turkmenica-00378	Halorubrum_aidingense-03021	Natrialba_magadii-02650	Haloterrigena_salina-01489	Natrialba_aegyptia-03898	Halococcus_salifodinae-01815	Halosimplex_carlsbadense-02199	Natrialba_taiwanensis-00242	Haloquadratum_walsbyi-00568	Natrialba_aegyptia-04106	Natrialba_asiatica-01724	Natrialba_taiwanensis-00067	Halosimplex_carlsbadense-00250	Halococcus_morrhuae-02782	Haloterrigena_turkmenica-01063	Halovivax_asiaticus-02657	Halorhabdus_utahensis-02091	Halobiforma_lacisalsi-02997	Natronorubrum_tibetense-01604	Haloferax_mucosum-02271	Halorubrum_hochstenium-01133	Haloferax_elongans-02190	Haloarcula_vallismortis-01494	Haloterrigena_salina-01665	Halobiforma_nitratireducens-03489	Haloferax_volcanii_DS2_DSM_3757-01342	Haloferax_volcanii-03309	Haloferax_lucentense-02603	Haloferax_volcanii_DS2_DSM_3757-01581	Haloferax_volcanii-02323	Haloferax_alexandrinus-01425	Halosimplex_carlsbadense-02081	Halococcus_saccharolyticus-03372	Haloarcula_japonica-02793	Haloferax_mucosum-01837
Haloferax_volcanii_DS2_DSM_3757-01998	Haloferax_volcanii-00354	Haloferax_sulfurifontis-02537	Haloferax_gibonsii-00727	Haloferax_prahovense-00490	Haloferax_volcanii_DS2_DSM_3757-02760	Haloferax_volcanii-00625	Haloferax_denitrificans-01541	Haloferax_sulfurifontis-03038	Haloferax_prahovense-00491	Halalkalicoccus_jeotagli-00630	Halalkalicoccus_jeotgali_B3_DSM_18796-01498	Halorubrum_aidingense-01554	Halococcus_salifodinae-02297	Haloterrigena_turkmenica-05215	Halobiforma_nitratireducens-03653	Halorubrum_californiensis-00595	Natrialba_taiwanensis-02771	Halobiforma_lacisalsi-02331	Halorubrum_litoreum-01764	Halorubrum_distributum_JCM_10118-01545	Halorubrum_distributum-00386	Halorubrum_arcis-01345	Natrialba_asiatica-02888	Natrialba_chahannoensis-02779	Natronobacterium_gregoryi-01334	Natrialba_aegyptia-01111	Natronococcus_jeotagli-00522	Halorubrum_terrestre-02090	Haloterrigena_salina-02008	Natronorubrum_tibetense-02706	Halorubrum_coriense-01560	Natrialba_hulunbeirensis-01293	Halorubrum_tebenquichense-02247	Halorubrum_hochstenium-01006	Natronorubrum_sulfidifaciens-03034	Natrinema_versiforme-02992	Natronococcus_amylolyticus-04352	Natronolimnobius_innermongolicus-01568	Natrinema_gari-02468	Natronorubrum_bangense-00201	Natrinema_altunense-01881	Natrinema_pallidum-03332	Haloterrigena_thermotolerans-03642	Natrinema_pellirubrum-00079	Halopiger_xanaduensis-00805	Halosarcina_pallida-00277	Halogeometricum_borinquense_DSM_11551-00574	Halogeometricum_borinquense-00584	Halovivax_asiaticus-00702	Halomicrobium_mukohataei-01729	Natronorubrum_tibetense-03820	Natrialba_magadii_DSM_3394-02015	Natrialba_magadii-03819	Natrialba_hulunbeirensis-00588	Haloferax_sulfurifontis-03187	Haloferax_volcanii_DS2_DSM_3757-00662	Haloferax_volcanii-02671	Haloferax_sp_GUBF-3-02849	Haloferax_sp_GUBF-2-02859	Haloferax_sp_GUBF-1-03130	Haloferax_denitrificans-00043	Haloferax_lucentense-02112	Haloferax_gibonsii-00409	Haloferax_prahovense-00137	Haloferax_alexandrinus-00789	Halorubrum_coriense-02145	Halorubrum_hochstenium-01139	Halorubrum_tebenquichense-02760	Halorubrum_aidingense-00930	Halovivax_asiaticus-02661	Halobiforma_nitratireducens-00907	Natrialba_magadii_DSM_3394-02604	Natrialba_magadii-00752	Natrialba_hulunbeirensis-03251	Haloferax_mediterranei-02796	Natrialba_chahannoensis-02533	Haloferax_elongans-00454	Halococcus_thailandensis-00594	Natrinema_versiforme-02572	Halomicrobium_mukohataei-00692	Halobiforma_lacisalsi-02991	Haloferax_elongans-03346	Natronococcus_amylolyticus-03481	Halalkalicoccus_jeotgali_B3_DSM_18796-03407	Halalkalicoccus_jeotagli-02779	Haloterrigena_limicola-01110	Natronorubrum_tibetense-01612	Halosimplex_carlsbadense-03876	Haloferax_mucosum-01839	Natronolimnobius_innermongolicus-01081	Haloferax_sp_GUBF-3-01656	Haloferax_sp_GUBF-2-00943	Haloferax_sp_GUBF-1-02005	Haloferax_lucentense-00798	Haloferax_alexandrinus-02172	Haloterrigena_turkmenica-02279	Halococcus_hamelinensis-01263	Halococcus_morrhuae-00208	Haloferax_gibonsii-02414	Halosimplex_carlsbadense-01501	Haloferax_prahovense-01452	Halococcus_hamelinensis-03368	Haloterrigena_salina-00900	Halococcus_thailandensis-01585	Haloferax_elongans-01484	Halorubrum_distributum_JCM_10118-01553	Halorubrum_distributum-00378	Halobiforma_nitratireducens-03161	Natronorubrum_sulfidifaciens-01090	Haloterrigena_thermotolerans-01010	Halomicrobium_mukohataei-00284	Halococcus_saccharolyticus-00656	Natrinema_pallidum-00429	Halosimplex_carlsbadense-03809	Natrinema_altunense-00951	Haloferax_larsenii-00316	Natronorubrum_bangense-00847	Haloferax_larsenii-01842	Natrinema_gari-03272	Haloferax_volcanii_DS2_DSM_3757-00380	Haloferax_volcanii-00375	Halorubrum_coriense-03322	Natrialba_hulunbeirensis-02079	Halobacterium_R1-01827	Halobacterium_NRC1-01826	Natrialba_magadii_DSM_3394-01758	Natrialba_magadii-02648	Natrinema_pellirubrum-01431	Haloferax_mediterranei-01779	Halobacterium_R1-01838	Halobacterium_NRC1-01837	Natronococcus_jeotagli-02492	Halococcus_salifodinae-00854	Natrialba_chahannoensis-03792	Halorubrum_saccharovorum-00800	Halopiger_xanaduensis-03309	Haloferax_mucosum-02896	Haloquadratum_walsbyi-00566	Halorubrum_kocurii-01761	Natrialba_asiatica-03828	Halococcus_salifodinae-03134	Halococcus_morrhuae-02784	Halogeometricum_borinquense_DSM_11551-02135	Halogeometricum_borinquense-02228	Halorubrum_lacusprofundi-00807	Natrialba_taiwanensis-04130	Natronobacterium_gregoryi-03165	Natrialba_asiatica-03821	Halobiforma_lacisalsi-02324	Natronorubrum_tibetense-01619	Natrialba_aegyptia-00113	Halorubrum_lipolyticum-02665	Halosimplex_carlsbadense-02078	Halococcus_salifodinae-00423	Halogeometricum_borinquense-02989	Halorubrum_kocurii-02411	Halorubrum_lacusprofundi-01437	Natronobacterium_gregoryi-01327	Halococcus_salifodinae-01817	Halorubrum_coriense-02860	Halorubrum_coriense-02138	Halococcus_saccharolyticus-01143	Natronobacterium_gregoryi-03156	Halococcus_salifodinae-01288	Halorubrum_lipolyticum-01997	Natronomonas_pharaonis-00545	Halorubrum_californiensis-01115	Halorubrum_hochstenium-01147	Halovivax_asiaticus-01576	Haloferax_mediterranei-00835	Halogeometricum_borinquense_DSM_11551-00212	Halococcus_saccharolyticus-01965	Halorubrum_terrestre-01130	Halorubrum_litoreum-01044	Halorubrum_distributum_JCM_10118-00372	Halorubrum_distributum-01040	Haloferax_prahovense-01013	Halorubrum_kocurii-01969	Haloferax_sp_GUBF-3-03134	Haloferax_sp_GUBF-2-03141	Haloferax_sp_GUBF-1-01242	Haloferax_lucentense-03386	Haloferax_alexandrinus-01099	Halorubrum_arcis-00507	Halorubrum_saccharovorum-00986	Haloferax_gibonsii-03038	Haloferax_elongans-02560	Natrialba_hulunbeirensis-00734	Halorubrum_lacusprofundi-00993	Halorubrum_hochstenium-00691	Halorubrum_californiensis-02734	Halorubrum_litoreum-01411	Haloferax_larsenii-01137	Haloquadratum_walsbyi-00384	Halorubrum_tebenquichense-02592	Halorubrum_distributum_JCM_10118-01957	Halorubrum_distributum-02476	Halogeometricum_borinquense-02994	Halorubrum_terrestre-00521	Halorubrum_arcis-00876	Natrialba_magadii_DSM_3394-02232	Natrialba_magadii-00380	Haloferax_volcanii_DS2_DSM_3757-00966	Haloferax_volcanii-02978	Natrialba_chahannoensis-01444	Haloferax_lucentense-02472	Haloferax_denitrificans-00418	Natrialba_magadii_DSM_3394-02645	Natrialba_magadii-00072	Haloferax_sp_GUBF-3-01812	Haloferax_sp_GUBF-2-02516	Haloferax_sp_GUBF-1-02814	Haloferax_alexandrinus-00427	Halorubrum_tebenquichense-02768	Haloferax_prahovense-00136	Natronolimnobius_innermongolicus-02360	Halopiger_xanaduensis-00374	Halosarcina_pallida-01114	Haloarcula_japonica-03175	Halobiforma_nitratireducens-01857	Haloterrigena_salina-03938	Natronorubrum_tibetense-03472	Haloferax_gibonsii-00408	Haloferax_gibonsii-03556	Haloferax_sulfurifontis-03188	Haloferax_denitrificans-00044	Natronobacterium_gregoryi-02259	Halorubrum_aidingense-01788	Haloferax_volcanii_DS2_DSM_3757-00661	Haloferax_volcanii-02670	Natronorubrum_tibetense-00430	Haloferax_volcanii_DS2_DSM_3757-00072	Haloferax_volcanii-03633	Haloferax_sulfurifontis-01118	Natrialba_aegyptia-03561	Haloferax_alexandrinus-00090	Haloferax_prahovense-03679	Natrialba_taiwanensis-04278	Natrialba_asiatica-00818	Natrialba_hulunbeirensis-00344	Haloferax_mediterranei-03377	Haloferax_lucentense-02791	Natrinema_pellirubrum-02794	Natrialba_chahannoensis-02260	Halorubrum_aidingense-01787	Natronobacterium_gregoryi-00256	Haloferax_denitrificans-01272	Natrialba_magadii_DSM_3394-02872	Natrialba_magadii-01615	Haloferax_sp_GUBF-3-00328	Haloferax_sp_GUBF-2-00407	Haloferax_sp_GUBF-1-00326	Natronobacterium_gregoryi-02264	Natronorubrum_bangense-03278	Natronococcus_jeotagli-01157	Halorubrum_coriense-03433	Halorubrum_lacusprofundi-00003	Halorubrum_distributum_JCM_10118-01956	Halorubrum_distributum-02475	Halorubrum_terrestre-00520	Halorubrum_litoreum-01410	Haloferax_sp_GUBF-3-02609	Haloferax_sp_GUBF-2-00170	Haloferax_sp_GUBF-1-03420	Halorhabdus_utahensis-01835	Haloferax_larsenii-03636	Halorubrum_arcis-00875	Haloferax_sp_GUBF-3-02848	Halalkalicoccus_jeotagli-03568	Halobiforma_lacisalsi-01519	Halosarcina_pallida-00005	Haloquadratum_walsbyi-00571	Natronococcus_amylolyticus-00944	Haloferax_sp_GUBF-2-02858	Haloferax_lucentense-02113	Halogeometricum_borinquense_DSM_11551-03869	Halogeometricum_borinquense-03866	Halosimplex_carlsbadense-02328	Haloferax_elongans-03271	Halovivax_asiaticus-02655	Haloarcula_japonica-00196	Halorubrum_hochstenium-01135	Halogeometricum_borinquense_DSM_11551-01242	Halogeometricum_borinquense-00335	Haloarcula_amylolytica-00768	Halorubrum_coriense-00237	Haloferax_mediterranei-00260	Natrialba_hulunbeirensis-00058	Haloferax_mucosum-01347	Halobiforma_nitratireducens-00651	Natronococcus_jeotagli-04435	Haloarcula_argentinensis-03885	Halococcus_salifodinae-00422	Haloferax_volcanii_DS2_DSM_3757-01997	Haloferax_volcanii-00353	Halococcus_saccharolyticus-01964	Natrialba_magadii_DSM_3394-03242	Natrialba_magadii-00026	Haloferax_volcanii_DS2_DSM_3757-00379	Haloferax_volcanii-00374	Halogeometricum_borinquense_DSM_11551-00208	Halogeometricum_borinquense-02993	Haloferax_prahovense-03814	Halomicrobium_mukohataei-01337	Haloferax_volcanii_DS2_DSM_3757-00202	Haloferax_volcanii-03877	Halobiforma_nitratireducens-01776	Haloferax_denitrificans-01143	Halobiforma_lacisalsi-02995	Haloferax_gibonsii-03302	Halopiger_xanaduensis-03882	Haloferax_sp_GUBF-3-00203	Haloferax_sp_GUBF-2-00704	Haloferax_sp_GUBF-1-00201	Natronorubrum_tibetense-01608	Halalkalicoccus_jeotgali_B3_DSM_18796-00853	Halosimplex_carlsbadense-00252	Halosarcina_pallida-01837	Halorubrum_hochstenium-00690	Natrialba_magadii_DSM_3394-02644	Natrialba_magadii-00071	Halosarcina_pallida-01795	Haloferax_lucentense-02780	Haloferax_volcanii_DS2_DSM_3757-00061	Haloferax_volcanii-03644	Haloferax_alexandrinus-00078	Halorubrum_californiensis-02735	Haloterrigena_turkmenica-00376	Haloquadratum_walsbyi-00570	Halococcus_salifodinae-03058	Haloferax_sp_GUBF-3-00341	Haloferax_sp_GUBF-2-00420	Haloferax_sp_GUBF-1-00338	Haloferax_sulfurifontis-01130	Haloterrigena_salina-01487	Haloferax_prahovense-03667	Haloferax_gibonsii-03545	Haloferax_denitrificans-01284	Halococcus_saccharolyticus-00346	Haloferax_gibonsii-00423	Halogeometricum_borinquense_DSM_11551-03875	Halogeometricum_borinquense-03872	Haloferax_mediterranei-00047	Haloarcula_japonica-00197	Haloferax_prahovense-00151	Halorubrum_lipolyticum-01530	Haloterrigena_salina-01678	Halorubrum_lipolyticum-01529	Haloferax_gibonsii-00422	Halopiger_xanaduensis-03138	Halopiger_xanaduensis-03740	Halococcus_thailandensis-00595	Haloferax_prahovense-00150	Halorhabdus_utahensis-02089	Haloferax_sulfurifontis-01117	Halorubrum_aidingense-03023	Halorubrum_tebenquichense-02593	Natrialba_taiwanensis-01891	Natrialba_aegyptia-04484	Halosimplex_carlsbadense-02327	Halorubrum_lipolyticum-01472	Haloferax_volcanii_DS2_DSM_3757-00073	Haloferax_volcanii-03632	Haloferax_sp_GUBF-3-00327	Haloferax_sp_GUBF-2-00406	Haloferax_sp_GUBF-1-00325	Halorubrum_kocurii-01409	Halorubrum_kocurii-01410	Halopiger_xanaduensis-03741	Haloferax_alexandrinus-00091	Haloferax_gibonsii-03557	Haloferax_lucentense-02792	Halococcus_hamelinensis-02193	Haloferax_prahovense-03680	Haloferax_denitrificans-01271	Haloterrigena_turkmenica-01232	Haloferax_mediterranei-03376	Halomicrobium_mukohataei-00229	Halorubrum_coriense-00238	Natrialba_hulunbeirensis-00057	Halosarcina_pallida-00006	Halogeometricum_borinquense_DSM_11551-01243	Halogeometricum_borinquense-00336	Natrialba_magadii-00025	Natrialba_magadii_DSM_3394-03241	Natrialba_asiatica-01852	Haloferax_sp_GUBF-3-01813	Haloferax_sp_GUBF-2-02517	Haloferax_sp_GUBF-1-02815	Halorubrum_lacusprofundi-00004	Haloferax_prahovense-00320	Haloterrigena_turkmenica-01076	Haloferax_volcanii_DS2_DSM_3757-01583	Haloferax_volcanii-02325	Haloferax_denitrificans-00417	Haloterrigena_turkmenica-01231	Haloterrigena_turkmenica-01075	Haloferax_lucentense-02471	Haloferax_alexandrinus-00428	Haloferax_gibonsii-00726	Haloferax_gibonsii-03301	Haloterrigena_salina-01677	Haloferax_sp_GUBF-3-00204	Haloferax_sp_GUBF-2-00705	Haloferax_sp_GUBF-1-00202	Haloferax_prahovense-03813	Natrialba_taiwanensis-01892	Natrialba_aegyptia-04483	Halococcus_salifodinae-01287	Halosarcina_pallida-01796	Haloferax_volcanii_DS2_DSM_3757-00201	Haloferax_volcanii-03878	Halomicrobium_mukohataei-00228	Halopiger_xanaduensis-03883	Halococcus_hamelinensis-02194	Haloferax_denitrificans-01144	Halosarcina_pallida-01836	Halogeometricum_borinquense_DSM_11551-03874	Halogeometricum_borinquense-03871	Halorubrum_aidingense-03024	Haloferax_prahovense-00321	Haloferax_gibonsii-03546	Halalkalicoccus_jeotgali_B3_DSM_18796-00852	Halalkalicoccus_jeotagli-03569	Haloferax_denitrificans-01283	Halovivax_asiaticus-01575	Haloferax_prahovense-03668	Haloferax_sulfurifontis-01129	Halopiger_xanaduensis-03139	Haloterrigena_turkmenica-00375	Haloferax_sp_GUBF-3-00340	Haloferax_sp_GUBF-2-00419	Haloferax_sp_GUBF-1-00337	Halorhabdus_utahensis-02088	Natrialba_asiatica-01853	Haloferax_alexandrinus-00079	Haloferax_lucentense-02781	Haloferax_volcanii_DS2_DSM_3757-00062	Haloferax_volcanii-03643	Halosimplex_carlsbadense-00253	Halogeometricum_borinquense-03867	Halogeometricum_borinquense_DSM_11551-03870	Haloterrigena_salina-01486	Halococcus_saccharolyticus-00347	Halococcus_salifodinae-03057	Halorubrum_lipolyticum-01473	Haloarcula_argentinensis-03886	Halomicrobium_mukohataei-01338	Haloarcula_amylolytica-00767	Haloferax_mucosum-01346	Haloferax_elongans-03272	Haloferax_volcanii_DS2_DSM_3757-00967	Haloferax_volcanii-02979	Haloarcula_marismortui-02952	Haloarcula_californiae-01441	Haloarcula_sinaiiensis-02780	Haloarcula_amylolytica-01600	Haloarcula_argentinensis-01199	Haloarcula_vallismortis-00157	Halobiforma_nitratireducens-01777	Haloferax_mediterranei-00259	Haloarcula_japonica-02795	Haloarcula_sinaiiensis-02079	Haloarcula_marismortui-04083	Haloarcula_californiae-02059	Haloarcula_vallismortis-03670	Halorubrum_coriense-03432	Haloferax_mediterranei-00048	Haloarcula_amylolytica-04109	Haloarcula_argentinensis-03286	Natrialba_chahannoensis-03799	Natrialba_aegyptia-00106	Natrialba_magadii_DSM_3394-01751	Natrialba_magadii-02655	Halococcus_saccharolyticus-01632	Natrialba_hulunbeirensis-02072
Natrinema_versiforme-00174	Haloterrigena_limicola-00007	Halococcus_saccharolyticus-00161	Haloterrigena_turkmenica-00240	Halorubrum_arcis-02512	Halorubrum_distributum_JCM_10118-00076	Halorubrum_distributum-02871	Natrialba_asiatica-04158	Natrialba_aegyptia-03719	Haloarcula_vallismortis-03224	Haloferax_mediterranei-03837	Haloferax_mediterranei-03362	Haloterrigena_turkmenica-00997	Haloterrigena_turkmenica-02118	Haloterrigena_salina-00746	Natronorubrum_tibetense-01457	Natrinema_altunense-01061	Halopiger_xanaduensis-04062	Halalkalicoccus_jeotagli-00114	Halalkalicoccus_jeotgali_B3_DSM_18796-01997	Halalkalicoccus_jeotgali_B3_DSM_18796-03697	Halalkalicoccus_jeotagli-00348	Halalkalicoccus_jeotgali_B3_DSM_18796-00810	Halalkalicoccus_jeotagli-03612	Halalkalicoccus_jeotgali_B3_DSM_18796-00862	Halalkalicoccus_jeotagli-03559	Halalkalicoccus_jeotgali_B3_DSM_18796-01914	Halalkalicoccus_jeotagli-00194	Halalkalicoccus_jeotgali_B3_DSM_18796-02187	Halalkalicoccus_jeotagli-02469	Haloarcula_sinaiiensis-00699	Haloarcula_marismortui-01981	Haloarcula_japonica-03209	Haloarcula_californiae-03585	Haloarcula_argentinensis-02173	Haloarcula_amylolytica-02730	Natronolimnobius_innermongolicus-00260	Halorubrum_saccharovorum-01635	Halorubrum_lipolyticum-01152	Halorubrum_lacusprofundi-02984	Natronococcus_jeotagli-00995	Halalkalicoccus_jeotgali_B3_DSM_18796-02480	Halalkalicoccus_jeotagli-02171	Natronococcus_amylolyticus-01073	Halorubrum_aidingense-00999	Halobacterium_R1-02093	Halovivax_asiaticus-02127	Halopiger_xanaduensis-04148	Halopiger_xanaduensis-03918	Halococcus_thailandensis-03137	Natronolimnobius_innermongolicus-03585	Halopiger_xanaduensis-03372	Natrinema_versiforme-00145	Halorubrum_arcis-03098	Natronococcus_amylolyticus-02901	Haloferax_sp_GUBF-3-00423	Haloferax_sp_GUBF-2-00502	Haloferax_sp_GUBF-1-00420	Halobacterium_R1-02620	Haloferax_larsenii-01612	Haloferax_elongans-02105	Halobacterium_NRC1-02514	Natrinema_gari-00608	Natrinema_altunense-00537	Haloferax_denitrificans-00446	Natrinema_pellirubrum-01352	Haloterrigena_thermotolerans-00877	Halobacterium_NRC1-02501	Halobacterium_NRC1-02175	Natrinema_altunense-03572	Halococcus_morrhuae-01548	Natrinema_versiforme-02032	Natronorubrum_tibetense-00098	Natrinema_pallidum-00926	Natronorubrum_bangense-02728	Natronorubrum_bangense-02824	Natrinema_gari-01016	Halorubrum_coriense-00697	Halomicrobium_mukohataei-02886	Halobiforma_lacisalsi-03805	Halosarcina_pallida-02577	Haloferax_volcanii_DS2_DSM_3757-02561	Haloferax_volcanii-03405	Haloferax_sulfurifontis-00088	Haloferax_sp_GUBF-3-03538	Haloferax_sp_GUBF-2-03547	Haloferax_sp_GUBF-1-01643	Haloferax_prahovense-00589	Haloferax_lucentense-02519	Haloferax_gibonsii-02627	Haloferax_denitrificans-02040	Haloferax_alexandrinus-01509	Halorubrum_tebenquichense-03135	Natronococcus_amylolyticus-02834	Haloferax_mucosum-02356	Natrinema_altunense-01513	Halorubrum_terrestre-01671	Halorubrum_californiensis-00506	Natrialba_asiatica-04233	Halosarcina_pallida-01627	Haloterrigena_limicola-01406	Haloferax_mediterranei-01243	Halogeometricum_borinquense_DSM_11551-03606	Halogeometricum_borinquense-01359	Natronorubrum_sulfidifaciens-02273	Haloterrigena_turkmenica-03128	Haloterrigena_salina-04463	Natronorubrum_tibetense-03861	Halorhabdus_utahensis-02910	Halomicrobium_mukohataei-02338	Halobiforma_lacisalsi-01073	Halorubrum_hochstenium-02911	Haloferax_sulfurifontis-00785	Natrialba_asiatica-03693	Natrialba_aegyptia-01917	Haloferax_volcanii-00370	Haloferax_volcanii-00136	Haloferax_lucentense-03065	Haloferax_gibonsii-03251	Haloferax_denitrificans-00960	Haloferax_alexandrinus-00384	Haloterrigena_turkmenica-00956	Natronorubrum_sulfidifaciens-03225	Halococcus_hamelinensis-00607	Natronorubrum_tibetense-04398	Halorubrum_coriense-01093	Halorubrum_arcis-03204	Halorubrum_californiensis-00216	Halorubrum_arcis-03148	Natrinema_pellirubrum-00937	Haloterrigena_thermotolerans-03106	Natrialba_taiwanensis-00937	Halorubrum_kocurii-03180	Halococcus_thailandensis-00119	Natrialba_hulunbeirensis-00517	Natrialba_chahannoensis-02756	Haloarcula_vallismortis-00897	Haloarcula_sinaiiensis-01128	Haloarcula_marismortui-01474	Haloarcula_japonica-03626	Haloarcula_californiae-03146	Haloarcula_argentinensis-02620	Haloarcula_amylolytica-03175	Natronomonas_pharaonis-01657	Halorubrum_terrestre-01398	Halorubrum_coriense-00927	Haloterrigena_turkmenica-00553	Halorubrum_tebenquichense-03066	Natrialba_taiwanensis-01535	Natrinema_gari-03556	Natrinema_pellirubrum-01870	Haloterrigena_limicola-00089	Halorubrum_coriense-00892	Haloterrigena_turkmenica-01342	Haloterrigena_salina-01835	Natronococcus_jeotagli-00084	Haloarcula_japonica-04195	Haloquadratum_walsbyi-01617	Natrialba_aegyptia-04369	Halobiforma_nitratireducens-00370	Natrialba_magadii_DSM_3394-01985	Natrialba_magadii-03789	Natrialba_aegyptia-03663	Haloterrigena_limicola-02788	Natrialba_asiatica-04103	Natrialba_magadii_DSM_3394-01957	Natrialba_magadii-02453	Halobacterium_R1-01101	Halobacterium_NRC1-01096	Natrialba_hulunbeirensis-02271	Natrialba_chahannoensis-03491	Halorubrum_distributum_JCM_10118-00032	Halorubrum_distributum-02830	Haloarcula_marismortui-00406	Haloarcula_japonica-00411	Halorubrum_coriense-00748	Natronorubrum_sulfidifaciens-03259	Natrinema_gari-00057	Natrialba_taiwanensis-03319	Natrialba_asiatica-01680	Halococcus_salifodinae-03360	Halococcus_thailandensis-03654	Natrialba_aegyptia-02315	Natronococcus_jeotagli-01605	Halococcus_morrhuae-00450	Halorubrum_lacusprofundi-00072	Halorubrum_saccharovorum-00103	Haloarcula_marismortui-00435	Haloarcula_japonica-00382	Halococcus_morrhuae-01273	Halococcus_thailandensis-01472	Halogeometricum_borinquense_DSM_11551-00181	Halogeometricum_borinquense-03019	Natronorubrum_bangense-02531	Natronorubrum_bangense-02368	Halococcus_thailandensis-00333	Halorubrum_litoreum-02998	Halobacterium_R1-02551	Halobacterium_R1-02193	Halobacterium_NRC1-02580	Halobacterium_NRC1-02451	Halobacterium_NRC1-02409	Halobacterium_NRC1-02125	Halorubrum_saccharovorum-00758	Halococcus_morrhuae-00587	Natrinema_pellirubrum-03438	Natrinema_pallidum-03137	Halalkalicoccus_jeotgali_B3_DSM_18796-01884	Halalkalicoccus_jeotagli-00224	Haloterrigena_thermotolerans-03483	Haloarcula_japonica-02428	Natrinema_gari-02716	Halococcus_thailandensis-00055	Halorubrum_californiensis-02175	Halococcus_thailandensis-03676	Natronorubrum_bangense-02667	Natronococcus_amylolyticus-03227	Natrinema_gari-00385	Natronorubrum_sulfidifaciens-00013	Halococcus_salifodinae-01597	Halococcus_saccharolyticus-02317	Natrinema_versiforme-03413	Halococcus_thailandensis-00354	Natronorubrum_bangense-02015	Natrinema_versiforme-03894	Halococcus_thailandensis-00287	Haloarcula_californiae-00732	Natrinema_pellirubrum-03786	Halosimplex_carlsbadense-01897	Haloterrigena_limicola-00382	Natronorubrum_bangense-02241	Natronobacterium_gregoryi-03025	Natrialba_taiwanensis-00906	Natrialba_asiatica-03668	Natrialba_aegyptia-01889	Haloarcula_argentinensis-03624	Halalkalicoccus_jeotgali_B3_DSM_18796-02190	Halalkalicoccus_jeotagli-02466	Natronorubrum_sulfidifaciens-03515	Natronolimnobius_innermongolicus-00125	Natronorubrum_tibetense-00479	Haloarcula_californiae-03161	Natrialba_magadii_DSM_3394-00999	Natrialba_magadii-03183	Natronorubrum_tibetense-04150	Natronococcus_jeotagli-03721	Natrinema_altunense-00642	Natrinema_versiforme-01612	Natrinema_pallidum-02938	Natrinema_altunense-02786	Halobiforma_lacisalsi-03693	Natrinema_gari-03936	Haloarcula_amylolytica-00785	Halopiger_xanaduensis-02379	Natrinema_pellirubrum-03136	Haloterrigena_thermotolerans-02213	Natronolimnobius_innermongolicus-01176	Natrinema_versiforme-00562	Haloarcula_sinaiiensis-04127	Haloarcula_californiae-01853	Natronococcus_amylolyticus-02996	Halorubrum_terrestre-02887	Halorubrum_litoreum-02901	Halorubrum_distributum_JCM_10118-02736	Halorubrum_distributum-01909	Halorubrum_californiensis-02141	Halorubrum_arcis-02111	Haloarcula_amylolytica-00648	Haloarcula_sinaiiensis-03672	Halobiforma_nitratireducens-03080	Haloferax_gibonsii-00023	Natrialba_hulunbeirensis-02300	Natronorubrum_sulfidifaciens-02716	Haloterrigena_limicola-01889	Halococcus_salifodinae-04096	Halococcus_salifodinae-03295	Natronococcus_amylolyticus-02045	Halobiforma_lacisalsi-01111	Natrinema_versiforme-03789	Natrinema_pallidum-02307	Natrialba_taiwanensis-01528	Haloarcula_californiae-01850	Haloarcula_marismortui-00759	Natronococcus_jeotagli-02923	Natronorubrum_bangense-02008	Haloterrigena_salina-01368	Natronorubrum_tibetense-03018	Haloarcula_argentinensis-03685	Halopiger_xanaduensis-03947	Haloarcula_vallismortis-01691	Halovivax_asiaticus-00914	Haloterrigena_turkmenica-00086	Halalkalicoccus_jeotgali_B3_DSM_18796-00729	Halalkalicoccus_jeotagli-00243	Natrinema_altunense-00005	Haloterrigena_turkmenica-01806	Natronobacterium_gregoryi-02556	Halobiforma_lacisalsi-03616	Natrinema_pellirubrum-03777	Halopiger_xanaduensis-01135	Haloterrigena_salina-01913	Natrialba_chahannoensis-00100	Haloterrigena_salina-01598	Haloarcula_marismortui-00755	Halopiger_xanaduensis-02462	Natronolimnobius_innermongolicus-03511	Haloterrigena_turkmenica-00910	Halobacterium_R1-00582	Halobacterium_NRC1-00582	Natronococcus_amylolyticus-00798	Haloterrigena_limicola-02593	Natronococcus_jeotagli-00063	Natrialba_hulunbeirensis-01529	Halobiforma_nitratireducens-01250	Natronococcus_jeotagli-02089	Natrialba_magadii_DSM_3394-00038	Natrialba_magadii-02417	Natrialba_asiatica-02504	Natrialba_hulunbeirensis-03129	Halococcus_salifodinae-01196	Natrialba_taiwanensis-02032	Natrialba_aegyptia-00698	Natronobacterium_gregoryi-02390	Haloterrigena_limicola-00088	Halococcus_thailandensis-00087	Natrinema_pellirubrum-02423	Halobiforma_nitratireducens-00418	Natronococcus_jeotagli-01531	Natronorubrum_sulfidifaciens-03236	Natrialba_aegyptia-02133	Haloterrigena_thermotolerans-03482	Haloterrigena_limicola-02763	Haloterrigena_salina-01602	Halococcus_salifodinae-02789	Halococcus_salifodinae-01913	Haloterrigena_turkmenica-00906	Halalkalicoccus_jeotgali_B3_DSM_18796-01439	Halalkalicoccus_jeotagli-00689	Natronococcus_amylolyticus-03224	Natrinema_gari-03557	Natrialba_asiatica-01971	Natronococcus_amylolyticus-03992	Natronococcus_jeotagli-00875	Halococcus_salifodinae-03652	Halococcus_saccharolyticus-02787	Natrinema_gari-02715	Natronorubrum_tibetense-00171	Natronococcus_jeotagli-00070	Natronococcus_jeotagli-00054	Haloterrigena_turkmenica-00536	Natronococcus_jeotagli-02094	Natronococcus_amylolyticus-03002	Natronorubrum_sulfidifaciens-01020	Natronolimnobius_innermongolicus-04273	Natrinema_pellirubrum-01987	Haloterrigena_thermotolerans-01963	Halopiger_xanaduensis-02949	Halogeometricum_borinquense_DSM_11551-01503	Halogeometricum_borinquense-03375	Natronococcus_jeotagli-03014	Halococcus_thailandensis-03663	Halobiforma_nitratireducens-03181	Natrialba_magadii_DSM_3394-01563	Natrialba_magadii-02844	Natronococcus_amylolyticus-03733	Natronorubrum_bangense-00735	Natrialba_taiwanensis-02411	Natrialba_asiatica-02157	Natrialba_aegyptia-00354	Natrialba_hulunbeirensis-02002	Halobiforma_lacisalsi-01817	Natronococcus_jeotagli-02242	Natrialba_chahannoensis-00741	Natrinema_versiforme-02458	Halorubrum_coriense-00273	Natronobacterium_gregoryi-02717	Haloterrigena_limicola-00988	Natrinema_pallidum-02260	Natrinema_gari-03120	Halovivax_asiaticus-03070	Halopiger_xanaduensis-03578	Halorubrum_lacusprofundi-00298	Halorubrum_kocurii-01023	Halogeometricum_borinquense_DSM_11551-03786	Halogeometricum_borinquense-03786	Halorubrum_lipolyticum-00294	Natrialba_asiatica-04128	Haloferax_mucosum-00381	Halosarcina_pallida-01929	Haloarcula_argentinensis-03877	Haloarcula_argentinensis-03613	Halorubrum_tebenquichense-00942	Haloferax_sulfurifontis-03523	Haloferax_denitrificans-00615	Haloferax_mediterranei-03635	Halosarcina_pallida-00434	Haloarcula_japonica-04204	Haloarcula_vallismortis-01028	Halalkalicoccus_jeotagli-00944	Haloferax_volcanii_DS2_DSM_3757-01869	Haloferax_lucentense-00095	Haloferax_alexandrinus-01765	Haloferax_gibonsii-03804	Haloferax_larsenii-03511	Halorubrum_lipolyticum-01652	Haloferax_larsenii-00762	Haloferax_elongans-03454	Halosarcina_pallida-00435	Haloarcula_argentinensis-03675	Haloferax_sp_GUBF-3-02639	Haloferax_sp_GUBF-2-00200	Haloferax_sp_GUBF-1-03390	Haloferax_prahovense-03253	Halorubrum_litoreum-02394	Halorubrum_coriense-00762	Haloarcula_amylolytica-02033	Halorubrum_terrestre-00075	Haloferax_mediterranei-03798	Natrialba_taiwanensis-03932	Halalkalicoccus_jeotgali_B3_DSM_18796-02186	Halalkalicoccus_jeotagli-02470	Haloarcula_californiae-00664	Halorubrum_arcis-03073	Haloterrigena_turkmenica-01185	Halorubrum_coriense-00751	Halorubrum_distributum_JCM_10118-02129	Halorubrum_distributum-03100	Haloferax_mediterranei-02883	Halorubrum_hochstenium-02754	Halorubrum_tebenquichense-00731	Halorubrum_hochstenium-02061	Haloarcula_marismortui-01054	Natrialba_aegyptia-02068	Halococcus_salifodinae-02176	Natronococcus_amylolyticus-02846	Halococcus_thailandensis-00235	Natronococcus_jeotagli-01650
Halalkalicoccus_jeotagli-00874	Halalkalicoccus_jeotgali_B3_DSM_18796-01253	Haloferax_mediterranei-03478	Halogeometricum_borinquense_DSM_11551-01550	Halogeometricum_borinquense-03330	Haloterrigena_turkmenica-00872	Natrinema_versiforme-03719	Haloferax_mucosum-00539	Natrinema_altunense-02439	Natrinema_pallidum-01638	Halopiger_xanaduensis-01601	Haloterrigena_thermotolerans-01390	Natrinema_pellirubrum-00740	Haloterrigena_salina-02953	Halovivax_asiaticus-01234	Halococcus_hamelinensis-01049	Haloferax_mediterranei-00404	Natrialba_taiwanensis-03563	Natrialba_aegyptia-03262	Natrialba_hulunbeirensis-03849	Natrialba_chahannoensis-04090	Natrialba_asiatica-00533	Halogeometricum_borinquense-03557	Halogeometricum_borinquense_DSM_11551-01322	Haloarcula_californiae-01224	Halogeometricum_borinquense_DSM_11551-01246	Halogeometricum_borinquense-00339	Halomicrobium_mukohataei-00150	Haloferax_mediterranei-01318	Haloferax_alexandrinus-00121	Haloferax_volcanii_DS2_DSM_3757-00104	Haloferax_volcanii-03601	Halopiger_xanaduensis-01603	Natrinema_gari-01012	Natrinema_versiforme-03721	Halosarcina_pallida-00122	Haloferax_mucosum-00280	Haloferax_larsenii-03002	Haloterrigena_salina-01463	Natrialba_chahannoensis-03329	Halococcus_saccharolyticus-01528	Halococcus_hamelinensis-00868	Halogeometricum_borinquense_DSM_11551-02928	Halogeometricum_borinquense-01570	Haloarcula_vallismortis-02685	Haloferax_prahovense-02842	Haloferax_volcanii_DS2_DSM_3757-02178	Haloferax_volcanii-02028	Haloarcula_vallismortis-02686	Haloferax_elongans-01915	Haloferax_denitrificans-01239	Haloarcula_japonica-00525	Haloferax_prahovense-03709	Haloarcula_marismortui-01896	Haloarcula_marismortui-00034	Haloarcula_sinaiiensis-03844	Halovivax_asiaticus-02978	Halomicrobium_mukohataei-00111	Natrinema_gari-02609	Haloterrigena_turkmenica-00869	Halobiforma_lacisalsi-02175	Haloarcula_sinaiiensis-00780	Haloarcula_marismortui-00851	Halorubrum_saccharovorum-03094	Haloferax_gibonsii-01021	Haloarcula_amylolytica-02494	Halorubrum_coriense-00203	Haloferax_sp_GUBF-3-00297	Haloferax_sp_GUBF-2-00376	Haloferax_sp_GUBF-1-00295	Haloferax_sulfurifontis-00622	Haloferax_sulfurifontis-01089	Natrinema_altunense-02027	Haloferax_gibonsii-03585	Halomicrobium_mukohataei-00559	Haloarcula_amylolytica-02806	Natrinema_pallidum-01906	Haloferax_mucosum-03448	Halosimplex_carlsbadense-03891	Haloferax_denitrificans-02679	Haloferax_lucentense-02822	Haloarcula_californiae-03667	Haloarcula_sinaiiensis-03480	Halococcus_salifodinae-02418	Haloarcula_japonica-00526	Haloarcula_marismortui-00033	Haloarcula_vallismortis-03146	Haloarcula_amylolytica-02295	Haloarcula_japonica-03286	Haloferax_sp_GUBF-3-01519	Haloferax_sp_GUBF-2-01321	Halococcus_saccharolyticus-00752	Natrialba_aegyptia-03799	Haloferax_mediterranei-03220	Haloarcula_argentinensis-00150	Haloferax_lucentense-01185	Haloferax_alexandrinus-02556	Halopiger_xanaduensis-00935	Haloarcula_argentinensis-00151	Haloarcula_californiae-01223	Haloarcula_sinaiiensis-03479	Haloferax_elongans-03227	Haloarcula_argentinensis-02256	Natrinema_versiforme-03145	Halalkalicoccus_jeotgali_B3_DSM_18796-00952	Halalkalicoccus_jeotagli-01173	Haloferax_larsenii-03290	Haloarcula_amylolytica-02296	Halorhabdus_utahensis-02163	Halococcus_salifodinae-00758	Natrinema_versiforme-03725	Natrialba_taiwanensis-03135	Halococcus_thailandensis-03930	Halococcus_thailandensis-03624	Natrinema_pallidum-01637	Halococcus_salifodinae-03630	Halosarcina_pallida-01583	Haloarcula_argentinensis-04077	Halococcus_morrhuae-02688	Halococcus_morrhuae-01831	Natrinema_altunense-02438	Natrialba_aegyptia-00830	Haloferax_sp_GUBF-1-00995	Natronococcus_jeotagli-00762	Halosimplex_carlsbadense-03024	Halococcus_thailandensis-03623	Haloterrigena_salina-02952	Halosimplex_carlsbadense-03890	Haloarcula_japonica-03792	Haloterrigena_thermotolerans-01389	Natrialba_taiwanensis-01921	Natrialba_asiatica-02616	Haloferax_elongans-03332	Haloarcula_japonica-01872	Natrinema_pellirubrum-00741	Halovivax_asiaticus-00243	Haloterrigena_turkmenica-01680	Haloarcula_vallismortis-02265	Halovivax_asiaticus-02829	Haloterrigena_turkmenica-02177	Haloarcula_vallismortis-01711	Haloferax_larsenii-03402	Natrinema_pallidum-00198	Natrinema_altunense-00701	Natrinema_altunense-03663	Natrinema_versiforme-00861	Haloarcula_japonica-00791	Haloferax_mediterranei-00435	Haloarcula_marismortui-01356	Halorubrum_terrestre-01412	Halogeometricum_borinquense_DSM_11551-02550	Halogeometricum_borinquense-03712	Haloarcula_californiae-01058	Haloarcula_sinaiiensis-01572	Haloterrigena_salina-00813	Haloterrigena_limicola-02546	Halorubrum_saccharovorum-01248	Haloarcula_argentinensis-04063	Natrialba_aegyptia-02663	Natrialba_taiwanensis-01083	Halobacterium_R1-01985	Halobacterium_NRC1-01984	Halococcus_saccharolyticus-02764	Natrialba_aegyptia-03798	Natrinema_versiforme-03724	Halococcus_salifodinae-01436	Halopiger_xanaduensis-02698	Haloferax_prahovense-00111	Haloferax_sp_GUBF-1-03162	Halogeometricum_borinquense_DSM_11551-00246	Halogeometricum_borinquense-03264	Haloferax_sp_GUBF-3-02880	Haloferax_sp_GUBF-2-02890	Halopiger_xanaduensis-02234	Haloarcula_californiae-01322	Haloferax_mediterranei-03812	Halomicrobium_mukohataei-02846	Haloterrigena_salina-00609	Natrialba_aegyptia-03792	Haloarcula_californiae-04012	Haloarcula_marismortui-00244	Natrialba_aegyptia-03801	Halogeometricum_borinquense_DSM_11551-02430	Halogeometricum_borinquense-01933	Haloferax_mediterranei-02981	Natrialba_aegyptia-03800	Natrialba_aegyptia-03804	Halococcus_saccharolyticus-00753	Haloferax_mucosum-03459	Halococcus_salifodinae-00757	Halorubrum_aidingense-01922	Haloferax_denitrificans-00655	Halopiger_xanaduensis-03014	Haloferax_sp_GUBF-3-00453	Haloferax_sp_GUBF-2-02739	Haloferax_sp_GUBF-1-03010	Haloferax_sulfurifontis-03563	Halorubrum_coriense-00312	Haloferax_prahovense-00256	Haloferax_lucentense-02260	Haloterrigena_salina-00815	Natrialba_aegyptia-00427	Haloferax_alexandrinus-01725	Haloferax_lucentense-00136	Haloferax_mucosum-00113	Haloferax_alexandrinus-00645	Haloferax_volcanii_DS2_DSM_3757-00532	Haloferax_volcanii-02539	Haloarcula_japonica-00677	Haloferax_mediterranei-00411	Haloferax_denitrificans-00654	Haloferax_mediterranei-03560	Natrialba_taiwanensis-02342	Haloferax_mucosum-00493	Haloarcula_amylolytica-02628	Halomicrobium_mukohataei-00557	Haloferax_sp_GUBF-3-02677	Haloferax_sp_GUBF-2-00238	Haloferax_sp_GUBF-1-03351	Haloferax_volcanii_DS2_DSM_3757-01829	Haloferax_volcanii-00492	Halosarcina_pallida-00825	Haloferax_mediterranei-03598	Haloferax_elongans-03194	Haloferax_gibonsii-03843	Halorubrum_saccharovorum-01244	Halopiger_xanaduensis-01791	Haloarcula_amylolytica-00772	Haloterrigena_turkmenica-00870	Haloferax_mucosum-00613	Halococcus_hamelinensis-02766	Haloterrigena_turkmenica-02179	Halorubrum_terrestre-00341	Halococcus_hamelinensis-03059	Haloferax_sulfurifontis-03301	Halococcus_thailandensis-03625	Haloarcula_vallismortis-00953	Halorubrum_litoreum-01231	Haloarcula_argentinensis-00026	Halorubrum_distributum_JCM_10118-00119	Halorubrum_distributum-01493	Halobiforma_lacisalsi-01903	Natrinema_versiforme-03726	Halorubrum_arcis-00693	Halosarcina_pallida-02198	Halococcus_thailandensis-01027	Natrialba_asiatica-01490	Natrinema_versiforme-03722	Haloferax_denitrificans-00197	Haloferax_mediterranei-03753	Haloferax_gibonsii-03844	Haloterrigena_salina-01464	Haloferax_larsenii-03154	Haloferax_larsenii-03323	Halococcus_morrhuae-02689	Haloferax_sp_GUBF-3-02678	Haloferax_sp_GUBF-2-00239	Haloferax_sp_GUBF-1-03350	Halorubrum_lacusprofundi-01293	Haloferax_elongans-03429	Haloarcula_vallismortis-02473	Haloferax_larsenii-03483	Haloarcula_sinaiiensis-03270	Halorubrum_lacusprofundi-01297	Halococcus_thailandensis-03009	Haloterrigena_salina-01465	Natrialba_asiatica-02235	Natrialba_aegyptia-03795	Haloferax_prahovense-03213	Haloferax_mucosum-00573	Halalkalicoccus_jeotgali_B3_DSM_18796-00954	Haloferax_sulfurifontis-03562	Natronococcus_jeotagli-02280	Natrialba_hulunbeirensis-03848	Haloarcula_amylolytica-02412	Halorubrum_hochstenium-01308	Haloferax_prahovense-03212	Natronobacterium_gregoryi-00477	Natrialba_chahannoensis-04089	Haloferax_lucentense-00137	Haloferax_alexandrinus-01724	Haloarcula_argentinensis-03880	Halorubrum_tebenquichense-03191	Halogeometricum_borinquense_DSM_11551-01865	Halogeometricum_borinquense-02504	Halalkalicoccus_jeotgali_B3_DSM_18796-00957	Halalkalicoccus_jeotagli-01168	Halorubrum_tebenquichense-03195	Halorubrum_hochstenium-01312	Haloferax_volcanii_DS2_DSM_3757-01828	Haloferax_volcanii-00491	Haloferax_larsenii-03400	Haloterrigena_thermotolerans-01780	Natrinema_versiforme-03723	Natrinema_versiforme-00862	Haloarcula_californiae-03519	Haloarcula_argentinensis-00297	Haloarcula_sinaiiensis-03348	Halorubrum_californiensis-01307	Haloferax_mediterranei-00694	Halopiger_xanaduensis-01076	Halococcus_hamelinensis-00450	Haloarcula_marismortui-00167	Natrinema_pellirubrum-00450	Natrialba_aegyptia-03802	Halosimplex_carlsbadense-01406	Haloferax_gibonsii-00506	Halogeometricum_borinquense_DSM_11551-00112	Halogeometricum_borinquense-03088	Haloferax_sp_GUBF-3-00396	Haloferax_sp_GUBF-2-00476	Halorhabdus_utahensis-02164	Natrinema_altunense-03664	Natrialba_aegyptia-03796	Halovivax_asiaticus-01076	Haloarcula_japonica-00755	Halogeometricum_borinquense_DSM_11551-01466	Halogeometricum_borinquense-03412	Haloferax_sulfurifontis-03573	Natrialba_aegyptia-03797	Halococcus_morrhuae-01675	Halorubrum_terrestre-00345	Halorubrum_arcis-00697	Haloarcula_vallismortis-02687	Halovivax_asiaticus-00244	Halorubrum_litoreum-01235	Halorubrum_distributum_JCM_10118-00123	Halorubrum_distributum-01497	Halopiger_xanaduensis-00751	Natrialba_chahannoensis-03194	Haloferax_denitrificans-00667	Halobiforma_nitratireducens-02551	Halogeometricum_borinquense_DSM_11551-01593	Halogeometricum_borinquense-03287	Halalkalicoccus_jeotagli-01171	Natrinema_altunense-00625	Natrinema_altunense-02437	Haloarcula_japonica-00527	Haloarcula_marismortui-00032	Halorubrum_californiensis-01303	Haloarcula_sinaiiensis-03481	Haloterrigena_salina-03126	Halococcus_hamelinensis-02581	Halococcus_hamelinensis-01282	Natrinema_gari-01013	Haloferax_mucosum-00916	Haloferax_gibonsii-00323	Haloarcula_californiae-01225	Haloarcula_amylolytica-02297	Halalkalicoccus_jeotgali_B3_DSM_18796-01250	Halalkalicoccus_jeotagli-00877	Haloferax_gibonsii-03859	Halorubrum_coriense-00308	Natrinema_gari-00519	Halobacterium_R1-01322	Halobacterium_NRC1-01320	Natrialba_aegyptia-03803	Haloferax_mediterranei-03302	Halovivax_asiaticus-00242	Haloferax_alexandrinus-01711	Haloferax_lucentense-01879	Halococcus_thailandensis-03010	Haloferax_sp_GUBF-3-02778	Haloferax_sp_GUBF-2-02788	Haloferax_sp_GUBF-1-03059	Haloferax_volcanii_DS2_DSM_3757-00584	Haloferax_volcanii-02591	Haloferax_lucentense-02211	Natrinema_pallidum-01636	Halogeometricum_borinquense_DSM_11551-03020	Halogeometricum_borinquense-00769	Haloferax_denitrificans-00072	Haloferax_sp_GUBF-3-02698	Haloferax_sp_GUBF-2-00260	Haloferax_sp_GUBF-1-03329	Haloferax_volcanii_DS2_DSM_3757-01815	Haloferax_volcanii-00477	Haloarcula_argentinensis-00149	Halococcus_thailandensis-03631	Natrinema_versiforme-03727	Natrinema_versiforme-01221	Halococcus_morrhuae-01674	Haloferax_larsenii-00373	Halomicrobium_mukohataei-00087	Halococcus_morrhuae-02037	Haloferax_sulfurifontis-03206	Natrinema_pallidum-01020	Natrinema_gari-01318	Haloferax_sp_GUBF-3-02819	Haloferax_sp_GUBF-2-02829	Haloferax_sp_GUBF-1-03099	Haloferax_mucosum-01320	Haloferax_gibonsii-00375	Haloferax_prahovense-00110	Haloferax_lucentense-02141	Haloarcula_amylolytica-02170	Haloferax_volcanii_DS2_DSM_3757-00632	Haloferax_volcanii-02642	Halococcus_thailandensis-02547	Haloferax_alexandrinus-00759	Halogeometricum_borinquense_DSM_11551-01346	Halogeometricum_borinquense-03533	Halobiforma_nitratireducens-00121	Halobacterium_R1-01994	Halobacterium_NRC1-01993	Haloarcula_amylolytica-02183	Halosimplex_carlsbadense-03892	Haloferax_lucentense-02979	Haloferax_volcanii_DS2_DSM_3757-00332	Haloferax_volcanii-03748	Haloferax_alexandrinus-00301	Natrinema_altunense-02239	Haloarcula_japonica-00176	Haloarcula_amylolytica-02036	Natrinema_pallidum-01212	Haloarcula_argentinensis-03832	Haloferax_sp_GUBF-3-00069	Haloferax_sp_GUBF-2-00573	Natronolimnobius_innermongolicus-02221	Haloarcula_amylolytica-02209	Haloarcula_argentinensis-00264	Natronobacterium_gregoryi-02733	Haloferax_sp_GUBF-1-00069	Natrialba_taiwanensis-03136	Halogeometricum_borinquense_DSM_11551-02616	Halogeometricum_borinquense-03607	Halococcus_thailandensis-03637	Haloterrigena_salina-02951
Halalkalicoccus_jeotagli-00013	Halalkalicoccus_jeotagli-00057	Halococcus_saccharolyticus-02074	Halorubrum_lacusprofundi-00588	Halosarcina_pallida-03794	Haloferax_prahovense-03464	Haloferax_mediterranei-00017	Haloferax_denitrificans-01118	Haloferax_prahovense-03841	Natrinema_pellirubrum-03440	Halorubrum_saccharovorum-00760	Halosarcina_pallida-01347	Haloferax_larsenii-00655	Halorubrum_litoreum-02996	Haloterrigena_turkmenica-01504	Natrialba_aegyptia-04070	Natrialba_taiwanensis-00102	Haloarcula_japonica-00413	Haloarcula_marismortui-00404	Natrialba_asiatica-01754	Natrinema_versiforme-03500	Natrinema_pellirubrum-03459	Haloterrigena_salina-03820	Natrialba_chahannoensis-03762	Natronorubrum_bangense-04113	Natrialba_taiwanensis-01429	Halococcus_salifodinae-01103	Halorubrum_aidingense-02882	Natrialba_hulunbeirensis-02777	Halovivax_asiaticus-00345	Natronococcus_jeotagli-00860	Natronolimnobius_innermongolicus-01643	Natronorubrum_tibetense-02482	Halopiger_xanaduensis-00575	Natronococcus_jeotagli-00035	Halorubrum_lacusprofundi-02651	Halobiforma_lacisalsi-02572	Haloferax_sulfurifontis-02515	Halalkalicoccus_jeotagli-00063	Halalkalicoccus_jeotagli-00019	Halorubrum_saccharovorum-00765	Halopiger_xanaduensis-03807	Halococcus_morrhuae-01872	Haloferax_prahovense-00512	Natronorubrum_bangense-01110	Haloferax_alexandrinus-00405	Halococcus_thailandensis-02353	Haloterrigena_thermotolerans-03827	Halogeometricum_borinquense_DSM_11551-01514	Halogeometricum_borinquense-03364	Halobiforma_lacisalsi-01040	Halovivax_asiaticus-03140	Halosarcina_pallida-01776	Haloferax_mediterranei-02958	Halorubrum_saccharovorum-00885	Natrinema_pellirubrum-00261	Haloterrigena_limicola-03205	Natronococcus_amylolyticus-02525	Natrinema_pallidum-03519	Natrinema_gari-02292	Halobacterium_R1-00540	Halobacterium_NRC1-00540	Natronorubrum_bangense-03644	Natrinema_versiforme-02795	Natronobacterium_gregoryi-01380	Natrialba_asiatica-01843	Natrialba_taiwanensis-01784	Natrialba_aegyptia-03828	Halobiforma_lacisalsi-02566	Halopiger_xanaduensis-00072	Haloarcula_amylolytica-02009	Halorubrum_litoreum-02987	Natrinema_pellirubrum-03452	Natronolimnobius_innermongolicus-01900	Halorubrum_kocurii-01126	Haloarcula_marismortui-00369	Haloarcula_japonica-00452	Halococcus_saccharolyticus-00437	Halorubrum_saccharovorum-00777	Halopiger_xanaduensis-03801	Natrinema_pallidum-01240	Natrialba_taiwanensis-01406	Natrialba_aegyptia-04233	Natrinema_versiforme-03525	Halobiforma_lacisalsi-00959	Halorubrum_saccharovorum-03096	Haloarcula_vallismortis-02616	Halorubrum_lipolyticum-00188	Haloarcula_amylolytica-01767	Natrinema_versiforme-03494	Natrinema_pellirubrum-01490	Halorubrum_litoreum-02952	Halorubrum_lacusprofundi-02866	Halococcus_thailandensis-03849	Halorubrum_aidingense-00548	Natronorubrum_bangense-01586	Halococcus_saccharolyticus-02120	Halobiforma_nitratireducens-03443	Haloterrigena_thermotolerans-02580	Halalkalicoccus_jeotagli-00037	Halalkalicoccus_jeotgali_B3_DSM_18796-02067	Natronococcus_jeotagli-00516	Haloarcula_californiae-01318	Haloarcula_marismortui-00846	Natronococcus_jeotagli-01015	Natronolimnobius_innermongolicus-01039	Haloarcula_argentinensis-02777	Halobacterium_R1-00110	Halobacterium_NRC1-00107	Haloarcula_californiae-01057	Halobiforma_nitratireducens-02342	Halococcus_saccharolyticus-01697	Halovivax_asiaticus-00333	Haloarcula_sinaiiensis-01573	Haloarcula_marismortui-01355	Halalkalicoccus_jeotgali_B3_DSM_18796-00353	Natrialba_taiwanensis-01404	Natronococcus_amylolyticus-00961	Natronorubrum_tibetense-04104	Natrialba_aegyptia-04231	Halalkalicoccus_jeotagli-01551	Natronococcus_jeotagli-04046	Natrialba_magadii_DSM_3394-02058	Natrialba_magadii-03862	Natronobacterium_gregoryi-00166	Natrinema_gari-00679	Haloarcula_amylolytica-00826	Haloferax_sulfurifontis-03756	Haloferax_prahovense-03778	Halosarcina_pallida-03874	Halorubrum_litoreum-00358	Natronobacterium_gregoryi-02083	Natrialba_hulunbeirensis-00556	Halorubrum_distributum_JCM_10118-02499	Halorubrum_terrestre-02461	Halorubrum_arcis-02746	Halorubrum_distributum-02367	Halococcus_hamelinensis-00012	Halorubrum_californiensis-00071	Natronococcus_jeotagli-04104	Natronolimnobius_innermongolicus-00184	Halorubrum_lipolyticum-01408	Halorubrum_kocurii-02301	Halosarcina_pallida-02154	Natronococcus_amylolyticus-01677	Halalkalicoccus_jeotgali_B3_DSM_18796-02046	Halococcus_saccharolyticus-02068	Halococcus_saccharolyticus-00034	Halococcus_salifodinae-03984	Haloarcula_marismortui-00394	Haloarcula_japonica-00426	Halococcus_hamelinensis-01338	Halorubrum_aidingense-01230	Halorubrum_lacusprofundi-00584	Halorubrum_litoreum-02033	Halorubrum_californiensis-02458	Halorubrum_terrestre-00982	Halorubrum_arcis-01547	Halorubrum_distributum_JCM_10118-00983	Halorubrum_distributum-02260	Halorhabdus_utahensis-01740	Halorubrum_kocurii-01849	Natronococcus_jeotagli-00866	Halorubrum_tebenquichense-00075	Halorubrum_coriense-02844	Halorubrum_hochstenium-01752	Haloterrigena_turkmenica-01512	Haloferax_lucentense-02494	Haloferax_volcanii_DS2_DSM_3757-01565	Haloferax_volcanii-02307	Natrinema_altunense-01686	Haloferax_sp_GUBF-3-01790	Haloferax_sp_GUBF-2-02494	Haloferax_sp_GUBF-1-02792	Haloterrigena_salina-03813	Haloferax_denitrificans-00441	Haloferax_elongans-03249	Haloferax_gibonsii-00748	Haloferax_larsenii-03284	Haloferax_mucosum-03473	Halosimplex_carlsbadense-00188	Haloarcula_amylolytica-03517	Halomicrobium_mukohataei-02827	Haloarcula_vallismortis-00842	Haloarcula_californiae-00574	Haloarcula_sinaiiensis-01185	Haloarcula_japonica-03687	Haloarcula_argentinensis-02675	Haloarcula_marismortui-01533	Haloquadratum_walsbyi-00177	Halalkalicoccus_jeotgali_B3_DSM_18796-02302	Halalkalicoccus_jeotagli-02351	Natronorubrum_sulfidifaciens-02967	Natronolimnobius_innermongolicus-01641	Natrialba_chahannoensis-02912	Natrialba_magadii_DSM_3394-00430	Natrialba_magadii-02023	Natronococcus_amylolyticus-04381	Natronomonas_pharaonis-01488	Halorubrum_lacusprofundi-00523	Haloarcula_marismortui-00486	Halogeometricum_borinquense_DSM_11551-03102	Halogeometricum_borinquense-00851	Halorubrum_saccharovorum-00703	Haloarcula_japonica-00317	Haloferax_mediterranei-00820	Haloarcula_vallismortis-01712	Halosimplex_carlsbadense-04482	Haloferax_sulfurifontis-03495	Haloterrigena_turkmenica-03644	Natrinema_pellirubrum-03409	Halorubrum_lacusprofundi-00389	Haloferax_denitrificans-00587	Halococcus_salifodinae-02370	Haloarcula_japonica-03793	Halococcus_thailandensis-02406	Haloferax_sp_GUBF-3-02585	Haloferax_sp_GUBF-2-00146	Haloferax_sp_GUBF-1-03444	Natrialba_taiwanensis-01561	Haloarcula_marismortui-00425	Haloarcula_japonica-00391	Haloferax_gibonsii-03779	Haloferax_prahovense-03281	Halosarcina_pallida-00111	Haloarcula_amylolytica-03614	Haloferax_volcanii_DS2_DSM_3757-01891	Haloferax_volcanii-00554	Haloferax_alexandrinus-01788	Haloterrigena_limicola-01518	Halococcus_morrhuae-01908	Haloferax_mediterranei-03656	Haloferax_lucentense-00073	Halorubrum_saccharovorum-00722	Haloterrigena_thermotolerans-03236	Natronococcus_jeotagli-01477	Halogeometricum_borinquense_DSM_11551-00747	Halogeometricum_borinquense-00411	Haloferax_mucosum-00404	Haloferax_elongans-03516	Natronorubrum_bangense-03701	Halomicrobium_mukohataei-00012	Haloterrigena_turkmenica-02322	Natronococcus_amylolyticus-02289	Halococcus_salifodinae-01110	Halobiforma_lacisalsi-03132	Natrialba_aegyptia-01789	Haloarcula_japonica-00336	Haloarcula_marismortui-00465	Haloferax_larsenii-03575	Natronococcus_jeotagli-01899	Natrialba_taiwanensis-00800	Halococcus_hamelinensis-02203	Natronomonas_pharaonis-01725	Natrialba_chahannoensis-01994	Haloterrigena_salina-00954	Natrinema_altunense-00475	Natrialba_taiwanensis-01453	Halococcus_salifodinae-00595	Natrialba_hulunbeirensis-02407	Natronomonas_pharaonis-00290	Natronococcus_jeotagli-03086	Natronorubrum_bangense-00880	Haloquadratum_walsbyi-01450	Natrinema_pallidum-00859	Natrialba_asiatica-03568	Natrialba_magadii_DSM_3394-00892	Natrialba_magadii-03291	Halorhabdus_utahensis-01460	Halococcus_morrhuae-02343	Natronorubrum_sulfidifaciens-00336	Natronorubrum_sulfidifaciens-01127	Natronorubrum_tibetense-03066	Halosimplex_carlsbadense-02871	Halorubrum_hochstenium-01811	Halorubrum_tebenquichense-00874	Natronobacterium_gregoryi-01084	Natronococcus_amylolyticus-03957	Halococcus_hamelinensis-02700	Natrialba_hulunbeirensis-00905	Natronolimnobius_innermongolicus-03468	Halorubrum_coriense-01254	Natrialba_taiwanensis-03712	Natrialba_asiatica-00229	Natronomonas_pharaonis-01640	Haloferax_mucosum-03040	Halogeometricum_borinquense_DSM_11551-00135	Halogeometricum_borinquense-03065	Natrinema_versiforme-01646	Natrinema_altunense-03565	Halovivax_asiaticus-00605	Haloarcula_argentinensis-02055	Natrialba_aegyptia-02827	Natrialba_magadii_DSM_3394-03999	Natrialba_magadii-03914	Natronomonas_pharaonis-02301	Halorubrum_aidingense-03033	Halobiforma_lacisalsi-00942	Haloferax_sp_GUBF-3-02460	Haloferax_sp_GUBF-2-01835	Haloferax_sp_GUBF-1-00477	Natrinema_gari-03034	Natrialba_chahannoensis-02704	Haloterrigena_limicola-01854	Haloterrigena_thermotolerans-03424	Haloferax_prahovense-02301	Halopiger_xanaduensis-01280	Natrialba_magadii_DSM_3394-02424	Natrialba_magadii-00573	Halorubrum_saccharovorum-01875	Haloferax_elongans-01324	Halococcus_thailandensis-03034	Natrinema_pallidum-00026	Haloferax_gibonsii-00123	Halococcus_morrhuae-01653	Haloferax_larsenii-00160	Natrialba_taiwanensis-01463	Haloarcula_japonica-02608	Haloarcula_californiae-03368	Natronorubrum_tibetense-03600	Halopiger_xanaduensis-00089	Haloarcula_argentinensis-03618	Haloferax_alexandrinus-03117	Haloferax_lucentense-01706	Natronorubrum_bangense-03369	Haloterrigena_thermotolerans-01762	Halococcus_salifodinae-03617	Haloferax_volcanii_DS2_DSM_3757-03441	Haloferax_volcanii-01500	Haloarcula_vallismortis-00705	Haloterrigena_salina-01876	Haloarcula_sinaiiensis-00574	Halalkalicoccus_jeotgali_B3_DSM_18796-00808	Halalkalicoccus_jeotagli-03614	Natronorubrum_sulfidifaciens-00188	Halobiforma_nitratireducens-03427	Natrinema_pellirubrum-00468	Natronobacterium_gregoryi-02838	Natronolimnobius_innermongolicus-01323	Halobiforma_lacisalsi-01138	Haloarcula_amylolytica-02618	Halorubrum_kocurii-00489	Natrialba_chahannoensis-01419	Halorubrum_lipolyticum-00411	Natronococcus_jeotagli-03290	Natrialba_hulunbeirensis-03047	Halovivax_asiaticus-00518	Halococcus_saccharolyticus-02752	Halobacterium_NRC1-01699	Halobacterium_R1-01700	Halorubrum_hochstenium-02037	Natronococcus_jeotagli-04164	Haloferax_mediterranei-01918	Natronococcus_amylolyticus-00150	Halomicrobium_mukohataei-00141	Haloferax_sulfurifontis-01785	Haloterrigena_turkmenica-01847	Haloarcula_marismortui-02127	Halorubrum_lacusprofundi-03203	Natrinema_pellirubrum-02190	Halorubrum_tebenquichense-00753	Haloferax_denitrificans-03586	Halorubrum_aidingense-01933	Halobiforma_lacisalsi-01276	Halorubrum_lacusprofundi-01336	Halorubrum_litoreum-01175	Haloterrigena_thermotolerans-02747	Halorubrum_coriense-02103	Natrinema_altunense-00730	Halorubrum_distributum_JCM_10118-02758	Halorubrum_distributum-01887	Halorubrum_terrestre-02867	Halobiforma_nitratireducens-01436	Halorubrum_terrestre-00282	Halorubrum_litoreum-02922	Natrinema_altunense-00045	Halorubrum_arcis-02131	Halopiger_xanaduensis-01270	Halorubrum_arcis-00637	Halorubrum_distributum_JCM_10118-00239	Halorubrum_distributum-01435	Halorubrum_aidingense-01058	Halobiforma_lacisalsi-02132	Natrinema_pallidum-02346	Natronococcus_jeotagli-01491	Natrinema_gari-02909	Halovivax_asiaticus-00732	Halorubrum_saccharovorum-01291	Halorubrum_californiensis-01247	Halorubrum_hochstenium-01254	Halococcus_morrhuae-01803	Halopiger_xanaduensis-03262	Halorubrum_tebenquichense-02879	Halorubrum_coriense-00367	Halorubrum_californiensis-01441	Halorubrum_lipolyticum-02107	Haloarcula_marismortui-00408	Haloarcula_japonica-00409	Natronorubrum_sulfidifaciens-00763	Halorubrum_californiensis-00450	Haloterrigena_limicola-02326	Natrialba_aegyptia-02219	Natrinema_pallidum-01550	Natrialba_asiatica-00950	Natrialba_taiwanensis-01331	Halorubrum_lacusprofundi-02530	Natrinema_pellirubrum-04025	Halorubrum_saccharovorum-00491	Natronolimnobius_innermongolicus-02167	Natrinema_versiforme-00950	Natronorubrum_tibetense-02142	Natrialba_chahannoensis-02346	Haloterrigena_turkmenica-04887	Natrialba_hulunbeirensis-00256	Halobiforma_nitratireducens-01218	Haloterrigena_salina-02454	Natrialba_magadii_DSM_3394-02785	Natrialba_magadii-01527	Halobiforma_lacisalsi-00122	Natronococcus_jeotagli-00274	Halovivax_asiaticus-00250	Natrialba_aegyptia-02164	Natrinema_altunense-03032	Natrinema_pellirubrum-01817	Haloferax_gibonsii-03267	Natronorubrum_tibetense-01660
Halalkalicoccus_jeotagli-00477	Halalkalicoccus_jeotgali_B3_DSM_18796-01647	Halococcus_thailandensis-02239	Halococcus_salifodinae-00838	Halococcus_saccharolyticus-00673	Halococcus_hamelinensis-00798	Halococcus_hamelinensis-00302	Halalkalicoccus_jeotgali_B3_DSM_18796-01077	Halalkalicoccus_jeotagli-01047	Halalkalicoccus_jeotgali_B3_DSM_18796-01026	Halalkalicoccus_jeotagli-01099	Halococcus_thailandensis-02092	Halococcus_morrhuae-02411	Natronococcus_amylolyticus-02257	Halococcus_saccharolyticus-01099	Natronococcus_jeotagli-01874	Haloterrigena_salina-03382	Halalkalicoccus_jeotgali_B3_DSM_18796-01639	Halalkalicoccus_jeotagli-00485	Halococcus_salifodinae-02836	Natronorubrum_tibetense-03756	Halococcus_hamelinensis-00291	Halococcus_saccharolyticus-03250	Halosimplex_carlsbadense-02120	Halococcus_thailandensis-02026	Halopiger_xanaduensis-00063	Halococcus_saccharolyticus-01745	Halococcus_hamelinensis-01212	Halococcus_morrhuae-02478	Halococcus_thailandensis-03426	Natrinema_versiforme-03939	Halococcus_morrhuae-02579	Halococcus_salifodinae-00555	Haloferax_gibonsii-01957	Halococcus_hamelinensis-02293	Haloarcula_japonica-01693	Haloferax_prahovense-01910	Haloarcula_marismortui-02910	Haloarcula_sinaiiensis-02738	Haloarcula_californiae-01477	Halococcus_saccharolyticus-01782	Halococcus_thailandensis-00230	Halococcus_thailandensis-00514	Halosarcina_pallida-02884	Halococcus_salifodinae-04159	Natrialba_magadii-00581	Haloterrigena_salina-00838	Natronolimnobius_innermongolicus-01363	Natrialba_magadii_DSM_3394-02433	Haloterrigena_turkmenica-02202	Halosimplex_carlsbadense-02106	Natrialba_hulunbeirensis-03056	Natronococcus_amylolyticus-00066	Natrialba_taiwanensis-03703	Halorubrum_aidingense-02904	Halobiforma_lacisalsi-02216	Natrialba_asiatica-00238	Natrialba_aegyptia-02731	Natronococcus_jeotagli-04037	Natrialba_aegyptia-02819	Haloarcula_amylolytica-00731	Halovivax_asiaticus-02157	Natronorubrum_tibetense-03729	Halosarcina_pallida-04001	Natrialba_asiatica-01259	Halopiger_xanaduensis-02315	Halovivax_asiaticus-01495	Natronolimnobius_innermongolicus-04248	Natrialba_taiwanensis-01016	Natronococcus_jeotagli-04051	Haloarcula_amylolytica-00728	Natrinema_pellirubrum-03842	Natrinema_versiforme-03921	Natronorubrum_tibetense-04591	Haloterrigena_turkmenica-04055	Halopiger_xanaduensis-00108	Halosimplex_carlsbadense-00701	Halopiger_xanaduensis-01103	Haloterrigena_turkmenica-05189	Halobiforma_lacisalsi-01464	Halorubrum_lipolyticum-02731	Haloterrigena_salina-03359	Haloterrigena_limicola-00871	Natronolimnobius_innermongolicus-03121	Natrinema_gari-03659	Natronococcus_amylolyticus-04186	Halobiforma_nitratireducens-00166	Halobiforma_lacisalsi-00884	Halopiger_xanaduensis-03294	Haloterrigena_thermotolerans-02565	Natrinema_pellirubrum-01473	Halococcus_saccharolyticus-02884	Haloterrigena_salina-04504	Natrinema_gari-00646	Haloterrigena_limicola-01576	Natronococcus_jeotagli-04214	Haloterrigena_turkmenica-03089	Natronolimnobius_innermongolicus-00291	Natronobacterium_gregoryi-01833	Haloterrigena_salina-02034	Halovivax_asiaticus-01479	Natronobacterium_gregoryi-03346	Natrinema_altunense-03047	Haloterrigena_turkmenica-04742	Haloterrigena_salina-02594	Natrinema_pallidum-02729	Halococcus_salifodinae-02731	Natrialba_chahannoensis-01849	Haloterrigena_limicola-00797	Natronorubrum_tibetense-03216	Natronorubrum_sulfidifaciens-01738	Halosarcina_pallida-01723	Natrinema_pallidum-00894	Natronorubrum_sulfidifaciens-02360	Natronolimnobius_innermongolicus-03695	Natronorubrum_tibetense-04437	Halobiforma_nitratireducens-01924	Natronorubrum_bangense-00673	Halovivax_asiaticus-01221	Halococcus_salifodinae-03161	Natronococcus_jeotagli-01229	Natrinema_versiforme-02058	Natrinema_altunense-00509	Natronolimnobius_innermongolicus-01332	Haloterrigena_thermotolerans-03068	Halococcus_thailandensis-02366	Natrinema_pellirubrum-00899	Natrialba_hulunbeirensis-03871	Natronorubrum_bangense-02292	Natronobacterium_gregoryi-00803	Natrialba_magadii_DSM_3394-03884	Natrialba_magadii-01389	Natronolimnobius_innermongolicus-02560	Halovivax_asiaticus-01718	Haloferax_prahovense-00330	Natrinema_versiforme-02771	Halopiger_xanaduensis-02543	Natronococcus_amylolyticus-02951	Natronorubrum_bangense-02784	Natronococcus_amylolyticus-03622	Natronolimnobius_innermongolicus-01891	Natronorubrum_tibetense-00341	Halobiforma_nitratireducens-00505	Natronococcus_jeotagli-02377	Haloterrigena_limicola-01716	Natronorubrum_sulfidifaciens-00870	Natrinema_altunense-02923	Natrialba_asiatica-01169	Natronorubrum_bangense-02974	Natrialba_hulunbeirensis-02774	Haloferax_lucentense-02325	Haloferax_alexandrinus-00582	Natrialba_taiwanensis-04412	Natronococcus_amylolyticus-01997	Natrialba_magadii_DSM_3394-03537	Natrialba_magadii-01043	Halorubrum_kocurii-03169	Natrialba_aegyptia-03441	Haloferax_sp_GUBF-3-01956	Haloferax_sp_GUBF-2-02678	Haloferax_sp_GUBF-1-02959	Natrinema_pallidum-02610	Natrialba_asiatica-03232	Natronococcus_amylolyticus-02001	Halobiforma_lacisalsi-03404	Natrialba_aegyptia-01451	Natrialba_hulunbeirensis-03218	Natrialba_magadii_DSM_3394-00791	Natrialba_magadii-03644	Natronococcus_amylolyticus-02489	Natronococcus_jeotagli-02898	Halalkalicoccus_jeotgali_B3_DSM_18796-03370	Halalkalicoccus_jeotagli-03420	Haloterrigena_turkmenica-00697	Haloterrigena_limicola-02275	Natrialba_taiwanensis-00461	Halosarcina_pallida-03134	Halococcus_saccharolyticus-00244	Halopiger_xanaduensis-01466	Natrialba_hulunbeirensis-03760	Natrialba_aegyptia-02638	Haloferax_sulfurifontis-03365	Haloferax_denitrificans-00264	Halalkalicoccus_jeotgali_B3_DSM_18796-03372	Halalkalicoccus_jeotagli-03422	Natrialba_asiatica-00701	Natrialba_aegyptia-02335	Halovivax_asiaticus-01429	Haloferax_elongans-02927	Halobiforma_lacisalsi-03939	Haloferax_larsenii-00539	Natrinema_versiforme-04031	Natrinema_gari-03805	Halovivax_asiaticus-01585	Halopiger_xanaduensis-01825	Natronorubrum_sulfidifaciens-00382	Natronorubrum_bangense-00056	Natronococcus_jeotagli-02890	Haloferax_elongans-02971	Haloterrigena_turkmenica-03593	Natronococcus_jeotagli-04060	Halosarcina_pallida-00413	Halorubrum_arcis-02354	Natrinema_pellirubrum-03715	Halorubrum_terrestre-02638	Halorubrum_distributum_JCM_10118-02987	Halorubrum_distributum-01605	Halalkalicoccus_jeotgali_B3_DSM_18796-01057	Halalkalicoccus_jeotagli-01067	Natrinema_versiforme-01018	Haloterrigena_thermotolerans-02696	Natronolimnobius_innermongolicus-01202	Haloferax_elongans-01540	Halococcus_thailandensis-02201	Haloarcula_sinaiiensis-03221	Haloterrigena_salina-04018	Natrinema_pellirubrum-03818	Natronococcus_amylolyticus-02542	Haloterrigena_salina-04168	Halovivax_asiaticus-00039	Haloterrigena_thermotolerans-01319	Halococcus_hamelinensis-02267	Halobiforma_nitratireducens-02202	Haloferax_larsenii-00152	Natrinema_pellirubrum-02679	Haloterrigena_turkmenica-03394	Natrialba_asiatica-00755	Natronorubrum_bangense-02293	Halopiger_xanaduensis-01921	Haloterrigena_turkmenica-04408	Halorubrum_kocurii-01883	Haloterrigena_thermotolerans-00329	Halovivax_asiaticus-01220	Natronorubrum_tibetense-04417	Halosarcina_pallida-00761	Natrialba_hulunbeirensis-01356	Natrinema_pallidum-01611	Natronolimnobius_innermongolicus-04340	Halococcus_thailandensis-02368	Halosimplex_carlsbadense-01614	Halovivax_asiaticus-03129	Natronorubrum_sulfidifaciens-02603	Haloferax_gibonsii-00569	Natronobacterium_gregoryi-02847	Natrinema_altunense-01249	Natronolimnobius_innermongolicus-01181	Halococcus_thailandensis-03782	Natrinema_gari-01549	Haloferax_elongans-01316	Natronolimnobius_innermongolicus-00514	Natrinema_pallidum-01492	Halococcus_morrhuae-01489	Natrialba_chahannoensis-02463	Haloterrigena_limicola-00541	Natronococcus_amylolyticus-03392	Haloferax_mediterranei-01926	Natronolimnobius_innermongolicus-02813	Haloterrigena_thermotolerans-03135	Halobiforma_lacisalsi-04124	Natrinema_gari-01173	Natronorubrum_tibetense-03611	Halorubrum_kocurii-03287	Natrinema_pellirubrum-00967	Natronorubrum_tibetense-03359	Natrinema_versiforme-02772	Halopiger_xanaduensis-00227	Natrialba_asiatica-00584	Haloterrigena_salina-03068	Natronorubrum_sulfidifaciens-00383	Natrialba_taiwanensis-01111	Haloterrigena_turkmenica-04934	Natronorubrum_bangense-01675	Haloterrigena_limicola-02411	Halosarcina_pallida-03299	Halococcus_saccharolyticus-01409	Natronolimnobius_innermongolicus-01811	Natrinema_pellirubrum-03220	Halococcus_thailandensis-03221	Natronolimnobius_innermongolicus-00067	Natronolimnobius_innermongolicus-02206	Halobiforma_nitratireducens-02487	Natrinema_pellirubrum-03290	Haloterrigena_thermotolerans-00933	Halobiforma_lacisalsi-01231	Natronococcus_amylolyticus-00139	Natronococcus_jeotagli-04303	Halobacterium_NRC1-00656	Halobacterium_R1-00658	Halogeometricum_borinquense-02454	Natronorubrum_sulfidifaciens-01983	Halogeometricum_borinquense_DSM_11551-01913	Natrialba_aegyptia-03130	Natronorubrum_bangense-03194	Halopiger_xanaduensis-03634	Natronococcus_amylolyticus-00287	Halobiforma_nitratireducens-01308	Natronococcus_amylolyticus-01672	Natrialba_taiwanensis-03426	Haloferax_mucosum-03047	Natronococcus_jeotagli-03158	Halococcus_saccharolyticus-01790	Natronorubrum_sulfidifaciens-01151	Haloterrigena_turkmenica-00035	Halovivax_asiaticus-01946	Haloferax_volcanii-02475	Haloterrigena_salina-01250	Halobiforma_lacisalsi-00579	Natrialba_magadii_DSM_3394-03498	Natrialba_magadii-01004	Halorhabdus_utahensis-02242	Haloferax_sp_GUBF-3-00394	Haloferax_sp_GUBF-2-00474	Haloferax_sp_GUBF-1-00392	Haloferax_lucentense-02725	Halococcus_hamelinensis-01989	Natrinema_versiforme-04198	Natrinema_pellirubrum-00797	Natrinema_pallidum-02791	Halobiforma_lacisalsi-00669	Natrialba_asiatica-00387	Halosarcina_pallida-03133	Halogeometricum_borinquense_DSM_11551-01792	Halogeometricum_borinquense-02577	Natronolimnobius_innermongolicus-04326	Haloterrigena_thermotolerans-03543	Natronococcus_jeotagli-00270	Natrinema_gari-04077	Natrinema_altunense-02638	Natrialba_hulunbeirensis-03151	Natrinema_altunense-03352	Haloferax_volcanii_DS2_DSM_3757-00006	Haloferax_volcanii-03698	Haloferax_alexandrinus-00023	Natronobacterium_gregoryi-03356	Natrinema_pellirubrum-03555	Haloterrigena_thermotolerans-00221	Natronococcus_amylolyticus-03712	Haloferax_mediterranei-01460	Haloferax_larsenii-02574	Haloterrigena_thermotolerans-02852	Halobiforma_nitratireducens-03418	Halococcus_thailandensis-02369	Halorubrum_saccharovorum-02230	Natrinema_versiforme-00407	Haloferax_elongans-01765	Natrinema_pallidum-02586	Natronorubrum_tibetense-04207	Halococcus_hamelinensis-00029	Natronococcus_jeotagli-02387	Haloferax_larsenii-02847	Halobiforma_lacisalsi-01166	Halopiger_xanaduensis-01801	Haloferax_gibonsii-00312	Natrialba_chahannoensis-01196	Halalkalicoccus_jeotgali_B3_DSM_18796-00379	Halalkalicoccus_jeotagli-01575	Haloferax_elongans-01156	Halococcus_saccharolyticus-01408	Halococcus_hamelinensis-01809	Halococcus_saccharolyticus-01412	Halopiger_xanaduensis-01590	Halovivax_asiaticus-00708	Haloarcula_argentinensis-01089	Halopiger_xanaduensis-03689	Natrialba_magadii_DSM_3394-02513	Natrialba_magadii-00661	Haloterrigena_salina-04467	Haloarcula_vallismortis-00416	Halosarcina_pallida-02936	Haloferax_lucentense-01861	Haloferax_alexandrinus-03272	Haloferax_volcanii_DS2_DSM_3757-03600	Haloferax_volcanii-01339	Halorubrum_aidingense-02832	Haloferax_sp_GUBF-3-00673	Haloferax_sp_GUBF-2-02001	Haloferax_sp_GUBF-1-02680	Haloferax_mucosum-03198	Haloferax_gibonsii-01714	Haloferax_mediterranei-02116	Haloferax_sulfurifontis-02224	Haloferax_prahovense-02139	Haloferax_denitrificans-03748	Halobiforma_lacisalsi-01309	Natrinema_versiforme-01232	Haloferax_prahovense-03374	Haloferax_gibonsii-03685	Haloferax_elongans-03634	Haloarcula_marismortui-03062	Haloarcula_californiae-02266	Halorubrum_aidingense-02033	Halorhabdus_utahensis-01788	Halosarcina_pallida-03435	Halorubrum_terrestre-01502	Halosarcina_pallida-03135	Natrialba_hulunbeirensis-00603	Natrialba_chahannoensis-03344	Haloarcula_vallismortis-03264	Natronorubrum_bangense-00998	Halopiger_xanaduensis-00097	Haloferax_volcanii_DS2_DSM_3757-00469	Halobiforma_lacisalsi-01055	Halopiger_xanaduensis-01862	Halobiforma_nitratireducens-02931	Natrialba_hulunbeirensis-03804	Halococcus_morrhuae-02100
Haloarcula_argentinensis-01626	Haloarcula_vallismortis-01926	Haloarcula_marismortui-01148	Haloarcula_sinaiiensis-01782	Haloarcula_californiae-00845	Halorhabdus_utahensis-01567	Haloferax_gibonsii-03860	Halorubrum_californiensis-02510	Halococcus_thailandensis-02042	Halorubrum_litoreum-02094	Halorubrum_arcis-01853	Halorubrum_terrestre-00924	Halorubrum_distributum_JCM_10118-00925	Halorubrum_distributum-02521	Halorubrum_coriense-02793	Halorubrum_saccharovorum-00434	Haloarcula_argentinensis-03224	Haloarcula_japonica-02732	Halorubrum_lipolyticum-01733	Halorubrum_lacusprofundi-01762	Haloarcula_marismortui-04143	Haloarcula_sinaiiensis-02018	Haloarcula_californiae-01996	Halorubrum_hochstenium-00049	Halovivax_asiaticus-01591	Halorubrum_californiensis-00089	Halosimplex_carlsbadense-02723	Halogeometricum_borinquense_DSM_11551-03831	Halogeometricum_borinquense-03829	Halosimplex_carlsbadense-02634	Halorubrum_saccharovorum-00493	Haloferax_sp_GUBF-3-02684	Haloferax_sp_GUBF-2-00245	Haloferax_sp_GUBF-1-03344	Haloferax_denitrificans-00662	Halorhabdus_utahensis-02325	Haloferax_prahovense-01881	Halosimplex_carlsbadense-00593	Natronolimnobius_innermongolicus-02610	Haloarcula_sinaiiensis-04137	Haloarcula_marismortui-04157	Haloferax_elongans-00377	Haloferax_gibonsii-02194	Halovivax_asiaticus-01304	Haloarcula_japonica-03110	Haloarcula_amylolytica-00095	Haloarcula_californiae-01644	Haloarcula_sinaiiensis-02564	Haloarcula_marismortui-02737	Haloarcula_argentinensis-01412	Haloarcula_japonica-01851	Haloarcula_vallismortis-02288	Haloferax_prahovense-03598	Haloferax_gibonsii-03485	Haloarcula_californiae-02772	Haloferax_alexandrinus-00027	Haloarcula_sinaiiensis-03950	Haloferax_sp_GUBF-3-00391	Haloferax_sp_GUBF-2-00471	Haloferax_sp_GUBF-1-00389	Haloferax_lucentense-02728	Haloferax_denitrificans-01336	Haloferax_sulfurifontis-01184	Haloferax_volcanii_DS2_DSM_3757-00010	Haloferax_volcanii-03695	Haloarcula_argentinensis-01197	Haloterrigena_salina-04159	Haloarcula_amylolytica-02851	Haloarcula_californiae-01439	Haloferax_denitrificans-00151	Haloarcula_sinaiiensis-04142	Haloarcula_sinaiiensis-00833	Haloarcula_californiae-03716	Haloarcula_marismortui-02954	Haloarcula_marismortui-01847	Haloarcula_japonica-03341	Haloarcula_sinaiiensis-02782	Haloarcula_argentinensis-02304	Haloferax_sulfurifontis-03260	Natronorubrum_tibetense-00287	Natrinema_versiforme-03915	Natronorubrum_sulfidifaciens-00827	Haloarcula_vallismortis-03098	Halococcus_saccharolyticus-02033	Haloferax_gibonsii-00297	Natronorubrum_bangense-01413	Haloarcula_vallismortis-00155	Haloarcula_argentinensis-00749	Natronomonas_pharaonis-00474	Haloarcula_amylolytica-01153	Natronomonas_pharaonis-00013	Haloterrigena_turkmenica-04845	Natronomonas_pharaonis-00091	Haloarcula_japonica-01518	Halorubrum_californiensis-02588	Haloarcula_japonica-03011	Haloarcula_marismortui-00136	Halogeometricum_borinquense-01080	Halogeometricum_borinquense_DSM_11551-03328	Haloarcula_argentinensis-03502	Haloquadratum_walsbyi-00023	Haloarcula_vallismortis-01020	Haloarcula_californiae-02315	Natrinema_versiforme-03505	Halorubrum_kocurii-02772	Halorubrum_saccharovorum-03135	Haloarcula_marismortui-01599	Haloarcula_californiae-03063	Haloarcula_sinaiiensis-03378	Haloarcula_sinaiiensis-01048	Haloarcula_californiae-02841	Halosarcina_pallida-02500	Natronorubrum_tibetense-00160	Haloarcula_marismortui-03401	Haloferax_prahovense-01290	Halorhabdus_utahensis-00326	Haloarcula_sinaiiensis-00107	Haloarcula_japonica-01226	Haloarcula_sinaiiensis-02338	Halobiforma_lacisalsi-01173	Haloarcula_vallismortis-03440	Halobacterium_R1-02542	Halobacterium_NRC1-02441	Halobacterium_NRC1-02115	Halorubrum_tebenquichense-01902	Haloarcula_amylolytica-01304	Haloarcula_marismortui-03856	Halorubrum_aidingense-01152	Halosimplex_carlsbadense-04334	Haloarcula_californiae-02432	Halorubrum_lipolyticum-00468	Haloarcula_californiae-02564	Haloarcula_vallismortis-00593	Haloarcula_argentinensis-02539	Haloarcula_sinaiiensis-03052	Haloarcula_vallismortis-00981	Haloarcula_japonica-03549	Halorubrum_kocurii-00432	Halosimplex_carlsbadense-01279	Haloarcula_amylolytica-03095	Haloarcula_marismortui-03248	Haloferax_larsenii-03261	Haloarcula_argentinensis-00902	Haloarcula_argentinensis-00266	Haloarcula_californiae-03286	Halorubrum_saccharovorum-01943	Halorubrum_aidingense-02435	Natronorubrum_tibetense-03705	Halosimplex_carlsbadense-03816	Haloarcula_amylolytica-03811	Halorubrum_litoreum-02760	Haloarcula_vallismortis-02046	Haloferax_mucosum-02655	Natrinema_altunense-00633	Haloarcula_japonica-03990	Halorubrum_arcis-01964	Natronococcus_amylolyticus-00298	Halorubrum_coriense-01341	Natronolimnobius_innermongolicus-02302	Haloarcula_argentinensis-02986	Halopiger_xanaduensis-03354	Halorubrum_californiensis-02009	Halorubrum_distributum_JCM_10118-02198	Halorubrum_distributum-02057	Halorubrum_hochstenium-02183	Haloferax_mediterranei-01489	Halobiforma_nitratireducens-03067	Haloferax_elongans-01736	Haloferax_mucosum-00013	Natronolimnobius_innermongolicus-01313	Halorubrum_terrestre-03022	Halosarcina_pallida-02670	Halorubrum_coriense-00587	Natrialba_magadii_DSM_3394-00254	Natrialba_magadii-02201	Haloferax_prahovense-03100	Halorubrum_lipolyticum-01354	Halorubrum_distributum_JCM_10118-02434	Halorubrum_litoreum-00293	Halorubrum_hochstenium-01269	Halorubrum_distributum-00263	Halorubrum_terrestre-02374	Haloferax_lucentense-02221	Haloferax_alexandrinus-00685	Haloferax_sp_GUBF-2-02776	Haloferax_gibonsii-01985	Halorubrum_arcis-02681	Haloferax_lucentense-00014	Halorhabdus_utahensis-00256	Natrialba_hulunbeirensis-01340	Halogeometricum_borinquense_DSM_11551-02824	Halogeometricum_borinquense-01466	Haloferax_mediterranei-00291	Haloferax_larsenii-02819	Haloferax_volcanii_DS2_DSM_3757-01535	Haloferax_volcanii-02277	Haloarcula_californiae-02923	Natrinema_gari-00511	Natrinema_pallidum-01029	Haloarcula_sinaiiensis-03916	Natrialba_chahannoensis-00292	Halococcus_saccharolyticus-02145	Haloterrigena_thermotolerans-00499	Natronorubrum_tibetense-01233	Haloferax_sulfurifontis-01408	Halogeometricum_borinquense_DSM_11551-00805	Halogeometricum_borinquense-00083	Halorhabdus_utahensis-02384	Haloarcula_amylolytica-04033	Haloferax_elongans-01538	Halorubrum_kocurii-00804	Haloferax_denitrificans-03066	Halorubrum_saccharovorum-02783	Haloarcula_japonica-02721	Haloquadratum_walsbyi-00131	Halorubrum_tebenquichense-00003	Halorubrum_aidingense-02745	Haloarcula_sinaiiensis-01485	Halorubrum_aidingense-03016	Haloarcula_marismortui-02574	Haloarcula_argentinensis-03213	Haloarcula_californiae-01983	Haloferax_prahovense-01674	Haloarcula_japonica-01478	Haloarcula_vallismortis-03744	Haloferax_sp_GUBF-3-00490	Haloarcula_sinaiiensis-02005	Haloferax_denitrificans-01760	Halorubrum_lipolyticum-01550	Haloferax_sulfurifontis-02614	Halobiforma_lacisalsi-00642	Haloferax_sulfurifontis-03574	Halomicrobium_mukohataei-01805	Haloferax_denitrificans-00668	Haloferax_volcanii_DS2_DSM_3757-00574	Haloferax_volcanii-02581	Halorubrum_saccharovorum-01361	Haloferax_volcanii_DS2_DSM_3757-02493	Haloferax_volcanii-00868	Haloferax_lucentense-00574	Haloarcula_californiae-04135	Haloferax_alexandrinus-01950	Haloferax_sp_GUBF-3-01116	Haloferax_sp_GUBF-2-02442	Haloferax_sp_GUBF-1-02239	Halobiforma_nitratireducens-01624	Natronobacterium_gregoryi-02529	Haloferax_prahovense-03192	Haloterrigena_thermotolerans-00587	Halomicrobium_mukohataei-01896	Halorubrum_lipolyticum-01139	Natronomonas_pharaonis-02706	Natrinema_pellirubrum-03489	Natronomonas_pharaonis-00593	Halobiforma_lacisalsi-00120	Halomicrobium_mukohataei-02949	Halorubrum_tebenquichense-01862	Haloterrigena_turkmenica-04802	Haloterrigena_salina-02532	Halorubrum_coriense-02808	Haloterrigena_thermotolerans-00276	Halorubrum_hochstenium-00663	Natronomonas_pharaonis-00255	Natronorubrum_sulfidifaciens-02356	Natrinema_pellirubrum-01669	Haloterrigena_salina-03985	Haloferax_volcanii_DS2_DSM_3757-01235	Haloferax_volcanii-03202	Haloferax_gibonsii-02811	Natrialba_magadii_DSM_3394-03981	Natrialba_magadii-03896	Haloferax_sp_GUBF-3-03360	Haloferax_sp_GUBF-2-03368	Haloferax_sp_GUBF-1-01467	Natrialba_hulunbeirensis-00929	Haloferax_alexandrinus-01321	Haloferax_lucentense-03131	Haloferax_prahovense-00776	Natrialba_chahannoensis-02721	Haloferax_sulfurifontis-02345	Haloferax_denitrificans-02225	Halorhabdus_utahensis-02463	Haloarcula_amylolytica-00324	Haloarcula_vallismortis-02119	Haloarcula_japonica-02008	Haloarcula_californiae-00058	Halorubrum_kocurii-01839	Halogeometricum_borinquense_DSM_11551-01427	Halogeometricum_borinquense-03451	Halorubrum_hochstenium-01795	Halorubrum_tebenquichense-00860	Haloarcula_vallismortis-00255	Halorubrum_terrestre-01388	Haloquadratum_walsbyi-01326	Halorubrum_distributum_JCM_10118-00011	Halorubrum_distributum-02805	Haloarcula_vallismortis-03731	Halorubrum_lipolyticum-02988	Halorubrum_lacusprofundi-02113	Halorubrum_kocurii-00060	Halorubrum_lipolyticum-02892	Halorubrum_aidingense-02607	Halorubrum_kocurii-02931	Halorubrum_saccharovorum-02268	Halorubrum_tebenquichense-01386	Halorubrum_californiensis-02496	Halorhabdus_utahensis-00495	Haloferax_larsenii-02346	Halorubrum_arcis-01588	Halorubrum_tebenquichense-01372	Natronorubrum_tibetense-00288	Halorubrum_litoreum-02076	Halorubrum_distributum_JCM_10118-00940	Halorubrum_distributum-02302	Halorubrum_terrestre-00182	Halorubrum_distributum_JCM_10118-01130	Halorubrum_distributum-01241	Halorubrum_litoreum-01912	Halorubrum_arcis-01415	Natrinema_pellirubrum-03866	Halorubrum_hochstenium-00063	Halorubrum_tebenquichense-00211	Halosarcina_pallida-02259	Haloferax_elongans-00929	Natronococcus_amylolyticus-02854	Halorubrum_kocurii-00846	Haloferax_sp_GUBF-3-01851	Haloferax_sp_GUBF-2-02572	Haloferax_sp_GUBF-1-02853	Halorubrum_californiensis-02343	Haloferax_lucentense-02439	Haloferax_prahovense-03207	Natrinema_pallidum-01450	Haloferax_alexandrinus-01718	Haloferax_alexandrinus-00469	Natronorubrum_bangense-01813	Haloferax_gibonsii-00686	Haloferax_gibonsii-03850	Haloferax_sulfurifontis-03568	Haloferax_volcanii_DS2_DSM_3757-01622	Haloferax_volcanii-02365	Haloferax_mucosum-02538	Haloferax_prahovense-00449	Haloferax_mediterranei-03026	Natrinema_versiforme-01067	Haloferax_lucentense-00143	Haloferax_volcanii_DS2_DSM_3757-01822	Haloferax_volcanii-00485	Haloferax_elongans-03109	Halorubrum_aidingense-00627	Haloferax_denitrificans-00378	Natronomonas_pharaonis-00476	Haloferax_larsenii-03395	Halorubrum_terrestre-00939	Haloarcula_californiae-03285	Haloarcula_californiae-01831	Natrialba_hulunbeirensis-00718	Natronorubrum_sulfidifaciens-02518	Natronorubrum_bangense-03112	Natrinema_gari-01509	Halorubrum_lacusprofundi-01680	Natronorubrum_tibetense-02103	Natrinema_altunense-01294	Natronococcus_amylolyticus-02882	Natrinema_versiforme-00279	Halorhabdus_utahensis-01023	Haloarcula_japonica-02502	Halalkalicoccus_jeotagli-01069	Halosimplex_carlsbadense-03610	Haloarcula_sinaiiensis-03691	Halorubrum_kocurii-01769	Natronomonas_pharaonis-00035	Halovivax_asiaticus-03040	Halorubrum_californiensis-02589	Halovivax_asiaticus-02937
Halalkalicoccus_jeotagli-00761	Halalkalicoccus_jeotgali_B3_DSM_18796-01367	Halosarcina_pallida-00929	Halogeometricum_borinquense_DSM_11551-03083	Halogeometricum_borinquense-00832	Halococcus_salifodinae-03353	Natrialba_taiwanensis-03259	Halococcus_hamelinensis-02606	Halococcus_hamelinensis-02969	Natrialba_aegyptia-02356	Haloterrigena_salina-02690	Natrinema_gari-00918	Halopiger_xanaduensis-01507	Natrinema_pallidum-00240	Natrinema_pellirubrum-02578	Haloterrigena_thermotolerans-01162	Haloarcula_japonica-04051	Halosimplex_carlsbadense-01772	Haloterrigena_turkmenica-04640	Natrialba_asiatica-01624	Halomicrobium_mukohataei-01667	Haloterrigena_limicola-02978	Natrinema_versiforme-01515	Natronolimnobius_innermongolicus-02522	Natronorubrum_bangense-01885	Haloarcula_argentinensis-03046	Natronorubrum_sulfidifaciens-02172	Natronococcus_amylolyticus-02557	Natronorubrum_tibetense-00455	Natrinema_altunense-02528	Haloarcula_vallismortis-03906	Haloferax_mucosum-02021	Haloarcula_amylolytica-03872	Haloferax_elongans-00096	Haloferax_mediterranei-00090	Haloarcula_californiae-00784	Haloarcula_sinaiiensis-01844	Haloarcula_marismortui-01087	Natronomonas_pharaonis-02055	Haloferax_larsenii-00842	Haloferax_gibonsii-03344	Haloferax_sulfurifontis-00991	Haloferax_sp_GUBF-3-00144	Haloferax_sp_GUBF-2-00646	Haloferax_sp_GUBF-1-00143	Haloferax_denitrificans-01102	Haloferax_prahovense-03860	Haloferax_volcanii_DS2_DSM_3757-00255	Haloferax_volcanii-03824	Halorubrum_coriense-02296	Haloferax_lucentense-02925	Haloferax_alexandrinus-00225	Natronococcus_jeotagli-03169	Halorubrum_tebenquichense-01743	Halorubrum_hochstenium-00608	Halorubrum_lacusprofundi-00215	Haloquadratum_walsbyi-02326	Halorubrum_aidingense-03030	Halorubrum_kocurii-02769	Haloarcula_marismortui-00261	Haloarcula_sinaiiensis-03253	Haloarcula_californiae-03995	Haloarcula_vallismortis-02488	Haloarcula_argentinensis-00043	Haloarcula_japonica-00660	Haloarcula_amylolytica-02429	Natrialba_asiatica-03417	Haloferax_mucosum-02519	Haloferax_elongans-03087	Halalkalicoccus_jeotagli-01705	Halosarcina_pallida-02687	Haloferax_mucosum-01019	Halorubrum_aidingense-00163	Haloferax_elongans-03511	Halorhabdus_utahensis-02001	Halococcus_thailandensis-02170	Halosimplex_carlsbadense-01051	Haloferax_larsenii-03570	Halococcus_saccharolyticus-01784	Haloferax_larsenii-00420	Haloferax_mediterranei-03650	Halorubrum_tebenquichense-01773	Halogeometricum_borinquense_DSM_11551-02854	Halogeometricum_borinquense-01497	Haloferax_elongans-02906	Halobiforma_lacisalsi-03783	Natronolimnobius_innermongolicus-02363	Haloferax_denitrificans-00209	Haloferax_larsenii-01139	Halobiforma_lacisalsi-01522	Haloferax_volcanii_DS2_DSM_3757-00521	Haloferax_volcanii-02528	Haloferax_mucosum-00397	Haloferax_prahovense-00268	Halococcus_morrhuae-01845	Halococcus_thailandensis-02321	Halococcus_morrhuae-02640	Haloferax_larsenii-00597	Haloferax_elongans-02558	Halorubrum_lipolyticum-00766	Halorubrum_saccharovorum-03052	Haloferax_mediterranei-03047	Halorubrum_distributum_JCM_10118-02950	Halorubrum_distributum-01642	Haloarcula_vallismortis-00831	Haloferax_volcanii-02344	Halorubrum_litoreum-00702	Haloferax_denitrificans-00361	Haloferax_sulfurifontis-03313	Haloferax_mediterranei-03203	Haloferax_mediterranei-03044	Halorubrum_terrestre-02676	Halorubrum_arcis-02318	Halorubrum_lacusprofundi-02241	Natronobacterium_gregoryi-01983	Halorubrum_hochstenium-01830	Halogeometricum_borinquense_DSM_11551-00833	Halogeometricum_borinquense-00111	Haloferax_gibonsii-00519	Halorubrum_coriense-03176	Halobiforma_nitratireducens-01854	Natrialba_aegyptia-01156	Halorubrum_coriense-01961	Haloferax_alexandrinus-00634	Haloferax_gibonsii-00666	Halovivax_asiaticus-01150	Haloferax_lucentense-02273	Natrialba_asiatica-00820	Natrialba_taiwanensis-02816	Haloferax_prahovense-00431	Haloferax_elongans-03090	Haloferax_sp_GUBF-2-02729	Halococcus_hamelinensis-02601	Haloferax_mucosum-02520	Haloferax_lucentense-02417	Halorubrum_californiensis-00897	Halorubrum_litoreum-00329	Haloferax_larsenii-00417	Halococcus_saccharolyticus-01963	Natrialba_asiatica-02932	Natronococcus_jeotagli-01154	Halopiger_xanaduensis-00377	Halorubrum_aidingense-00849	Halorubrum_californiensis-00053	Haloferax_prahovense-03270	Haloterrigena_turkmenica-03476	Haloterrigena_limicola-02857	Haloferax_gibonsii-03787	Haloterrigena_turkmenica-03282	Halorubrum_aidingense-00512	Natronolimnobius_innermongolicus-00882	Haloterrigena_turkmenica-03627	Halorubrum_californiensis-01632	Natronorubrum_bangense-03065	Halorubrum_kocurii-01330	Natrialba_chahannoensis-01447	Haloferax_sp_GUBF-3-02623	Haloferax_sp_GUBF-2-00184	Haloferax_sp_GUBF-1-03406	Haloferax_sulfurifontis-02604	Natronococcus_amylolyticus-01726	Haloferax_sulfurifontis-03502	Haloferax_denitrificans-00595	Haloterrigena_limicola-02427	Natronobacterium_gregoryi-02267	Haloferax_elongans-00510	Haloferax_prahovense-01011	Haloferax_gibonsii-03036	Haloterrigena_salina-04301	Halosarcina_pallida-03113	Halalkalicoccus_jeotgali_B3_DSM_18796-03065	Halalkalicoccus_jeotagli-03117	Haloterrigena_turkmenica-04243	Haloferax_alexandrinus-01781	Halorubrum_terrestre-02432	Halorubrum_distributum_JCM_10118-02470	Halorubrum_distributum-00299	Halorubrum_lacusprofundi-02831	Natrialba_hulunbeirensis-00731	Haloferax_lucentense-00080	Halorubrum_tebenquichense-01242	Haloterrigena_salina-03165	Halorubrum_arcis-02717	Halorubrum_saccharovorum-02530	Halorubrum_kocurii-01175	Halorubrum_lipolyticum-00145	Natronorubrum_tibetense-03468	Natronorubrum_tibetense-00744	Haloarcula_argentinensis-02687	Haloferax_mediterranei-00837	Natronorubrum_sulfidifaciens-02469	Haloferax_denitrificans-00362	Haloterrigena_thermotolerans-03430	Natrinema_versiforme-01283	Halorubrum_terrestre-00049	Haloquadratum_walsbyi-01982	Natrinema_versiforme-02230	Natrinema_altunense-00805	Haloarcula_argentinensis-00021	Haloferax_prahovense-00432	Halorubrum_litoreum-01811	Halorubrum_distributum_JCM_10118-02092	Halorubrum_distributum-00143	Haloarcula_californiae-04017	Haloferax_alexandrinus-00489	Halorubrum_arcis-00917	Haloarcula_marismortui-00239	Natrialba_aegyptia-03564	Haloarcula_sinaiiensis-03275	Haloarcula_marismortui-01545	Haloferax_gibonsii-00667	Haloarcula_vallismortis-02468	Natrinema_pallidum-01999	Haloarcula_sinaiiensis-01197	Halopiger_xanaduensis-02702	Halococcus_salifodinae-01286	Natrinema_gari-00183	Haloarcula_amylolytica-03528	Haloferax_mediterranei-02732	Haloferax_larsenii-01895	Haloferax_lucentense-02418	Haloferax_sulfurifontis-02602	Natrialba_taiwanensis-04275	Natrialba_magadii_DSM_3394-02229	Natrialba_magadii-00377	Haloarcula_amylolytica-02407	Natrinema_altunense-02275	Haloarcula_japonica-00682	Natrinema_pallidum-00536	Haloarcula_californiae-00586	Natronomonas_pharaonis-01475	Haloferax_sulfurifontis-01536	Haloferax_volcanii_DS2_DSM_3757-01602	Haloferax_volcanii-02345	Haloferax_sp_GUBF-3-03136	Haloferax_sp_GUBF-2-03143	Haloferax_sp_GUBF-1-01244	Haloterrigena_thermotolerans-01413	Natronorubrum_tibetense-01330	Haloterrigena_turkmenica-01246	Halorubrum_lacusprofundi-02636	Haloferax_prahovense-00919	Halorubrum_hochstenium-01901	Haloferax_denitrificans-02516	Haloterrigena_thermotolerans-01242	Haloferax_gibonsii-02356	Natrinema_pellirubrum-03966	Haloferax_lucentense-03384	Haloferax_alexandrinus-01101	Haloferax_sp_GUBF-1-02872	Halorubrum_tebenquichense-00315	Haloferax_prahovense-01510	Natrinema_pellirubrum-02650	Natronococcus_amylolyticus-01858	Haloferax_volcanii_DS2_DSM_3757-00969	Haloferax_volcanii-02981	Halobacterium_R1-01250	Halobacterium_NRC1-01247	Haloterrigena_salina-04090	Natronococcus_jeotagli-00473	Natronococcus_amylolyticus-04412	Halorubrum_lipolyticum-02753	Natrinema_gari-01276	Haloferax_denitrificans-01613	Haloferax_sp_GUBF-3-01870	Haloferax_sp_GUBF-2-02591	Natronorubrum_tibetense-04250	Natronorubrum_bangense-03275	Halogeometricum_borinquense_DSM_11551-03120	Halogeometricum_borinquense-00870	Halorubrum_hochstenium-01515	Haloferax_gibonsii-02948	Haloferax_sulfurifontis-03114	Natronorubrum_sulfidifaciens-02690	Natrinema_pellirubrum-02797	Haloferax_mucosum-01782	Halosarcina_pallida-00699	Haloferax_elongans-01587	Halovivax_asiaticus-00841	Natronomonas_pharaonis-01691	Natronococcus_amylolyticus-02155	Natronolimnobius_innermongolicus-02826	Natronorubrum_bangense-01146	Haloferax_mucosum-00680	Halovivax_asiaticus-01903	Haloferax_larsenii-02609	Haloterrigena_thermotolerans-02880	Natronococcus_amylolyticus-00947	Haloarcula_vallismortis-02523	Halosarcina_pallida-02025	Natronorubrum_bangense-01599	Haloferax_sulfurifontis-02501	Haloferax_denitrificans-02371	Natronorubrum_sulfidifaciens-01912	Haloarcula_amylolytica-02471	Halobacterium_NRC1-01037	Haloterrigena_salina-03942	Halobacterium_R1-01042	Natronococcus_jeotagli-01780	Haloarcula_marismortui-00297	Haloarcula_sinaiiensis-03554	Haloarcula_argentinensis-00078	Natrinema_gari-02738	Halosarcina_pallida-03835	Natrinema_versiforme-01428	Halorubrum_lipolyticum-01410	Halorubrum_hochstenium-02496	Halobacterium_NRC1-02292	Halogeometricum_borinquense_DSM_11551-00188	Halogeometricum_borinquense-03012	Halorubrum_coriense-01350	Halorubrum_californiensis-02940	Halobacterium_R1-02388	Halorubrum_aidingense-02866	Natrinema_pallidum-00165	Halorubrum_tebenquichense-00929	Halomicrobium_mukohataei-02483	Haloferax_sp_GUBF-3-03218	Haloferax_sp_GUBF-2-03226	Haloferax_sp_GUBF-1-01327	Haloferax_lucentense-03272	Haloferax_alexandrinus-01181	Halorubrum_kocurii-03259	Halorubrum_litoreum-02621	Halorubrum_distributum_JCM_10118-01288	Halorubrum_distributum-02189	Halorubrum_arcis-01804	Halorubrum_terrestre-03167	Haloarcula_japonica-00612	Haloarcula_californiae-03959	Natrialba_magadii_DSM_3394-00409	Natrialba_magadii-02044	Natrialba_chahannoensis-02889	Natrialba_hulunbeirensis-01181	Halococcus_hamelinensis-00278	Halorubrum_kocurii-03032	Halobiforma_nitratireducens-01165	Haloferax_volcanii_DS2_DSM_3757-01884	Haloferax_volcanii-00547	Haloferax_sp_GUBF-3-00442
Halalkalicoccus_jeotagli-00089	Halalkalicoccus_jeotgali_B3_DSM_18796-02023	Natronococcus_jeotagli-02332	Haloterrigena_turkmenica-00633	Halorubrum_saccharovorum-03195	Halosarcina_pallida-01274	Halovivax_asiaticus-00011	Natrialba_chahannoensis-00964	Haloterrigena_limicola-00254	Natronorubrum_bangense-02472	Natronomonas_pharaonis-01470	Halalkalicoccus_jeotgali_B3_DSM_18796-03107	Halalkalicoccus_jeotagli-03158	Haloterrigena_turkmenica-00292	Natrinema_pellirubrum-03228	Haloterrigena_turkmenica-00654	Halorubrum_saccharovorum-03166	Halalkalicoccus_jeotgali_B3_DSM_18796-02006	Halalkalicoccus_jeotagli-00106	Haloferax_larsenii-03459	Natronococcus_amylolyticus-03205	Halogeometricum_borinquense_DSM_11551-03773	Halogeometricum_borinquense-03773	Haloferax_elongans-03401	Natrialba_asiatica-02313	Haloferax_prahovense-03176	Natronobacterium_gregoryi-02324	Natrialba_aegyptia-00506	Haloferax_sp_GUBF-3-02712	Haloferax_sp_GUBF-2-00274	Haloferax_sp_GUBF-1-03315	Natronorubrum_bangense-02215	Natrialba_magadii_DSM_3394-01335	Natrialba_magadii-03072	Haloferax_mediterranei-03585	Natrialba_taiwanensis-02262	Haloferax_lucentense-01896	Haloferax_alexandrinus-01695	Haloferax_volcanii_DS2_DSM_3757-01798	Haloferax_volcanii-00461	Haloarcula_sinaiiensis-03813	Haloarcula_marismortui-00817	Haloferax_mucosum-00599	Natrialba_hulunbeirensis-01655	Haloterrigena_thermotolerans-00980	Haloarcula_californiae-01289	Haloarcula_amylolytica-01796	Natronorubrum_sulfidifaciens-03492	Haloarcula_argentinensis-03991	Natronococcus_amylolyticus-03677	Halobiforma_nitratireducens-03316	Natrinema_versiforme-00486	Natronococcus_jeotagli-02309	Haloarcula_japonica-00070	Halobiforma_lacisalsi-02457	Halobiforma_lacisalsi-01583	Natronolimnobius_innermongolicus-00151	Haloarcula_vallismortis-02586	Halococcus_hamelinensis-01981	Natronorubrum_tibetense-04119	Natronococcus_jeotagli-01067	Halovivax_asiaticus-02499	Haloterrigena_salina-01338	Haloquadratum_walsbyi-01605	Natronorubrum_bangense-01199	Haloterrigena_turkmenica-00111	Halococcus_morrhuae-01551	Haloterrigena_limicola-03493	Natronococcus_amylolyticus-01035	Halococcus_morrhuae-01978	Halogeometricum_borinquense_DSM_11551-00477	Halogeometricum_borinquense-01822	Haloferax_elongans-01836	Natronorubrum_tibetense-02845	Halococcus_hamelinensis-01114	Halococcus_salifodinae-04020	Natronomonas_pharaonis-01868	Haloferax_mediterranei-01386	Haloferax_denitrificans-02600	Haloferax_gibonsii-01102	Halobacterium_R1-00325	Halobacterium_NRC1-00326	Haloterrigena_turkmenica-02722	Halococcus_thailandensis-02476	Natronococcus_jeotagli-02409	Haloferax_prahovense-02775	Haloterrigena_salina-03621	Natronolimnobius_innermongolicus-03375	Haloferax_sulfurifontis-00710	Halococcus_thailandensis-03134	Halorubrum_arcis-02951	Natronococcus_jeotagli-02313	Halorubrum_terrestre-00668	Natrinema_pellirubrum-00453	Natronococcus_amylolyticus-03174	Haloferax_lucentense-01248	Haloferax_alexandrinus-02620	Halorubrum_distributum_JCM_10118-00845	Halorubrum_distributum-02601	Halorhabdus_utahensis-00288	Halorubrum_litoreum-02175	Natrinema_versiforme-03241	Halalkalicoccus_jeotgali_B3_DSM_18796-00886	Halalkalicoccus_jeotagli-03535	Natronococcus_amylolyticus-03590	Haloterrigena_thermotolerans-01598	Haloferax_sp_GUBF-1-00926	Halobiforma_nitratireducens-02190	Natrinema_gari-02753	Halosarcina_pallida-04033	Haloterrigena_thermotolerans-01777	Haloferax_sp_GUBF-3-02013	Haloferax_sp_GUBF-2-01390	Haloterrigena_salina-01188	Natronolimnobius_innermongolicus-03399	Halorubrum_hochstenium-00088	Natrialba_asiatica-04181	Natrinema_pellirubrum-00613	Haloterrigena_turkmenica-03802	Haloferax_volcanii-01951	Haloferax_volcanii_DS2_DSM_3757-02976	Natrinema_altunense-02117	Natrialba_magadii_DSM_3394-03475	Natrialba_magadii-00981	Halorubrum_californiensis-02236	Natrinema_pallidum-01822	Haloterrigena_turkmenica-00651	Natronorubrum_sulfidifaciens-01473	Halococcus_saccharolyticus-00067	Halorubrum_saccharovorum-03171	Halorubrum_lacusprofundi-01875	Haloferax_mucosum-00358	Halorubrum_tebenquichense-01351	Natrialba_hulunbeirensis-03831	Halorubrum_saccharovorum-00519	Natronorubrum_tibetense-03684	Halalkalicoccus_jeotgali_B3_DSM_18796-02008	Halalkalicoccus_jeotagli-00104	Halorubrum_coriense-02713	Natrialba_chahannoensis-04073	Haloferax_larsenii-02923	Halorubrum_saccharovorum-03177	Halorubrum_aidingense-02680	Natronolimnobius_innermongolicus-03337	Haloterrigena_thermotolerans-03406	Natrinema_pellirubrum-01581	Natronococcus_amylolyticus-02002	Haloferax_denitrificans-00729	Haloferax_sulfurifontis-03620	Natronorubrum_bangense-02785	Natronorubrum_sulfidifaciens-01739	Haloferax_mediterranei-03562	Halorubrum_kocurii-00250	Haloarcula_vallismortis-00208	Natrinema_versiforme-02057	Haloferax_mucosum-00576	Natronolimnobius_innermongolicus-00290	Haloterrigena_turkmenica-00627	Haloarcula_argentinensis-01246	Natronorubrum_tibetense-04436	Haloarcula_californiae-01487	Haloferax_elongans-03378	Natronococcus_jeotagli-02891	Haloarcula_japonica-01704	Haloferax_larsenii-03435	Haloarcula_argentinensis-02319	Haloarcula_amylolytica-01648	Natronococcus_jeotagli-02339	Haloarcula_sinaiiensis-00848	Natronomonas_pharaonis-00177	Haloarcula_californiae-03731	Haloarcula_marismortui-01832	Haloarcula_marismortui-02895	Natrialba_magadii-00984	Haloterrigena_turkmenica-03091	Natrialba_hulunbeirensis-03828	Haloarcula_sinaiiensis-02728	Natronolimnobius_innermongolicus-03432	Natrialba_magadii_DSM_3394-03478	Halorubrum_lipolyticum-03166	Halogeometricum_borinquense_DSM_11551-03755	Halogeometricum_borinquense-03755	Haloferax_gibonsii-01025	Haloarcula_amylolytica-02866	Haloarcula_japonica-03356	Natronorubrum_tibetense-03891	Haloferax_prahovense-02838	Haloferax_sp_GUBF-3-02734	Haloferax_sp_GUBF-2-00296	Haloferax_sp_GUBF-1-03293	Haloferax_lucentense-01917	Haloferax_alexandrinus-01674	Natronococcus_amylolyticus-03665	Natrialba_chahannoensis-03208	Haloferax_sp_GUBF-3-01523	Haloferax_sp_GUBF-2-01325	Haloferax_sp_GUBF-1-00991	Natronolimnobius_innermongolicus-03342	Natronorubrum_tibetense-00144	Haloterrigena_limicola-02581	Natrialba_chahannoensis-04071	Halobiforma_lacisalsi-01465	Natronolimnobius_innermongolicus-03226	Haloarcula_vallismortis-03083	Natronolimnobius_innermongolicus-03531	Natrinema_gari-01101	Haloterrigena_limicola-00272	Haloferax_volcanii_DS2_DSM_3757-01778	Haloferax_volcanii-00441	Natronolimnobius_innermongolicus-04208	Haloferax_prahovense-03159	Halobiforma_nitratireducens-01923	Haloferax_volcanii_DS2_DSM_3757-02182	Haloferax_volcanii-02024	Haloferax_lucentense-01189	Haloferax_alexandrinus-02560	Natrinema_pallidum-00090	Halobiforma_lacisalsi-01610	Haloterrigena_salina-04502	Halosarcina_pallida-00677	Natrialba_asiatica-04168	Natronococcus_amylolyticus-03043	Natronococcus_jeotagli-04280	Haloterrigena_thermotolerans-03070	Natrialba_aegyptia-02670	Haloferax_gibonsii-03897	Haloterrigena_limicola-01577	Natronorubrum_bangense-01438	Natrialba_taiwanensis-01072	Natrialba_taiwanensis-00462	Natrialba_aegyptia-01452	Natrialba_magadii_DSM_3394-00792	Natrialba_magadii-03643	Natronorubrum_tibetense-02088	Natrinema_altunense-03477	Natrialba_asiatica-01207	Natrinema_pellirubrum-00900	Haloferax_sulfurifontis-00626	Haloferax_mediterranei-01322	Natrialba_asiatica-03233	Natrinema_altunense-00510	Haloterrigena_limicola-02583	Halococcus_thailandensis-02450	Haloterrigena_turkmenica-00275	Natrinema_gari-00645	Natrialba_hulunbeirensis-02772	Natronorubrum_sulfidifaciens-03455	Halalkalicoccus_jeotgali_B3_DSM_18796-00899	Halalkalicoccus_jeotagli-03522	Natronorubrum_bangense-01201	Natrialba_chahannoensis-01848	Natrinema_pallidum-00895	Natronomonas_pharaonis-01623	Natronobacterium_gregoryi-01588	Natrialba_hulunbeirensis-03589	Natronomonas_pharaonis-00899	Halosarcina_pallida-01275	Haloterrigena_limicola-00754	Halococcus_morrhuae-01950	Haloarcula_argentinensis-04008	Halovivax_asiaticus-00251	Haloferax_denitrificans-02675	Halococcus_morrhuae-00090	Natronorubrum_bangense-02174	Haloarcula_californiae-01305	Haloarcula_sinaiiensis-03829	Halogeometricum_borinquense_DSM_11551-00399	Halogeometricum_borinquense-01747	Halalkalicoccus_jeotgali_B3_DSM_18796-02732	Halalkalicoccus_jeotagli-01919	Natronorubrum_sulfidifaciens-00447	Haloarcula_marismortui-00833	Natrinema_pellirubrum-02262	Natrialba_asiatica-01408	Natronolimnobius_innermongolicus-03349	Haloterrigena_limicola-02840	Natronorubrum_tibetense-01385	Natronolimnobius_innermongolicus-04458	Haloterrigena_thermotolerans-03047	Natrialba_magadii_DSM_3394-03697	Natrialba_magadii-01203	Natrinema_pellirubrum-01673	Haloterrigena_thermotolerans-03455	Natronobacterium_gregoryi-02298	Natronolimnobius_innermongolicus-03381	Natronococcus_jeotagli-02314	Halobiforma_nitratireducens-03335	Halomicrobium_mukohataei-02671	Halalkalicoccus_jeotagli-00103	Halalkalicoccus_jeotgali_B3_DSM_18796-02009	Haloterrigena_turkmenica-00650	Halorubrum_saccharovorum-03178	Halovivax_asiaticus-02268	Natronobacterium_gregoryi-01834	Halosarcina_pallida-03950	Halorhabdus_utahensis-02847	Haloarcula_vallismortis-02602	Halococcus_thailandensis-03395	Haloarcula_japonica-00055	Haloferax_mucosum-00284	Haloferax_larsenii-02998	Haloferax_elongans-01911	Halosarcina_pallida-01499	Natronolimnobius_innermongolicus-03837	Haloferax_gibonsii-03876	Haloterrigena_thermotolerans-03218	Natronolimnobius_innermongolicus-01270	Haloterrigena_turkmenica-03040	Natrialba_taiwanensis-03074	Natrinema_pellirubrum-01044	Natronococcus_amylolyticus-03172	Halalkalicoccus_jeotgali_B3_DSM_18796-02334	Halalkalicoccus_jeotagli-02319	Halococcus_hamelinensis-01119	Natrinema_pallidum-01015	Haloterrigena_salina-00678	Natrinema_altunense-00617	Natrialba_magadii-03275	Halococcus_thailandensis-03307	Natrialba_magadii_DSM_3394-00908	Halococcus_morrhuae-02063	Natrinema_gari-00525	Natrialba_hulunbeirensis-02390	Natronorubrum_sulfidifaciens-01707	Halococcus_saccharolyticus-00012	Halococcus_salifodinae-00079	Natronorubrum_tibetense-04487	Halosarcina_pallida-01518	Natronolimnobius_innermongolicus-03555	Natronorubrum_tibetense-00008	Halosimplex_carlsbadense-01773	Natrialba_aegyptia-04134	Halosarcina_pallida-01877	Haloarcula_amylolytica-01781	Natronolimnobius_innermongolicus-03332
Halococcus_thailandensis-02673	Halococcus_morrhuae-01047	Halococcus_hamelinensis-01532	Halorubrum_lipolyticum-02925	Halococcus_saccharolyticus-01655	Haloarcula_marismortui-03769	Halogeometricum_borinquense_DSM_11551-03834	Halogeometricum_borinquense-03832	Haloarcula_sinaiiensis-00471	Halosarcina_pallida-02255	Halorubrum_saccharovorum-02286	Haloarcula_vallismortis-01552	Halococcus_salifodinae-02276	Haloarcula_argentinensis-00375	Haloarcula_californiae-00467	Halosimplex_carlsbadense-04242	Halalkalicoccus_jeotagli-01614	Natronococcus_jeotagli-02063	Halorubrum_distributum_JCM_10118-00967	Halorubrum_arcis-01563	Halorubrum_tebenquichense-01261	Halalkalicoccus_jeotgali_B3_DSM_18796-00605	Halalkalicoccus_jeotagli-01800	Halorubrum_litoreum-02051	Halorubrum_terrestre-00965	Haloterrigena_turkmenica-01828	Haloferax_lucentense-02672	Natronolimnobius_innermongolicus-00809	Haloferax_alexandrinus-01357	Halorubrum_distributum-02276	Haloferax_sp_GUBF-3-03396	Haloferax_sp_GUBF-2-03404	Haloferax_sp_GUBF-1-01502	Halorubrum_hochstenium-01763	Haloferax_sulfurifontis-01765	Halorubrum_lacusprofundi-02085	Haloferax_denitrificans-02187	Haloferax_denitrificans-03564	Haloferax_prahovense-02321	Haloferax_gibonsii-00100	Halopiger_xanaduensis-01118	Haloferax_volcanii_DS2_DSM_3757-01272	Haloferax_volcanii-03239	Haloferax_mediterranei-01897	Natronolimnobius_innermongolicus-03486	Haloterrigena_salina-03480	Haloferax_larsenii-00182	Halorubrum_californiensis-02474	Natronococcus_amylolyticus-03973	Haloferax_gibonsii-02772	Halopiger_xanaduensis-01654	Haloterrigena_salina-01897	Haloferax_prahovense-00740	Halorubrum_aidingense-02761	Halorubrum_kocurii-02907	Haloferax_elongans-02260	Haloterrigena_salina-01099	Haloferax_larsenii-01448	Haloterrigena_thermotolerans-01741	Natronococcus_jeotagli-02732	Natrinema_versiforme-02699	Haloferax_mucosum-03016	Natronorubrum_tibetense-03047	Natronorubrum_sulfidifaciens-01223	Haloterrigena_limicola-01205	Haloterrigena_turkmenica-02594	Haloferax_volcanii_DS2_DSM_3757-03421	Haloferax_volcanii-01520	Haloferax_elongans-01347	Haloterrigena_turkmenica-03943	Haloferax_mucosum-02202	Halomicrobium_mukohataei-02841	Natrinema_pellirubrum-00489	Halomicrobium_mukohataei-00429	Halopiger_xanaduensis-01957	Halorubrum_lipolyticum-02651	Natronorubrum_tibetense-02908	Haloferax_sp_GUBF-3-02441	Haloferax_sp_GUBF-2-01816	Haloferax_sp_GUBF-1-00496	Natrialba_chahannoensis-03496	Natrinema_gari-00370	Haloferax_lucentense-01685	Halorubrum_hochstenium-02815	Natronorubrum_bangense-03797	Haloferax_sulfurifontis-02307	Halorubrum_tebenquichense-00921	Natronococcus_amylolyticus-03299	Haloarcula_amylolytica-00009	Haloarcula_vallismortis-00286	Halovivax_asiaticus-00414	Haloarcula_argentinensis-01314	Halococcus_salifodinae-02077	Haloferax_alexandrinus-03096	Haloarcula_japonica-01768	Haloferax_mediterranei-01848	Haloferax_elongans-01400	Haloarcula_argentinensis-02656	Halorubrum_distributum_JCM_10118-00315	Halorubrum_distributum-01359	Natrinema_pallidum-02330	Halobiforma_nitratireducens-00793	Halorhabdus_utahensis-01521	Haloarcula_californiae-01559	Haloarcula_marismortui-02826	Haloterrigena_thermotolerans-01068	Natrialba_hulunbeirensis-02266	Haloarcula_marismortui-01514	Halobiforma_lacisalsi-03094	Natrinema_altunense-00029	Natrialba_asiatica-03699	Natrialba_magadii_DSM_3394-01952	Natrialba_magadii-02458	Haloterrigena_thermotolerans-01715	Natrinema_gari-02892	Haloarcula_sinaiiensis-02649	Natronobacterium_gregoryi-03295	Halorubrum_arcis-00564	Halococcus_saccharolyticus-01531	Halorubrum_litoreum-01101	Haloarcula_sinaiiensis-01166	Haloterrigena_limicola-01775	Natrinema_pellirubrum-01372	Haloferax_larsenii-00233	Halosarcina_pallida-01748	Natrinema_pellirubrum-00503	Halosarcina_pallida-02121	Halorhabdus_utahensis-02547	Halovivax_asiaticus-02486	Natrialba_aegyptia-01923	Halosimplex_carlsbadense-01882	Halococcus_saccharolyticus-02443	Natronococcus_jeotagli-00479	Halorubrum_lacusprofundi-02305	Halosarcina_pallida-03840	Haloarcula_vallismortis-00860	Natrialba_chahannoensis-01738	Halomicrobium_mukohataei-01618	Natrialba_hulunbeirensis-02669	Haloarcula_californiae-00555	Natrialba_asiatica-03387	Natrialba_aegyptia-04427	Natronomonas_pharaonis-01554	Natronolimnobius_innermongolicus-03503	Haloarcula_amylolytica-03498	Halorubrum_lipolyticum-01532	Halorubrum_coriense-02831	Haloterrigena_limicola-01375	Natrialba_magadii_DSM_3394-01120	Natrialba_magadii-03528	Natrialba_aegyptia-01610	Natrinema_versiforme-03036	Natrialba_taiwanensis-00943	Halorubrum_lacusprofundi-03155	Haloferax_gibonsii-01509	Halogeometricum_borinquense_DSM_11551-02402	Halogeometricum_borinquense-01961	Halorubrum_terrestre-02973	Halorubrum_californiensis-02885	Natronorubrum_tibetense-03027	Halogeometricum_borinquense_DSM_11551-02210	Halogeometricum_borinquense-02154	Halorubrum_litoreum-02807	Halalkalicoccus_jeotgali_B3_DSM_18796-03498	Halalkalicoccus_jeotagli-02688	Natronococcus_amylolyticus-02096	Natrialba_taiwanensis-00140	Halorubrum_tebenquichense-02698	Halorubrum_coriense-02203	Natronolimnobius_innermongolicus-01224	Natrialba_asiatica-02046	Natronorubrum_bangense-03961	Halococcus_salifodinae-02415	Haloarcula_japonica-03668	Haloterrigena_salina-01908	Halorubrum_kocurii-01406	Halalkalicoccus_jeotgali_B3_DSM_18796-02291	Halalkalicoccus_jeotagli-02363	Haloterrigena_turkmenica-02975	Halorubrum_terrestre-01072	Halovivax_asiaticus-01952	Halorhabdus_utahensis-02844	Halopiger_xanaduensis-00561	Natrinema_altunense-00012	Haloarcula_argentinensis-02232	Haloterrigena_turkmenica-01811	Haloterrigena_salina-00616	Halomicrobium_mukohataei-03214	Haloferax_prahovense-02379	Natronobacterium_gregoryi-02948	Haloferax_sp_GUBF-1-00549	Halosarcina_pallida-04176	Haloferax_sp_GUBF-3-02390	Haloferax_sp_GUBF-2-01765	Natrinema_altunense-00028	Natronococcus_jeotagli-01752	Halorubrum_lipolyticum-01884	Natrinema_versiforme-01617	Haloarcula_marismortui-01919	Halorubrum_californiensis-01172	Haloferax_sp_GUBF-3-00015	Haloferax_sp_GUBF-1-00015	Haloarcula_californiae-03644	Halococcus_hamelinensis-02605	Haloarcula_sinaiiensis-00757	Halosimplex_carlsbadense-03375	Halorubrum_kocurii-00529	Haloarcula_amylolytica-02783	Halorubrum_hochstenium-01074	Haloarcula_japonica-03263	Haloarcula_vallismortis-03169	Halorubrum_saccharovorum-02589	Halobiforma_lacisalsi-02074	Natrinema_gari-02856	Halorubrum_distributum_JCM_10118-02246	Haloferax_sp_GUBF-2-00519	Natrinema_versiforme-01991	Halorhabdus_utahensis-01413	Natronococcus_amylolyticus-04403	Natrialba_taiwanensis-00615	Halovivax_asiaticus-01230	Haloferax_volcanii_DS2_DSM_3757-03371	Haloferax_volcanii-01570	Halorubrum_coriense-01169	Haloferax_alexandrinus-03042	Haloferax_denitrificans-03510	Haloferax_gibonsii-01262	Natrinema_gari-02891	Haloferax_lucentense-01632	Natrialba_taiwanensis-01637	Halopiger_xanaduensis-02128	Halosimplex_carlsbadense-00172	Halosarcina_pallida-01209	Halorubrum_distributum-02008	Halorubrum_saccharovorum-00206	Halococcus_morrhuae-02644	Haloferax_prahovense-02618	Halosimplex_carlsbadense-01294	Halorubrum_kocurii-02524	Natronorubrum_sulfidifaciens-01669	Natrinema_pallidum-02329	Halobacterium_R1-00771	Halobacterium_NRC1-00768	Halococcus_thailandensis-02174	Halococcus_salifodinae-00240	Halorhabdus_utahensis-02962	Halorubrum_aidingense-02138	Haloferax_sulfurifontis-01709	Halorhabdus_utahensis-02672	Halorubrum_lacusprofundi-01645	Haloferax_mucosum-02963	Halococcus_hamelinensis-01511	Haloferax_mediterranei-01607	Halorubrum_hochstenium-02132	Haloferax_denitrificans-00801	Halorubrum_coriense-03292	Halorubrum_tebenquichense-00656	Natrinema_pallidum-02313	Haloferax_lucentense-01406	Haloferax_alexandrinus-02781	Haloferax_mucosum-02728	Halococcus_salifodinae-02843	Halococcus_hamelinensis-00882	Haloferax_sp_GUBF-3-02165	Haloferax_sp_GUBF-2-01542	Haloferax_sp_GUBF-1-00774	Haloterrigena_thermotolerans-03172	Haloferax_sulfurifontis-00396	Haloferax_denitrificans-00764	Halococcus_hamelinensis-02291	Haloferax_denitrificans-00767	Halosimplex_carlsbadense-02853	Natrinema_pellirubrum-01003	Haloferax_elongans-01661	Haloferax_volcanii_DS2_DSM_3757-03128	Haloferax_volcanii-01800	Halobacterium_R1-01251	Halobacterium_NRC1-01248	Halococcus_saccharolyticus-01606	Haloferax_larsenii-02684	Haloferax_larsenii-03418	Halosimplex_carlsbadense-02888	Halococcus_thailandensis-02348	Haloterrigena_turkmenica-01032	Haloferax_sulfurifontis-01539	Haloferax_elongans-03358	Halopiger_xanaduensis-01786	Haloferax_gibonsii-03033	Haloferax_mucosum-01316	Natronorubrum_tibetense-04542	Haloferax_lucentense-03381	Haloferax_alexandrinus-01104	Haloferax_elongans-02555	Halorubrum_arcis-01124	Halorubrum_terrestre-01548	Halorubrum_distributum_JCM_10118-01784	Halorubrum_distributum-00744	Halorubrum_litoreum-01534	Halosarcina_pallida-03830	Haloferax_volcanii_DS2_DSM_3757-00973	Haloferax_volcanii-02985	Haloferax_sp_GUBF-3-03139	Haloferax_sp_GUBF-2-03146	Haloferax_sp_GUBF-1-01247	Haloferax_denitrificans-02519	Halorubrum_hochstenium-00808	Haloferax_mediterranei-00840	Haloferax_larsenii-01142	Halorubrum_tebenquichense-02452	Haloferax_mucosum-00677	Halococcus_morrhuae-01867	Halogeometricum_borinquense_DSM_11551-03126	Halogeometricum_borinquense-00876	Haloferax_prahovense-03767	Haloferax_volcanii_DS2_DSM_3757-00159	Haloferax_volcanii-03920	Haloferax_alexandrinus-00174	Haloferax_lucentense-02875	Haloferax_denitrificans-01185	Halorubrum_aidingense-01802	Haloferax_sulfurifontis-01039	Haloferax_sp_GUBF-3-00245	Halorubrum_lacusprofundi-01124	Natrinema_altunense-00298	Natrinema_pallidum-03693	Halorubrum_kocurii-02026	Halorubrum_saccharovorum-01036	Halorubrum_lipolyticum-02316	Halorubrum_californiensis-02054	Halorubrum_coriense-00526	Halomicrobium_mukohataei-01310	Halorubrum_arcis-02014	Halorubrum_saccharovorum-01835	Halosarcina_pallida-00374
Halalkalicoccus_jeotagli-00513	Halalkalicoccus_jeotgali_B3_DSM_18796-01611	Haloferax_volcanii-01065	Haloferax_sulfurifontis-01892	Haloferax_sp_GUBF-3-00948	Haloferax_sp_GUBF-2-02273	Haloferax_sp_GUBF-1-02408	Haloferax_prahovense-01853	Haloferax_mucosum-01387	Haloferax_mediterranei-02386	Haloferax_denitrificans-03012	Haloferax_volcanii-01064	Haloferax_sulfurifontis-01893	Haloferax_sp_GUBF-3-00949	Haloferax_sp_GUBF-1-02407	Haloferax_prahovense-01852	Haloferax_mediterranei-02387	Haloferax_denitrificans-03013	Haloferax_larsenii-02310	Haloferax_elongans-00895	Haloferax_mucosum-01388	Natronolimnobius_innermongolicus-03509	Halobiforma_nitratireducens-02889	Natronorubrum_tibetense-03020	Haloterrigena_limicola-01890	Natronorubrum_sulfidifaciens-02717	Natrinema_versiforme-01613	Natrinema_pellirubrum-00509	Haloterrigena_thermotolerans-01710	Halorubrum_hochstenium-01921	Halopiger_xanaduensis-01134	Natronococcus_jeotagli-02850	Natronorubrum_sulfidifaciens-01988	Haloferax_volcanii_DS2_DSM_3757-00533	Haloferax_volcanii-02540	Haloferax_sulfurifontis-03299	Haloferax_sp_GUBF-3-00455	Haloferax_sp_GUBF-2-02741	Haloferax_sp_GUBF-1-03012	Haloferax_prahovense-00254	Haloferax_mucosum-03447	Haloferax_mediterranei-03219	Haloferax_lucentense-02259	Haloferax_larsenii-02959	Haloferax_gibonsii-00504	Haloferax_elongans-01877	Haloferax_denitrificans-00195	Haloferax_alexandrinus-00646	Natrinema_pallidum-02308	Natrinema_gari-02851	Natrinema_altunense-00006	Halobiforma_lacisalsi-01365	Halovivax_asiaticus-02050	Halorubrum_terrestre-02656	Halorubrum_litoreum-00718	Halorubrum_distributum_JCM_10118-02970	Halorubrum_distributum-01622	Halorubrum_californiensis-01651	Halorubrum_arcis-02338	Halorubrum_tebenquichense-01218	Natronorubrum_sulfidifaciens-00607	Natronorubrum_bangense-00537	Natronobacterium_gregoryi-03294	Natrialba_magadii_DSM_3394-00431	Natrialba_magadii-02022	Halorubrum_saccharovorum-03031	Halorubrum_lipolyticum-00127	Halorubrum_coriense-01983	Halorubrum_aidingense-00496	Natronolimnobius_innermongolicus-02858	Natronorubrum_tibetense-02309	Natronorubrum_sulfidifaciens-02817	Natronorubrum_bangense-00070	Natronococcus_amylolyticus-04094	Natrinema_versiforme-03149	Natrinema_pellirubrum-00735	Haloterrigena_thermotolerans-01394	Haloterrigena_limicola-01654	Natrinema_pellirubrum-00559	Haloterrigena_thermotolerans-01653	Haloterrigena_turkmenica-01807	Haloterrigena_salina-01912	Natrinema_versiforme-01157	Natrinema_pallidum-01338	Natrinema_altunense-01568	Natronorubrum_tibetense-02955	Natrialba_magadii_DSM_3394-02577	Natrialba_magadii-00725	Natrialba_hulunbeirensis-03227	Natrialba_chahannoensis-02504	Natrialba_magadii-02286	Natronorubrum_tibetense-00633	Natrinema_gari-02615	Haloterrigena_salina-03067	Natronococcus_amylolyticus-01930	Natronolimnobius_innermongolicus-04070	Natronococcus_jeotagli-00774	Natrialba_magadii_DSM_3394-00169	Natrialba_hulunbeirensis-01419	Natrialba_chahannoensis-00211	Natrialba_asiatica-02604	Natrialba_aegyptia-00819	Halovivax_asiaticus-01228	Haloterrigena_turkmenica-01675	Haloterrigena_salina-02957	Halobiforma_lacisalsi-01259	Natrinema_pallidum-01902	Natrinema_altunense-02031	Halorubrum_lacusprofundi-02769	Halomicrobium_mukohataei-00801	Haloterrigena_turkmenica-04338	Natrialba_taiwanensis-01932	Halobiforma_lacisalsi-02171	Haloferax_larsenii-02309	Haloferax_elongans-00894	Halobacterium_R1-00070	Halobacterium_NRC1-00068	Natrialba_taiwanensis-03550	Natrialba_asiatica-00517	Natrialba_aegyptia-03246	Haloarcula_vallismortis-00566	Haloarcula_sinaiiensis-03024	Haloarcula_marismortui-03221	Haloarcula_japonica-01490	Haloarcula_californiae-02404	Haloarcula_argentinensis-00930	Haloarcula_amylolytica-01331	Natronorubrum_tibetense-02287	Natronobacterium_gregoryi-01493	Halopiger_xanaduensis-00939	Haloterrigena_limicola-00472	Natronococcus_jeotagli-00041	Haloarcula_vallismortis-01597	Haloarcula_sinaiiensis-00364	Haloarcula_marismortui-03725	Haloarcula_japonica-00911	Haloarcula_californiae-00423	Haloarcula_argentinensis-00420	Haloarcula_amylolytica-00839	Natronomonas_pharaonis-02427	Natrinema_versiforme-00251	Natrinema_pellirubrum-03527	Haloarcula_vallismortis-00565	Haloarcula_sinaiiensis-03023	Haloarcula_marismortui-03220	Haloarcula_japonica-01489	Haloarcula_californiae-02403	Haloarcula_argentinensis-00931	Haloarcula_amylolytica-01332	Halosimplex_carlsbadense-04239	Halosarcina_pallida-04181	Halorubrum_lacusprofundi-02075	Halosimplex_carlsbadense-01673	Haloarcula_japonica-01928	Haloarcula_amylolytica-00190	Halosimplex_carlsbadense-01674	Halorubrum_terrestre-00980	Halorubrum_tebenquichense-00076	Halorubrum_saccharovorum-02297	Halorubrum_litoreum-02035	Halorubrum_lipolyticum-02935	Halorubrum_hochstenium-01753	Halorubrum_distributum_JCM_10118-00981	Halorubrum_distributum-02262	Halorubrum_coriense-02843	Halorubrum_californiensis-02460	Halorubrum_arcis-01549	Halogeometricum_borinquense_DSM_11551-03370	Halogeometricum_borinquense-01122	Natrinema_pellirubrum-01236	Haloterrigena_thermotolerans-00729	Natrialba_hulunbeirensis-00487	Halorubrum_aidingense-02771	Natronomonas_pharaonis-02678	Natrialba_magadii_DSM_3394-03021	Natrialba_magadii-01765	Halorubrum_terrestre-02073	Halorubrum_litoreum-01781	Halorubrum_distributum-00403	Natrinema_pallidum-02051	Natrinema_gari-02129	Natrinema_altunense-03737	Haloterrigena_limicola-01966	Halorubrum_tebenquichense-02229	Halorubrum_hochstenium-01026	Halorubrum_distributum_JCM_10118-01528	Halorubrum_coriense-01534	Halorubrum_californiensis-00571	Halorubrum_arcis-01362	Haloferax_elongans-01656	Haloarcula_vallismortis-02202	Halorhabdus_utahensis-02565	Halosarcina_pallida-02394	Halopiger_xanaduensis-02757	Halosarcina_pallida-03463	Natronobacterium_gregoryi-00493	Halorubrum_saccharovorum-02468	Halorubrum_lipolyticum-02682	Halorubrum_lacusprofundi-00786	Halorubrum_aidingense-01541	Haloarcula_sinaiiensis-02484	Haloarcula_marismortui-02657	Haloarcula_californiae-01724	Haloarcula_argentinensis-01492	Haloterrigena_turkmenica-05056	Haloterrigena_salina-02187	Natronolimnobius_innermongolicus-02068	Haloferax_mucosum-03452	Halopiger_xanaduensis-03463	Halomicrobium_mukohataei-01686	Halobiforma_lacisalsi-04173	Haloferax_larsenii-03352	Haloferax_elongans-03149	Halosimplex_carlsbadense-04240	Halogeometricum_borinquense_DSM_11551-01687	Halogeometricum_borinquense-02681	Halosimplex_carlsbadense-04241	Natrialba_magadii_DSM_3394-02858	Natrialba_magadii-01601	Natrialba_hulunbeirensis-00328	Natrialba_chahannoensis-02274	Natrialba_taiwanensis-04394	Natrialba_asiatica-00718	Natrialba_aegyptia-03459	Natronolimnobius_innermongolicus-00719	Haloferax_larsenii-02679	Halococcus_hamelinensis-02692	Halobiforma_nitratireducens-02536	Halomicrobium_mukohataei-00505	Haloquadratum_walsbyi-00992	Halopiger_xanaduensis-00443	Halobiforma_nitratireducens-03490	Halobiforma_lacisalsi-00129	Halorhabdus_utahensis-00658	Halopiger_xanaduensis-00153	Halalkalicoccus_jeotgali_B3_DSM_18796-00399	Halalkalicoccus_jeotagli-01595	Natronococcus_amylolyticus-04101	Halomicrobium_mukohataei-01685	Halogeometricum_borinquense_DSM_11551-02397	Haloferax_prahovense-02613	Haloferax_gibonsii-01267	Haloferax_denitrificans-00796	Halogeometricum_borinquense-01966	Natronococcus_amylolyticus-02509	Halomicrobium_mukohataei-01466	Halococcus_thailandensis-02886	Halococcus_morrhuae-00898	Halosimplex_carlsbadense-01675	Haloferax_mucosum-02732	Natronococcus_jeotagli-00758	Haloferax_mediterranei-01611	Halovivax_asiaticus-01157	Haloarcula_amylolytica-00189	Haloarcula_vallismortis-02203	Haloarcula_sinaiiensis-02485	Haloarcula_marismortui-02658	Haloarcula_japonica-01927	Haloarcula_californiae-01723	Haloarcula_argentinensis-01491	Halococcus_hamelinensis-02654	Halococcus_thailandensis-03314	Halococcus_morrhuae-02073	Halococcus_saccharolyticus-02289	Halococcus_saccharolyticus-03026	Halococcus_salifodinae-03840	Halosimplex_carlsbadense-01851	Natronomonas_pharaonis-02019	Natronococcus_amylolyticus-01399	Natronococcus_jeotagli-00322	Halococcus_saccharolyticus-03025	Haloquadratum_walsbyi-00342	Halorubrum_saccharovorum-02650	Halorubrum_lacusprofundi-02405	Halococcus_thailandensis-02885	Halococcus_hamelinensis-02655	Halococcus_salifodinae-03841	Halorubrum_terrestre-01762	Halorubrum_tebenquichense-01106	Halorubrum_litoreum-00151	Halorubrum_lipolyticum-01695	Halorubrum_kocurii-01640	Halorubrum_distributum_JCM_10118-02289	Halorubrum_distributum-03024	Halorubrum_coriense-01515	Halorubrum_californiensis-00254	Halorubrum_arcis-02534	Halococcus_morrhuae-00899	Halorhabdus_utahensis-02797	Haloferax_volcanii_DS2_DSM_3757-03133	Haloferax_volcanii-01795	Haloferax_sulfurifontis-00391	Haloferax_sp_GUBF-3-02170	Haloferax_sp_GUBF-2-01547	Haloferax_sp_GUBF-1-00769	Haloferax_lucentense-01411	Haloferax_alexandrinus-02786	Halobacterium_R1-01411	Halobacterium_NRC1-01409	Natrinema_pellirubrum-03883	Natrialba_asiatica-00547	Haloterrigena_thermotolerans-00260	Haloterrigena_thermotolerans-00623	Halovivax_asiaticus-00230	Natrialba_chahannoensis-02115	Halorhabdus_utahensis-02798	Natronomonas_pharaonis-01970	Haloterrigena_turkmenica-05088	Haloterrigena_salina-02155	Natrialba_asiatica-00022	Natrialba_aegyptia-00025	Natrialba_taiwanensis-02967	Natrinema_versiforme-03516	Natronococcus_jeotagli-01220	Halalkalicoccus_jeotgali_B3_DSM_18796-01231	Halalkalicoccus_jeotagli-00895	Halosarcina_pallida-02793	Haloferax_prahovense-03268	Haloferax_gibonsii-03789	Haloferax_volcanii_DS2_DSM_3757-01882	Haloferax_volcanii-00545	Haloferax_sulfurifontis-03509	Haloferax_denitrificans-00602	Haloferax_alexandrinus-01779	Halorhabdus_utahensis-00383	Haloarcula_amylolytica-01995	Halococcus_hamelinensis-01992	Natronococcus_jeotagli-01214	Halococcus_saccharolyticus-03251	Natronobacterium_gregoryi-02899	Halococcus_morrhuae-02824	Haloferax_gibonsii-02014
Halalkalicoccus_jeotagli-00201	Halalkalicoccus_jeotgali_B3_DSM_18796-01907	Halosimplex_carlsbadense-02638	Halococcus_salifodinae-02728	Halococcus_morrhuae-01813	Halococcus_thailandensis-02290	Haloterrigena_turkmenica-03434	Halococcus_hamelinensis-02382	Halococcus_saccharolyticus-02887	Halopiger_xanaduensis-03614	Halobiforma_lacisalsi-01368	Natrialba_magadii_DSM_3394-02579	Natrialba_magadii-00727	Natrialba_chahannoensis-02506	Natronobacterium_gregoryi-03437	Natrialba_hulunbeirensis-03229	Natronococcus_jeotagli-01112	Haloarcula_californiae-03459	Halococcus_thailandensis-01884	Halobiforma_nitratireducens-02887	Haloterrigena_salina-04137	Natronorubrum_sulfidifaciens-02335	Haloferax_elongans-01423	Halococcus_hamelinensis-00243	Halococcus_morrhuae-01233	Natronolimnobius_innermongolicus-01345	Halococcus_salifodinae-03884	Natronorubrum_bangense-02997	Halococcus_saccharolyticus-02986	Halosarcina_pallida-03462	Haloferax_larsenii-00254	Halorhabdus_utahensis-02016	Haloarcula_argentinensis-03122	Haloarcula_vallismortis-03830	Halosimplex_carlsbadense-01233	Haloarcula_amylolytica-03946	Haloarcula_sinaiiensis-01917	Haloarcula_japonica-04123	Halorubrum_lipolyticum-02641	Haloarcula_marismortui-04245	Haloarcula_californiae-01896	Haloarcula_californiae-03552	Haloarcula_marismortui-02027	Halomicrobium_mukohataei-01313	Halorubrum_kocurii-00097	Haloferax_alexandrinus-03165	Haloferax_sp_GUBF-3-00563	Haloferax_sp_GUBF-2-01887	Haloferax_sp_GUBF-1-00427	Haloferax_elongans-02352	Haloferax_volcanii_DS2_DSM_3757-03490	Haloferax_volcanii-01449	Haloferax_lucentense-01754	Halopiger_xanaduensis-03549	Haloferax_denitrificans-03638	Haloferax_larsenii-01352	Haloferax_denitrificans-02268	Haloferax_mediterranei-01992	Haloferax_mediterranei-01023	Haloferax_mucosum-03076	Haloferax_prahovense-02250	Halalkalicoccus_jeotgali_B3_DSM_18796-02555	Halalkalicoccus_jeotagli-02094	Haloferax_gibonsii-01602	Haloferax_sulfurifontis-02113	Haloferax_mucosum-02134	Natronorubrum_sulfidifaciens-02304	Halalkalicoccus_jeotgali_B3_DSM_18796-03043	Halalkalicoccus_jeotagli-03095	Haloterrigena_salina-01595	Haloferax_sulfurifontis-02388	Halosarcina_pallida-01028	Halosimplex_carlsbadense-03548	Halomicrobium_mukohataei-00601	Halorubrum_californiensis-02020	Haloarcula_marismortui-03748	Halosarcina_pallida-01624	Halobiforma_lacisalsi-01254	Natrialba_magadii_DSM_3394-03339	Natrialba_magadii-00842	Haloarcula_argentinensis-00396	Natrialba_hulunbeirensis-03340	Haloterrigena_turkmenica-00477	Halogeometricum_borinquense_DSM_11551-02058	Halogeometricum_borinquense-02306	Haloarcula_japonica-00887	Natrialba_asiatica-00569	Halorubrum_lipolyticum-00456	Halosimplex_carlsbadense-03528	Halorubrum_saccharovorum-01934	Haloarcula_sinaiiensis-00342	Halorubrum_arcis-01977	Haloferax_denitrificans-00051	Halorubrum_terrestre-03008	Halorubrum_litoreum-02773	Halorubrum_distributum_JCM_10118-02211	Halorubrum_distributum-02044	Haloferax_lucentense-02120	Haloferax_alexandrinus-00780	Natronolimnobius_innermongolicus-01401	Haloarcula_californiae-00446	Natrialba_chahannoensis-02620	Halobiforma_lacisalsi-03548	Haloterrigena_turkmenica-03487	Natronorubrum_tibetense-03291	Natronorubrum_bangense-02857	Haloarcula_amylolytica-00698	Natrialba_asiatica-03833	Haloferax_sp_GUBF-3-02841	Haloferax_sp_GUBF-2-02851	Haloferax_sp_GUBF-1-03121	Natrialba_taiwanensis-03384	Natronococcus_amylolyticus-00582	Haloferax_denitrificans-01339	Haloferax_sulfurifontis-01187	Halopiger_xanaduensis-00929	Haloterrigena_salina-04075	Natrialba_aegyptia-03295	Halosimplex_carlsbadense-00642	Natrialba_taiwanensis-04125	Haloarcula_vallismortis-01575	Halovivax_asiaticus-01003	Haloferax_volcanii_DS2_DSM_3757-01198	Haloferax_volcanii-03165	Halorubrum_coriense-00576	Haloterrigena_limicola-00949	Haloferax_larsenii-00110	Natrinema_versiforme-04086	Halalkalicoccus_jeotgali_B3_DSM_18796-03147	Halalkalicoccus_jeotagli-03198	Natrialba_aegyptia-00118	Halopiger_xanaduensis-00205	Halorubrum_hochstenium-02172	Halogeometricum_borinquense-00945	Natronobacterium_gregoryi-01875	Haloferax_elongans-01283	Halococcus_hamelinensis-03165	Halococcus_hamelinensis-01622	Haloquadratum_walsbyi-00624	Haloferax_gibonsii-02845	Halorhabdus_utahensis-02188	Halorhabdus_utahensis-00306	Halococcus_saccharolyticus-01096	Halorubrum_kocurii-00443	Natrinema_pellirubrum-03653	Haloferax_denitrificans-00763	Natronobacterium_gregoryi-01716	Halorubrum_tebenquichense-02877	Haloterrigena_thermotolerans-02777	Natronococcus_amylolyticus-01112	Natrialba_aegyptia-03202	Natrialba_chahannoensis-02564	Haloferax_sulfurifontis-01188	Haloferax_alexandrinus-01281	Haloferax_volcanii_DS2_DSM_3757-00654	Haloferax_volcanii-02663	Halorubrum_saccharovorum-01292	Natrialba_taiwanensis-03498	Natrialba_asiatica-00459	Natrinema_gari-01723	Halococcus_salifodinae-02838	Halosimplex_carlsbadense-01655	Halorubrum_tebenquichense-01892	Halalkalicoccus_jeotgali_B3_DSM_18796-02901	Halalkalicoccus_jeotagli-02953	Haloarcula_japonica-00150	Halorubrum_hochstenium-01252	Natronococcus_jeotagli-01123	Natronococcus_jeotagli-00971	Haloferax_denitrificans-01340	Halobiforma_nitratireducens-00079	Halobacterium_R1-00356	Halobacterium_NRC1-00357	Haloferax_sp_GUBF-3-03322	Haloferax_sp_GUBF-2-03330	Haloferax_sp_GUBF-1-01430	Halococcus_hamelinensis-02567	Halalkalicoccus_jeotgali_B3_DSM_18796-02296	Halalkalicoccus_jeotagli-02357	Haloferax_prahovense-00806	Natrialba_hulunbeirensis-03285	Halorhabdus_utahensis-02922	Halosarcina_pallida-04190	Halosarcina_pallida-00342	Halorhabdus_utahensis-00853	Halorubrum_lacusprofundi-01337	Halococcus_morrhuae-00005	Halococcus_hamelinensis-01756	Halorubrum_aidingense-01574	Halomicrobium_mukohataei-02985	Haloferax_prahovense-01195	Halococcus_thailandensis-02720	Haloferax_gibonsii-00202	Natronococcus_amylolyticus-03680	Halococcus_morrhuae-00709	Natrinema_altunense-03227	Halorubrum_coriense-00368	Natrialba_taiwanensis-02074	Halococcus_hamelinensis-02741	Halorubrum_kocurii-02303	Halovivax_asiaticus-02085	Halomicrobium_mukohataei-00192	Halomicrobium_mukohataei-00175	Haloferax_lucentense-03557	Haloferax_alexandrinus-00899	Halorubrum_aidingense-01932	Natrialba_magadii_DSM_3394-03280	Natrialba_magadii-00785	Halorubrum_litoreum-01173	Halococcus_salifodinae-02076	Halosimplex_carlsbadense-02843	Haloarcula_sinaiiensis-03254	Halorubrum_arcis-00635	Halorubrum_terrestre-00280	Halorubrum_lipolyticum-02106	Halorubrum_distributum_JCM_10118-00241	Halorubrum_distributum-01433	Haloferax_volcanii_DS2_DSM_3757-00770	Haloferax_volcanii-02780	Haloarcula_amylolytica-02428	Haloarcula_californiae-03996	Haloferax_sp_GUBF-3-02960	Haloferax_sp_GUBF-2-02970	Haloferax_sp_GUBF-1-03243	Haloferax_lucentense-03170	Haloarcula_vallismortis-02487	Haloarcula_marismortui-00260	Haloarcula_argentinensis-00042	Halopiger_xanaduensis-00657	Natrialba_taiwanensis-00341	Natrialba_magadii_DSM_3394-01490	Natrialba_magadii-02917	Haloarcula_japonica-00661	Halococcus_thailandensis-00802	Natrialba_hulunbeirensis-01808	Haloferax_elongans-02747	Halorubrum_terrestre-02153	Halorubrum_litoreum-01701	Halorubrum_arcis-01282	Natrialba_aegyptia-04434	Halosarcina_pallida-01715	Halorubrum_distributum_JCM_10118-01617	Halorubrum_distributum-00158	Halorubrum_californiensis-00657	Natrialba_asiatica-02183	Halorubrum_saccharovorum-00818	Natronococcus_jeotagli-02289	Haloferax_denitrificans-01027	Natrialba_asiatica-02464	Halorubrum_kocurii-01785	Natrinema_versiforme-03087	Haloferax_gibonsii-03466	Haloferax_mediterranei-00670	Halobiforma_lacisalsi-01895	Halococcus_salifodinae-02095	Haloterrigena_turkmenica-00834	Halorubrum_hochstenium-00939	Haloarcula_japonica-01974	Natronorubrum_bangense-00650	Halorubrum_litoreum-02337	Halorubrum_arcis-00120	Halorubrum_saccharovorum-02660	Halorubrum_terrestre-00840	Halorubrum_californiensis-01246	Halorubrum_lipolyticum-02588	Halorubrum_coriense-01624	Halorubrum_californiensis-03289	Haloarcula_argentinensis-01541	Halorubrum_distributum_JCM_10118-00674	Halorubrum_distributum-02770	Haloarcula_amylolytica-00236	Haloferax_mucosum-00834	Halosarcina_pallida-02122	Halorubrum_lipolyticum-01688	Haloarcula_sinaiiensis-02434	Halorubrum_tebenquichense-02313	Halorubrum_kocurii-01634	Haloarcula_marismortui-02608	Haloferax_larsenii-00942	Halosarcina_pallida-02984	Haloarcula_californiae-00091	Natronorubrum_tibetense-00472	Halorubrum_coriense-02520	Halorubrum_lacusprofundi-02400	Halococcus_hamelinensis-02219	Haloarcula_vallismortis-02154	Halorubrum_hochstenium-02643	Halorubrum_tebenquichense-01581	Halorubrum_lacusprofundi-00824	Halorubrum_hochstenium-00415	Halorubrum_distributum_JCM_10118-02296	Halorubrum_distributum-03017	Halorubrum_litoreum-00158	Halorubrum_aidingense-02300	Halorubrum_terrestre-01755	Halorubrum_arcis-02541	Halorubrum_tebenquichense-01098	Halorubrum_californiensis-00260	Halorubrum_coriense-01507	Halosimplex_carlsbadense-01864	Halorubrum_aidingense-00469	Halorubrum_lacusprofundi-01929	Natrialba_aegyptia-00657	Natrialba_chahannoensis-00822	Halorubrum_lacusprofundi-02334	Natronomonas_pharaonis-02432	Halomicrobium_mukohataei-00798	Halosarcina_pallida-00621
Halalkalicoccus_jeotagli-00855	Halalkalicoccus_jeotgali_B3_DSM_18796-01271	Natrinema_pellirubrum-02315	Natronococcus_jeotagli-03504	Haloterrigena_turkmenica-02638	Haloterrigena_limicola-00694	Natrinema_gari-03253	Natrinema_pallidum-03029	Natrinema_altunense-02881	Haloarcula_japonica-03642	Haloarcula_argentinensis-02634	Natrinema_gari-03849	Natrinema_pellirubrum-03765	Haloterrigena_thermotolerans-02646	Haloarcula_vallismortis-00883	Haloarcula_sinaiiensis-01143	Haloarcula_marismortui-01489	Haloarcula_californiae-00529	Haloarcula_amylolytica-03469	Natrinema_versiforme-00458	Halosimplex_carlsbadense-03069	Haloterrigena_salina-01139	Haloferax_larsenii-03108	Haloferax_mediterranei-00465	Halopiger_xanaduensis-01704	Haloferax_elongans-00225	Halopiger_xanaduensis-03725	Halococcus_thailandensis-03163	Halococcus_saccharolyticus-01868	Halococcus_salifodinae-00450	Haloferax_denitrificans-03205	Haloferax_lucentense-02209	Halococcus_morrhuae-01525	Haloferax_prahovense-02960	Haloferax_alexandrinus-00699	Haloferax_sulfurifontis-03235	Haloferax_prahovense-00090	Haloferax_gibonsii-00338	Haloferax_mediterranei-03267	Haloferax_mucosum-00159	Haloferax_volcanii_DS2_DSM_3757-00586	Haloferax_volcanii-02593	Haloferax_gibonsii-00906	Haloferax_denitrificans-00141	Halorubrum_lipolyticum-00996	Halorubrum_coriense-00226	Halococcus_hamelinensis-02240	Haloferax_sulfurifontis-00513	Halogeometricum_borinquense_DSM_11551-00059	Halogeometricum_borinquense-03146	Natronorubrum_sulfidifaciens-02660	Natrinema_versiforme-03438	Haloferax_sp_GUBF-3-02780	Haloferax_sp_GUBF-2-02790	Haloferax_sp_GUBF-1-03061	Halorubrum_lipolyticum-00298	Halorubrum_kocurii-03456	Halosarcina_pallida-02173	Halogeometricum_borinquense_DSM_11551-02981	Halogeometricum_borinquense-01624	Haloquadratum_walsbyi-01884	Halorubrum_californiensis-00201	Halorubrum_kocurii-00230	Natrinema_gari-00112	Halorubrum_saccharovorum-00509	Halorubrum_terrestre-00690	Halorubrum_arcis-02973	Halorubrum_distributum_JCM_10118-00824	Halorubrum_distributum-02622	Halorubrum_tebenquichense-01371	Haloferax_volcanii_DS2_DSM_3757-01402	Haloferax_volcanii-02143	Halorubrum_kocurii-01019	Haloferax_lucentense-01071	Halorubrum_litoreum-02197	Halorubrum_aidingense-02666	Halorubrum_californiensis-03125	Haloferax_alexandrinus-02446	Halorubrum_hochstenium-00064	Halorubrum_lacusprofundi-01863	Halorubrum_kocurii-03340	Haloferax_sp_GUBF-2-01213	Haloferax_sp_GUBF-3-01408	Halovivax_asiaticus-01130	Natrialba_aegyptia-02314	Natrialba_taiwanensis-03318	Natronomonas_pharaonis-01903	Natrialba_asiatica-01681	Natrinema_pallidum-02833	Natrinema_altunense-02681	Natrinema_versiforme-00380	Haloarcula_argentinensis-00139	Natronorubrum_bangense-00473	Halopiger_xanaduensis-01685	Natronococcus_amylolyticus-00528	Halorubrum_aidingense-02807	Halosarcina_pallida-01986	Haloarcula_californiae-01235	Halorhabdus_utahensis-00994	Haloarcula_marismortui-00011	Haloarcula_japonica-00546	Haloarcula_vallismortis-01486	Natronolimnobius_innermongolicus-00644	Halococcus_salifodinae-00275	Natronorubrum_sulfidifaciens-02666	Halococcus_hamelinensis-01830	Halorubrum_aidingense-00717	Halobacterium_R1-00043	Halobacterium_NRC1-00041	Natronomonas_pharaonis-02480	Haloterrigena_limicola-00957	Halococcus_salifodinae-02782	Halorubrum_lipolyticum-00816	Halococcus_morrhuae-01101	Halopiger_xanaduensis-01660	Natronobacterium_gregoryi-03035	Natronococcus_amylolyticus-00649	Natronolimnobius_innermongolicus-00590	Natronococcus_amylolyticus-00658	Halomicrobium_mukohataei-02173	Haloferax_mucosum-00446	Halococcus_thailandensis-00678	Halococcus_morrhuae-00362	Halobacterium_R1-00040	Halobacterium_NRC1-00038	Haloterrigena_thermotolerans-02219	Halosimplex_carlsbadense-00281	Natrinema_versiforme-00569	Halalkalicoccus_jeotgali_B3_DSM_18796-01069	Halalkalicoccus_jeotagli-01055	Halobiforma_nitratireducens-01825	Halobiforma_lacisalsi-03478	Halopiger_xanaduensis-02372	Natrinema_gari-03929	Natrinema_pellirubrum-03129	Natrialba_chahannoensis-01461	Natrinema_pallidum-02398	Natrialba_magadii_DSM_3394-02218	Natrialba_magadii-00365	Halorhabdus_utahensis-01067	Natrinema_pallidum-02944	Natrinema_altunense-02793	Halococcus_thailandensis-03540	Halobiforma_nitratireducens-01448	Haloarcula_vallismortis-02082	Natrialba_hulunbeirensis-00717	Halobiforma_lacisalsi-03702	Halococcus_thailandensis-03877	Halosimplex_carlsbadense-03215	Haloterrigena_turkmenica-00079	Halorubrum_saccharovorum-00364	Haloarcula_californiae-00421	Halorubrum_coriense-00221	Haloarcula_sinaiiensis-00366	Natronorubrum_sulfidifaciens-03311	Natronococcus_jeotagli-03537	Halorubrum_lipolyticum-03198	Natronorubrum_bangense-02248	Haloarcula_marismortui-03723	Halorhabdus_utahensis-01130	Halorubrum_arcis-01066	Haloarcula_argentinensis-00426	Natronorubrum_tibetense-00051	Haloquadratum_walsbyi-01920	Haloarcula_amylolytica-00845	Haloarcula_japonica-00917	Natrialba_chahannoensis-03467	Halovivax_asiaticus-01046	Halorubrum_litoreum-01476	Haloarcula_vallismortis-01599	Haloferax_elongans-03479	Natrialba_magadii_DSM_3394-01007	Natrialba_magadii-03176	Haloferax_larsenii-03537	Natrialba_asiatica-03676	Halosimplex_carlsbadense-01129	Halorubrum_lipolyticum-03181	Natrialba_hulunbeirensis-02293	Natronococcus_amylolyticus-00524	Natronolimnobius_innermongolicus-00119	Halomicrobium_mukohataei-01574	Haloterrigena_turkmenica-03617	Haloterrigena_salina-01203	Natrialba_chahannoensis-00974	Natronorubrum_sulfidifaciens-02664	Natrialba_taiwanensis-00913	Halorubrum_coriense-03351	Haloterrigena_limicola-00389	Natrialba_aegyptia-01896	Natronococcus_jeotagli-03545	Halorubrum_lipolyticum-00795	Natronorubrum_tibetense-04159	Natronorubrum_bangense-00443	Natrialba_aegyptia-03012	Haloferax_larsenii-00859	Natrialba_asiatica-01310	Halococcus_thailandensis-01756	Halorubrum_lipolyticum-00976	Halopiger_xanaduensis-01700	Natrialba_taiwanensis-03889	Haloarcula_amylolytica-02318	Halorubrum_kocurii-00979	Natronorubrum_tibetense-00891	Haloarcula_sinaiiensis-01434	Natrinema_versiforme-03456	Halovivax_asiaticus-02724	Halovivax_asiaticus-02731	Haloterrigena_turkmenica-02641	Halococcus_saccharolyticus-01689	Halosarcina_pallida-02070	Natronorubrum_sulfidifaciens-02678	Natrialba_aegyptia-03973	Halococcus_salifodinae-00602	Natrialba_asiatica-01500	Halorubrum_lipolyticum-03201	Natronorubrum_bangense-00448	Haloquadratum_walsbyi-02834	Haloarcula_argentinensis-01664	Haloferax_sulfurifontis-03234	Haloterrigena_turkmenica-02644	Halorubrum_arcis-02986	Natrinema_altunense-02136	Natrinema_pellirubrum-02324	Halorubrum_distributum_JCM_10118-02029	Halorubrum_distributum-00210	Halorubrum_coriense-02690	Halorubrum_distributum_JCM_10118-00810	Halorubrum_distributum-02636	Halopiger_xanaduensis-01681	Natrinema_gari-02774	Halococcus_saccharolyticus-03528	Haloterrigena_salina-02863	Natrinema_pellirubrum-02628	Haloterrigena_limicola-03059	Halococcus_hamelinensis-02619	Haloarcula_sinaiiensis-01435	Haloterrigena_limicola-00293	Halorubrum_californiensis-03140	Halosimplex_carlsbadense-00733	Halorhabdus_utahensis-02119	Halogeometricum_borinquense_DSM_11551-00329	Halogeometricum_borinquense-01675	Natrinema_gari-03251	Halorhabdus_utahensis-01106	Halogeometricum_borinquense-01673	Halorubrum_lacusprofundi-00175	Halogeometricum_borinquense_DSM_11551-00043	Halogeometricum_borinquense-03130	Halococcus_thailandensis-01387	Halococcus_morrhuae-02276	Halococcus_saccharolyticus-01451	Haloarcula_argentinensis-03328	Halorubrum_arcis-01054	Halogeometricum_borinquense_DSM_11551-00328	Halogeometricum_borinquense-01674	Halococcus_salifodinae-02774	Haloferax_sulfurifontis-00563	Natronorubrum_sulfidifaciens-00522	Haloarcula_amylolytica-03212	Halococcus_saccharolyticus-01453	Haloquadratum_walsbyi-02835	Halorubrum_kocurii-03461	Halomicrobium_mukohataei-01360	Natrialba_chahannoensis-01492	Natrinema_versiforme-03443	Halopiger_xanaduensis-01695	Haloferax_gibonsii-00355	Halococcus_saccharolyticus-01446	Haloarcula_vallismortis-03621	Halosarcina_pallida-02103	Haloterrigena_salina-02872	Halorubrum_coriense-02674	Haloferax_volcanii_DS2_DSM_3757-00597	Haloferax_volcanii-02607	Haloferax_lucentense-02176	Halorubrum_lacusprofundi-01830	Haloarcula_japonica-02837	Natronorubrum_sulfidifaciens-02679	Haloarcula_marismortui-04035	Haloarcula_sinaiiensis-02155	Haloquadratum_walsbyi-02257	Haloarcula_californiae-02107	Haloarcula_marismortui-02519	Haloarcula_marismortui-01998	Halosimplex_carlsbadense-00723	Haloarcula_marismortui-01997	Halorubrum_coriense-02691	Haloarcula_marismortui-02520	Halosimplex_carlsbadense-00724	Halorubrum_distributum_JCM_10118-02028	Halorubrum_distributum-00211	Natrinema_versiforme-03991	Halogeometricum_borinquense_DSM_11551-00327	Halorubrum_coriense-02653	Natrinema_gari-04041	Halorubrum_coriense-02693	Haloferax_sp_GUBF-1-01803
Natronorubrum_tibetense-00105	Halosarcina_pallida-00590	Haloferax_mediterranei-03280	Halococcus_morrhuae-01929	Haloferax_elongans-01012	Natronomonas_pharaonis-02272	Haloferax_larsenii-02424	Natronococcus_jeotagli-02974	Haloterrigena_turkmenica-01367	Halalkalicoccus_jeotgali_B3_DSM_18796-01595	Halalkalicoccus_jeotagli-00529	Haloarcula_japonica-00047	Haloterrigena_salina-04627	Haloarcula_sinaiiensis-03837	Haloterrigena_limicola-00743	Halococcus_hamelinensis-00754	Halobiforma_lacisalsi-03560	Haloferax_mucosum-00939	Haloarcula_vallismortis-02610	Haloarcula_californiae-01313	Natrinema_pallidum-00095	Natrinema_altunense-03471	Haloarcula_argentinensis-04016	Haloarcula_marismortui-00841	Halogeometricum_borinquense_DSM_11551-00110	Halococcus_saccharolyticus-03511	Natrinema_gari-01096	Natrialba_taiwanensis-01928	Natrialba_aegyptia-00823	Halogeometricum_borinquense-03198	Natrinema_versiforme-03787	Natrialba_asiatica-02608	Haloterrigena_thermotolerans-00870	Halorubrum_hochstenium-02814	Natronolimnobius_innermongolicus-01623	Halococcus_thailandensis-02428	Natronorubrum_sulfidifaciens-03113	Natrinema_pellirubrum-01345	Natronorubrum_bangense-00293	Natrialba_chahannoensis-00215	Halorubrum_tebenquichense-00920	Haloarcula_amylolytica-01773	Halococcus_salifodinae-02553	Halosarcina_pallida-01042	Haloferax_mediterranei-01980	Natronorubrum_tibetense-01719	Natrialba_chahannoensis-03732	Natronococcus_amylolyticus-02334	Halopiger_xanaduensis-01856	Natrinema_pellirubrum-01117	Natrinema_versiforme-01857	Haloferax_volcanii-00160	Natrialba_aegyptia-01738	Natrinema_versiforme-01859	Haloferax_denitrificans-03627	Haloferax_volcanii_DS2_DSM_3757-03480	Haloferax_volcanii-01458	Natrialba_taiwanensis-00749	Natronorubrum_bangense-00936	Natrialba_magadii_DSM_3394-00012	Natrialba_magadii-03344	Natrialba_asiatica-03513	Haloferax_gibonsii-01591	Haloferax_volcanii_DS2_DSM_3757-02031	Haloferax_lucentense-01745	Haloferax_alexandrinus-03156	Halogeometricum_borinquense_DSM_11551-02069	Halogeometricum_borinquense-02295	Haloferax_lucentense-02001	Haloferax_mucosum-03066	Haloferax_sulfurifontis-02102	Natronolimnobius_innermongolicus-01003	Halococcus_hamelinensis-00474	Haloferax_mediterranei-00112	Natronococcus_jeotagli-01938	Haloferax_alexandrinus-01591	Haloferax_gibonsii-03715	Natrinema_gari-00732	Natronorubrum_sulfidifaciens-01187	Haloterrigena_turkmenica-02377	Haloterrigena_limicola-01218	Natrinema_gari-00730	Natrinema_altunense-00420	Halobiforma_nitratireducens-02432	Haloferax_denitrificans-02748	Natrinema_pallidum-00803	Haloterrigena_limicola-01216	Natronolimnobius_innermongolicus-01005	Halopiger_xanaduensis-01858	Natronococcus_jeotagli-01940	Haloferax_sp_GUBF-1-03528	Halopiger_xanaduensis-03219	Natrialba_asiatica-03515	Natronorubrum_tibetense-01721	Natrinema_pallidum-00805	Natronococcus_amylolyticus-02332	Halobiforma_lacisalsi-03188	Haloquadratum_walsbyi-00631	Halovivax_asiaticus-02965	Natrialba_aegyptia-01740	Natrinema_altunense-00422	Halogeometricum_borinquense_DSM_11551-02535	Halogeometricum_borinquense-03697	Natrialba_taiwanensis-00751	Haloterrigena_thermotolerans-03286	Halococcus_salifodinae-02697	Halorubrum_tebenquichense-00194	Halorubrum_hochstenium-01639	Natrialba_magadii_DSM_3394-00014	Natrialba_magadii-03342	Natrialba_magadii_DSM_3394-01657	Natrialba_magadii-02748	Halorubrum_lacusprofundi-02069	Natrinema_pellirubrum-01115	Natronobacterium_gregoryi-00112	Halobacterium_R1-00770	Halobacterium_NRC1-00767	Halalkalicoccus_jeotagli-02632	Natrialba_hulunbeirensis-02460	Halorubrum_lipolyticum-01720	Natronomonas_pharaonis-02712	Natrialba_hulunbeirensis-01915	Halorubrum_coriense-03032	Natronorubrum_sulfidifaciens-01189	Natronobacterium_gregoryi-00110	Halalkalicoccus_jeotagli-02630	Halorubrum_aidingense-02596	Natrialba_chahannoensis-03730	Halomicrobium_mukohataei-02190	Halorubrum_saccharovorum-00446	Halorubrum_kocurii-02889	Halococcus_salifodinae-01534	Halorubrum_lipolyticum-02941	Halorubrum_lacusprofundi-01748	Haloferax_elongans-03502	Haloarcula_marismortui-00801	Halobiforma_lacisalsi-01983	Natronobacterium_gregoryi-03053	Natronorubrum_bangense-00938	Haloarcula_californiae-01274	Natrialba_chahannoensis-00641	Halorubrum_californiensis-02452	Halobiforma_lacisalsi-03191	Haloarcula_japonica-03520	Halorubrum_coriense-02850	Halalkalicoccus_jeotgali_B3_DSM_18796-02832	Halalkalicoccus_jeotagli-02885	Halorubrum_saccharovorum-02302	Halogeometricum_borinquense_DSM_11551-02968	Halogeometricum_borinquense-01610	Halobacterium_R1-00372	Halobacterium_NRC1-00373	Halorubrum_distributum_JCM_10118-01111	Halorubrum_distributum-01260	Haloarcula_vallismortis-02014	Halorubrum_tebenquichense-00069	Halorubrum_hochstenium-01746	Halobiforma_nitratireducens-02430	Natronomonas_pharaonis-02710	Haloferax_larsenii-03561	Halococcus_saccharolyticus-02254	Halorubrum_kocurii-00047	Haloarcula_amylolytica-01821	Natronorubrum_sulfidifaciens-01493	Haloterrigena_thermotolerans-02077	Natronorubrum_bangense-03469	Haloarcula_japonica-02851	Halococcus_morrhuae-01518	Haloarcula_argentinensis-03342	Haloferax_lucentense-01061	Natronolimnobius_innermongolicus-00501	Natronococcus_amylolyticus-03452	Halopiger_xanaduensis-03254	Haloferax_sp_GUBF-1-00436	Haloarcula_amylolytica-03039	Haloferax_alexandrinus-02436	Halococcus_salifodinae-02695	Haloarcula_vallismortis-03608	Haloarcula_argentinensis-03966	Haloarcula_californiae-02120	Natronorubrum_bangense-02029	Haloarcula_vallismortis-03610	Haloterrigena_turkmenica-02379	Haloarcula_marismortui-04022	Haloarcula_amylolytica-03225	Haloarcula_sinaiiensis-03798	Haloarcula_sinaiiensis-02168	Halorubrum_terrestre-00988	Halorubrum_litoreum-02027	Halorubrum_arcis-01541	Halorubrum_distributum_JCM_10118-00989	Halorubrum_distributum-02254	Haloferax_sp_GUBF-3-02501	Haloterrigena_salina-00002	Halosarcina_pallida-03704	Natronorubrum_tibetense-02803	Natrinema_pellirubrum-01736	Haloferax_volcanii_DS2_DSM_3757-01411	Haloferax_volcanii-02152	Haloarcula_marismortui-01663	Halococcus_saccharolyticus-00021	Halorubrum_aidingense-02981	Haloferax_sulfurifontis-03695	Haloferax_gibonsii-00897	Halococcus_hamelinensis-03112	Haloarcula_sinaiiensis-01014	Halococcus_thailandensis-03169	Haloferax_denitrificans-03196	Haloarcula_californiae-03869	Natrialba_aegyptia-00288	Haloferax_lucentense-02003	Natronococcus_jeotagli-02467	Haloterrigena_salina-00365	Haloferax_prahovense-03344	Halorubrum_lipolyticum-01539	Halorubrum_coriense-02852	Halorubrum_litoreum-02024	Natrialba_taiwanensis-02480	Halosarcina_pallida-02809	Haloferax_sp_GUBF-3-01398	Haloferax_sp_GUBF-2-01203	Haloferax_sp_GUBF-1-01813	Natrinema_gari-03293	Haloterrigena_salina-01009	Halococcus_hamelinensis-00471	Haloferax_sp_GUBF-3-02503	Haloferax_sp_GUBF-2-00064	Haloferax_sp_GUBF-1-03526	Halorubrum_distributum_JCM_10118-00992	Halorubrum_distributum-02251	Haloferax_mucosum-00150	Halorubrum_tebenquichense-00066	Haloferax_gibonsii-03717	Haloferax_alexandrinus-01589	Halorubrum_arcis-01538	Halorubrum_terrestre-00991	Halorubrum_saccharovorum-02305	Haloterrigena_limicola-00239	Halosimplex_carlsbadense-01483	Haloarcula_sinaiiensis-02166	Haloarcula_californiae-02118	Haloarcula_marismortui-04024	Haloferax_sulfurifontis-00503	Natrialba_aegyptia-04343	Haloferax_prahovense-02970	Halorubrum_californiensis-02450	Halorubrum_aidingense-02781	Natronorubrum_tibetense-02483	Haloferax_volcanii_DS2_DSM_3757-02033	Haloferax_volcanii-00162	Halorubrum_hochstenium-01743	Natronomonas_pharaonis-02271	Halorubrum_lacusprofundi-02067	Haloarcula_argentinensis-03340	Haloferax_mediterranei-00456	Haloferax_larsenii-03116	Haloarcula_amylolytica-03223	Haloferax_denitrificans-02745	Haloferax_elongans-00233	Halobiforma_lacisalsi-04046	Haloarcula_japonica-02849	Natronococcus_amylolyticus-04385	Natrinema_altunense-03465	Halorubrum_lipolyticum-02944	Natrinema_pellirubrum-01611	Haloferax_mediterranei-00114	Halococcus_thailandensis-02731	Halogeometricum_borinquense-03695	Halosimplex_carlsbadense-01347	Halorubrum_kocurii-02886	Natronolimnobius_innermongolicus-01644	Halococcus_morrhuae-00720	Halococcus_salifodinae-03754	Halococcus_saccharolyticus-03112	Halorhabdus_utahensis-02815	Haloferax_prahovense-03346	Halococcus_thailandensis-00297	Halomicrobium_mukohataei-02297	Natrialba_hulunbeirensis-02462	Haloferax_elongans-01294	Haloterrigena_turkmenica-02507	Natronolimnobius_innermongolicus-00583	Halorubrum_aidingense-02777	Haloterrigena_turkmenica-02745	Haloarcula_argentinensis-02509	Natrinema_versiforme-02600	Halorubrum_terrestre-00200	Halorubrum_litoreum-01930	Halobiforma_nitratireducens-01237	Halovivax_asiaticus-02103	Halorubrum_arcis-01433	Halorubrum_californiensis-02360
Halalkalicoccus_jeotagli-00085	Halalkalicoccus_jeotgali_B3_DSM_18796-02027	Haloterrigena_turkmenica-00660	Natronococcus_amylolyticus-03671	Halorubrum_saccharovorum-03172	Halosarcina_pallida-01271	Halococcus_thailandensis-02032	Haloterrigena_limicola-00260	Halococcus_morrhuae-02472	Natrinema_versiforme-04167	Halogeometricum_borinquense_DSM_11551-01551	Halogeometricum_borinquense-03329	Natrialba_chahannoensis-02546	Natrialba_aegyptia-03216	Natrinema_altunense-03328	Haloterrigena_thermotolerans-00193	Haloterrigena_turkmenica-03368	Natronolimnobius_innermongolicus-01864	Natrinema_pellirubrum-03582	Natrialba_asiatica-04200	Natrialba_taiwanensis-03512	Natrialba_magadii-00768	Halovivax_asiaticus-01037	Halobiforma_lacisalsi-01585	Haloarcula_argentinensis-03996	Haloterrigena_salina-04201	Natrialba_asiatica-00477	Natronomonas_pharaonis-01457	Haloarcula_sinaiiensis-03818	Natrialba_magadii-00047	Haloferax_larsenii-03455	Haloarcula_japonica-00066	Haloferax_elongans-03397	Haloarcula_amylolytica-01792	Haloarcula_marismortui-00822	Natronorubrum_tibetense-03162	Haloarcula_californiae-01294	Natrinema_pallidum-02498	Haloferax_mediterranei-03581	Haloarcula_vallismortis-02591	Halobiforma_nitratireducens-03318	Haloferax_mucosum-00595	Haloferax_sp_GUBF-3-02715	Haloferax_sp_GUBF-2-00277	Haloferax_sp_GUBF-1-03312	Haloferax_prahovense-03173	Haloferax_gibonsii-03879	Haloferax_volcanii_DS2_DSM_3757-01795	Haloferax_volcanii-00458	Haloferax_lucentense-01899	Haloterrigena_turkmenica-00882	Haloarcula_japonica-00208	Haloferax_alexandrinus-01692	Natronobacterium_gregoryi-02320	Haloferax_denitrificans-02724	Natronolimnobius_innermongolicus-03414	Haloferax_elongans-01226	Haloferax_mucosum-03124	Haloferax_mediterranei-02044	Haloferax_larsenii-02733	Halosarcina_pallida-00977	Natronolimnobius_innermongolicus-03436	Haloferax_sp_GUBF-3-00611	Haloferax_sp_GUBF-2-01938	Haloferax_sp_GUBF-1-02741	Haloferax_lucentense-01801	Haloferax_sulfurifontis-02162	Haloferax_alexandrinus-03212	Haloferax_volcanii_DS2_DSM_3757-03541	Haloferax_volcanii-01399	Haloferax_gibonsii-01652	Halogeometricum_borinquense_DSM_11551-02011	Halogeometricum_borinquense-02354	Halorubrum_saccharovorum-00432	Halococcus_hamelinensis-00985	Haloferax_prahovense-02200	Halorubrum_lipolyticum-01735	Haloquadratum_walsbyi-01515	Natronomonas_pharaonis-01870	Halobacterium_NRC1-00524	Halorhabdus_utahensis-00593	Haloarcula_amylolytica-02779	Halorubrum_aidingense-02609	Natronorubrum_bangense-02178	Natronorubrum_sulfidifaciens-03459	Halorubrum_kocurii-00062	Halobiforma_lacisalsi-00686	Halorubrum_lacusprofundi-01764	Haloterrigena_salina-00922	Natrialba_chahannoensis-03778	Halorubrum_lipolyticum-01536	Halosarcina_pallida-03701	Halorubrum_coriense-02795	Haloarcula_vallismortis-03173	Haloarcula_marismortui-01923	Natronomonas_pharaonis-01264	Natronorubrum_tibetense-00150	Natronolimnobius_innermongolicus-01066	Halobacterium_R1-00524	Haloterrigena_turkmenica-02296	Haloarcula_argentinensis-02228	Natronorubrum_tibetense-01630	Natronococcus_amylolyticus-03494	Natrialba_magadii_DSM_3394-01769	Natrialba_magadii-02637	Haloarcula_sinaiiensis-00753	Natrialba_hulunbeirensis-02093	Haloterrigena_turkmenica-00269	Haloarcula_californiae-03640	Haloarcula_japonica-03259	Halalkalicoccus_jeotgali_B3_DSM_18796-03511	Halalkalicoccus_jeotagli-02675	Natronococcus_jeotagli-02506	Haloferax_mediterranei-03445	Haloterrigena_thermotolerans-03451	Halomicrobium_mukohataei-02946	Halosimplex_carlsbadense-03987	Halorubrum_californiensis-02508	Halorubrum_distributum_JCM_10118-00927	Halorubrum_distributum-02519	Halococcus_thailandensis-03076	Halorubrum_tebenquichense-01384	Halorubrum_terrestre-00926	Halorubrum_litoreum-02092	Halorubrum_arcis-01851	Natrinema_pellirubrum-01276	Haloterrigena_thermotolerans-00787	Natrinema_pellirubrum-01789	Natrinema_pallidum-03775	Natronorubrum_bangense-00859	Halobiforma_lacisalsi-02979	Halococcus_salifodinae-01362	Natronorubrum_sulfidifaciens-01104	Natrinema_gari-03402	Natronorubrum_bangense-01078	Natrinema_altunense-00230	Halobiforma_nitratireducens-00893	Halococcus_saccharolyticus-02036	Natrinema_versiforme-01691	Natronorubrum_tibetense-00107	Halococcus_morrhuae-01612	Natronorubrum_tibetense-03623	Haloterrigena_limicola-01314	Halorubrum_hochstenium-00051	Natronolimnobius_innermongolicus-04537	Natrialba_aegyptia-00126	Natrialba_taiwanensis-04115	Natronobacterium_gregoryi-00216	Halopiger_xanaduensis-03323	Natronobacterium_gregoryi-03139	Halobiforma_nitratireducens-01046	Natrialba_asiatica-03841	Halalkalicoccus_jeotgali_B3_DSM_18796-02370	Halalkalicoccus_jeotagli-02283	Halovivax_asiaticus-02645	Halogeometricum_borinquense_DSM_11551-02189	Halogeometricum_borinquense-02175	Halosarcina_pallida-01189	Haloferax_mediterranei-01830	Halogeometricum_borinquense_DSM_11551-00217	Halogeometricum_borinquense-02984	Haloferax_mucosum-02945	Natronolimnobius_innermongolicus-01153	Natrialba_magadii-03491	Haloferax_elongans-01418	Natronococcus_amylolyticus-00204	Halobiforma_lacisalsi-03596	Haloferax_larsenii-00249	Haloferax_volcanii_DS2_DSM_3757-03354	Haloferax_volcanii-01587	Natrialba_hulunbeirensis-02631	Halobiforma_nitratireducens-02842	Haloferax_lucentense-01615	Haloferax_alexandrinus-03025	Haloferax_gibonsii-01490	Haloferax_denitrificans-03492	Haloferax_sulfurifontis-00176	Haloferax_prahovense-02397	Haloterrigena_turkmenica-02688	Natronobacterium_gregoryi-02429	Haloferax_sp_GUBF-3-02373	Haloferax_sp_GUBF-2-01748	Haloferax_sp_GUBF-1-00566	Halorubrum_lacusprofundi-00200	Natronorubrum_bangense-03162	Haloterrigena_turkmenica-03694	Natronorubrum_bangense-00206	Natronorubrum_tibetense-02528	Halopiger_xanaduensis-02481	Natrinema_altunense-00558	Natrialba_aegyptia-01565	Halovivax_asiaticus-01536	Natrialba_asiatica-03346	Haloquadratum_walsbyi-00686	Natrinema_gari-00587	Natrinema_versiforme-01947	Natrialba_taiwanensis-00573	Haloterrigena_turkmenica-03147	Halococcus_saccharolyticus-01023	Haloterrigena_salina-04441	Haloferax_mediterranei-03456	Halomicrobium_mukohataei-02412	Halococcus_morrhuae-00055	Natronorubrum_sulfidifaciens-02571	Halococcus_thailandensis-03360	Halococcus_salifodinae-01752	Natronococcus_amylolyticus-02066	Haloarcula_sinaiiensis-00783	Haloterrigena_thermotolerans-03127	Natronomonas_pharaonis-01977	Haloquadratum_walsbyi-01130	Halosimplex_carlsbadense-00427	Natrinema_pellirubrum-00958	Halobiforma_lacisalsi-02236	Natronococcus_amylolyticus-03036	Haloterrigena_turkmenica-04199	Natrialba_aegyptia-04141	Natrialba_taiwanensis-03066	Natronolimnobius_innermongolicus-03193	Natrialba_asiatica-01400	Natronomonas_pharaonis-01861	Haloterrigena_salina-01412	Natronococcus_jeotagli-01731	Halosarcina_pallida-00524	Natronolimnobius_innermongolicus-03316	Natronorubrum_bangense-02674	Haloarcula_argentinensis-04022	Haloarcula_amylolytica-01763	Haloarcula_sinaiiensis-03871	Natrialba_taiwanensis-01870	Haloarcula_marismortui-00878	Haloarcula_californiae-01345	Haloferax_sulfurifontis-03650	Haloarcula_vallismortis-02389	Natrialba_aegyptia-04504	Haloarcula_japonica-00041	Natrialba_asiatica-01938	Halosarcina_pallida-01496	Natronolimnobius_innermongolicus-03419	Natrialba_hulunbeirensis-00669	Haloterrigena_turkmenica-00274	Natrialba_magadii_DSM_3394-04170	Natrialba_magadii-04082	Natronolimnobius_innermongolicus-03373	Natronorubrum_tibetense-03869	Halorubrum_terrestre-01049	Halorubrum_distributum_JCM_10118-00291	Halorubrum_distributum-01383	Halorubrum_lacusprofundi-01388	Halorubrum_tebenquichense-02818	Natrinema_altunense-00556	Natrialba_chahannoensis-01693	Halorubrum_litoreum-01123	Halorubrum_californiensis-01195	Halorubrum_arcis-00587	Halorubrum_hochstenium-01190	Halorubrum_saccharovorum-01349	Halorubrum_aidingense-02024	Natrinema_gari-00589	Halorubrum_lipolyticum-02045	Halorubrum_kocurii-02361	Halorubrum_coriense-00421	Natrialba_magadii_DSM_3394-01157	Haloterrigena_limicola-01422	Natronorubrum_tibetense-04372	Halobacterium_R1-00720	Halobacterium_NRC1-00718	Haloarcula_vallismortis-03144	Haloarcula_argentinensis-02258	Haloarcula_amylolytica-02808	Haloarcula_marismortui-01893	Haloarcula_californiae-03670	Haloarcula_japonica-03288	Halorubrum_distributum_JCM_10118-01479	Halorubrum_distributum-00452	Halorubrum_tebenquichense-02177	Halorubrum_hochstenium-02463	Natronolimnobius_innermongolicus-03335	Halorubrum_terrestre-02023	Halorubrum_litoreum-02473	Halorubrum_arcis-01623	Natronorubrum_tibetense-03677	Natrinema_pellirubrum-00642	Haloterrigena_thermotolerans-01572	Haloterrigena_turkmenica-03793	Haloterrigena_turkmenica-00273	Halococcus_thailandensis-03388	Halococcus_morrhuae-00082	Halorubrum_californiensis-00781	Halovivax_asiaticus-03009	Halosarcina_pallida-01883
[truncated: 7,681,702 more chars]
