# Supplementary material for: Phylogenetically Driven Sequencing of Extremely Halophilic Archaea Reveals Strategies for Static and Dynamic Osmo-response
Source: PLoS Genet. 2014 Nov 13;10(11):e1004784. doi: 10.1371/journal.pgen.1004784 (PMC4230888; doi:10.1371/journal.pgen.1004784)
Supplement: Dataset S3 — Multi-marker concatenated archaeal phylogeny tree file. A phylogenetic tree was built from the concatenated alignment of 40 PhyEco markers using PHYML 3.0 with the LG substitution model. Tree topology and branch lengths were optimized by the program and aLRT SH-like statistics was used for branch support estimation. Tree file is in Newick format. (TXT) [file pgen.1004784.s032.txt]

(Candidatus_Nitrosoarchaeum_limnia_SFB1:0.00480364,Marine_archaeal_group_1_BG20_Nitrosoarchaeum_limnia_BG20:0.00708703,(Nitrosopumilus_sp_MY1:0.06207221,((Candidatus_Nitrosopumilus_sp_AR2:0.10057854,(Nitrosopumilus_maritimus_SCM1:0.04419118,Candidatus_Nitrosopumilus_koreensis_AR1:0.03927818)1.000000:0.05239814)1.000000:0.06068765,(Cenarchaeum_symbiosum_A:0.35808027,(Candidatus_Caldiarchaeum_subterraneum:1.00233745,(((((((Sulfolobus_islandicus_HVE10_4:0.00044079,Sulfolobus_islandicus_REY15A:0.00058833)0.970000:0.00073827,(Sulfolobus_islandicus_M_16_27:0.00128682,(Sulfolobus_islandicus_M_16_4:0.00013369,(Sulfolobus_islandicus_M_14_25:0.00064958,((Sulfolobus_islandicus_L_D_8_5:0.00045622,Sulfolobus_islandicus_L_S_2_15:0.00073531)0.855000:0.00036036,(Sulfolobus_islandicus_Y_N_15_51:0.0021777,Sulfolobus_islandicus_Y_G_57_14:0.00028943)0.959000:0.00065859)1.000000:0.0036258)0.248000:0.00038403)0.944000:0.00086262)0.411000:0.00016588)1.000000:0.04618347,(Sulfolobus_solfataricus_P2:0.00458483,Sulfolobus_solfataricus_98_2:2e-08)0.820000:0.0361809)1.000000:0.24346533,((Sulfolobus_acidocaldarius_98-3_DSM_639:0.30088163,Sulfolobus_tokodaii_7_JCM_10545:0.21316107)1.000000:0.13031382,(Acidianus_hospitalis_W1:0.24477287,((Metallosphaera_yellowstoni_MK1:0.00717274,Metallosphaera_sp_MK1:0.00381099)1.000000:0.21466991,(Metallosphaera_sedula_DSM_5348:0.127739,Metallosphaera_cuprina_Ar-4:0.17741758)1.000000:0.10919326)1.000000:0.1828446)1.000000:0.0993706)0.077000:0.05641848)1.000000:0.52500604,((Ignicoccus_hospitalis_KIN4_I_DSM_18386:0.6923676,((Staphylothermus_hellenicus_P8_DSM_12710:0.04748468,Staphylothermus_marinus_F1_DSM_3639:0.03853724)1.000000:0.27728964,(Thermosphaera_aggregans_M11TL_DSM_11486:0.29873138,((Desulfurococcus_fermentans_Z-1312_DSM_16532:0.01246779,(Desulfurococcus_amylolyticus_DSM_3822:0.00593535,Desulfurococcus_kamchatkensis_1221n:0.01244444)1.000000:0.01186202)1.000000:0.14161352,(Desulfurococcus_mobilis_DSM_2161:0.00504044,Desulfurococcus_mucosus_07_1_DSM_2162:0.00721592)1.000000:0.14169564)1.000000:0.18481792)1.000000:0.18927619)1.000000:0.29259809)0.998000:0.08766799,(((Hyperthermus_butylicus_DSM_5456:0.30396691,Pyrolobus_fumarii_1A_DSM_11204:0.28809042)1.000000:0.2205797,(Aeropyrum_pernix_K1:0.44762326,(Caldisphaera_lagunensis_IC-154_DSM_15908:0.44961349,Acidilobus_saccharovorans_345-15:0.40452611)1.000000:0.27951179)1.000000:0.24303692)1.000000:0.0704216,(Ignisphaera_aggregans_AQ1_S1_DSM_17230:0.78530425,Fervidicoccus_fontis_Kam940:0.72222268)0.999000:0.10171895)0.363000:0.04669536)0.940000:0.07650124)1.000000:0.19217507,(OSPB-1_NAG1:1.17773745,(Thermofilum_pendens_Hrk_5:0.73896165,(((Pyrobaculum_calidifontis_JCM_11548:0.12994349,(((Pyrobaculum_arsenaticum_PZ6_DSM_13514:0.01513465,Pyrobaculum_oguniense_TE7_DSM_13380:0.01278832)1.000000:0.12468784,(Pyrobaculum_sp_1860:0.11890779,Pyrobaculum_aerophilum_IM2:0.1149773)0.297000:0.02424205)1.000000:0.03896223,(Thermoproteus_neutrophilus_V24Sta:0.11341911,Pyrobaculum_islandicum_DSM_4184:0.12379421)1.000000:0.06369709)1.000000:0.04850229)1.000000:0.18201084,(Thermoproteus_tenax_Kra1:0.18018213,Thermoproteus_uzoniensis_768-20:0.15268838)1.000000:0.17641609)1.000000:0.32587689,(Caldivirga_maquilingensis_IC-167:0.60094512,(Vulcanisaeta_moutnovskia_768-28:0.10670152,Vulcanisaeta_distributa_DSM_14429:0.05491899)1.000000:0.37131846)0.982000:0.12159609)1.000000:0.33987462)1.000000:0.12932091)0.463000:0.08838391)1.000000:0.1404122,(Candidatus_Korarchaeum_cryptofilum_OPF8:1.18550902,(Nanoarchaeum_equitans_Kin4-M:1.4441209,(((Methanopyrus_kandleri_AV19:0.72309406,((((Methanocaldococcus_vulcanius_M7_DSM_12094:0.09773579,(Methanocaldococcus_fervens_AG86:0.03796715,(Methanocaldococcus_jannaschii_DSM_2661:0.01849524,Methanocaldococcus_sp_FS406-22:0.02031209)1.000000:0.01608231)0.968000:0.02466741)1.000000:0.05014559,(Methanocaldococcus_villosus_KIN24-T80:0.1586094,Methanocaldococcus_infernus_ME:0.15863977)1.000000:0.06746164)1.000000:0.12752836,((Methanotorris_igneus_Kol_5:0.0357808,Methanotorris_formicicus_Mc-S-70:0.05913156)1.000000:0.08361519,((Methanothermococcus_okinawensis_IH1:0.11280267,Methanococcus_aeolicus_Nankai-3:0.20247127)1.000000:0.07524161,(Methanococcus_voltae_A3:0.246748,(Methanococcus_vannielii_SB:0.12605779,((Methanococcus_maripaludis_X1:0.00560484,Methanococcus_maripaludis_S2:0.00822192)1.000000:0.02279475,(Methanococcus_maripaludis_C5:0.02118455,(Methanococcus_maripaludis_C7:0.01316691,Methanococcus_maripaludis_C6:0.01797531)1.000000:0.01249076)0.980000:0.01405561)1.000000:0.08127199)1.000000:0.09188529)1.000000:0.12745258)1.000000:0.16866409)1.000000:0.08673218)1.000000:0.46066665,(Methanothermus_fervidus_V24S_DSM_2088:0.30759076,((Methanothermobacter_thermoautotrophicus_Delta_H:0.06477288,Methanothermobacter_marburgensis_Marburg_DSM_2133:0.05002471)1.000000:0.20668912,((Methanobrevibacter_ruminantium_M1:0.20899142,(Methanobrevibacter_smithii_PS_ATCC_35061:0.00232842,(Methanobrevibacter_smithii_F1_DSM_2374:0.0004157,Methanobrevibacter_smithii_DSM_2375:0.00428714)0.992000:0.00306609)1.000000:0.22226787)1.000000:0.19986689,(Methanosphaera_stadtmanae_DSM_3091:0.44333537,(Methanobacterium_sp_AL-21:0.19277065,Methanobacterium_sp_SWAN-1:0.15659881)1.000000:0.10907592)0.997000:0.07958044)1.000000:0.07466717)1.000000:0.16462242)1.000000:0.28300029)0.627000:0.06862532)0.630000:0.04343738,(((Ferroglobus_placidus_AEDII12DO_DSM_10642:0.21495193,(Archaeoglobus_profundus_Av18_DSM_5631:0.22171618,(Archaeoglobus_veneficus_SNP6_DSM_11195:0.21567894,Archaeoglobus_fulgidus_VC-16_DSM_4304:0.24105825)0.806000:0.05449612)0.994000:0.05610255)1.000000:0.45074024,((Methanocorpusculum_labreanum_Z:0.48588947,((Methanoplanus_limicola_M3_DSM_2279:0.21060864,Methanoplanus_petrolearius_SEBR_4847_DSM_11571:0.18771697)1.000000:0.19686926,(((Methanosphaerula_palustris_E1-9c_DSM_19958:0.32519702,(Methanoregula_formicicum_SMSP:0.17235687,Candidatus_Methanoregula_boonei_6A8:0.17595516)1.000000:0.16700579)0.183000:0.0523728,(Methanolinea_tarda_NOBI-1:0.30497988,Methanospirillum_hungatei_JF-1:0.43282189)0.842000:0.05595041)1.000000:0.06735977,(Methanofollis_liminatans_GKZPZ_DSM_4140:0.33168489,Methanoculleus_marisnigri_JR1_DSM_1498:0.27681173)0.728000:0.0538575)0.995000:0.05777746)1.000000:0.0836428)1.000000:0.38048181,(((Methanosaeta_harundinacea_6Ac:0.30553593,(Methanosaeta_concilii_GP6:0.32295965,Methanosaeta_thermophila_PT:0.26225524)1.000000:0.09657616)1.000000:0.28707266,((Methanosarcina_barkeri_Fusaro_DSM_804:0.07520903,(Methanosarcina_mazei_Go1_DSM_3647:0.05072042,Methanosarcina_acetivorans_C2A:0.04371575)1.000000:0.03591737)1.000000:0.26642219,(((Methanomethylovorans_hollandica_DSM_15978:0.25688742,Methanolobus_tindarius_DSM_2278:0.19320365)1.000000:0.06590504,(Methanococcoides_burtonii_DSM_6242:0.22340698,Methanohalophilus_mahii_SLP_DSM_5219:0.30216252)0.961000:0.05081364)1.000000:0.0428935,(Methanosalsum_zhilinae_WeN5_DSM_4017:0.26614099,Methanohalobium_evestigatum_Z-7303_DSM_3721:0.34839302)0.837000:0.04506121)1.000000:0.07972414)1.000000:0.23169595)1.000000:0.09784608,((Methanocella_sp_RC-I:0.20514589,(Methanocella_conradii_HZ254:0.11244732,Methanocella_paludicola_SANAE:0.1149039)1.000000:0.13873509)1.000000:0.41179064,(Halalkalicoccus_jeotgali_B3_DSM_18796:0.21393078,(((Halococcus_saccharolyticus:0.04108436,Halococcus_salifodinae:0.04208844)1.000000:0.08857039,(Halococcus_hamelinensis:0.15745593,(Halococcus_thailandensis:0.02559106,Halococcus_morrhuae:0.02602931)1.000000:0.0935089)1.000000:0.04338318)1.000000:0.17058268,(((Haloplanus_natans_RE_101_DSM_17983:0.17459612,((((Haloferax_elongans:0.00585697,Haloferax_larsenii:0.00555545)1.000000:0.04636321,(((Haloferax_gibonsii:0.00517851,Haloferax_prahovense:0.00525877)0.998000:0.0062547,((Haloferax_denitrificans_S1_ATCC_35960:0.00494385,Haloferax_sulfurifontis_M6_ATCC_BAA-897:0.00563757)1.000000:0.00611199,((Haloferax_sp_GUBF-1:1e-08,(Haloferax_sp_GUBF-2:0.00015716,Haloferax_sp_GUBF-3:0.00014001)0.000000:2e-08)1.000000:0.00658669,((Haloferax_alexandrinus:0.00108517,Haloferax_lucentense:0.00109538)0.982000:0.00171656,(Haloferax_volcanii_DS2_DSM_3757:0.0006975,Haloferax_volcanii_DS2_ATCC_29605:0.00013747)1.000000:0.00534784)0.918000:0.00234049)1.000000:0.00974068)0.963000:0.00557892)1.000000:0.02622943,(Haloferax_mediterranei_R-4_ATCC_33500:0.02845444,Haloferax_mucosum_PA12_ATCC_BAA-1512:0.03177352)1.000000:0.01781398)1.000000:0.02552753)1.000000:0.12516499,((Haloquadratum_walsbyi_C23:0.00446684,Haloquadratum_walsbyi_HBSQ001_DSM_16790:0.00262519)1.000000:0.29630772,(Halosarcina_pallida:0.08065332,Halogeometricum_borinquense_PR3_DSM_11551:0.06059621)1.000000:0.0570803)1.000000:0.04493761)1.000000:0.05089606,(halophilic_archaeon_sp_DL31:0.26955881,(halophilic_archaeon_sp_True-ADL:0.22454164,(((Halorubrum_hochstenium:0.01557994,Halorubrum_tebenquichense:0.01487656)1.000000:0.02686836,(Halorubrum_coriense:0.03893423,(Halorubrum_californiensis:0.02328271,(Halorubrum_arcis:0.00333713,(Halorubrum_terrestre:0.00226912,(Halorubrum_litoreum:0.00596099,(Halorubrum_distributum:0.00436519,Halorubrum_distributum_JCM_10118:2e-08)1.000000:0.00310735)0.987000:0.00231881)0.995000:0.00380892)1.000000:0.0198773)1.000000:0.01119594)0.761000:0.01150922)1.000000:0.03359765,(Halorubrum_aidingense:0.0530314,((Halorubrum_lipolyticum:0.02045983,Halorubrum_kocurii:0.02316415)1.000000:0.00964837,(Halorubrum_saccharovorum:0.0342738,Halorubrum_lacusprofundi_ATCC_49239:0.02811701)0.753000:0.00724044)1.000000:0.01956133)1.000000:0.02771613)1.000000:0.16377952)0.208000:0.0417499)0.990000:0.0317497)0.646000:0.02554656)1.000000:0.08406695,(Haladaptatus_paucihalophilus_DX253:0.20843756,((Halovivax_asiaticus:0.01707179,Halovivax_ruber_XH-70_DSM_18193:0.017978)1.000000:0.16589691,(Halostagnicola_larsenii_XH-48_DSM_176:0.12847367,((Natronococcus_amylolyticus:0.04238762,(Natronococcus_jeotagli:0.04346619,Natronococcus_occultus_SP4_DSM_3396:0.0382582)0.923000:0.01699547)1.000000:0.06416947,(((Natrialba_asiatica:0.01237488,(Natrialba_aegyptia:0.01057978,Natrialba_taiwanensis:0.0111712)0.780000:0.00478521)1.000000:0.05951696,(Natrialba_hulunbeirensis:0.01445575,(Natrialba_chahannoensis:0.01547734,(Natrialba_magadii_ATCC_43099:1e-08,Natrialba_magadii_DSM_3394:2e-08)1.000000:0.01327789)0.746000:0.00666305)1.000000:0.05580257)1.000000:0.04036004,(((Natronorubrum_tibetense_DSM_13204:0.07014679,(Natronorubrum_sulfidifaciens:0.02954559,Natronorubrum_bangense:0.03252317)1.000000:0.04701628)1.000000:0.02662125,(Natronolimnobius_innermongolicus:0.084166,(Haloterrigena_salina:0.02223879,Haloterrigena_turkmenica_VKM_B-1734_DSM_5511:0.01978837)1.000000:0.0421583)0.999000:0.01887408)0.989000:0.0159922,((Haloterrigena_limicola:0.05297982,((Haloterrigena_thermotolerans:0.00701567,Natrinema_pellirubrum_157_JCM_10476:0.0135369)1.000000:0.04281249,(Natrinema_versiforme:0.04539118,((Natrinema_gari:0.00430699,Natrinema_sp_J7-2:0.00159056)1.000000:0.01147771,(Natrinema_altunense:0.01060016,Natrinema_pallidum:0.01385073)0.990000:0.00609482)1.000000:0.03241695)1.000000:0.02213448)1.000000:0.02277819)1.000000:0.02637792,(Halopiger_xanaduensis_SH-6:0.05762043,(Natronobacterium_gregoryi_SP2_DSM_3393:0.07095521,(Halobiforma_nitratireducens:0.05404274,Halobiforma_lacisalsi:0.04839405)0.059000:0.01771065)1.000000:0.03782895)1.000000:0.02524033)0.965000:0.01303706)0.997000:0.01752669)0.996000:0.01754103)1.000000:0.0390981)0.999000:0.03801689)1.000000:0.11165629)0.997000:0.03722302)0.510000:0.02418761,((Halobacterium_sp_DL1:0.10420292,(Halobacterium_salinarum_R1_DSM_671:1e-08,Halobacterium_sp_NRC-1:0.00027449)0.822000:0.15537074)1.000000:0.17302629,(Natronomonas_pharaonis_Gabara_DSM_2160:0.25769533,((Halorhabdus_tiamatea_SARL4B:0.03928717,Halorhabdus_utahensis_AX-2_DSM_12940:0.04333405)1.000000:0.19076498,(Halosimplex_carlsbadense:0.18861619,((Halomicrobium_katesii_DSM_19301:0.00866818,Halomicrobium_mukohataei_arg-2_DSM_12286:0.0052691)1.000000:0.146937,(Haloarcula_vallismortis_J_F_54_ATCC_29715:0.01496296,((Haloarcula_amylolytica:0.01270863,Haloarcula_hispanica_CGMCC_1_2049:0.01009611)0.997000:0.00493804,((Haloarcula_sinaiiensis_ATCC_33800:0.0028596,(Haloarcula_marismortui_ATCC_43049:0.0028673,Haloarcula_californiae_BJGN-2_ATCC_33799:0.00385321)0.221000:0.00137774)1.000000:0.01213298,(Haloarcula_argentinensis:0.01518537,Haloarcula_japonica:0.01664973)0.319000:0.00358258)1.000000:0.00704611)0.987000:0.00725561)1.000000:0.15727827)1.000000:0.05110093)0.993000:0.03242074)1.000000:0.0583649)1.000000:0.04493017)0.756000:0.02510065)0.852000:0.04162912)0.887000:0.05489649)1.000000:0.80161883)1.000000:0.12948596)0.381000:0.05417232)1.000000:0.16932089)1.000000:0.10867654,(((Aciduliprofundum_boonei_T469:0.11036011,Aciduliprofundum_sp_MAR08-339:0.11703488)1.000000:0.38414347,((Thermoplasma_volcanium_GSS1:0.19343771,Thermoplasma_acidophilum_DSM_1728:0.18959362)1.000000:0.3217764,(Ferroplasma_acidarmanus_Fer1:0.39221637,Picrophilus_torridus_DSM_9790:0.28712227)1.000000:0.23424055)1.000000:0.6107431)1.000000:0.14098918,(Methanomassiliicoccus_luminyensis_B10:0.63249519,uncultured_marine_group_II_euryarchaeote:1.31060971)0.608000:0.13994381)1.000000:0.21464322)1.000000:0.12375256)1.000000:0.10173217,((Pyrococcus_yayanosii_CH1:0.06791978,((Pyrococcus_furiosus_COM1:0.00153247,Pyrococcus_furiosus_DSM_3638:0.00123676)1.000000:0.06436158,(Pyrococcus_sp_NA2:0.05499846,(Pyrococcus_abyssi_GE5:0.04881245,Pyrococcus_horikoshii_OT3:0.05675104)0.418000:0.01408752)1.000000:0.02359898)1.000000:0.03766964)1.000000:0.05605764,((Thermococcus_barophilus_MP:0.0767329,(Thermococcus_sibiricus_MM_739:0.11323858,(Thermococcus_litoralis_DSM_5473:0.02339763,Thermococcus_sp_PK:0.03330827)0.758000:0.01730997)1.000000:0.07797775)0.936000:0.03366383,(Palaeococcus_ferrophilus_DMJ_DSM_13482:0.18154419,((Thermococcus_onnurineus_NA1:0.05163959,(Thermococcus_sp_CL1:0.03414329,Thermococcus_sp_4557:0.06251934)1.000000:0.02012109)0.983000:0.02129396,(Thermococcus_kodakarensis_KOD1:0.05828215,(Thermococcus_gammatolerans_EJ3:0.02205155,Thermococcus_sp_AM4:0.02231487)1.000000:0.04162334)0.956000:0.02008885)1.000000:0.05442747)1.000000:0.03772955)1.000000:0.04220403)1.000000:0.52875719)0.861000:0.10698402)1.000000:0.11522799)0.698000:0.06875736)1.000000:0.25031662)1.000000:1.01966757)1.000000:0.18298665)1.000000:0.08613939)1.000000:0.05866378);
