# Supplementary material for: Phylogenetically Driven Sequencing of Extremely Halophilic Archaea Reveals Strategies for Static and Dynamic Osmo-response
Source: PLoS Genet. 2014 Nov 13;10(11):e1004784. doi: 10.1371/journal.pgen.1004784 (PMC4230888; doi:10.1371/journal.pgen.1004784)
Supplement: Dataset S4 — Osmoadaptation genes with annotations. A list of query proteins with functions related to osmoadaptation and their associated annotations. (TXT) [file pgen.1004784.s033.txt]

KefC - K+ out (K+/H+ antiporter)
MM_0933 - MM KefC (K+/H+ antiporter)
MM_1909 - MM KefC (K+/H+ antiporter)
MM_0929 - MM KefC (K+/H+ antiporter)
KefB - K+ out (K+/H+ antiporter)
COG0475 - similar to KefB (K+/H+ antiporter)

MscL - non-specific K+ out, important in osmotic response (mechanosensative channel)
MscS - non-specific K+ out, important in osmotic response (mechanosensative channel)

TrkG - K+ in (H+/K+ symporter)
TrkH - K+ in (H+/K+ symporter)
MM_2500 - similar to TrkH (H+/K+ symporter)
MM_2502 - similar to TrkH (H+/K+ symporter)
COG0168 - similar to TrkH (H+/K+ symporter)
TrkI - K+ in (H+/K+ symporter)
Kup - K+ in (H+/K+ symporter)

KtrB - K+ in (Na+/K+ symporter)
KtrD - K+ in (Na+/K+ symporter)

KdpA - K+ in (ABC transporter)

KcsA - K+ in (channel)
MthK - K+ in (channel)

TetA - K+ in, Na+ out

NatB - Na+ out (ABC transporter)
MM_1056 - MM NatB
NhaA - Na+ out (Na+/H+ antiporter)
COG3004 - similar to NhaA
NhaB - Na+ out (Na+/H+ antiporter)
NhaE - Na+ out (Na+/H+ antiporter)
NhaK - Na+ out (Na+/H+ antiporter)

YrbG - Na+ out (Ca2+/Na+ exchanger)
ChaA - Na+ out (Ca2+/H+ antiporter with minor Na+/H+ antiporter activity)

NhaC - Na+ out (Na+/H+ antiporter)

HR - Cl- in (light activated)(with passive cation uptake) 
EriC - chloride channel
MaCCC - chloride transporter
BactCCC - chloride transporter

COG2239 - magnesium transporter
CorA - magnesium transporter
MgtA - magnesium transporter
MgtB - magnesium transporter

COG3639 - phosphate transporter
COG3221 - phosphate transporter
COG0581 - phosphate transporter
COG0306 - phosphate transporter
TRIBE_63 - phosphate transporter
TRIBE_105 - phosphate transporter

MM_0042 - glycine betaine transporter, substrate binding protein (OtaC, similar to OpuA)
OpuA - glycine betaine and proline betaine (ABC transporter)
OpuC - broad specificity (trimethylammonium and sulphonium compounds - ectoine, crotonobetaine, gamma-butyrobetaine, carnitine, choline-O-sulfate, choline, proline betaine, glycine betaine)
OpuD - glycine betaine import
BetP - Na+/glycine betaine symporter

CosB - binding protein for chemotaxis towards trimethylammonium compounds (glycine betaine, choline, carnitine)
CosT - trandsucer protein for chemotaxis towards trimethylammonium compounds (glycine betaine, choline, carnitine)

BetT - choline uptake for conversion to glycine betaine
OpuB - choline uptake for conversion to glycine betaine
BetA - stepwise oxidation of choline to glycine betaine
BetB - stepwise oxidation of choline to glycine betaine
GbsA - stepwise oxidation of choline to glycine betaine
GbsB - stepwise oxidation of choline to glycine betaine

MM_1315 - sodium/proline symporter, partial
MM_1316 - sodium/proline symporter
MM_1549 - sodium/proline symporter
MM_2305 - sodium/proline symporter
ProP - H+/proline symporter (also transports glycine betaine, ectoine, proline betaine, carnitine and others)
ProU - broad specificity (glycine betaine, proline betaine, proline, carnitine, choline and others, ABC transporter)
OpuE - proline only

ProJ - dedicated pathway for proline synthesis in osmotic shock
ProH - dedicated pathway for proline synthesis in osmotic shock

MM_1782 - sodium/glutamate symporter

MM_0934 - lysine-2,3-aminomutase (AblA, synthesis of N(epsilon)-acetyl-beta-lysine)
MM_0935 - beta-lysine acetyltransferase (AblB, synthesis of N(epsilon)-acetyl-beta-lysine)

EctP - ectoine import (also proline and glycine betaine)

2PGK - synthesis of cBPG
cDPGS - syntheis of cBPG

MrpA - Na+ out?, K+ out? (species dependent) 
MrpD - Na+ out?, K+ out? (species dependent)
MnhA - Na+ out?, K+ out? (species dependent)
MnhD - Na+ out?, K+ out? (species dependent)
NhaP - Na+ or K+/H+ antiporter (species dependent), direction unspecified
MM_1891 - Na+/H+ antiporter, direction unspecified. similar to NhaP 
COG0025 - (similar to NhaP)
Kch - K+ in/out? (contradictory experimental evidence, channel)
NhaD - physiological role unclear
MM_0294 - diverse annotations, annotated as Na+/H+ antiporter in MM, direction unspecified
MM_0834 - Na+/H+ antiporter, direction unspecified
COG0530 - Ca2+/Na+ antiporter, direction unspecified
MM_1898 - potassium channel (direction unspecified)
MM_2403 - potassium channel (direction unspecified)
MM_2858 - potassium channel (direction unspecified)
MM_3189 - potassium channel (direction unspecified)

76 genes
