# Supplementary material for: Phylogenetically Driven Sequencing of Extremely Halophilic Archaea Reveals Strategies for Static and Dynamic Osmo-response
Source: PLoS Genet. 2014 Nov 13;10(11):e1004784. doi: 10.1371/journal.pgen.1004784 (PMC4230888; doi:10.1371/journal.pgen.1004784)
Supplement: Dataset S8 — Universal TBP CompareToBootstrap tree file. Manually curated alignment of archaeal and eukaryotic TATA-binding protein sequences was resampled 1000 times and trees constructed for each bootstrap replicate using FastTree [104]. The consensus tree was produced by comparing these 1000 trees to a guide tree, also produced using FastTree, using the tree comparison tool CompareToBootstrap.pl [105]. Bootstrap support values for each clade represent the fraction of 1000 bootstrapped trees in which that clade appeared. Tree file is in Nexus format. (TXT) [file pgen.1004784.s037.txt]

#nexus
begin trees;
	translate
		XX_1000000 Halorubrum_saccharovorum-02327,
		XX_1000001 Halogeometricum_borinquense_DSM_11551-03555,
		XX_1000002 Natrinema_pallidum-02458,
		XX_1000003 Haloarcula_japonica-04161,
		XX_1000004 Halorubrum_litoreum-02979,
		XX_1000005 Halobacterium_NRC1-02186,
		XX_1000006 Halobacterium_NRC1-02512,
		XX_1000007 Halobacterium_R1-02101,
		XX_1000008 Halobacterium_R1-02629,
		XX_1000009 Halorubrum_lacusprofundi-00023,
		XX_1000010 Natrialba_aegyptia-00723,
		XX_1000011 Haloferax_volcanii-02811,
		XX_1000012 Haloferax_volcanii_DS2_DSM_3757-00800,
		XX_1000013 Haloarcula_californiae-03167,
		XX_1000014 Natrialba_asiatica-04125,
		XX_1000015 Haloarcula_japonica-02512,
		XX_1000016 Natrinema_altunense-01512,
		XX_1000017 Natrinema_gari-02873,
		XX_1000018 Haloterrigena_thermotolerans-03348,
		XX_1000019 Halococcus_morrhuae-00452,
		XX_1000020 Natronorubrum_tibetense-02178,
		XX_1000021 Halobacterium_R1-02196,
		XX_1000022 Halobacterium_R1-02554,
		XX_1000023 Halobacterium_R1-02172,
		XX_1000024 Natrinema_pellirubrum-01899,
		XX_1000025 Natronococcus_jeotagli-01534,
		XX_1000026 Natronococcus_jeotagli-04370,
		XX_1000027 Natrialba_aegyptia-04321,
		XX_1000028 Natrialba_taiwanensis-01435,
		XX_1000029 Halococcus_thailandensis-03683,
		XX_1000030 Halobacterium_NRC1-02521,
		XX_1000031 Halobacterium_R1-02111,
		XX_1000032 Halobacterium_R1-02639,
		XX_1000033 Halobacterium_NRC1-02126,
		XX_1000034 Halobacterium_NRC1-02408,
		XX_1000035 Halobacterium_NRC1-02452,
		XX_1000036 Halobacterium_NRC1-02579,
		XX_1000037 Halobacterium_R1-02194,
		XX_1000038 Halobacterium_R1-02552,
		XX_1000039 Halobacterium_NRC1-02382,
		XX_1000040 Halobacterium_R1-02174,
		XX_1000041 Haloferax_mediterranei-03297,
		XX_1000042 Haloferax_mucosum-00922,
		XX_1000043 Haloferax_denitrificans-00550,
		XX_1000044 Haloferax_elongans-00083,
		XX_1000045 Haloferax_larsenii-00643,
		XX_1000046 Haloferax_prahovense-03480,
		XX_1000047 Haloferax_prahovense-00052,
		XX_1000048 Haloferax_elongans-03503,
		XX_1000049 Haloferax_larsenii-03562,
		XX_1000050 Haloferax_volcanii-03926,
		XX_1000051 Haloferax_volcanii_DS2_DSM_3757-00153,
		XX_1000052 Haloferax_sp_GUBF-1-00249,
		XX_1000053 Haloferax_sp_GUBF-2-00330,
		XX_1000054 Haloferax_sp_GUBF-3-00251,
		XX_1000055 Haloferax_alexandrinus-00168,
		XX_1000056 Haloferax_lucentense-02869,
		XX_1000057 Haloferax_denitrificans-01191,
		XX_1000058 Haloferax_sulfurifontis-01045,
		XX_1000059 Haloferax_gibonsii-03635,
		XX_1000060 Haloferax_prahovense-03761,
		XX_1000061 Haloferax_mediterranei-00234,
		XX_1000062 Haloferax_mucosum-01307,
		XX_1000063 Halococcus_saccharolyticus-00405,
		XX_1000064 Halococcus_salifodinae-01138,
		XX_1000065 Haloterrigena_limicola-00061,
		XX_1000066 Natrinema_pellirubrum-02354,
		XX_1000067 Natronobacterium_gregoryi-01247,
		XX_1000068 Halorubrum_lacusprofundi-00111,
		XX_1000069 Halorubrum_californiensis-02847,
		XX_1000070 Halorubrum_lacusprofundi-02295,
		XX_1000071 Halorubrum_kocurii-01718,
		XX_1000072 Halorubrum_coriense-01117,
		XX_1000073 Halorubrum_aidingense-00207,
		XX_1000074 Halorubrum_arcis-02880,
		XX_1000075 Halorubrum_distributum-00089,
		XX_1000076 Halorubrum_distributum_JCM_10118-02642,
		XX_1000077 Halorubrum_hochstenium-00174,
		XX_1000078 Halorubrum_lipolyticum-02661,
		XX_1000079 Halorubrum_litoreum-00539,
		XX_1000080 Halorubrum_saccharovorum-02579,
		XX_1000081 Halorubrum_tebenquichense-00788,
		XX_1000082 Halorubrum_terrestre-02593,
		XX_1000083 Haloquadratum_walsbyi-01745,
		XX_1000084 Halogeometricum_borinquense-01441,
		XX_1000085 Halogeometricum_borinquense_DSM_11551-02799,
		XX_1000086 Halosarcina_pallida-02654,
		XX_1000087 Haloferax_mucosum-00001,
		XX_1000088 Haloferax_mediterranei-00277,
		XX_1000089 Haloferax_denitrificans-03053,
		XX_1000090 Haloferax_sulfurifontis-01421,
		XX_1000091 Haloferax_alexandrinus-01845,
		XX_1000092 Haloferax_lucentense-00001,
		XX_1000093 Haloferax_sp_GUBF-3-00427,
		XX_1000094 Haloferax_gibonsii-00752,
		XX_1000095 Haloferax_larsenii-03274,
		XX_1000096 Haloferax_elongans-00390,
		XX_1000097 Haloferax_prahovense-03113,
		XX_1000098 Haloferax_sp_GUBF-1-02789,
		XX_1000099 Haloferax_volcanii-02290,
		XX_1000100 Haloferax_volcanii_DS2_DSM_3757-01548,
		XX_1000101 Halococcus_hamelinensis-00041,
		XX_1000102 Natronobacterium_gregoryi-03572,
		XX_1000103 Halococcus_morrhuae-00573,
		XX_1000104 Halococcus_thailandensis-03638,
		XX_1000105 Halobacterium_NRC1-02116,
		XX_1000106 Halobacterium_NRC1-02442,
		XX_1000107 Halobacterium_R1-02543,
		XX_1000108 Natronococcus_jeotagli-00110,
		XX_1000109 Natronococcus_jeotagli-04413,
		XX_1000110 Natronococcus_amylolyticus-03215,
		XX_1000111 Halorubrum_coriense-00950,
		XX_1000112 Halorubrum_californiensis-01398,
		XX_1000113 Halorubrum_hochstenium-02345,
		XX_1000114 Halorubrum_tebenquichense-02062,
		XX_1000115 Halorubrum_terrestre-01897,
		XX_1000116 Halorubrum_arcis-01749,
		XX_1000117 Halorubrum_distributum-00581,
		XX_1000118 Halorubrum_distributum_JCM_10118-01350,
		XX_1000119 Halorubrum_litoreum-02597,
		XX_1000120 Halorubrum_aidingense-01382,
		XX_1000121 Halorubrum_lacusprofundi-03424,
		XX_1000122 Halorubrum_kocurii-03097,
		XX_1000123 Halorubrum_lipolyticum-01219,
		XX_1000124 Halorubrum_saccharovorum-02081,
		XX_1000125 Natronorubrum_bangense-02632,
		XX_1000126 Natronorubrum_bangense-03642,
		XX_1000127 Natronorubrum_tibetense-00087,
		XX_1000128 Haloquadratum_walsbyi-02727,
		XX_1000129 Natrinema_pellirubrum-01640,
		XX_1000130 Haloferax_prahovense-01551,
		XX_1000131 Haloarcula_amylolytica-03009,
		XX_1000132 Haloarcula_argentinensis-02480,
		XX_1000133 Haloarcula_californiae-03841,
		XX_1000134 Haloarcula_japonica-03491,
		XX_1000135 Haloarcula_marismortui-01692,
		XX_1000136 Haloarcula_sinaiiensis-00985,
		XX_1000137 Haloarcula_vallismortis-01985,
		XX_1000138 Halogeometricum_borinquense-00007,
		XX_1000139 Halogeometricum_borinquense_DSM_11551-01068,
		XX_1000140 Halosarcina_pallida-03161,
		XX_1000141 Halococcus_hamelinensis-00632,
		XX_1000142 Halococcus_morrhuae-02193,
		XX_1000143 Halococcus_thailandensis-01369,
		XX_1000144 Halococcus_saccharolyticus-02914,
		XX_1000145 Halococcus_salifodinae-03956,
		XX_1000146 Natronorubrum_bangense-02633,
		XX_1000147 Halobacterium_NRC1-01733,
		XX_1000148 Halobacterium_R1-01734,
		XX_1000149 Natronorubrum_bangense-03643,
		XX_1000150 Halorhabdus_utahensis-01244,
		XX_1000151 Natronomonas_pharaonis-00694,
		XX_1000152 Halosimplex_carlsbadense-03518,
		XX_1000153 Halomicrobium_mukohataei-00874,
		XX_1000154 Halalkalicoccus_jeotagli-00798,
		XX_1000155 Halalkalicoccus_jeotgali_B3_DSM_18796-01329,
		XX_1000156 Natronobacterium_gregoryi-01370,
		XX_1000157 Halobiforma_nitratireducens-01765,
		XX_1000158 Natronococcus_jeotagli-00486,
		XX_1000159 Natrinema_pellirubrum-00254,
		XX_1000160 Halopiger_xanaduensis-00569,
		XX_1000161 Haloterrigena_thermotolerans-03819,
		XX_1000162 Natrialba_chahannoensis-02904,
		XX_1000163 Natrialba_hulunbeirensis-01164,
		XX_1000164 Natrialba_magadii-02030,
		XX_1000165 Natrialba_magadii_DSM_3394-00423,
		XX_1000166 Halobiforma_lacisalsi-02579,
		XX_1000167 Haloterrigena_limicola-03213,
		XX_1000168 Natronolimnobius_innermongolicus-01647,
		XX_1000169 Natronorubrum_sulfidifaciens-02972,
		XX_1000170 Haloterrigena_salina-03823,
		XX_1000171 Haloterrigena_turkmenica-01501,
		XX_1000172 Natrialba_aegyptia-01144,
		XX_1000173 Natrialba_asiatica-02920,
		XX_1000174 Natrialba_taiwanensis-02802,
		XX_1000175 Natrinema_versiforme-02803,
		XX_1000176 Natronococcus_amylolyticus-04390,
		XX_1000177 Natronorubrum_bangense-00600,
		XX_1000178 Natronorubrum_tibetense-02486,
		XX_1000179 Halovivax_asiaticus-00282,
		XX_1000180 Natrinema_altunense-01692,
		XX_1000181 Natrinema_gari-02299,
		XX_1000182 Haloferax_mucosum-01743,
		XX_1000183 Haloferax_mediterranei-02694,
		XX_1000184 Haloferax_elongans-00550,
		XX_1000185 Haloferax_larsenii-01936,
		XX_1000186 Haloferax_alexandrinus-02061,
		XX_1000187 Haloferax_lucentense-00693,
		XX_1000188 Haloferax_sp_GUBF-1-02101,
		XX_1000189 Haloferax_sp_GUBF-2-00849,
		XX_1000190 Haloferax_sp_GUBF-3-01251,
		XX_1000191 Haloferax_volcanii-00729,
		XX_1000192 Haloferax_volcanii_DS2_DSM_3757-02864,
		XX_1000193 Haloferax_denitrificans-01649,
		XX_1000194 Haloferax_sulfurifontis-02735,
		XX_1000195 Haloferax_gibonsii-02316,
		XX_1000196 gi|156101988|ref|XP_001616687.1|_transcription_initiation_TFIID-like_Plasmodium_vivax_Sal-1_,
		XX_1000197 gi|148805561|gb|EDL46960.1|_transcription_initiation_TFIID-like_putative_Plasmodium_vivax,
		XX_1000198 gi|221060180|ref|XP_002260735.1|_Transcription_initiation_TFIID-like_Plasmodium_knowlesi_strain_H_,
		XX_1000199 gi|193810809|emb|CAQ42707.1|_Transcription_initiation_TFIID-like_Plasmodium_knowlesi_strain_H,
		XX_1000200 gi|389585695|dbj|GAB68425.1|_transcription_initiation_TFIID-like_Plasmodium_cynomolgi_strain_B,
		XX_1000201 gi|124808914|ref|XP_001348441.1|_transcription_initiation_TFIID-like_putative_Plasmodium_falciparum_3D7_,
		XX_1000202 gi|23497335|gb|AAN36880.1|AE014820_30_transcription_initiation_TFIID-like_putative_Plasmodium_falciparum_3D7,
		XX_1000203 gi|68076529|ref|XP_680184.1|_transcription_initiation_TFIID-like_Plasmodium_berghei_strain_ANKA_,
		XX_1000204 gi|56501081|emb|CAH94167.1|_transcription_initiation_TFIID-like_putative_Plasmodium_berghei,
		XX_1000205 gi|82596513|ref|XP_726291.1|_TATA_element_modulatory_factor_Plasmodium_yoelii_yoelii_17XNL_,
		XX_1000206 gi|23481643|gb|EAA17856.1|_TATA_element_modulatory_factor_Plasmodium_yoelii_yoelii,
		XX_1000207 gi|237838389|ref|XP_002368492.1|_TATA-box_binding_protein_putative_Toxoplasma_gondii_ME49_,
		XX_1000208 gi|211966156|gb|EEB01352.1|_TATA-box_binding_protein_putative_Toxoplasma_gondii_ME49_,
		XX_1000209 gi|221484236|gb|EEE22532.1|_TATA-box_binding_protein_putative_Toxoplasma_gondii_GT1_,
		XX_1000210 gi|221505781|gb|EEE31426.1|_TATA-box_binding_protein_putative_Toxoplasma_gondii_VEG,
		XX_1000211 gi|401402480|ref|XP_003881260.1|_putative_TATA-box_binding_protein_Neospora_caninum_Liverpool_,
		XX_1000212 gi|325115672|emb|CBZ51227.1|_putative_TATA-box_binding_protein_Neospora_caninum_Liverpool,
		XX_1000213 gi|193202769|ref|NP_001122474.1|_Protein_TLF-1_isoform_b_Caenorhabditis_elegans_,
		XX_1000214 gi|172052151|emb|CAQ35044.1|_Protein_TLF-1_isoform_b_Caenorhabditis_elegans,
		XX_1000215 gi|17509361|ref|NP_492356.1|_Protein_TLF-1_isoform_a_Caenorhabditis_elegans_,
		XX_1000216 gi|7329167|gb|AAF59926.1|_TBP-like_factor_Caenorhabditis_elegans_,
		XX_1000217 gi|14530454|emb|CAB03082.2|_Protein_TLF-1_isoform_a_Caenorhabditis_elegans,
		XX_1000218 gi|4688650|emb|CAB41469.1|_TBP-like_factor_Caenorhabditis_elegans,
		XX_1000219 gi|268566091|ref|XP_002639632.1|_C._briggsae_CBR-TLF-1_protein_Caenorhabditis_briggsae,
		XX_1000220 gi|308499591|ref|XP_003111981.1|_CRE-TLF-1_protein_Caenorhabditis_remanei_,
		XX_1000221 gi|308268462|gb|EFP12415.1|_CRE-TLF-1_protein_Caenorhabditis_remanei,
		XX_1000222 gi|324518157|gb|ADY47019.1|_TATA_box-binding_protein-like_protein_1_Ascaris_suum,
		XX_1000223 gi|324505039|gb|ADY42170.1|_TATA_box-binding_protein-like_protein_2_Ascaris_suum,
		XX_1000224 gi|324509203|gb|ADY43873.1|_TATA_box-binding_protein-like_protein_2_Ascaris_suum,
		XX_1000225 gi|312069507|ref|XP_003137714.1|_hypothetical_protein_LOAG_02128_Loa_loa_,
		XX_1000226 gi|307767124|gb|EFO26358.1|_hypothetical_protein_LOAG_02128_Loa_loa,
		XX_1000227 gi|402593882|gb|EJW87809.1|_hypothetical_protein_WUBG_01280_Wuchereria_bancrofti,
		XX_1000228 gi|170590133|ref|XP_001899827.1|_TBP-like_factor_Brugia_malayi_,
		XX_1000229 gi|158592746|gb|EDP31343.1|_TBP-like_factor_putative_Brugia_malayi,
		XX_1000230 gi|170590131|ref|XP_001899826.1|_TBP-like_factor_Brugia_malayi_,
		XX_1000231 gi|158592745|gb|EDP31342.1|_TBP-like_factor_putative_Brugia_malayi,
		XX_1000232 gi|4688630|emb|CAB41467.1|_TBP-like_factor_Brugia_malayi,
		XX_1000233 gi|325185920|emb|CCA20424.1|_TATAboxbinding_protein_putative_Albugo_laibachii_Nc14,
		XX_1000234 gi|301103642|ref|XP_002900907.1|_TATA-box-binding_protein_putative_Phytophthora_infestans_T30-4_,
		XX_1000235 gi|262101662|gb|EEY59714.1|_TATA-box-binding_protein_putative_Phytophthora_infestans_T30-4,
		XX_1000236 gi|348686462|gb|EGZ26277.1|_hypothetical_protein_PHYSODRAFT_484921_Phytophthora_sojae,
		XX_1000237 gi|339237017|ref|XP_003380063.1|_TATA-box-binding_protein_Trichinella_spiralis_,
		XX_1000238 gi|316977178|gb|EFV60321.1|_TATA-box-binding_protein_Trichinella_spiralis,
		XX_1000239 gi|328719261|ref|XP_003246709.1|_PREDICTED_TATA_box-binding_protein-like_protein_1-like_isoform_1_Acyrthosiphon_pisum_,
		XX_1000240 gi|328719263|ref|XP_003246710.1|_PREDICTED_TATA_box-binding_protein-like_protein_1-like_isoform_2_Acyrthosiphon_pisum,
		XX_1000241 gi|291233225|ref|XP_002736554.1|_PREDICTED_TBP-like_1-like_partial_Saccoglossus_kowalevskii,
		XX_1000242 gi|358332952|dbj|GAA51533.1|_transcription_initiation_factor_TFIID_TATA-box-binding_protein_Clonorchis_sinensis,
		XX_1000243 gi|313229000|emb|CBY18152.1|_unnamed_protein_product_Oikopleura_dioica,
		XX_1000244 gi|198429838|ref|XP_002128047.1|_PREDICTED_similar_to_TBP-like_factor_Ciona_intestinalis,
		XX_1000245 gi|195143693|ref|XP_002012832.1|_GL23716_Drosophila_persimilis_,
		XX_1000246 gi|194101775|gb|EDW23818.1|_GL23716_Drosophila_persimilis,
		XX_1000247 gi|198450906|ref|XP_002137175.1|_GA26713_Drosophila_pseudoobscura_pseudoobscura_,
		XX_1000248 gi|198131246|gb|EDY67733.1|_GA26713_Drosophila_pseudoobscura_pseudoobscura,
		XX_1000249 gi|390355496|ref|XP_001181127.2|_PREDICTED_uncharacterized_protein_LOC753078_Strongylocentrotus_purpuratus,
		XX_1000250 gi|72133443|ref|XP_798726.1|_PREDICTED_TATA_box-binding_protein-like_protein_1-like_Strongylocentrotus_purpuratus,
		XX_1000251 gi|328704605|ref|XP_003242546.1|_PREDICTED_TATA_box-binding_protein-like_protein_1-like_Acyrthosiphon_pisum,
		XX_1000252 gi|391329921|ref|XP_003739415.1|_PREDICTED_TATA_box-binding_protein-like_protein_1-like_Metaseiulus_occidentalis,
		XX_1000253 gi|156541942|ref|XP_001600485.1|_PREDICTED_TATA_box-binding_protein-like_protein_1_Nasonia_vitripennis,
		XX_1000254 gi|294939316|ref|XP_002782409.1|_TATA-binding_protein_putative_Perkinsus_marinus_ATCC_50983_,
		XX_1000255 gi|239894015|gb|EER14204.1|_TATA-binding_protein_putative_Perkinsus_marinus_ATCC_50983,
		XX_1000256 gi|294939318|ref|XP_002782410.1|_TATA-binding_protein_putative_Perkinsus_marinus_ATCC_50983_,
		XX_1000257 gi|239894016|gb|EER14205.1|_TATA-binding_protein_putative_Perkinsus_marinus_ATCC_50983,
		XX_1000258 gi|405976239|gb|EKC40752.1|_TATA_box-binding-like_protein_1_Crassostrea_gigas,
		XX_1000259 gi|260797205|ref|XP_002593594.1|_hypothetical_protein_BRAFLDRAFT_284100_Branchiostoma_floridae_,
		XX_1000260 gi|229278820|gb|EEN49605.1|_hypothetical_protein_BRAFLDRAFT_284100_Branchiostoma_floridae,
		XX_1000261 gi|349803259|gb|AEQ17102.1|_putative_tata_box-binding_protein_1_Pipa_carvalhoi,
		XX_1000262 gi|148224606|ref|NP_001083732.1|_TATA_box-binding_protein-like_protein_1_Xenopus_laevis_,
		XX_1000263 gi|25091422|sp|Q9W6Z2.1|TBPL1_XENLA_RecName_FullTATA_box-binding_protein-like_protein_1_ShortTBP-like_protein_1_AltName_FullTATA_box-binding_protein-related_factor_2_ShortTBP-related_factor_2_AltName_FullTBP-like_factor_ShortxlTLF_,
		XX_1000264 gi|4689078|emb|CAB41487.1|_TBP-like_factor_Xenopus_laevis_,
		XX_1000265 gi|58702024|gb|AAH90226.1|_TLF_protein_Xenopus_laevis,
		XX_1000266 gi|52345772|ref|NP_001004932.1|_TATA_box-binding_protein-like_protein_1_Xenopus_Silurana_tropicalis_,
		XX_1000267 gi|82183480|sp|Q6DIY4.1|TBPL1_XENTR_RecName_FullTATA_box-binding_protein-like_protein_1_ShortTBP-like_protein_1_AltName_FullTATA_box-binding_protein-related_factor_2_ShortTBP-related_factor_2_AltName_FullTBP-like_factor_,
		XX_1000268 gi|49522390|gb|AAH75401.1|_TBP-like_1_Xenopus_Silurana_tropicalis_,
		XX_1000269 gi|89272095|emb|CAJ81743.1|_TBP-like_1_Xenopus_Silurana_tropicalis,
		XX_1000270 gi|148672814|gb|EDL04761.1|_TATA_box_binding_protein-like_1_isoform_CRA_b_Mus_musculus,
		XX_1000271 gi|149032877|gb|EDL87732.1|_rCG41948_isoform_CRA_a_Rattus_norvegicus,
		XX_1000272 gi|327290497|ref|XP_003229959.1|_PREDICTED_TATA_box-binding_protein-like_protein_1-like_Anolis_carolinensis,
		XX_1000273 gi|355723500|gb|AES07911.1|_TATA_box_binding_protein-like_protein_1_Mustela_putorius_furo,
		XX_1000274 gi|403282108|ref|XP_003932505.1|_PREDICTED_TATA_box-binding_protein-like_protein_1_Saimiri_boliviensis_boliviensis,
		XX_1000275 gi|12653225|gb|AAH00381.1|_TBP-like_1_Homo_sapiens_,
		XX_1000276 gi|167774053|gb|ABZ92461.1|_TBP-like_1_synthetic_construct,
		XX_1000277 gi|126311117|ref|XP_001380665.1|_PREDICTED_TATA_box-binding_protein-like_protein_1-like_Monodelphis_domestica_,
		XX_1000278 gi|395534983|ref|XP_003769512.1|_PREDICTED_TATA_box-binding_protein-like_protein_1_Sarcophilus_harrisii,
		XX_1000279 gi|149032878|gb|EDL87733.1|_rCG41948_isoform_CRA_b_Rattus_norvegicus_,
		XX_1000280 gi|149032879|gb|EDL87734.1|_rCG41948_isoform_CRA_b_Rattus_norvegicus,
		XX_1000281 gi|149722967|ref|XP_001504421.1|_PREDICTED_TATA_box-binding_protein-like_protein_1-like_Equus_caballus,
		XX_1000282 gi|159147345|gb|ABW91067.1|_TATA_box-binding_protein_related_factor_2_Bos_taurus,
		XX_1000283 gi|21706933|gb|AAH33926.1|_Tbpl1_protein_Mus_musculus,
		XX_1000284 gi|224048129|ref|XP_002191326.1|_PREDICTED_TBP-like_1_Taeniopygia_guttata,
		XX_1000285 gi|31616074|emb|CAD92515.1|_TBP-like_1_Homo_sapiens,
		XX_1000286 gi|345328513|ref|XP_001506923.2|_PREDICTED_TATA_box-binding_protein-like_protein_1-like_isoform_1_Ornithorhynchus_anatinus_,
		XX_1000287 gi|345328515|ref|XP_003431275.1|_PREDICTED_TATA_box-binding_protein-like_protein_1-like_isoform_2_Ornithorhynchus_anatinus,
		XX_1000288 gi|348565514|ref|XP_003468548.1|_PREDICTED_TATA_box-binding_protein-like_protein_1-like_Cavia_porcellus,
		XX_1000289 gi|354500033|ref|XP_003512107.1|_PREDICTED_TATA_box-binding_protein-like_protein_1-like_Cricetulus_griseus_,
		XX_1000290 gi|344257078|gb|EGW13182.1|_TATA_box-binding_protein-like_protein_1_Cricetulus_griseus,
		XX_1000291 gi|355748887|gb|EHH53370.1|_hypothetical_protein_EGM_14000_partial_Macaca_fascicularis,
		XX_1000292 gi|387018946|gb|AFJ51591.1|_TATA_box-binding_protein-like_protein_1_Crotalus_adamanteus,
		XX_1000293 gi|45382085|ref|NP_990086.1|_TATA_box-binding_protein-like_protein_1_Gallus_gallus_,
		XX_1000294 gi|326915870|ref|XP_003204235.1|_PREDICTED_TATA_box-binding_protein-like_protein_1-like_Meleagris_gallopavo_,
		XX_1000295 gi|25091426|sp|Q9YGV8.1|TBPL1_CHICK_RecName_FullTATA_box-binding_protein-like_protein_1_ShortTBP-like_protein_1_AltName_FullTBP-like_factor_,
		XX_1000296 gi|4520318|dbj|BAA75886.1|_TBP-like_protein_Gallus_gallus,
		XX_1000297 gi|4759234|ref|NP_004856.1|_TATA_box-binding_protein-like_protein_1_Homo_sapiens_,
		XX_1000298 gi|6755811|ref|NP_035733.1|_TATA_box-binding_protein-like_protein_1_Mus_musculus_,
		XX_1000299 gi|115495315|ref|NP_001069758.1|_TATA_box-binding_protein-like_protein_1_Bos_taurus_,
		XX_1000300 gi|150010556|ref|NP_001092762.1|_TATA_box-binding_protein-like_protein_1_Pan_troglodytes_,
		XX_1000301 gi|187761295|ref|NP_001120673.1|_TATA_box_binding_protein-like_1_Rattus_norvegicus_,
		XX_1000302 gi|356582420|ref|NP_001239188.1|_TATA_box-binding_protein-like_protein_1_Canis_lupus_familiaris_,
		XX_1000303 gi|358439409|ref|NP_001240605.1|_TATA_box-binding_protein-like_protein_1_Homo_sapiens_,
		XX_1000304 gi|291397013|ref|XP_002714878.1|_PREDICTED_TBP-like_1_Oryctolagus_cuniculus_,
		XX_1000305 gi|301773832|ref|XP_002922334.1|_PREDICTED_TATA_box-binding_protein-like_protein_1-like_Ailuropoda_melanoleuca_,
		XX_1000306 gi|311243911|ref|XP_003121240.1|_PREDICTED_TATA_box-binding_protein-like_protein_1-like_isoform_1_Sus_scrofa_,
		XX_1000307 gi|311243913|ref|XP_003121241.1|_PREDICTED_TATA_box-binding_protein-like_protein_1-like_isoform_2_Sus_scrofa_,
		XX_1000308 gi|332213363|ref|XP_003255790.1|_PREDICTED_TATA_box-binding_protein-like_protein_1-like_isoform_1_Nomascus_leucogenys_,
		XX_1000309 gi|332213365|ref|XP_003255791.1|_PREDICTED_TATA_box-binding_protein-like_protein_1-like_isoform_2_Nomascus_leucogenys_,
		XX_1000310 gi|390462056|ref|XP_003732780.1|_PREDICTED_TATA_box-binding_protein-like_protein_1-like_Callithrix_jacchus_,
		XX_1000311 gi|397514939|ref|XP_003827726.1|_PREDICTED_TATA_box-binding_protein-like_protein_1_isoform_1_Pan_paniscus_,
		XX_1000312 gi|397514941|ref|XP_003827727.1|_PREDICTED_TATA_box-binding_protein-like_protein_1_isoform_2_Pan_paniscus_,
		XX_1000313 gi|402868220|ref|XP_003898208.1|_PREDICTED_TATA_box-binding_protein-like_protein_1_isoform_1_Papio_anubis_,
		XX_1000314 gi|402868222|ref|XP_003898209.1|_PREDICTED_TATA_box-binding_protein-like_protein_1_isoform_2_Papio_anubis_,
		XX_1000315 gi|61248508|sp|P62340.1|TBPL1_MOUSE_RecName_FullTATA_box-binding_protein-like_protein_1_ShortTBP-like_protein_1_AltName_Full21_kDa_TBP-like_protein_AltName_FullTATA_box-binding_protein-related_factor_2_ShortTBP-related_factor_2_AltName_FullTBP-like_factor_AltName_FullTBP-related_protein_,
		XX_1000316 gi|61248509|sp|P62380.1|TBPL1_HUMAN_RecName_FullTATA_box-binding_protein-like_protein_1_ShortTBP-like_protein_1_AltName_Full21_kDa_TBP-like_protein_AltName_FullSecond_TBP_of_unique_DNA_protein_ShortSTUD_AltName_FullTATA_box-binding_protein-related_factor_2_ShortTBP-related_factor_2_AltName_FullTBP-like_factor_AltName_FullTBP-related_protein_,
		XX_1000317 gi|75076931|sp|Q4R848.1|TBPL1_MACFA_RecName_FullTATA_box-binding_protein-like_protein_1_ShortTBP-like_protein_1_AltName_FullTATA_box-binding_protein-related_factor_2_ShortTBP-related_factor_2_AltName_FullTBP-like_factor_AltName_FullTBP-related_protein_,
		XX_1000318 gi|122143990|sp|Q32LB1.1|TBPL1_BOVIN_RecName_FullTATA_box-binding_protein-like_protein_1_ShortTBP-like_protein_1_AltName_FullTATA_box-binding_protein-related_factor_2_ShortTBP-related_factor_2_AltName_FullTBP-like_factor_AltName_FullTBP-related_protein_,
		XX_1000319 gi|4581931|gb|AAD24800.1|AF130312_1_STUD_protein_Homo_sapiens_,
		XX_1000320 gi|4741974|gb|AAD28785.1|AF136570_1_TATA_box_binding_protein-related_factor_2_Homo_sapiens_,
		XX_1000321 gi|4218070|dbj|BAA74578.1|_21-kDa_TBP-like_protein_Mus_musculus_,
		XX_1000322 gi|4579753|dbj|BAA75218.1|_TBP-like_protein_Homo_sapiens_,
		XX_1000323 gi|4914538|emb|CAB43704.1|_TBP-like_1_Homo_sapiens_,
		XX_1000324 gi|17028477|gb|AAH17559.1|_TBP-like_1_Homo_sapiens_,
		XX_1000325 gi|26340704|dbj|BAC34014.1|_unnamed_protein_product_Mus_musculus_,
		XX_1000326 gi|26347363|dbj|BAC37330.1|_unnamed_protein_product_Mus_musculus_,
		XX_1000327 gi|67968732|dbj|BAE00724.1|_unnamed_protein_product_Macaca_fascicularis_,
		XX_1000328 gi|81674129|gb|AAI09667.1|_TBP-like_1_Bos_taurus_,
		XX_1000329 gi|119568380|gb|EAW47995.1|_TBP-like_1_isoform_CRA_a_Homo_sapiens_,
		XX_1000330 gi|119568381|gb|EAW47996.1|_TBP-like_1_isoform_CRA_a_Homo_sapiens_,
		XX_1000331 gi|148672813|gb|EDL04760.1|_TATA_box_binding_protein-like_1_isoform_CRA_a_Mus_musculus_,
		XX_1000332 gi|148672815|gb|EDL04762.1|_TATA_box_binding_protein-like_1_isoform_CRA_a_Mus_musculus_,
		XX_1000333 gi|148910857|tpg|DAA06039.1|_TPA_inf_TATA_box_binding_protein-like_1_Pan_troglodytes_,
		XX_1000334 gi|158258072|dbj|BAF85009.1|_unnamed_protein_product_Homo_sapiens_,
		XX_1000335 gi|189053895|dbj|BAG36402.1|_unnamed_protein_product_Homo_sapiens_,
		XX_1000336 gi|208967921|dbj|BAG73799.1|_TBP-like_1_synthetic_construct_,
		XX_1000337 gi|281342972|gb|EFB18556.1|_hypothetical_protein_PANDA_011296_Ailuropoda_melanoleuca_,
		XX_1000338 gi|296483997|gb|DAA26112.1|_TATA_box-binding_protein-like_protein_1_Bos_taurus_,
		XX_1000339 gi|343961185|dbj|BAK62182.1|_TATA_box-binding_protein-like_protein_1_Pan_troglodytes_,
		XX_1000340 gi|351696954|gb|EHA99872.1|_TATA_box-binding_protein-like_protein_1_Heterocephalus_glaber_,
		XX_1000341 gi|355562045|gb|EHH18677.1|_hypothetical_protein_EGK_15331_partial_Macaca_mulatta_,
		XX_1000342 gi|380785063|gb|AFE64407.1|_TATA_box-binding_protein-like_protein_1_Macaca_mulatta_,
		XX_1000343 gi|383409717|gb|AFH28072.1|_TATA_box-binding_protein-like_protein_1_Macaca_mulatta_,
		XX_1000344 gi|384943312|gb|AFI35261.1|_TATA_box-binding_protein-like_protein_1_Macaca_mulatta,
		XX_1000345 gi|197102368|ref|NP_001126267.1|_TATA_box-binding_protein-like_protein_1_Pongo_abelii_,
		XX_1000346 gi|75054881|sp|Q5R7U8.1|TBPL1_PONAB_RecName_FullTATA_box-binding_protein-like_protein_1_ShortTBP-like_protein_1_AltName_FullTATA_box-binding_protein-related_factor_2_ShortTBP-related_factor_2_AltName_FullTBP-like_factor_AltName_FullTBP-related_protein_,
		XX_1000347 gi|55730887|emb|CAH92162.1|_hypothetical_protein_Pongo_abelii,
		XX_1000348 gi|119568382|gb|EAW47997.1|_TBP-like_1_isoform_CRA_b_Homo_sapiens,
		XX_1000349 gi|31616076|emb|CAD92517.1|_TBP-like_1_Homo_sapiens,
		XX_1000350 gi|348506447|ref|XP_003440770.1|_PREDICTED_TATA_box-binding_protein-like_protein_1-like_Oreochromis_niloticus,
		XX_1000351 gi|45387857|ref|NP_991285.1|_TATA_box-binding_protein-like_protein_1_Danio_rerio_,
		XX_1000352 gi|33323633|gb|AAQ07595.1|AF503448_1_TBP-like_factor_Danio_rerio,
		XX_1000353 gi|82179859|sp|Q5U385.1|TBPL1_DANRE_RecName_FullTATA_box-binding_protein-like_protein_1_ShortTBP-like_protein_1_AltName_FullTATA_box-binding_protein-related_factor_2_ShortTBP-related_factor_2_AltName_FullTBP-like_factor_,
		XX_1000354 gi|55250384|gb|AAH85661.1|_TBP-like_1_Danio_rerio,
		XX_1000355 gi|317575757|ref|NP_001188053.1|_TATA_box-binding_protein-like_protein_1_Ictalurus_punctatus_,
		XX_1000356 gi|308324695|gb|ADO29482.1|_tata_box-binding_protein-like_protein_1_Ictalurus_punctatus,
		XX_1000357 gi|308321546|gb|ADO27924.1|_tata_box-binding_protein-like_protein_1_Ictalurus_furcatus,
		XX_1000358 gi|195964298|gb|ACG60160.1|_TATA_binding_protein_Chaenocephalus_aceratus,
		XX_1000359 gi|195964300|gb|ACG60161.1|_TATA_binding_protein_Notothenia_coriiceps,
		XX_1000360 gi|195964302|gb|ACG60162.1|_TATA_binding_protein_Chionodraco_rastrospinosus,
		XX_1000361 gi|291191925|gb|ADD83026.1|_TATA_box_binding_protein_Gobiocypris_rarus,
		XX_1000362 gi|47224247|emb|CAG09093.1|_unnamed_protein_product_Tetraodon_nigroviridis,
		XX_1000363 gi|153791987|ref|NP_001093265.1|_TATA_box_binding_protein-like_1_Takifugu_rubripes_,
		XX_1000364 gi|148910859|tpg|DAA06040.1|_TPA_inf_TATA_box_binding_protein-like_1_Takifugu_rubripes,
		XX_1000365 gi|47205581|emb|CAF96147.1|_unnamed_protein_product_Tetraodon_nigroviridis_,
		XX_1000366 gi|47224248|emb|CAG09094.1|_unnamed_protein_product_Tetraodon_nigroviridis,
		XX_1000367 gi|242015292|ref|XP_002428298.1|_trf2_protein_putative_Pediculus_humanus_corporis_,
		XX_1000368 gi|212512883|gb|EEB15560.1|_trf2_protein_putative_Pediculus_humanus_corporis,
		XX_1000369 gi|321468361|gb|EFX79346.1|_hypothetical_protein_DAPPUDRAFT_304868_Daphnia_pulex,
		XX_1000370 gi|195164313|ref|XP_002022993.1|_GL16412_Drosophila_persimilis_,
		XX_1000371 gi|194105055|gb|EDW27098.1|_GL16412_Drosophila_persimilis,
		XX_1000372 gi|198471801|ref|XP_001355729.2|_GA14764_Drosophila_pseudoobscura_pseudoobscura_,
		XX_1000373 gi|198146086|gb|EAL32788.2|_GA14764_Drosophila_pseudoobscura_pseudoobscura,
		XX_1000374 gi|241239027|ref|XP_002401459.1|_TATA-box-binding_protein_putative_Ixodes_scapularis_,
		XX_1000375 gi|215496181|gb|EEC05822.1|_TATA-box-binding_protein_putative_Ixodes_scapularis,
		XX_1000376 gi|307191585|gb|EFN75083.1|_TATA_box-binding_protein-like_protein_1_Harpegnathos_saltator,
		XX_1000377 gi|383852426|ref|XP_003701729.1|_PREDICTED_TATA_box-binding_protein-like_protein_1-like_Megachile_rotundata,
		XX_1000378 gi|340712494|ref|XP_003394794.1|_PREDICTED_TATA_box-binding_protein-like_protein_1-like_Bombus_terrestris,
		XX_1000379 gi|350399828|ref|XP_003485652.1|_PREDICTED_TATA_box-binding_protein-like_protein_1-like_Bombus_impatiens,
		XX_1000380 gi|328791980|ref|XP_396371.4|_PREDICTED_TATA_box_binding_protein-related_factor_2_isoform_1_Apis_mellifera,
		XX_1000381 gi|380016952|ref|XP_003692431.1|_PREDICTED_TATA_box-binding_protein-like_protein_1-like_Apis_florea,
		XX_1000382 gi|322796560|gb|EFZ19034.1|_hypothetical_protein_SINV_07503_Solenopsis_invicta,
		XX_1000383 gi|332031263|gb|EGI70797.1|_TATA_box-binding_protein-like_protein_1_Acromyrmex_echinatior,
		XX_1000384 gi|307181017|gb|EFN68791.1|_TATA_box-binding_protein-like_protein_1_Camponotus_floridanus,
		XX_1000385 gi|357625409|gb|EHJ75865.1|_tata-box_binding_protein_Danaus_plexippus,
		XX_1000386 gi|158288977|ref|XP_310781.4|_AGAP000335-PA_Anopheles_gambiae_str._PEST,
		XX_1000387 gi|347963631|ref|XP_001687775.2|_AGAP000336-PA_Anopheles_gambiae_str._PEST_,
		XX_1000388 gi|333467108|gb|EDO64342.2|_AGAP000336-PA_Anopheles_gambiae_str._PEST,
		XX_1000389 gi|195035138|ref|XP_001989048.1|_GH10255_Drosophila_grimshawi_,
		XX_1000390 gi|193905048|gb|EDW03915.1|_GH10255_Drosophila_grimshawi,
		XX_1000391 gi|158285534|ref|XP_308361.4|_AGAP007517-PA_Anopheles_gambiae_str._PEST_,
		XX_1000392 gi|157020038|gb|EAA04678.5|_AGAP007517-PA_Anopheles_gambiae_str._PEST,
		XX_1000393 gi|189237795|ref|XP_972962.2|_PREDICTED_similar_to_tata-box_binding_protein_Tribolium_castaneum_,
		XX_1000394 gi|270007920|gb|EFA04368.1|_hypothetical_protein_TcasGA2_TC014666_Tribolium_castaneum,
		XX_1000395 gi|170035005|ref|XP_001845362.1|_TATA-box-binding_protein_Culex_quinquefasciatus_,
		XX_1000396 gi|167876820|gb|EDS40203.1|_TATA-box-binding_protein_Culex_quinquefasciatus,
		XX_1000397 gi|157136872|ref|XP_001663841.1|_tata-box_binding_protein_Aedes_aegypti_,
		XX_1000398 gi|108869850|gb|EAT34075.1|_AAEL013653-PA_Aedes_aegypti,
		XX_1000399 gi|195114322|ref|XP_002001716.1|_GI15474_Drosophila_mojavensis_,
		XX_1000400 gi|193912291|gb|EDW11158.1|_GI15474_Drosophila_mojavensis,
		XX_1000401 gi|195386532|ref|XP_002051958.1|_GJ17285_Drosophila_virilis_,
		XX_1000402 gi|194148415|gb|EDW64113.1|_GJ17285_Drosophila_virilis,
		XX_1000403 gi|195044570|ref|XP_001991843.1|_GH11849_Drosophila_grimshawi_,
		XX_1000404 gi|193901601|gb|EDW00468.1|_GH11849_Drosophila_grimshawi,
		XX_1000405 gi|195393646|ref|XP_002055464.1|_GJ19385_Drosophila_virilis_,
		XX_1000406 gi|194149974|gb|EDW65665.1|_GJ19385_Drosophila_virilis,
		XX_1000407 gi|195134909|ref|XP_002011879.1|_GI14331_Drosophila_mojavensis_,
		XX_1000408 gi|193909133|gb|EDW08000.1|_GI14331_Drosophila_mojavensis,
		XX_1000409 gi|195438615|ref|XP_002067228.1|_GK16294_Drosophila_willistoni_,
		XX_1000410 gi|194163313|gb|EDW78214.1|_GK16294_Drosophila_willistoni,
		XX_1000411 gi|194769912|ref|XP_001967045.1|_GF21727_Drosophila_ananassae_,
		XX_1000412 gi|190622840|gb|EDV38364.1|_GF21727_Drosophila_ananassae,
		XX_1000413 gi|194891201|ref|XP_001977450.1|_GG18249_Drosophila_erecta_,
		XX_1000414 gi|190649099|gb|EDV46377.1|_GG18249_Drosophila_erecta,
		XX_1000415 gi|195480136|ref|XP_002101150.1|_GE15780_Drosophila_yakuba_,
		XX_1000416 gi|194188674|gb|EDX02258.1|_GE15780_Drosophila_yakuba,
		XX_1000417 gi|4688680|emb|CAB41475.1|_TBP-like_factor_Drosophila_melanogaster,
		XX_1000418 gi|195355070|ref|XP_002044016.1|_GM21561_Drosophila_sechellia_,
		XX_1000419 gi|194129269|gb|EDW51312.1|_GM21561_Drosophila_sechellia,
		XX_1000420 gi|4741972|gb|AAD28784.1|AF136569_1_TATA_box_binding_protein-related_factor_2_Drosophila_melanogaster,
		XX_1000421 gi|83764126|emb|CAJ12158.1|_trf2_protein_Drosophila_simulans,
		XX_1000422 gi|157277622|emb|CAL47127.1|_trf2_protein_Drosophila_simulans_,
		XX_1000423 gi|157277624|emb|CAL47128.1|_trf2_protein_Drosophila_simulans_,
		XX_1000424 gi|157277626|emb|CAL47129.1|_trf2_protein_Drosophila_simulans_,
		XX_1000425 gi|157277628|emb|CAL47130.1|_trf2_protein_Drosophila_simulans_,
		XX_1000426 gi|157277630|emb|CAL47131.1|_trf2_protein_Drosophila_simulans_,
		XX_1000427 gi|157277632|emb|CAL47132.1|_trf2_protein_Drosophila_simulans_,
		XX_1000428 gi|157277634|emb|CAL47133.1|_trf2_protein_Drosophila_simulans_,
		XX_1000429 gi|157277636|emb|CAL47134.1|_trf2_protein_Drosophila_simulans_,
		XX_1000430 gi|157277638|emb|CAL47135.1|_trf2_protein_Drosophila_simulans_,
		XX_1000431 gi|157277640|emb|CAL47136.1|_trf2_protein_Drosophila_simulans_,
		XX_1000432 gi|157277642|emb|CAL47137.1|_trf2_protein_Drosophila_simulans_,
		XX_1000433 gi|157277644|emb|CAL47138.1|_trf2_protein_Drosophila_simulans_,
		XX_1000434 gi|157277646|emb|CAL47139.1|_trf2_protein_Drosophila_simulans_,
		XX_1000435 gi|157277648|emb|CAL47140.1|_trf2_protein_Drosophila_simulans_,
		XX_1000436 gi|157277650|emb|CAL47141.1|_trf2_protein_Drosophila_simulans_,
		XX_1000437 gi|157277652|emb|CAL47142.1|_trf2_protein_Drosophila_simulans_,
		XX_1000438 gi|157277654|emb|CAL47143.1|_trf2_protein_Drosophila_simulans_,
		XX_1000439 gi|157277656|emb|CAL47144.1|_trf2_protein_Drosophila_simulans_,
		XX_1000440 gi|157277658|emb|CAL47145.1|_trf2_protein_Drosophila_simulans_,
		XX_1000441 gi|157277660|emb|CAL47146.1|_trf2_protein_Drosophila_simulans_,
		XX_1000442 gi|157277662|emb|CAL47147.1|_trf2_protein_Drosophila_simulans_,
		XX_1000443 gi|157277664|emb|CAL47148.1|_trf2_protein_Drosophila_simulans_,
		XX_1000444 gi|157277666|emb|CAL47149.1|_trf2_protein_Drosophila_simulans_,
		XX_1000445 gi|157277668|emb|CAL47150.1|_trf2_protein_Drosophila_simulans_,
		XX_1000446 gi|157277670|emb|CAL47151.1|_trf2_protein_Drosophila_simulans_,
		XX_1000447 gi|317418075|emb|CBN74043.1|_TATA_box_binding_protein-related_factor_2_Drosophila_simulans_,
		XX_1000448 gi|317418077|emb|CBN74046.1|_TATA_box_binding_protein-related_factor_2_Drosophila_simulans_,
		XX_1000449 gi|317418079|emb|CBN74054.1|_TATA_box_binding_protein-related_factor_2_Drosophila_simulans_,
		XX_1000450 gi|317418081|emb|CBN74061.1|_TATA_box_binding_protein-related_factor_2_Drosophila_simulans_,
		XX_1000451 gi|317418083|emb|CBN74066.1|_TATA_box_binding_protein-related_factor_2_Drosophila_simulans_,
		XX_1000452 gi|317418085|emb|CBN74068.1|_TATA_box_binding_protein-related_factor_2_Drosophila_simulans_,
		XX_1000453 gi|317418087|emb|CBN74069.1|_TATA_box_binding_protein-related_factor_2_Drosophila_simulans_,
		XX_1000454 gi|317418089|emb|CBN74072.1|_TATA_box_binding_protein-related_factor_2_Drosophila_simulans_,
		XX_1000455 gi|317418091|emb|CBN74076.1|_TATA_box_binding_protein-related_factor_2_Drosophila_simulans_,
		XX_1000456 gi|317418093|emb|CBN74087.1|_TATA_box_binding_protein-related_factor_2_Drosophila_simulans_,
		XX_1000457 gi|317418095|emb|CBN74094.1|_TATA_box_binding_protein-related_factor_2_Drosophila_simulans_,
		XX_1000458 gi|317418097|emb|CBN74098.1|_TATA_box_binding_protein-related_factor_2_Drosophila_simulans_,
		XX_1000459 gi|317418099|emb|CBN74102.1|_TATA_box_binding_protein-related_factor_2_Drosophila_simulans_,
		XX_1000460 gi|317418101|emb|CBN74103.1|_TATA_box_binding_protein-related_factor_2_Drosophila_simulans_,
		XX_1000461 gi|317418103|emb|CBN74104.1|_TATA_box_binding_protein-related_factor_2_Drosophila_simulans_,
		XX_1000462 gi|317418105|emb|CBN74105.1|_TATA_box_binding_protein-related_factor_2_Drosophila_simulans_,
		XX_1000463 gi|317418107|emb|CBN74106.1|_TATA_box_binding_protein-related_factor_2_Drosophila_simulans_,
		XX_1000464 gi|317418109|emb|CBN74107.1|_TATA_box_binding_protein-related_factor_2_Drosophila_simulans_,
		XX_1000465 gi|317418111|emb|CBN74108.1|_TATA_box_binding_protein-related_factor_2_Drosophila_simulans_,
		XX_1000466 gi|317418113|emb|CBN74109.1|_TATA_box_binding_protein-related_factor_2_Drosophila_simulans_,
		XX_1000467 gi|317418115|emb|CBN74110.1|_TATA_box_binding_protein-related_factor_2_Drosophila_simulans_,
		XX_1000468 gi|317418117|emb|CBN74111.1|_TATA_box_binding_protein-related_factor_2_Drosophila_simulans_,
		XX_1000469 gi|317418119|emb|CBN74112.1|_TATA_box_binding_protein-related_factor_2_Drosophila_simulans_,
		XX_1000470 gi|317418121|emb|CBN74113.1|_TATA_box_binding_protein-related_factor_2_Drosophila_simulans_,
		XX_1000471 gi|317418123|emb|CBN74114.1|_TATA_box_binding_protein-related_factor_2_Drosophila_simulans_,
		XX_1000472 gi|317418125|emb|CBN74115.1|_TATA_box_binding_protein-related_factor_2_Drosophila_simulans_,
		XX_1000473 gi|317418127|emb|CBN74116.1|_TATA_box_binding_protein-related_factor_2_Drosophila_simulans_,
		XX_1000474 gi|317418129|emb|CBN74117.1|_TATA_box_binding_protein-related_factor_2_Drosophila_simulans_,
		XX_1000475 gi|317418131|emb|CBN74118.1|_TATA_box_binding_protein-related_factor_2_Drosophila_simulans_,
		XX_1000476 gi|317418133|emb|CBN74119.1|_TATA_box_binding_protein-related_factor_2_Drosophila_simulans_,
		XX_1000477 gi|317418135|emb|CBN74138.1|_TATA_box_binding_protein-related_factor_2_Drosophila_simulans_,
		XX_1000478 gi|317418137|emb|CBN74148.1|_TATA_box_binding_protein-related_factor_2_Drosophila_simulans_,
		XX_1000479 gi|317418139|emb|CBN74152.1|_TATA_box_binding_protein-related_factor_2_Drosophila_simulans_,
		XX_1000480 gi|317418141|emb|CBN74155.1|_TATA_box_binding_protein-related_factor_2_Drosophila_simulans_,
		XX_1000481 gi|317418143|emb|CBN74168.1|_TATA_box_binding_protein-related_factor_2_Drosophila_simulans_,
		XX_1000482 gi|317418145|emb|CBN74173.1|_TATA_box_binding_protein-related_factor_2_Drosophila_simulans_,
		XX_1000483 gi|317418147|emb|CBN74175.1|_TATA_box_binding_protein-related_factor_2_Drosophila_simulans_,
		XX_1000484 gi|317418149|emb|CBN74176.1|_TATA_box_binding_protein-related_factor_2_Drosophila_simulans_,
		XX_1000485 gi|317418151|emb|CBN74179.1|_TATA_box_binding_protein-related_factor_2_Drosophila_simulans_,
		XX_1000486 gi|317418153|emb|CBN74183.1|_TATA_box_binding_protein-related_factor_2_Drosophila_simulans_,
		XX_1000487 gi|317418155|emb|CBN74186.1|_TATA_box_binding_protein-related_factor_2_Drosophila_simulans_,
		XX_1000488 gi|317418157|emb|CBN74190.1|_TATA_box_binding_protein-related_factor_2_Drosophila_simulans_,
		XX_1000489 gi|317418159|emb|CBN74193.1|_TATA_box_binding_protein-related_factor_2_Drosophila_simulans_,
		XX_1000490 gi|317418161|emb|CBN74222.1|_TATA_box_binding_protein-related_factor_2_Drosophila_simulans_,
		XX_1000491 gi|317418163|emb|CBN74230.1|_TATA_box_binding_protein-related_factor_2_Drosophila_simulans_,
		XX_1000492 gi|317418165|emb|CBN74244.1|_TATA_box_binding_protein-related_factor_2_Drosophila_simulans_,
		XX_1000493 gi|317418167|emb|CBN74245.1|_TATA_box_binding_protein-related_factor_2_Drosophila_simulans_,
		XX_1000494 gi|317418169|emb|CBN74246.1|_TATA_box_binding_protein-related_factor_2_Drosophila_simulans_,
		XX_1000495 gi|317418171|emb|CBN74247.1|_TATA_box_binding_protein-related_factor_2_Drosophila_simulans_,
		XX_1000496 gi|317418173|emb|CBN74248.1|_TATA_box_binding_protein-related_factor_2_Drosophila_simulans_,
		XX_1000497 gi|317418175|emb|CBN74249.1|_TATA_box_binding_protein-related_factor_2_Drosophila_simulans_,
		XX_1000498 gi|317418177|emb|CBN74250.1|_TATA_box_binding_protein-related_factor_2_Drosophila_simulans_,
		XX_1000499 gi|317418179|emb|CBN74251.1|_TATA_box_binding_protein-related_factor_2_Drosophila_simulans_,
		XX_1000500 gi|317418181|emb|CBN74252.1|_TATA_box_binding_protein-related_factor_2_Drosophila_simulans_,
		XX_1000501 gi|317418183|emb|CBN74253.1|_TATA_box_binding_protein-related_factor_2_Drosophila_simulans_,
		XX_1000502 gi|317418185|emb|CBN74254.1|_TATA_box_binding_protein-related_factor_2_Drosophila_simulans_,
		XX_1000503 gi|317418187|emb|CBN74255.1|_TATA_box_binding_protein-related_factor_2_Drosophila_simulans_,
		XX_1000504 gi|317418189|emb|CBN74256.1|_TATA_box_binding_protein-related_factor_2_Drosophila_simulans,
		XX_1000505 gi|253744342|gb|EET00563.1|_TATA-binding_protein-like_factor_Giardia_intestinalis_ATCC_50581,
		XX_1000506 gi|159107688|ref|XP_001704121.1|_TATA-binding_protein-like_factor_Giardia_lamblia_ATCC_50803_,
		XX_1000507 gi|29293101|gb|AAO72319.1|_TATA-binding_protein-like_factor_Giardia_intestinalis_,
		XX_1000508 gi|157432173|gb|EDO76447.1|_TATA-binding_protein-like_factor_Giardia_lamblia_ATCC_50803,
		XX_1000509 gi|308163431|gb|EFO65768.1|_TATA-binding_protein-like_factor_Giardia_lamblia_P15,
		XX_1000510 gi|145506511|ref|XP_001439216.1|_hypothetical_protein_Paramecium_tetraurelia_strain_d4-2_,
		XX_1000511 gi|124406400|emb|CAK71819.1|_unnamed_protein_product_Paramecium_tetraurelia,
		XX_1000512 gi|145518309|ref|XP_001445032.1|_hypothetical_protein_Paramecium_tetraurelia_strain_d4-2_,
		XX_1000513 gi|124412465|emb|CAK77635.1|_unnamed_protein_product_Paramecium_tetraurelia,
		XX_1000514 gi|340503459|gb|EGR30047.1|_tata-box_binding_protein_putative_Ichthyophthirius_multifiliis,
		XX_1000515 gi|118358642|ref|XP_001012562.1|_TATA-box_binding_protein_Tetrahymena_thermophila_,
		XX_1000516 gi|89294329|gb|EAR92317.1|_TATA-box_binding_protein_Tetrahymena_thermophila_SB210,
		XX_1000517 gi|194854931|ref|XP_001968448.1|_GG24500_Drosophila_erecta_,
		XX_1000518 gi|190660315|gb|EDV57507.1|_GG24500_Drosophila_erecta,
		XX_1000519 gi|195470835|ref|XP_002087712.1|_GE15057_Drosophila_yakuba_,
		XX_1000520 gi|194173813|gb|EDW87424.1|_GE15057_Drosophila_yakuba,
		XX_1000521 gi|154336046|ref|XP_001564259.1|_transcription_initiation_factor-like_protein_TFIID-like_protein_Leishmania_braziliensis_MHOMBR75M2904_,
		XX_1000522 gi|134061293|emb|CAM38318.1|_transcription_initiation_factor-like_protein_TFIID-like_protein_Leishmania_braziliensis_MHOMBR75M2904,
		XX_1000523 gi|63053849|gb|AAY28718.1|_TRF4_Leishmania_tarentolae,
		XX_1000524 gi|401419657|ref|XP_003874318.1|_transcription_initiation_factor-like_protein_TFIID-like_protein_Leishmania_mexicana_MHOMGT2001U1103_,
		XX_1000525 gi|322490553|emb|CBZ25814.1|_transcription_initiation_factor-like_protein_TFIID-like_protein_Leishmania_mexicana_MHOMGT2001U1103,
		XX_1000526 gi|157868348|ref|XP_001682727.1|_transcription_initiation_factor-like_protein_TFIID-like_protein_Leishmania_major_strain_Friedlin_,
		XX_1000527 gi|68126182|emb|CAJ07235.1|_transcription_initiation_factor-like_protein_TFIID-like_protein_Leishmania_major_strain_Friedlin,
		XX_1000528 gi|13518083|gb|AAK27381.1|_transcription_initiation_factor-like_protein_Leishmania_donovani,
		XX_1000529 gi|146084819|ref|XP_001465110.1|_transcription_initiation_factor-like_protein_TFIID-like_protein_Leishmania_infantum_JPCM5_,
		XX_1000530 gi|398014248|ref|XP_003860315.1|_transcription_initiation_factor-like_protein_TFIID-like_protein_Leishmania_donovani_,
		XX_1000531 gi|134069206|emb|CAM67353.1|_transcription_initiation_factor-like_protein_TFIID-like_protein_Leishmania_infantum_JPCM5_,
		XX_1000532 gi|322498535|emb|CBZ33608.1|_transcription_initiation_factor-like_protein_TFIID-like_protein_Leishmania_donovani,
		XX_1000533 gi|27499587|gb|AAO17361.1|AF465748_1_TATA-binding_protein-like_factor_Trypanosoma_cruzi,
		XX_1000534 gi|407847103|gb|EKG02996.1|_TATA_binding_protein_Trypanosoma_cruzi,
		XX_1000535 gi|407407826|gb|EKF31489.1|_TATA_binding_protein_Trypanosoma_cruzi_marinkellei,
		XX_1000536 gi|27499585|gb|AAO17360.1|AF465747_1_TATA-binding_protein-like_factor_Trypanosoma_cruzi,
		XX_1000537 gi|71652110|ref|XP_814719.1|_TFIID-like_protein_Trypanosoma_cruzi_strain_CL_Brener_,
		XX_1000538 gi|70879715|gb|EAN92868.1|_TFIID-like_protein_putative_Trypanosoma_cruzi,
		XX_1000539 gi|26447035|gb|AAN85309.1|AF457140_1_TATA-binding_protein-like_factor_Trypanosoma_cruzi,
		XX_1000540 gi|27499589|gb|AAO17362.1|AF465749_1_TATA-binding_protein-like_factor_Trypanosoma_cruzi,
		XX_1000541 gi|71411258|ref|XP_807886.1|_TFIID-like_protein_Trypanosoma_cruzi_strain_CL_Brener_,
		XX_1000542 gi|70871979|gb|EAN86035.1|_TFIID-like_protein_putative_Trypanosoma_cruzi,
		XX_1000543 gi|342185111|emb|CCC94594.1|_putative_TFIID-like_protein_Trypanosoma_congolense_IL3000,
		XX_1000544 gi|71749452|ref|XP_828065.1|_transcription_initiation_factor_TFIID-like_protein_Trypanosoma_brucei_,
		XX_1000545 gi|70833449|gb|EAN78953.1|_TFIID-like_protein_putative_Trypanosoma_brucei_brucei_strain_9274_GUTat10.1_,
		XX_1000546 gi|261333852|emb|CBH16847.1|_TFIID-like_protein_putative_Trypanosoma_brucei_gambiense_DAL972,
		XX_1000547 gi|194770483|ref|XP_001967322.1|_GF13882_Drosophila_ananassae_,
		XX_1000548 gi|190618084|gb|EDV33608.1|_GF13882_Drosophila_ananassae,
		XX_1000549 gi|195117646|ref|XP_002003358.1|_GI17871_Drosophila_mojavensis_,
		XX_1000550 gi|193913933|gb|EDW12800.1|_GI17871_Drosophila_mojavensis,
		XX_1000551 gi|195032052|ref|XP_001988431.1|_GH11160_Drosophila_grimshawi_,
		XX_1000552 gi|193904431|gb|EDW03298.1|_GH11160_Drosophila_grimshawi,
		XX_1000553 gi|195386822|ref|XP_002052103.1|_GJ17371_Drosophila_virilis_,
		XX_1000554 gi|194148560|gb|EDW64258.1|_GJ17371_Drosophila_virilis,
		XX_1000555 gi|118576363|ref|YP_876106.1|_TATA-box_binding_protein_TBP_component_of_TFIID_and_TFIIIB_Cenarchaeum_symbiosum_A_,
		XX_1000556 gi|14423937|sp|O74045.1|TBP_CENSY_RecName_FullTATA-box-binding_protein_AltName_FullBox_A-binding_protein_ShortBAP_AltName_FullTATA_sequence-binding_protein_ShortTBP_AltName_FullTATA-box_factor_,
		XX_1000557 gi|3599382|gb|AAC62688.1|_TATA_box_binding_protein_Cenarchaeum_symbiosum_,
		XX_1000558 gi|118194884|gb|ABK77802.1|_TATA-box_binding_protein_TBP_component_of_TFIID_and_TFIIIB_Cenarchaeum_symbiosum_A,
		XX_1000559 gi|3599406|gb|AAC62711.1|_TATA_box_binding_protein_Cenarchaeum_symbiosum,
		XX_1000560 gi|195161398|ref|XP_002021555.1|_GL26452_Drosophila_persimilis_,
		XX_1000561 gi|194103355|gb|EDW25398.1|_GL26452_Drosophila_persimilis,
		XX_1000562 gi|198472581|ref|XP_001355990.2|_GA13701_Drosophila_pseudoobscura_pseudoobscura_,
		XX_1000563 gi|198139076|gb|EAL33049.2|_GA13701_Drosophila_pseudoobscura_pseudoobscura,
		XX_1000564 gi|195117656|ref|XP_002003363.1|_GI22955_Drosophila_mojavensis_,
		XX_1000565 gi|193913938|gb|EDW12805.1|_GI22955_Drosophila_mojavensis,
		XX_1000566 gi|195386832|ref|XP_002052108.1|_GJ23502_Drosophila_virilis_,
		XX_1000567 gi|194148565|gb|EDW64263.1|_GJ23502_Drosophila_virilis,
		XX_1000568 gi|395504035|ref|XP_003756366.1|_PREDICTED_TATA_box-binding_protein-like_protein_2_Sarcophilus_harrisii,
		XX_1000569 gi|195095222|ref|XP_001997831.1|_GH23390_Drosophila_grimshawi_,
		XX_1000570 gi|193906192|gb|EDW05059.1|_GH23390_Drosophila_grimshawi,
		XX_1000571 gi|298674427|ref|YP_003726177.1|_TATA-box-binding_family_protein_Methanohalobium_evestigatum_Z-7303_,
		XX_1000572 gi|298287415|gb|ADI73381.1|_TATA-box_binding_family_protein_Methanohalobium_evestigatum_Z-7303,
		XX_1000573 gi|409170642|gb|AFV24517.1|_TATA-box-binding_family_protein_Methanolobus_psychrophilus_R15,
		XX_1000574 gi|385802357|ref|YP_005838759.1|_TATA-binding_transcription_initiation_factor_nonfunctional_Haloquadratum_walsbyi_C23,
		XX_1000575 gi|385804673|ref|YP_005841073.1|_hypothetical_protein_Hqrw_3746_Haloquadratum_walsbyi_C23,
		XX_1000576 gi|395645771|ref|ZP_10433631.1|_TATA-box_binding_family_protein_Methanofollis_liminatans_DSM_4140_,
		XX_1000577 gi|395442511|gb|EJG07268.1|_TATA-box_binding_family_protein_Methanofollis_liminatans_DSM_4140,
		XX_1000578 gi|395646482|ref|ZP_10434342.1|_TATA-box_binding_family_protein_Methanofollis_liminatans_DSM_4140_,
		XX_1000579 gi|395443222|gb|EJG07979.1|_TATA-box_binding_family_protein_Methanofollis_liminatans_DSM_4140,
		XX_1000580 gi|335436547|ref|ZP_08559340.1|_transcription_factor_Halorhabdus_tiamatea_SARL4B_,
		XX_1000581 gi|334897510|gb|EGM35641.1|_transcription_factor_Halorhabdus_tiamatea_SARL4B,
		XX_1000582 gi|10803647|ref|NP_046045.1|_transcription_factor_Halobacterium_sp._NRC-1_,
		XX_1000583 gi|16120090|ref|NP_395678.1|_transcription_factor_Halobacterium_sp._NRC-1_,
		XX_1000584 gi|169237288|ref|YP_001690494.1|_putative_TATA-binding_transcription_initiation_factor_Halobacterium_salinarum_R1_,
		XX_1000585 gi|169237331|ref|YP_001690536.1|_putative_TATA-binding_transcription_initiation_factor_Halobacterium_salinarum_R1_,
		XX_1000586 gi|14423946|sp|O52004.1|TBPC_HALSA_RecName_FullTATA-box-binding_protein_C_AltName_FullBox_A-binding_protein_C_ShortBAP_C_AltName_FullTATA_sequence-binding_protein_C_ShortTBP_C_AltName_FullTATA-box_factor_C_,
		XX_1000587 gi|2822378|gb|AAC82884.1|_TbpC_Halobacterium_sp._NRC-1_,
		XX_1000588 gi|10584194|gb|AAG20813.1|_transcription_initiation_factor_IID_Halobacterium_sp._NRC-1_,
		XX_1000589 gi|167728354|emb|CAP15158.1|_TATA-binding_transcription_initiation_factor_Halobacterium_salinarum_R1_,
		XX_1000590 gi|167728847|emb|CAP15739.1|_TATA-binding_transcription_initiation_factor_Halobacterium_salinarum_R1,
		XX_1000591 gi|222481174|ref|YP_002567410.1|_transcription_factor_Halorubrum_lacusprofundi_ATCC_49239_,
		XX_1000592 gi|222454550|gb|ACM58813.1|_TATA-box_binding_family_protein_Halorubrum_lacusprofundi_ATCC_49239,
		XX_1000593 gi|354612537|ref|ZP_09030487.1|_TATA-box-binding_protein_Halobacterium_sp._DL1_,
		XX_1000594 gi|353189234|gb|EHB54745.1|_TATA-box-binding_protein_Halobacterium_sp._DL1,
		XX_1000595 gi|385802716|ref|YP_005839116.1|_TATA-binding_transcription_initiation_factor_Haloquadratum_walsbyi_C23_,
		XX_1000596 gi|339728208|emb|CCC39342.1|_TATA-binding_transcription_initiation_factor_Haloquadratum_walsbyi_C23,
		XX_1000597 gi|292656395|ref|YP_003536292.1|_TATA-binding_transcription_initiation_factor_Haloferax_volcanii_DS2_,
		XX_1000598 gi|291371998|gb|ADE04225.1|_TATA-binding_transcription_initiation_factor_Haloferax_volcanii_DS2,
		XX_1000599 gi|209876624|ref|XP_002139754.1|_TATA-box-binding_protein_Cryptosporidium_muris_RN66_,
		XX_1000600 gi|209555360|gb|EEA05405.1|_TATA-box-binding_protein_putative_Cryptosporidium_muris_RN66,
		XX_1000601 gi|294944029|ref|XP_002784051.1|_TATA-box_factor_binding_protein_putative_Perkinsus_marinus_ATCC_50983_,
		XX_1000602 gi|239897085|gb|EER15847.1|_TATA-box_factor_binding_protein_putative_Perkinsus_marinus_ATCC_50983,
		XX_1000603 gi|315231620|ref|YP_004072056.1|_TATA-box_binding_protein_Thermococcus_barophilus_MP_,
		XX_1000604 gi|315184648|gb|ADT84833.1|_TATA-box_binding_protein_Thermococcus_barophilus_MP,
		XX_1000605 gi|134045653|ref|YP_001097139.1|_transcription_factor_Methanococcus_maripaludis_C5_,
		XX_1000606 gi|132663278|gb|ABO34924.1|_TATA-box_binding_protein_Methanococcus_maripaludis_C5,
		XX_1000607 gi|405954171|gb|EKC21685.1|_TATA-box-binding_protein_2_Crassostrea_gigas,
		XX_1000608 gi|41614835|ref|NP_963333.1|_transcription_factor_Nanoarchaeum_equitans_Kin4-M_,
		XX_1000609 gi|40068559|gb|AAR38894.1|_NEQ039_Nanoarchaeum_equitans_Kin4-M,
		XX_1000610 gi|257052986|ref|YP_003130819.1|_TATA-box_binding_family_protein_Halorhabdus_utahensis_DSM_12940_,
		XX_1000611 gi|256691749|gb|ACV12086.1|_TATA-box_binding_family_protein_Halorhabdus_utahensis_DSM_12940,
		XX_1000612 gi|16517082|gb|AAL24503.1|AF418015_1_TATA_box-binding_protein-like_protein_Crypthecodinium_cohnii,
		XX_1000613 gi|269986164|gb|EEZ92477.1|_TATA-box_binding_family_protein_Candidatus_Parvarchaeum_acidiphilum_ARMAN-4,
		XX_1000614 gi|290558963|gb|EFD92347.1|_TATA-box_binding_family_protein_Candidatus_Parvarchaeum_acidophilus_ARMAN-5,
		XX_1000615 gi|313126078|ref|YP_004036348.1|_tata-box_binding_protein_Halogeometricum_borinquense_DSM_11551_,
		XX_1000616 gi|312292443|gb|ADQ66903.1|_TATA-box_binding_protein_TBP_component_of_TFIID_and_TFIIIB_Halogeometricum_borinquense_DSM_11551,
		XX_1000617 gi|355571954|ref|ZP_09043162.1|_TATA-box-binding_protein_Methanolinea_tarda_NOBI-1_,
		XX_1000618 gi|354825050|gb|EHF09285.1|_TATA-box-binding_protein_Methanolinea_tarda_NOBI-1,
		XX_1000619 gi|307353232|ref|YP_003894283.1|_TATA-box_binding_family_protein_Methanoplanus_petrolearius_DSM_11571_,
		XX_1000620 gi|307156465|gb|ADN35845.1|_TATA-box_binding_family_protein_Methanoplanus_petrolearius_DSM_11571,
		XX_1000621 gi|219851515|ref|YP_002465947.1|_transcription_factor_Methanosphaerula_palustris_E1-9c_,
		XX_1000622 gi|219545774|gb|ACL16224.1|_TATA-box_binding_family_protein_Methanosphaerula_palustris_E1-9c,
		XX_1000623 gi|154149870|ref|YP_001403488.1|_transcription_factor_Methanoregula_boonei_6A8_,
		XX_1000624 gi|153998422|gb|ABS54845.1|_TATA-box_binding_Methanoregula_boonei_6A8,
		XX_1000625 gi|374628350|ref|ZP_09700735.1|_TATA_binding_protein_of_transcription_factor_TFIID_Methanoplanus_limicola_DSM_2279_,
		XX_1000626 gi|373906463|gb|EHQ34567.1|_TATA_binding_protein_of_transcription_factor_TFIID_Methanoplanus_limicola_DSM_2279,
		XX_1000627 gi|124485267|ref|YP_001029883.1|_transcription_factor_Methanocorpusculum_labreanum_Z_,
		XX_1000628 gi|124362808|gb|ABN06616.1|_TATA-box_binding_protein_Methanocorpusculum_labreanum_Z,
		XX_1000629 gi|88601892|ref|YP_502070.1|_transcription_factor_Methanospirillum_hungatei_JF-1_,
		XX_1000630 gi|88187354|gb|ABD40351.1|_TATA_binding_protein_of_transcription_factor_TFIID_Methanospirillum_hungatei_JF-1,
		XX_1000631 gi|126179200|ref|YP_001047165.1|_transcription_factor_Methanoculleus_marisnigri_JR1_,
		XX_1000632 gi|125861994|gb|ABN57183.1|_TATA_binding_protein_of_transcription_factor_TFIID_Methanoculleus_marisnigri_JR1,
		XX_1000633 gi|397780145|ref|YP_006544618.1|_TATA-box-binding_protein_E_Methanoculleus_bourgensis_MS2_,
		XX_1000634 gi|396938647|emb|CCJ35902.1|_TATA-box-binding_protein_E_AltName_FullTATA-box_factor_E_Methanoculleus_bourgensis_MS2,
		XX_1000635 gi|154151222|ref|YP_001404840.1|_transcription_factor_Methanoregula_boonei_6A8_,
		XX_1000636 gi|153999774|gb|ABS56197.1|_TATA-box_binding_Methanoregula_boonei_6A8,
		XX_1000637 gi|395645498|ref|ZP_10433358.1|_TATA-box-binding_protein_Methanofollis_liminatans_DSM_4140_,
		XX_1000638 gi|395442238|gb|EJG06995.1|_TATA-box-binding_protein_Methanofollis_liminatans_DSM_4140,
		XX_1000639 gi|219852598|ref|YP_002467030.1|_transcription_factor_Methanosphaerula_palustris_E1-9c_,
		XX_1000640 gi|219546857|gb|ACL17307.1|_TATA-box_binding_family_protein_Methanosphaerula_palustris_E1-9c,
		XX_1000641 gi|219852688|ref|YP_002467120.1|_transcription_factor_Methanosphaerula_palustris_E1-9c_,
		XX_1000642 gi|219546947|gb|ACL17397.1|_TATA-box_binding_family_protein_Methanosphaerula_palustris_E1-9c,
		XX_1000643 gi|20094275|ref|NP_614122.1|_transcription_factor_Methanopyrus_kandleri_AV19_,
		XX_1000644 gi|24638238|sp|Q8TX38.1|TBP_METKA_RecName_FullTATA-box-binding_protein_AltName_FullBox_A-binding_protein_ShortBAP_AltName_FullTATA_sequence-binding_protein_ShortTBP_AltName_FullTATA-box_factor_,
		XX_1000645 gi|19887315|gb|AAM02052.1|_Transcription_initiation_factor_TFIID_TATA-binding_protein_Methanopyrus_kandleri_AV19,
		XX_1000646 gi|339756204|gb|EGQ39787.1|_TATA_binding_protein_of_transcription_factor_TFIID_Candidatus_Nanosalinarum_sp._J07AB56,
		XX_1000647 gi|339757608|gb|EGQ42865.1|_TATA_binding_protein_of_transcription_factor_TFIID_Candidatus_Nanosalina_sp._J07AB43,
		XX_1000648 gi|359417767|ref|ZP_09209836.1|_transcription_factor_Candidatus_Haloredivivus_sp._G17_,
		XX_1000649 gi|358031860|gb|EHK00695.1|_transcription_factor_Candidatus_Haloredivivus_sp._G17,
		XX_1000650 gi|268324523|emb|CBH38111.1|_TATA-box_binding_protein_2_uncultured_archaeon,
		XX_1000651 gi|312136408|ref|YP_004003745.1|_tata_binding_protein_of_transcription_factor_tfiid_Methanothermus_fervidus_DSM_2088_,
		XX_1000652 gi|311224127|gb|ADP76983.1|_TATA_binding_protein_of_transcription_factor_TFIID_Methanothermus_fervidus_DSM_2088,
		XX_1000653 gi|148642780|ref|YP_001273293.1|_transcription_factor_Methanobrevibacter_smithii_ATCC_35061_,
		XX_1000654 gi|222445725|ref|ZP_03608240.1|_hypothetical_protein_METSMIALI_01367_Methanobrevibacter_smithii_DSM_2375_,
		XX_1000655 gi|261349727|ref|ZP_05975144.1|_TATA-box-binding_protein_Methanobrevibacter_smithii_DSM_2374_,
		XX_1000656 gi|166227821|sp|A5UL47.1|TBP_METS3_RecName_FullTATA-box-binding_protein_AltName_FullBox_A-binding_protein_ShortBAP_AltName_FullTATA_sequence-binding_protein_ShortTBP_AltName_FullTATA-box_factor_,
		XX_1000657 gi|148551797|gb|ABQ86925.1|_transcription_initiation_factor_TFIID_TATA_binding_protein_Methanobrevibacter_smithii_ATCC_35061_,
		XX_1000658 gi|222435290|gb|EEE42455.1|_hypothetical_protein_METSMIALI_01367_Methanobrevibacter_smithii_DSM_2375_,
		XX_1000659 gi|288861682|gb|EFC93980.1|_TATA-box-binding_protein_Methanobrevibacter_smithii_DSM_2374,
		XX_1000660 gi|288559645|ref|YP_003423131.1|_TATA-box_binding_protein_Tbp_Methanobrevibacter_ruminantium_M1_,
		XX_1000661 gi|288542355|gb|ADC46239.1|_TATA-box_binding_protein_Tbp_Methanobrevibacter_ruminantium_M1,
		XX_1000662 gi|15679622|ref|NP_276739.1|_transcription_factor_Methanothermobacter_thermautotrophicus_str._Delta_H_,
		XX_1000663 gi|6647868|sp|O27664.1|TBP_METTH_RecName_FullTATA-box-binding_protein_AltName_FullBox_A-binding_protein_ShortBAP_AltName_FullTATA_sequence-binding_protein_ShortTBP_AltName_FullTATA-box_factor_,
		XX_1000664 gi|2622753|gb|AAB86100.1|_TATA-binding_transcription_initiation_factor_Methanothermobacter_thermautotrophicus_str._Delta_H,
		XX_1000665 gi|304313987|ref|YP_003849134.1|_TATA-box_binding_protein_Methanothermobacter_marburgensis_str._Marburg_,
		XX_1000666 gi|302587446|gb|ADL57821.1|_TATA-box_binding_protein_Methanothermobacter_marburgensis_str._Marburg,
		XX_1000667 gi|84489891|ref|YP_448123.1|_transcription_factor_Methanosphaera_stadtmanae_DSM_3091_,
		XX_1000668 gi|121731087|sp|Q2NFC3.1|TBP_METST_RecName_FullTATA-box-binding_protein_AltName_FullBox_A-binding_protein_ShortBAP_AltName_FullTATA_sequence-binding_protein_ShortTBP_AltName_FullTATA-box_factor_,
		XX_1000669 gi|84373210|gb|ABC57480.1|_TATA-box_binding_protein_Methanosphaera_stadtmanae_DSM_3091,
		XX_1000670 gi|333986797|ref|YP_004519404.1|_TATA-box-binding_protein_Methanobacterium_sp._SWAN-1_,
		XX_1000671 gi|333824941|gb|AEG17603.1|_TATA-box-binding_protein_Methanobacterium_sp._SWAN-1,
		XX_1000672 gi|325959799|ref|YP_004291265.1|_TATA-box-binding_protein_Methanobacterium_sp._AL-21_,
		XX_1000673 gi|325331231|gb|ADZ10293.1|_TATA-box-binding_protein_Methanobacterium_sp._AL-21,
		XX_1000674 gi|408381757|ref|ZP_11179305.1|_transcription_factor_Methanobacterium_formicicum_DSM_3637_,
		XX_1000675 gi|407815688|gb|EKF86258.1|_transcription_factor_Methanobacterium_formicicum_DSM_3637,
		XX_1000676 gi|150400624|ref|YP_001324390.1|_transcription_factor_Methanococcus_aeolicus_Nankai-3_,
		XX_1000677 gi|166227819|sp|A6UTF6.1|TBP_META3_RecName_FullTATA-box-binding_protein_AltName_FullBox_A-binding_protein_ShortBAP_AltName_FullTATA_sequence-binding_protein_ShortTBP_AltName_FullTATA-box_factor_,
		XX_1000678 gi|150013327|gb|ABR55778.1|_TATA-box_binding_protein_Methanococcus_aeolicus_Nankai-3,
		XX_1000679 gi|296109497|ref|YP_003616446.1|_TATA-box_binding_family_protein_methanocaldococcus_infernus_ME_,
		XX_1000680 gi|295434311|gb|ADG13482.1|_TATA-box_binding_family_protein_Methanocaldococcus_infernus_ME,
		XX_1000681 gi|336121024|ref|YP_004575799.1|_TATA-box-binding_protein_Methanothermococcus_okinawensis_IH1_,
		XX_1000682 gi|334855545|gb|AEH06021.1|_TATA-box-binding_protein_Methanothermococcus_okinawensis_IH1,
		XX_1000683 gi|289193261|ref|YP_003459202.1|_TATA-box_binding_family_protein_Methanocaldococcus_sp._FS406-22_,
		XX_1000684 gi|288939711|gb|ADC70466.1|_TATA-box_binding_family_protein_Methanocaldococcus_sp._FS406-22,
		XX_1000685 gi|261403691|ref|YP_003247915.1|_transcription_factor_Methanocaldococcus_vulcanius_M7_,
		XX_1000686 gi|261370684|gb|ACX73433.1|_TATA-box_binding_family_protein_Methanocaldococcus_vulcanius_M7,
		XX_1000687 gi|15668684|ref|NP_247483.1|_transcription_factor_Methanocaldococcus_jannaschii_DSM_2661_,
		XX_1000688 gi|2833518|sp|Q57930.1|TBP_METJA_RecName_FullTATA-box-binding_protein_AltName_FullBox_A-binding_protein_ShortBAP_AltName_FullTATA_sequence-binding_protein_ShortTBP_AltName_FullTATA-box_factor_,
		XX_1000689 gi|1591210|gb|AAB98497.1|_transcription_initiation_factor_IID_TATA-box_binding_protein_Methanocaldococcus_jannaschii_DSM_2661,
		XX_1000690 gi|197305019|pdb|2Z8U|A_Chain_A_Methanococcus_Jannaschii_Tbp_,
		XX_1000691 gi|197305020|pdb|2Z8U|B_Chain_B_Methanococcus_Jannaschii_Tbp_,
		XX_1000692 gi|197305021|pdb|2Z8U|P_Chain_P_Methanococcus_Jannaschii_Tbp_,
		XX_1000693 gi|197305022|pdb|2Z8U|Q_Chain_Q_Methanococcus_Jannaschii_Tbp,
		XX_1000694 gi|256810655|ref|YP_003128024.1|_transcription_factor_Methanocaldococcus_fervens_AG86_,
		XX_1000695 gi|256793855|gb|ACV24524.1|_TATA-box_binding_family_protein_Methanocaldococcus_fervens_AG86,
		XX_1000696 gi|333910819|ref|YP_004484552.1|_TATA-box-binding_protein_Methanotorris_igneus_Kol_5_,
		XX_1000697 gi|333751408|gb|AEF96487.1|_TATA-box-binding_protein_Methanotorris_igneus_Kol_5,
		XX_1000698 gi|374636062|ref|ZP_09707646.1|_TATA-box_binding_family_protein_Methanotorris_formicicus_Mc-S-70_,
		XX_1000699 gi|373560320|gb|EHP86587.1|_TATA-box_binding_family_protein_Methanotorris_formicicus_Mc-S-70,
		XX_1000700 gi|14423942|sp|Q9P9I9.1|TBP_METTL_RecName_FullTATA-box-binding_protein_AltName_FullBox_A-binding_protein_ShortBAP_AltName_FullTATA_sequence-binding_protein_ShortTBP_AltName_FullTATA-box_factor_AltName_FullaTBP_,
		XX_1000701 gi|6723836|emb|CAB66385.1|_archaeal_transcription_factor_TBP_Methanothermococcus_thermolithotrophicus,
		XX_1000702 gi|297620217|ref|YP_003708322.1|_TATA-box_binding_family_protein_Methanococcus_voltae_A3_,
		XX_1000703 gi|297379194|gb|ADI37349.1|_TATA-box_binding_family_protein_Methanococcus_voltae_A3,
		XX_1000704 gi|150403180|ref|YP_001330474.1|_transcription_factor_Methanococcus_maripaludis_C7_,
		XX_1000705 gi|166227820|sp|A6VIP7.1|TBP_METM7_RecName_FullTATA-box-binding_protein_AltName_FullBox_A-binding_protein_ShortBAP_AltName_FullTATA_sequence-binding_protein_ShortTBP_AltName_FullTATA-box_factor_,
		XX_1000706 gi|150034210|gb|ABR66323.1|_TATA-box_binding_Methanococcus_maripaludis_C7,
		XX_1000707 gi|150400012|ref|YP_001323779.1|_transcription_factor_Methanococcus_vannielii_SB_,
		XX_1000708 gi|166227822|sp|A6URP5.1|TBP_METVS_RecName_FullTATA-box-binding_protein_AltName_FullBox_A-binding_protein_ShortBAP_AltName_FullTATA_sequence-binding_protein_ShortTBP_AltName_FullTATA-box_factor_,
		XX_1000709 gi|150012715|gb|ABR55167.1|_TATA-box_binding_Methanococcus_vannielii_SB,
		XX_1000710 gi|45357820|ref|NP_987377.1|_transcription_factor_Methanococcus_maripaludis_S2_,
		XX_1000711 gi|340623439|ref|YP_004741892.1|_transcription_factor_Methanococcus_maripaludis_X1_,
		XX_1000712 gi|56749680|sp|Q6M0L3.1|TBP_METMP_RecName_FullTATA-box-binding_protein_AltName_FullBox_A-binding_protein_ShortBAP_AltName_FullTATA_sequence-binding_protein_ShortTBP_AltName_FullTATA-box_factor_,
		XX_1000713 gi|45047380|emb|CAF29813.1|_TATA-binding_protein_TBP_Methanococcus_maripaludis_S2_,
		XX_1000714 gi|339903707|gb|AEK19149.1|_transcription_factor_Methanococcus_maripaludis_X1,
		XX_1000715 gi|134046443|ref|YP_001097928.1|_transcription_factor_Methanococcus_maripaludis_C5_,
		XX_1000716 gi|132664068|gb|ABO35714.1|_TATA_binding_protein_of_transcription_factor_TFIID_Methanococcus_maripaludis_C5,
		XX_1000717 gi|159905083|ref|YP_001548745.1|_transcription_factor_Methanococcus_maripaludis_C6_,
		XX_1000718 gi|226703561|sp|A9A840.1|TBP_METM6_RecName_FullTATA-box-binding_protein_AltName_FullBox_A-binding_protein_ShortBAP_AltName_FullTATA_sequence-binding_protein_ShortTBP_AltName_FullTATA-box_factor_,
		XX_1000719 gi|159886576|gb|ABX01513.1|_TATA-box_binding_family_protein_Methanococcus_maripaludis_C6,
		XX_1000720 gi|254167829|ref|ZP_04874678.1|_Transcription_factor_TFIID_or_TATA-binding_protein_TBP_Aciduliprofundum_boonei_T469_,
		XX_1000721 gi|254167914|ref|ZP_04874763.1|_Transcription_factor_TFIID_or_TATA-binding_protein_TBP_Aciduliprofundum_boonei_T469_,
		XX_1000722 gi|197623120|gb|EDY35686.1|_Transcription_factor_TFIID_or_TATA-binding_protein_TBP_Aciduliprofundum_boonei_T469_,
		XX_1000723 gi|197623205|gb|EDY35771.1|_Transcription_factor_TFIID_or_TATA-binding_protein_TBP_Aciduliprofundum_boonei_T469,
		XX_1000724 gi|289596646|ref|YP_003483342.1|_TATA-box_binding_family_protein_Aciduliprofundum_boonei_T469_,
		XX_1000725 gi|289534433|gb|ADD08780.1|_TATA-box_binding_family_protein_Aciduliprofundum_boonei_T469,
		XX_1000726 gi|13542225|ref|NP_111913.1|_transcription_factor_Thermoplasma_volcanium_GSS1_,
		XX_1000727 gi|24638241|sp|Q978J5.1|TBP_THEVO_RecName_FullTATA-box-binding_protein_AltName_FullBox_A-binding_protein_ShortBAP_AltName_FullTATA_sequence-binding_protein_ShortTBP_AltName_FullTATA-box_factor_,
		XX_1000728 gi|14325659|dbj|BAB60562.1|_TATA-binding_protein_TBP_Thermoplasma_volcanium_GSS1,
		XX_1000729 gi|16081349|ref|NP_393677.1|_transcription_factor_Thermoplasma_acidophilum_DSM_1728_,
		XX_1000730 gi|14423941|sp|Q9HLM8.1|TBP_THEAC_RecName_FullTATA-box-binding_protein_AltName_FullBox_A-binding_protein_ShortBAP_AltName_FullTATA_sequence-binding_protein_ShortTBP_AltName_FullTATA-box_factor_,
		XX_1000731 gi|10639343|emb|CAC11345.1|_probable_TATA-box_binding_protein_TFIID_homolog_Thermoplasma_acidophilum,
		XX_1000732 gi|257076321|ref|ZP_05570682.1|_transcription_factor_Ferroplasma_acidarmanus_fer1,
		XX_1000733 gi|48477578|ref|YP_023284.1|_transcription_factor_Picrophilus_torridus_DSM_9790_,
		XX_1000734 gi|56749679|sp|Q6L1R1.1|TBP_PICTO_RecName_FullTATA-box-binding_protein_AltName_FullBox_A-binding_protein_ShortBAP_AltName_FullTATA_sequence-binding_protein_ShortTBP_AltName_FullTATA-box_factor_,
		XX_1000735 gi|48430226|gb|AAT43091.1|_TATA-box_binding_protein_Picrophilus_torridus_DSM_9790,
		XX_1000736 gi|20089077|ref|NP_615152.1|_transcription_factor_Methanosarcina_acetivorans_C2A_,
		XX_1000737 gi|24638263|sp|Q8TU94.1|TBP2_METAC_RecName_FullTATA-box-binding_protein_2_AltName_FullBox_A-binding_protein_2_ShortBAP_2_AltName_FullTATA_sequence-binding_protein_2_ShortTBP_2_AltName_FullTATA-box_factor_2_,
		XX_1000738 gi|19913938|gb|AAM03632.1|_TATA-binding_protein_Methanosarcina_acetivorans_C2A,
		XX_1000739 gi|73668595|ref|YP_304610.1|_transcription_factor_Methanosarcina_barkeri_str._Fusaro_,
		XX_1000740 gi|72395757|gb|AAZ70030.1|_TATA_binding_protein_of_transcription_factor_TFIID_Methanosarcina_barkeri_str._Fusaro,
		XX_1000741 gi|20089176|ref|NP_615251.1|_transcription_factor_Methanosarcina_acetivorans_C2A_,
		XX_1000742 gi|24638262|sp|Q8TTZ7.1|TBP3_METAC_RecName_FullTATA-box-binding_protein_3_AltName_FullBox_A-binding_protein_3_ShortBAP_3_AltName_FullTATA_sequence-binding_protein_3_ShortTBP_3_AltName_FullTATA-box_factor_3_,
		XX_1000743 gi|19914048|gb|AAM03731.1|_TATA-binding_protein_Methanosarcina_acetivorans_C2A,
		XX_1000744 gi|21228286|ref|NP_634208.1|_transcription_factor_Methanosarcina_mazei_Go1_,
		XX_1000745 gi|24638250|sp|Q8PUZ4.1|TBP3_METMA_RecName_FullTATA-box-binding_protein_3_AltName_FullBox_A-binding_protein_3_ShortBAP_3_AltName_FullTATA_sequence-binding_protein_3_ShortTBP_3_AltName_FullTATA-box_factor_3_,
		XX_1000746 gi|20906746|gb|AAM31880.1|_TATA-box_binding_protein_Methanosarcina_mazei_Go1,
		XX_1000747 gi|330509052|ref|YP_004385480.1|_transcription_factor_TFIID_Methanosaeta_concilii_GP6_,
		XX_1000748 gi|328929860|gb|AEB69662.1|_transcription_factor_TFIID_Methanosaeta_concilii_GP6,
		XX_1000749 gi|116753474|ref|YP_842592.1|_transcription_factor_Methanosaeta_thermophila_PT_,
		XX_1000750 gi|121693723|sp|A0B5H8.1|TBP_METTP_RecName_FullTATA-box-binding_protein_AltName_FullBox_A-binding_protein_ShortBAP_AltName_FullTATA_sequence-binding_protein_ShortTBP_AltName_FullTATA-box_factor_,
		XX_1000751 gi|116664925|gb|ABK13952.1|_TATA_binding_protein_of_transcription_factor_TFIID_Methanosaeta_thermophila_PT,
		XX_1000752 gi|386001066|ref|YP_005919365.1|_TATA-box-binding_protein_Methanosaeta_harundinacea_6Ac_,
		XX_1000753 gi|357209122|gb|AET63742.1|_TATA-box-binding_protein_Methanosaeta_harundinacea_6Ac,
		XX_1000754 gi|330507959|ref|YP_004384387.1|_transcription_factor_TFIID_Methanosaeta_concilii_GP6_,
		XX_1000755 gi|328928767|gb|AEB68569.1|_transcription_factor_TFIID_Methanosaeta_concilii_GP6,
		XX_1000756 gi|336477906|ref|YP_004617047.1|_TATA-box_binding_family_protein_Methanosalsum_zhilinae_DSM_4017_,
		XX_1000757 gi|335931287|gb|AEH61828.1|_TATA-box_binding_family_protein_Methanosalsum_zhilinae_DSM_4017,
		XX_1000758 gi|14586424|emb|CAC42920.1|_TATA-binding_protein_Methanosarcina_mazei,
		XX_1000759 gi|21227129|ref|NP_633051.1|_transcription_factor_Methanosarcina_mazei_Go1_,
		XX_1000760 gi|24638252|sp|Q8PY37.1|TBP1_METMA_RecName_FullTATA-box-binding_protein_1_AltName_FullBox_A-binding_protein_1_ShortBAP_1_AltName_FullTATA_sequence-binding_protein_1_ShortTBP_1_AltName_FullTATA-box_factor_1_,
		XX_1000761 gi|20905460|gb|AAM30723.1|_Transcription_initiation_factor_TFIIB_Methanosarcina_mazei_Go1,
		XX_1000762 gi|73668140|ref|YP_304155.1|_transcription_factor_Methanosarcina_barkeri_str._Fusaro_,
		XX_1000763 gi|72395302|gb|AAZ69575.1|_TATA_binding_protein_of_transcription_factor_TFIID_Methanosarcina_barkeri_str._Fusaro,
		XX_1000764 gi|21227130|ref|NP_633052.1|_transcription_factor_Methanosarcina_mazei_Go1_,
		XX_1000765 gi|24638251|sp|Q8PY36.1|TBP2_METMA_RecName_FullTATA-box-binding_protein_2_AltName_FullBox_A-binding_protein_2_ShortBAP_2_AltName_FullTATA_sequence-binding_protein_2_ShortTBP_2_AltName_FullTATA-box_factor_2_,
		XX_1000766 gi|20905461|gb|AAM30724.1|_Transcription_initiation_factor_TFIIB_Methanosarcina_mazei_Go1,
		XX_1000767 gi|20093119|ref|NP_619194.1|_transcription_factor_Methanosarcina_acetivorans_C2A_,
		XX_1000768 gi|24638258|sp|Q8TI26.1|TBP1_METAC_RecName_FullTATA-box-binding_protein_1_AltName_FullBox_A-binding_protein_1_ShortBAP_1_AltName_FullTATA_sequence-binding_protein_1_ShortTBP_1_AltName_FullTATA-box_factor_1_,
		XX_1000769 gi|19918456|gb|AAM07674.1|_TATA-binding_protein_Methanosarcina_acetivorans_C2A,
		XX_1000770 gi|298675995|ref|YP_003727745.1|_TATA-box-binding_family_protein_Methanohalobium_evestigatum_Z-7303_,
		XX_1000771 gi|298288983|gb|ADI74949.1|_TATA-box_binding_family_protein_Methanohalobium_evestigatum_Z-7303,
		XX_1000772 gi|91773461|ref|YP_566153.1|_transcription_factor_Methanococcoides_burtonii_DSM_6242_,
		XX_1000773 gi|91712476|gb|ABE52403.1|_TATA-box_binding_protein_Methanococcoides_burtonii_DSM_6242,
		XX_1000774 gi|294496460|ref|YP_003542953.1|_TATA_binding_protein_of_transcription_factor_TFIID_Methanohalophilus_mahii_DSM_5219_,
		XX_1000775 gi|292667459|gb|ADE37308.1|_TATA_binding_protein_of_transcription_factor_TFIID_Methanohalophilus_mahii_DSM_5219,
		XX_1000776 gi|409169849|gb|AFV23724.1|_TATA_box_binding_protein_Methanolobus_psychrophilus_R15,
		XX_1000777 gi|352117833|ref|ZP_08965613.1|_TATA-box_binding_family_protein_Natrinema_pellirubrum_DSM_15624_,
		XX_1000778 gi|351686609|gb|EHA69655.1|_TATA-box_binding_family_protein_Natrinema_pellirubrum_DSM_15624,
		XX_1000779 gi|124485272|ref|YP_001029888.1|_transcription_factor_Methanocorpusculum_labreanum_Z_,
		XX_1000780 gi|124362813|gb|ABN06621.1|_TATA_binding_protein_of_transcription_factor_TFIID_Methanocorpusculum_labreanum_Z,
		XX_1000781 gi|219851944|ref|YP_002466376.1|_transcription_factor_Methanosphaerula_palustris_E1-9c_,
		XX_1000782 gi|219546203|gb|ACL16653.1|_TATA-box_binding_family_protein_Methanosphaerula_palustris_E1-9c,
		XX_1000783 gi|395646355|ref|ZP_10434215.1|_TATA-box-binding_protein_Methanofollis_liminatans_DSM_4140_,
		XX_1000784 gi|395443095|gb|EJG07852.1|_TATA-box-binding_protein_Methanofollis_liminatans_DSM_4140,
		XX_1000785 gi|126179334|ref|YP_001047299.1|_transcription_factor_Methanoculleus_marisnigri_JR1_,
		XX_1000786 gi|125862128|gb|ABN57317.1|_TATA_binding_protein_of_transcription_factor_TFIID_Methanoculleus_marisnigri_JR1,
		XX_1000787 gi|397780477|ref|YP_006544950.1|_TATA-box-binding_protein_Methanoculleus_bourgensis_MS2_,
		XX_1000788 gi|396938979|emb|CCJ36234.1|_TATA-box-binding_protein_AltName_FullTATA-box_factor_Methanoculleus_bourgensis_MS2,
		XX_1000789 gi|307352931|ref|YP_003893982.1|_TATA-box_binding_family_protein_Methanoplanus_petrolearius_DSM_11571_,
		XX_1000790 gi|307156164|gb|ADN35544.1|_TATA-box_binding_family_protein_Methanoplanus_petrolearius_DSM_11571,
		XX_1000791 gi|374628586|ref|ZP_09700971.1|_TATA_binding_protein_of_transcription_factor_TFIID_Methanoplanus_limicola_DSM_2279_,
		XX_1000792 gi|373906699|gb|EHQ34803.1|_TATA_binding_protein_of_transcription_factor_TFIID_Methanoplanus_limicola_DSM_2279,
		XX_1000793 gi|88601869|ref|YP_502047.1|_transcription_factor_Methanospirillum_hungatei_JF-1_,
		XX_1000794 gi|88187331|gb|ABD40328.1|_TATA_binding_protein_of_transcription_factor_TFIID_Methanospirillum_hungatei_JF-1,
		XX_1000795 gi|154150459|ref|YP_001404077.1|_transcription_factor_Methanoregula_boonei_6A8_,
		XX_1000796 gi|153999011|gb|ABS55434.1|_TATA-box_binding_Methanoregula_boonei_6A8,
		XX_1000797 gi|355572992|ref|ZP_09043960.1|_TATA-box-binding_protein_Methanolinea_tarda_NOBI-1_,
		XX_1000798 gi|354824004|gb|EHF08263.1|_TATA-box-binding_protein_Methanolinea_tarda_NOBI-1,
		XX_1000799 gi|284161184|ref|YP_003399807.1|_TATA-box_binding_family_protein_Archaeoglobus_profundus_DSM_5631_,
		XX_1000800 gi|284011181|gb|ADB57134.1|_TATA-box_binding_family_protein_Archaeoglobus_profundus_DSM_5631,
		XX_1000801 gi|288931352|ref|YP_003435412.1|_TATA-box_binding_family_protein_Ferroglobus_placidus_DSM_10642_,
		XX_1000802 gi|288893600|gb|ADC65137.1|_TATA-box_binding_family_protein_Ferroglobus_placidus_DSM_10642,
		XX_1000803 gi|327400113|ref|YP_004340952.1|_TATA-box-binding_protein_Archaeoglobus_veneficus_SNP6_,
		XX_1000804 gi|327315621|gb|AEA46237.1|_TATA-box-binding_protein_Archaeoglobus_veneficus_SNP6,
		XX_1000805 gi|11497985|ref|NP_069209.1|_transcription_factor_Archaeoglobus_fulgidus_DSM_4304_,
		XX_1000806 gi|6647869|sp|O29874.1|TBP_ARCFU_RecName_FullTATA-box-binding_protein_AltName_FullBox_A-binding_protein_ShortBAP_AltName_FullTATA_sequence-binding_protein_ShortTBP_AltName_FullTATA-box_factor_,
		XX_1000807 gi|2650259|gb|AAB90862.1|_transcription_initiation_factor_IID_Archaeoglobus_fulgidus_DSM_4304,
		XX_1000808 gi|409723670|ref|ZP_11270812.1|_transcription_factor_Halococcus_hamelinensis_100A6,
		XX_1000809 gi|292494314|ref|YP_003533457.1|_TATA-binding_transcription_initiation_factor_Haloferax_volcanii_DS2_,
		XX_1000810 gi|291369097|gb|ADE01327.1|_TATA-binding_transcription_initiation_factor_Haloferax_volcanii_DS2,
		XX_1000811 gi|389848878|ref|YP_006351115.1|_TATA-binding_transcription_initiation_factor_Haloferax_mediterranei_ATCC_33500_,
		XX_1000812 gi|388246184|gb|AFK21128.1|_TATA-binding_transcription_initiation_factor_Haloferax_mediterranei_ATCC_33500,
		XX_1000813 gi|389847604|ref|YP_006349843.1|_TATA-binding_transcription_initiation_factor_Haloferax_mediterranei_ATCC_33500_,
		XX_1000814 gi|388244910|gb|AFK19856.1|_TATA-binding_transcription_initiation_factor_Haloferax_mediterranei_ATCC_33500,
		XX_1000815 gi|10803585|ref|NP_045983.1|_transcription_factor_Halobacterium_sp._NRC-1_,
		XX_1000816 gi|10803718|ref|NP_046116.1|_transcription_factor_Halobacterium_sp._NRC-1_,
		XX_1000817 gi|16120020|ref|NP_395608.1|_transcription_factor_Halobacterium_sp._NRC-1_,
		XX_1000818 gi|16120342|ref|NP_395930.1|_transcription_factor_Halobacterium_sp._NRC-1_,
		XX_1000819 gi|14423949|sp|Q48325.1|TBPB_HALSA_RecName_FullTATA-box-binding_protein_B_AltName_FullBox_A-binding_protein_B_ShortBAP_B_AltName_FullTATA_sequence-binding_protein_B_ShortTBP_B_AltName_FullTATA-box_factor_B_,
		XX_1000820 gi|1070345|emb|CAA63691.1|_TATA_box_binding_protein_Halobacterium_salinarum_,
		XX_1000821 gi|2822316|gb|AAC82822.1|_TbpB_Halobacterium_sp._NRC-1_,
		XX_1000822 gi|2822449|gb|AAC82955.1|_TbpB_Halobacterium_sp._NRC-1_,
		XX_1000823 gi|10584112|gb|AAG20743.1|_transcription_initiation_factor_IID_Halobacterium_sp._NRC-1_,
		XX_1000824 gi|10584490|gb|AAG21065.1|_transcription_initiation_factor_IID_Halobacterium_sp._NRC-1,
		XX_1000825 gi|16120311|ref|NP_395899.1|_transcription_factor_Halobacterium_sp._NRC-1_,
		XX_1000826 gi|14423950|sp|Q9HHE9.1|TBPF_HALSA_RecName_FullTATA-box-binding_protein_F_AltName_FullBox_A-binding_protein_F_ShortBAP_F_AltName_FullTATA_sequence-binding_protein_F_ShortTBP_F_AltName_FullTATA-box_factor_F_,
		XX_1000827 gi|10584455|gb|AAG21034.1|_transcription_initiation_factor_IID_Halobacterium_sp._NRC-1,
		XX_1000828 gi|10803661|ref|NP_046059.1|_transcription_factor_Halobacterium_sp._NRC-1_,
		XX_1000829 gi|169237306|ref|YP_001690512.1|_TATA-binding_transcription_initiation_factor_Halobacterium_salinarum_R1_,
		XX_1000830 gi|169237349|ref|YP_001690554.1|_TATA-binding_transcription_initiation_factor_Halobacterium_salinarum_R1_,
		XX_1000831 gi|14423947|sp|O52018.1|TBPD_HALSA_RecName_FullTATA-box-binding_protein_D_AltName_FullBox_A-binding_protein_D_ShortBAP_D_AltName_FullTATA_sequence-binding_protein_D_ShortTBP_D_AltName_FullTATA-box_factor_D_,
		XX_1000832 gi|2822392|gb|AAC82898.1|_TbpD_Halobacterium_sp._NRC-1_,
		XX_1000833 gi|167728372|emb|CAP15175.1|_TATA-binding_transcription_initiation_factor_Halobacterium_salinarum_R1_,
		XX_1000834 gi|167728865|emb|CAP15756.1|_TATA-binding_transcription_initiation_factor_Halobacterium_salinarum_R1,
		XX_1000835 gi|19073311|gb|AAL84756.1|AF469636_1_TATA_binding_protein_D_Halobacterium_sp._GN101,
		XX_1000836 gi|352118485|ref|ZP_08966048.1|_TATA-box_binding_family_protein_Natrinema_pellirubrum_DSM_15624_,
		XX_1000837 gi|351685405|gb|EHA68464.1|_TATA-box_binding_family_protein_Natrinema_pellirubrum_DSM_15624,
		XX_1000838 gi|352126066|ref|ZP_08969815.1|_TATA-box-binding_protein_Natronobacterium_gregoryi_SP2_,
		XX_1000839 gi|351682373|gb|EHA65473.1|_TATA-box-binding_protein_Natronobacterium_gregoryi_SP2,
		XX_1000840 gi|399578906|ref|ZP_10772650.1|_hypothetical_protein_HSB1_46890_Halogranum_salarium_B-1_,
		XX_1000841 gi|399235932|gb|EJN56872.1|_hypothetical_protein_HSB1_46890_Halogranum_salarium_B-1,
		XX_1000842 gi|282164541|ref|YP_003356926.1|_TATA-box-binding_protein_Methanocella_paludicola_SANAE_,
		XX_1000843 gi|282156855|dbj|BAI61943.1|_TATA-box-binding_protein_Methanocella_paludicola_SANAE,
		XX_1000844 gi|147920361|ref|YP_685866.1|_transcription_factor_Methanocella_arvoryzae_MRE50_,
		XX_1000845 gi|110621262|emb|CAJ36540.1|_TATA-box_binding_protein_E_Methanocella_arvoryzae_MRE50,
		XX_1000846 gi|383318805|ref|YP_005379646.1|_TATA-box_binding_protein_TBP_component_of_TFIID_and_TFIIIB_Methanocella_conradii_HZ254_,
		XX_1000847 gi|379320175|gb|AFC99127.1|_TATA-box_binding_protein_TBP_component_of_TFIID_and_TFIIIB_Methanocella_conradii_HZ254,
		XX_1000848 gi|282162800|ref|YP_003355185.1|_TATA-box-binding_protein_Methanocella_paludicola_SANAE_,
		XX_1000849 gi|282155114|dbj|BAI60202.1|_TATA-box-binding_protein_Methanocella_paludicola_SANAE,
		XX_1000850 gi|222481286|ref|YP_002567522.1|_transcription_factor_Halorubrum_lacusprofundi_ATCC_49239_,
		XX_1000851 gi|222454662|gb|ACM58925.1|_TATA-box_binding_family_protein_Halorubrum_lacusprofundi_ATCC_49239,
		XX_1000852 gi|345004914|ref|YP_004807767.1|_TATA-box-binding_protein_halophilic_archaeon_DL31_,
		XX_1000853 gi|344320540|gb|AEN05394.1|_TATA-box-binding_protein_halophilic_archaeon_DL31,
		XX_1000854 gi|110668436|ref|YP_658247.1|_transcription_factor_Haloquadratum_walsbyi_DSM_16790_,
		XX_1000855 gi|385803899|ref|YP_005840299.1|_TATA-binding_transcription_initiation_factor_Haloquadratum_walsbyi_C23_,
		XX_1000856 gi|109626183|emb|CAJ52639.1|_TATA-binding_transcription_initiation_factor_Haloquadratum_walsbyi_DSM_16790_,
		XX_1000857 gi|339729391|emb|CCC40639.1|_TATA-binding_transcription_initiation_factor_Haloquadratum_walsbyi_C23,
		XX_1000858 gi|292655873|ref|YP_003535770.1|_TATA-binding_transcription_initiation_factor_Haloferax_volcanii_DS2_,
		XX_1000859 gi|302595861|sp|D4H071.1|TBP2_HALVD_RecName_FullTATA-box-binding_protein_2_AltName_FullBox_A-binding_protein_2_ShortBAP_2_AltName_FullTATA_sequence-binding_protein_2_ShortTBP_2_AltName_FullTATA-box_factor_2_,
		XX_1000860 gi|291372685|gb|ADE04912.1|_TATA-binding_transcription_initiation_factor_Haloferax_volcanii_DS2,
		XX_1000861 gi|389847270|ref|YP_006349509.1|_TATA-binding_transcription_initiation_factor_Haloferax_mediterranei_ATCC_33500_,
		XX_1000862 gi|388244576|gb|AFK19522.1|_TATA-binding_transcription_initiation_factor_Haloferax_mediterranei_ATCC_33500,
		XX_1000863 gi|222479944|ref|YP_002566181.1|_transcription_factor_Halorubrum_lacusprofundi_ATCC_49239_,
		XX_1000864 gi|222452846|gb|ACM57111.1|_TATA-box_binding_family_protein_Halorubrum_lacusprofundi_ATCC_49239,
		XX_1000865 gi|313126218|ref|YP_004036488.1|_tata_binding_protein_of_transcription_factor_tfiid_Halogeometricum_borinquense_DSM_11551_,
		XX_1000866 gi|312292583|gb|ADQ67043.1|_TATA_binding_protein_of_transcription_factor_TFIID_Halogeometricum_borinquense_DSM_11551,
		XX_1000867 gi|399574202|ref|ZP_10767962.1|_tata_binding_protein_of_transcription_factor_tfiid_Halogranum_salarium_B-1_,
		XX_1000868 gi|399240710|gb|EJN61634.1|_tata_binding_protein_of_transcription_factor_tfiid_Halogranum_salarium_B-1,
		XX_1000869 gi|352122017|ref|ZP_08966537.1|_TATA-box-binding_protein_Natronobacterium_gregoryi_SP2_,
		XX_1000870 gi|351689177|gb|EHA72212.1|_TATA-box-binding_protein_Natronobacterium_gregoryi_SP2,
		XX_1000871 gi|345006113|ref|YP_004808966.1|_TATA-box-binding_protein_halophilic_archaeon_DL31_,
		XX_1000872 gi|344321739|gb|AEN06593.1|_TATA-box-binding_protein_halophilic_archaeon_DL31,
		XX_1000873 gi|222481033|ref|YP_002567270.1|_transcription_factor_Halorubrum_lacusprofundi_ATCC_49239_,
		XX_1000874 gi|222453935|gb|ACM58200.1|_TATA-box_binding_family_protein_Halorubrum_lacusprofundi_ATCC_49239,
		XX_1000875 gi|352116927|ref|ZP_08964814.1|_TATA-box_binding_family_protein_Natrinema_pellirubrum_DSM_15624_,
		XX_1000876 gi|351689220|gb|EHA72254.1|_TATA-box_binding_family_protein_Natrinema_pellirubrum_DSM_15624,
		XX_1000877 gi|110669284|ref|YP_659095.1|_transcription_factor_Haloquadratum_walsbyi_DSM_16790_,
		XX_1000878 gi|385804848|ref|YP_005841248.1|_TATA-binding_transcription_initiation_factor_Haloquadratum_walsbyi_C23_,
		XX_1000879 gi|109627031|emb|CAJ53507.1|_TATA-binding_transcription_initiation_factor_Haloquadratum_walsbyi_DSM_16790_,
		XX_1000880 gi|148508283|gb|ABQ76067.1|_TATA-binding_transcription_initiation_factor_uncultured_haloarchaeon_,
		XX_1000881 gi|339730340|emb|CCC41669.1|_TATA-binding_transcription_initiation_factor_Haloquadratum_walsbyi_C23,
		XX_1000882 gi|399576129|ref|ZP_10769886.1|_transcription_factor_Halogranum_salarium_B-1_,
		XX_1000883 gi|399238840|gb|EJN59767.1|_transcription_factor_Halogranum_salarium_B-1,
		XX_1000884 gi|313124795|ref|YP_004035059.1|_tata_binding_protein_of_transcription_factor_tfiid_Halogeometricum_borinquense_DSM_11551_,
		XX_1000885 gi|312291160|gb|ADQ65620.1|_TATA_binding_protein_of_transcription_factor_TFIID_Halogeometricum_borinquense_DSM_11551,
		XX_1000886 gi|292654337|ref|YP_003534234.1|_TATA-binding_transcription_initiation_factor_Haloferax_volcanii_DS2_,
		XX_1000887 gi|302595869|sp|D4GZA2.1|TBP1_HALVD_RecName_FullTATA-box-binding_protein_1_AltName_FullBox_A-binding_protein_1_ShortBAP_1_AltName_FullTATA_sequence-binding_protein_1_ShortTBP_1_AltName_FullTATA-box_factor_1_,
		XX_1000888 gi|291371886|gb|ADE04113.1|_TATA-binding_transcription_initiation_factor_Haloferax_volcanii_DS2,
		XX_1000889 gi|389845649|ref|YP_006347888.1|_TATA-binding_transcription_initiation_factor_Haloferax_mediterranei_ATCC_33500_,
		XX_1000890 gi|388242955|gb|AFK17901.1|_TATA-binding_transcription_initiation_factor_Haloferax_mediterranei_ATCC_33500,
		XX_1000891 gi|55377538|ref|YP_135388.1|_transcription_factor_Haloarcula_marismortui_ATCC_43049_,
		XX_1000892 gi|344211616|ref|YP_004795936.1|_transcription_factorTATA-box_binding_family_protein_Haloarcula_hispanica_ATCC_33960_,
		XX_1000893 gi|74571974|sp|Q5V470.1|TBP_HALMA_RecName_FullTATA-box-binding_protein_AltName_FullBox_A-binding_protein_ShortBAP_AltName_FullTATA_sequence-binding_protein_ShortTBP_AltName_FullTATA-box_factor_,
		XX_1000894 gi|55230263|gb|AAV45682.1|_TATA-box_binding_protein_E_Haloarcula_marismortui_ATCC_43049_,
		XX_1000895 gi|343782971|gb|AEM56948.1|_transcription_factor__TATA-box_binding_family_protein_Haloarcula_hispanica_ATCC_33960,
		XX_1000896 gi|409723661|ref|ZP_11270805.1|_transcription_factor_Halococcus_hamelinensis_100A6,
		XX_1000897 gi|257386786|ref|YP_003176559.1|_TATA-box_binding_family_protein_Halomicrobium_mukohataei_DSM_12286_,
		XX_1000898 gi|257169093|gb|ACV46852.1|_TATA-box_binding_family_protein_Halomicrobium_mukohataei_DSM_12286,
		XX_1000899 gi|76801184|ref|YP_326192.1|_transcription_factor_Natronomonas_pharaonis_DSM_2160_,
		XX_1000900 gi|121696850|sp|Q3ITB1.1|TBP_NATPD_RecName_FullTATA-box-binding_protein_AltName_FullBox_A-binding_protein_ShortBAP_AltName_FullTATA_sequence-binding_protein_ShortTBP_AltName_FullTATA-box_factor_,
		XX_1000901 gi|76557049|emb|CAI48623.1|_TATA-binding_transcription_initiation_factor_Natronomonas_pharaonis_DSM_2160,
		XX_1000902 gi|257052326|ref|YP_003130159.1|_transcription_factor_Halorhabdus_utahensis_DSM_12940_,
		XX_1000903 gi|256691089|gb|ACV11426.1|_TATA-box_binding_family_protein_Halorhabdus_utahensis_DSM_12940,
		XX_1000904 gi|335441192|ref|ZP_08561913.1|_transcription_factor_Halorhabdus_tiamatea_SARL4B_,
		XX_1000905 gi|334888363|gb|EGM26662.1|_transcription_factor_Halorhabdus_tiamatea_SARL4B,
		XX_1000906 gi|15791061|ref|NP_280885.1|_transcription_factor_Halobacterium_sp._NRC-1_,
		XX_1000907 gi|169236811|ref|YP_001690011.1|_transcription_factor_Halobacterium_salinarum_R1_,
		XX_1000908 gi|14423951|sp|Q9HN56.1|TBPE_HALSA_RecName_FullTATA-box-binding_protein_E_AltName_FullBox_A-binding_protein_E_ShortBAP_E_AltName_FullTATA_sequence-binding_protein_E_ShortTBP_E_AltName_FullTATA-box_factor_E_,
		XX_1000909 gi|10581658|gb|AAG20365.1|_transcription_initiation_factor_IID_Halobacterium_sp._NRC-1_,
		XX_1000910 gi|167727877|emb|CAP14665.1|_TATA-binding_transcription_initiation_factor_Halobacterium_salinarum_R1,
		XX_1000911 gi|354609688|ref|ZP_09027644.1|_TATA-box-binding_protein_Halobacterium_sp._DL1_,
		XX_1000912 gi|353194508|gb|EHB60010.1|_TATA-box-binding_protein_Halobacterium_sp._DL1,
		XX_1000913 gi|300709793|ref|YP_003735607.1|_TATA-box_binding_family_protein_Halalkalicoccus_jeotgali_B3_,
		XX_1000914 gi|299123476|gb|ADJ13815.1|_TATA-box_binding_family_protein_Halalkalicoccus_jeotgali_B3,
		XX_1000915 gi|322368133|ref|ZP_08042702.1|_TATA-box_binding_family_protein_Haladaptatus_paucihalophilus_DX253_,
		XX_1000916 gi|320552149|gb|EFW93794.1|_TATA-box_binding_family_protein_Haladaptatus_paucihalophilus_DX253,
		XX_1000917 gi|284163428|ref|YP_003401707.1|_TATA-box_binding_family_protein_Haloterrigena_turkmenica_DSM_5511_,
		XX_1000918 gi|284013083|gb|ADB59034.1|_TATA-box_binding_family_protein_Haloterrigena_turkmenica_DSM_5511,
		XX_1000919 gi|383619863|ref|ZP_09946269.1|_transcription_factor_Halobiforma_lacisalsi_AJ5,
		XX_1000920 gi|397772369|ref|YP_006539915.1|_TATA-box_binding_family_protein_Natrinema_sp._J7-2_,
		XX_1000921 gi|397681462|gb|AFO55839.1|_TATA-box_binding_family_protein_Natrinema_sp._J7-2,
		XX_1000922 gi|289581532|ref|YP_003479998.1|_TATA-box_binding_family_protein_Natrialba_magadii_ATCC_43099_,
		XX_1000923 gi|336252658|ref|YP_004595765.1|_TATA-box_binding_family_protein_Halopiger_xanaduensis_SH-6_,
		XX_1000924 gi|352116317|ref|ZP_08964320.1|_TATA-box_binding_family_protein_Natrinema_pellirubrum_DSM_15624_,
		XX_1000925 gi|289531085|gb|ADD05436.1|_TATA-box_binding_family_protein_Natrialba_magadii_ATCC_43099_,
		XX_1000926 gi|335336647|gb|AEH35886.1|_TATA-box_binding_family_protein_Halopiger_xanaduensis_SH-6_,
		XX_1000927 gi|351689737|gb|EHA72767.1|_TATA-box_binding_family_protein_Natrinema_pellirubrum_DSM_15624,
		XX_1000928 gi|352126055|ref|ZP_08969804.1|_TATA-box-binding_protein_Natronobacterium_gregoryi_SP2_,
		XX_1000929 gi|351682362|gb|EHA65462.1|_TATA-box-binding_protein_Natronobacterium_gregoryi_SP2,
		XX_1000930 gi|240102886|ref|YP_002959195.1|_TATA_box-binding_protein_transcription_initiation_factor_TFIID_tbp_Thermococcus_gammatolerans_EJ3_,
		XX_1000931 gi|239910440|gb|ACS33331.1|_TATA_box-binding_protein_transcription_initiation_factor_TFIID_tbp_Thermococcus_gammatolerans_EJ3,
		XX_1000932 gi|341581911|ref|YP_004762403.1|_TATA_box-binding_protein_transcription_initiation_factor_TFIID_tbp_Thermococcus_sp._4557_,
		XX_1000933 gi|340809569|gb|AEK72726.1|_TATA_box-binding_protein_transcription_initiation_factor_TFIID_tbp_Thermococcus_sp._4557,
		XX_1000934 gi|223476888|ref|YP_002581345.1|_TATA-box_binding_protein_Thermococcus_sp._AM4_,
		XX_1000935 gi|214032114|gb|EEB72945.1|_TATA-box_binding_protein_Thermococcus_sp._AM4,
		XX_1000936 gi|401407154|ref|XP_003883026.1|_TATA-binding_protein_related_Neospora_caninum_Liverpool_,
		XX_1000937 gi|325117442|emb|CBZ52994.1|_TATA-binding_protein_related_Neospora_caninum_Liverpool,
		XX_1000938 gi|221487067|gb|EEE25313.1|_TATA-box_binding_protein_putative_Toxoplasma_gondii_GT1,
		XX_1000939 gi|237831569|ref|XP_002365082.1|_TATA-box_binding_protein_putative_Toxoplasma_gondii_ME49_,
		XX_1000940 gi|211962746|gb|EEA97941.1|_TATA-box_binding_protein_putative_Toxoplasma_gondii_ME49,
		XX_1000941 gi|156094392|ref|XP_001613233.1|_transcription_initiation_factor_TFiid_TATA-binding_protein_Plasmodium_vivax_Sal-1_,
		XX_1000942 gi|148802107|gb|EDL43506.1|_transcription_initiation_factor_TFiid_TATA-binding_protein_putative_Plasmodium_vivax,
		XX_1000943 gi|221057235|ref|XP_002259755.1|_transcription_initiation_factor_TFiidTATA-binding_protein_Plasmodium_knowlesi_strain_H_,
		XX_1000944 gi|193809827|emb|CAQ40531.1|_transcription_initiation_factor_TFiidTATA-binding_protein_putative_Plasmodium_knowlesi_strain_H,
		XX_1000945 gi|389584271|dbj|GAB67004.1|_transcription_initiation_factor_TFiid_TATA-binding_protein_partial_Plasmodium_cynomolgi_strain_B,
		XX_1000946 gi|124506045|ref|XP_001351620.1|_transcription_initiation_factor_TFiid_TATA-binding_protein_Plasmodium_falciparum_3D7_,
		XX_1000947 gi|23504547|emb|CAD51427.1|_transcription_initiation_factor_TFiid_TATA-binding_protein_Plasmodium_falciparum_3D7,
		XX_1000948 gi|417904|sp|P32086.1|TBP_PLAFA_RecName_FullTATA-box-binding_protein_AltName_FullTATA_sequence-binding_protein_AltName_FullTATA-binding_factor_AltName_FullTATA-box_factor_AltName_FullTranscription_initiation_factor_TFIID_TBP_subunit_,
		XX_1000949 gi|5911375|gb|AAD55768.1|AF177280_1_TATA-binding_protein_Plasmodium_falciparum_,
		XX_1000950 gi|160700|gb|AAA29769.1|_TATA-binding_protein_Plasmodium_falciparum_,
		XX_1000951 gi|38194140|gb|AAR13208.1|_TATA-binding_protein_synthetic_construct,
		XX_1000952 gi|68074137|ref|XP_678983.1|_transcription_initiation_factor_TFiid_TATA-binding_protein_Plasmodium_berghei_strain_ANKA_,
		XX_1000953 gi|56499609|emb|CAH98178.1|_transcription_initiation_factor_TFiid_TATA-binding_protein_putative_Plasmodium_berghei,
		XX_1000954 gi|82596850|ref|XP_726432.1|_transcription_initiation_factor_TFIId_Plasmodium_yoelii_yoelii_17XNL_,
		XX_1000955 gi|23481840|gb|EAA17997.1|_transcription_initiation_factor_tfiid_Plasmodium_yoelii_yoelii,
		XX_1000956 gi|409096743|ref|ZP_11216767.1|_transcription_factor_Thermococcus_zilligii_AN1,
		XX_1000957 gi|337284406|ref|YP_004623880.1|_transcription_factor_Pyrococcus_yayanosii_CH1_,
		XX_1000958 gi|334900340|gb|AEH24608.1|_transcription_factor_Pyrococcus_yayanosii_CH1,
		XX_1000959 gi|2392146|pdb|1AIS|A_Chain_A_Tata-Binding_ProteinTRANSCRIPTION_FACTOR_IIBTATA-Box_Complex_From_Pyrococcus_Woesei,
		XX_1000960 gi|18977667|ref|NP_579024.1|_transcription_factor_Pyrococcus_furiosus_DSM_3638_,
		XX_1000961 gi|397651790|ref|YP_006492371.1|_transcription_factor_Pyrococcus_furiosus_COM1_,
		XX_1000962 gi|48429154|sp|P62000.1|TBP_PYRFU_RecName_FullTATA-box-binding_protein_AltName_FullBox_A-binding_protein_ShortBAP_AltName_FullTATA_sequence-binding_protein_ShortTBP_AltName_FullTATA-box_factor_,
		XX_1000963 gi|48429155|sp|P62001.1|TBP_PYRWO_RecName_FullTATA-box-binding_protein_AltName_FullBox_A-binding_protein_ShortBAP_AltName_FullTATA_sequence-binding_protein_ShortTBP_AltName_FullTATA-box_factor_,
		XX_1000964 gi|1942573|pdb|1PCZ|A_Chain_A_Structure_Of_Tata-Binding_Protein_,
		XX_1000965 gi|1942574|pdb|1PCZ|B_Chain_B_Structure_Of_Tata-Binding_Protein_,
		XX_1000966 gi|498649|gb|AAA73447.1|_TATA-binding_protein_Pyrococcus_woesei_,
		XX_1000967 gi|1245168|gb|AAA93368.1|_TATA-box_binding_protein_Pyrococcus_furiosus_,
		XX_1000968 gi|18893395|gb|AAL81419.1|_transcription_initiation_factor_TFIID_TATA-box_factor_chain_a_TATA_sequence-binding_protein_tbp_Pyrococcus_furiosus_DSM_3638_,
		XX_1000969 gi|393189381|gb|AFN04079.1|_transcription_factor_Pyrococcus_furiosus_COM1,
		XX_1000970 gi|6573566|pdb|1D3U|A_Chain_A_Tata-Binding_ProteinTRANSCRIPTION_FACTOR_IIBBRETATA-_Box_Complex_From_Pyrococcus_Woesei,
		XX_1000971 gi|389852335|ref|YP_006354569.1|_transcription_factor_TATA-box-binding_protein_Pyrococcus_sp._ST04_,
		XX_1000972 gi|388249641|gb|AFK22494.1|_transcription_factor_TATA-box-binding_protein_Pyrococcus_sp._ST04,
		XX_1000973 gi|332159172|ref|YP_004424451.1|_transcription_factor_Pyrococcus_sp._NA2_,
		XX_1000974 gi|331034635|gb|AEC52447.1|_transcription_factor_Pyrococcus_sp._NA2,
		XX_1000975 gi|14521176|ref|NP_126651.1|_transcription_factor_Pyrococcus_abyssi_GE5_,
		XX_1000976 gi|13124586|sp|Q9V024.1|TBP_PYRAB_RecName_FullTATA-box-binding_protein_AltName_FullBox_A-binding_protein_ShortBAP_AltName_FullTATA_sequence-binding_protein_ShortTBP_AltName_FullTATA-box_factor_,
		XX_1000977 gi|5458394|emb|CAB49882.1|_TATA_box_binding_protein_TFIIB-BBRE_complex_chain_A_Pyrococcus_abyssi_GE5_,
		XX_1000978 gi|380741746|tpe|CCE70380.1|_TPA_transcription_factor_Pyrococcus_abyssi_GE5,
		XX_1000979 gi|14590849|ref|NP_142921.1|_transcription_factor_Pyrococcus_horikoshii_OT3_,
		XX_1000980 gi|6647870|sp|O58737.1|TBP_PYRHO_RecName_FullTATA-box-binding_protein_AltName_FullBox_A-binding_protein_ShortBAP_AltName_FullTATA_sequence-binding_protein_ShortTBP_AltName_FullTATA-box_factor_,
		XX_1000981 gi|3257423|dbj|BAA30106.1|_191aa_long_hypothetical_TATA-binding_protein_transcription_initiation_factor_TFIID_Pyrococcus_horikoshii_OT3,
		XX_1000982 gi|242398131|ref|YP_002993555.1|_Transcription_factor_TFIID_Thermococcus_sibiricus_MM_739_,
		XX_1000983 gi|259517220|sp|C6A0R1.1|TBP_THESM_RecName_FullTATA-box-binding_protein_AltName_FullBox_A-binding_protein_ShortBAP_AltName_FullTATA_sequence-binding_protein_ShortTBP_AltName_FullTATA-box_factor_,
		XX_1000984 gi|242264524|gb|ACS89206.1|_Transcription_factor_TFIID_Thermococcus_sibiricus_MM_739,
		XX_1000985 gi|375083218|ref|ZP_09730248.1|_transcription_factor_Thermococcus_litoralis_DSM_5473_,
		XX_1000986 gi|374742172|gb|EHR78580.1|_transcription_factor_Thermococcus_litoralis_DSM_5473,
		XX_1000987 gi|223478548|ref|YP_002582873.1|_TATA-box_binding_protein_Thermococcus_sp._AM4_,
		XX_1000988 gi|214033774|gb|EEB74600.1|_TATA-box_binding_protein_Thermococcus_sp._AM4,
		XX_1000989 gi|240102503|ref|YP_002958812.1|_transcription_factor_Thermococcus_gammatolerans_EJ3_,
		XX_1000990 gi|239910057|gb|ACS32948.1|_TATA_box-binding_protein_transcription_initiation_factor_TFIID_tbp_Thermococcus_gammatolerans_EJ3,
		XX_1000991 gi|57640067|ref|YP_182545.1|_transcription_factor_Thermococcus_kodakarensis_KOD1_,
		XX_1000992 gi|2833446|sp|Q52366.1|TBP_PYRKO_RecName_FullTATA-box-binding_protein_AltName_FullBox_A-binding_protein_ShortBAP_AltName_FullTATA_sequence-binding_protein_ShortTBP_AltName_FullTATA-box_factor_,
		XX_1000993 gi|2129420|pir||JC4514_TATA-binding_protein_-_Pyrococcus_sp_,
		XX_1000994 gi|1405351|dbj|BAA08743.1|_TATA_binding_protein_Pyrococcus_sp._,
		XX_1000995 gi|57158391|dbj|BAD84321.1|_transcription_initiation_factor_TFIID_Thermococcus_kodakarensis_KOD1,
		XX_1000996 gi|315231074|ref|YP_004071510.1|_TATA-box_binding_protein_Thermococcus_barophilus_MP_,
		XX_1000997 gi|315184102|gb|ADT84287.1|_TATA-box_binding_protein_Thermococcus_barophilus_MP,
		XX_1000998 gi|2833470|sp|Q56253.1|TBP_THECE_RecName_FullTATA-box-binding_protein_AltName_FullBox_A-binding_protein_ShortBAP_AltName_FullTATA_sequence-binding_protein_ShortTBP_AltName_FullTATA-box_factor_,
		XX_1000999 gi|498255|gb|AAA73412.1|_TATA-binding_protein_Thermococcus_celer,
		XX_1001000 gi|390961570|ref|YP_006425404.1|_TATA-box_binding_protein_Thermococcus_sp._CL1_,
		XX_1001001 gi|390519878|gb|AFL95610.1|_TATA-box_binding_protein_Thermococcus_sp._CL1,
		XX_1001002 gi|212224460|ref|YP_002307696.1|_transcription_factor_Thermococcus_onnurineus_NA1_,
		XX_1001003 gi|226703563|sp|B6YXI6.1|TBP_THEON_RecName_FullTATA-box-binding_protein_AltName_FullBox_A-binding_protein_ShortBAP_AltName_FullTATA_sequence-binding_protein_ShortTBP_AltName_FullTATA-box_factor_,
		XX_1001004 gi|212009417|gb|ACJ16799.1|_TATA-box_binding_protein_TBP_component_of_TFIID_and_TFIIIB_Thermococcus_onnurineus_NA1,
		XX_1001005 gi|341582887|ref|YP_004763379.1|_transcription_factor_Thermococcus_sp._4557_,
		XX_1001006 gi|340810545|gb|AEK73702.1|_transcription_factor_Thermococcus_sp._4557,
		XX_1001007 gi|123395858|ref|XP_001300812.1|_hypothetical_protein_Trichomonas_vaginalis_G3_,
		XX_1001008 gi|121881909|gb|EAX87882.1|_hypothetical_protein_TVAG_285070_Trichomonas_vaginalis_G3,
		XX_1001009 gi|294939320|ref|XP_002782411.1|_TATA-box_factor_binding_protein_putative_Perkinsus_marinus_ATCC_50983_,
		XX_1001010 gi|239894017|gb|EER14206.1|_TATA-box_factor_binding_protein_putative_Perkinsus_marinus_ATCC_50983,
		XX_1001011 gi|242247621|ref|NP_001156189.1|_TATA-box-binding_protein-like_Acyrthosiphon_pisum_,
		XX_1001012 gi|239791994|dbj|BAH72388.1|_ACYPI005546_Acyrthosiphon_pisum,
		XX_1001013 gi|328705141|ref|XP_001943046.2|_PREDICTED_TATA_box-binding_protein-like_protein_2-like_Acyrthosiphon_pisum,
		XX_1001014 gi|374724985|gb|EHR77065.1|_transcription_initiation_factor_TFIID_TATA-box-binding_protein_uncultured_marine_group_II_euryarchaeote,
		XX_1001015 gi|123507489|ref|XP_001329427.1|_hypothetical_protein_Trichomonas_vaginalis_G3_,
		XX_1001016 gi|121912382|gb|EAY17204.1|_hypothetical_protein_TVAG_291560_Trichomonas_vaginalis_G3,
		XX_1001017 gi|156083957|ref|XP_001609462.1|_TATA-box_binding_protein_Babesia_bovis_T2Bo_,
		XX_1001018 gi|154796713|gb|EDO05894.1|_TATA-box_binding_protein_Babesia_bovis,
		XX_1001019 gi|403220982|dbj|BAM39115.1|_transcription_initiation_factor_Theileria_orientalis_strain_Shintoku,
		XX_1001020 gi|71033019|ref|XP_766151.1|_transcription_initiation_factor_TFIID_Theileria_parva_strain_Muguga_,
		XX_1001021 gi|68353108|gb|EAN33868.1|_transcription_initiation_factor_TFIID_putative_Theileria_parva,
		XX_1001022 gi|84998870|ref|XP_954156.1|_transcription_initiation_factor_TBP__Theileria_annulata_,
		XX_1001023 gi|65305154|emb|CAI73479.1|_transcription_initiation_factor_TBP_homologue_putative_Theileria_annulata,
		XX_1001024 gi|256087298|ref|XP_002579809.1|_TATA-binding_protein-related_Schistosoma_mansoni_,
		XX_1001025 gi|238665296|emb|CAZ36048.1|_TATA-binding_protein-related_Schistosoma_mansoni,
		XX_1001026 gi|301113196|ref|XP_002998368.1|_TATA-box-binding_protein_Phytophthora_infestans_T30-4_,
		XX_1001027 gi|262111669|gb|EEY69721.1|_TATA-box-binding_protein_Phytophthora_infestans_T30-4,
		XX_1001028 gi|348669793|gb|EGZ09615.1|_hypothetical_protein_PHYSODRAFT_522103_Phytophthora_sojae,
		XX_1001029 gi|209877002|ref|XP_002139943.1|_TATA-box-binding_protein_Cryptosporidium_muris_RN66_,
		XX_1001030 gi|209555549|gb|EEA05594.1|_TATA-box-binding_protein_putative_Cryptosporidium_muris_RN66,
		XX_1001031 gi|66359858|ref|XP_627107.1|_TATA-box_factor_binding_protein_Cryptosporidium_parvum_Iowa_II_,
		XX_1001032 gi|38491418|gb|AAR21861.1|_TATA-binding_protein_Cryptosporidium_parvum_,
		XX_1001033 gi|46228532|gb|EAK89402.1|_TATA-box_factor_binding_protein_Cryptosporidium_parvum_Iowa_II_,
		XX_1001034 gi|323509817|dbj|BAJ77801.1|_cgd8_2030_Cryptosporidium_parvum,
		XX_1001035 gi|67611070|ref|XP_667132.1|_TATA-binding_protein_Cryptosporidium_hominis_TU502_,
		XX_1001036 gi|54658235|gb|EAL36903.1|_TATA-binding_protein_Cryptosporidium_hominis,
		XX_1001037 gi|405963187|gb|EKC28784.1|_TATA_box-binding-like_protein_2_Crassostrea_gigas,
		XX_1001038 gi|298712244|emb|CBJ26695.1|_transcription_initiation_factor_TFIID_Ectocarpus_siliculosus,
		XX_1001039 gi|399217563|emb|CCF74450.1|_unnamed_protein_product_Babesia_microti_strain_RI,
		XX_1001040 gi|170291079|ref|YP_001737895.1|_TATA-box_binding_family_protein_Candidatus_Korarchaeum_cryptofilum_OPF8_,
		XX_1001041 gi|170175159|gb|ACB08212.1|_TATA-box_binding_family_protein_Candidatus_Korarchaeum_cryptofilum_OPF8,
		XX_1001042 gi|145494864|ref|XP_001433426.1|_hypothetical_protein_Paramecium_tetraurelia_strain_d4-2_,
		XX_1001043 gi|124400543|emb|CAK66029.1|_unnamed_protein_product_Paramecium_tetraurelia,
		XX_1001044 gi|145509947|ref|XP_001440912.1|_hypothetical_protein_Paramecium_tetraurelia_strain_d4-2_,
		XX_1001045 gi|124408140|emb|CAK73515.1|_unnamed_protein_product_Paramecium_tetraurelia,
		XX_1001046 gi|1078776|pir||S52407_TATA_box-binding_protein_-_Entamoeba_histolytica,
		XX_1001047 gi|167387263|ref|XP_001738088.1|_TATA-box-binding_protein_Entamoeba_dispar_SAW760_,
		XX_1001048 gi|165898834|gb|EDR25598.1|_TATA-box-binding_protein_putative_Entamoeba_dispar_SAW760,
		XX_1001049 gi|167387403|ref|XP_001738146.1|_TATA-box-binding_protein_Entamoeba_dispar_SAW760_,
		XX_1001050 gi|165898721|gb|EDR25505.1|_TATA-box-binding_protein_Entamoeba_dispar_SAW760,
		XX_1001051 gi|183235483|ref|XP_001914239.1|_transcription_initiation_factor_TFIID_Entamoeba_histolytica_HM-1IMSS_,
		XX_1001052 gi|3915894|sp|P52653.2|TBP1_ENTHI_RecName_FullTATA-box-binding_protein_1_ShortEhTBP_AltName_FullTATA_sequence-binding_protein_AltName_FullTATA-binding_factor_AltName_FullTATA-box_factor_AltName_FullTranscription_initiation_factor_TFIID_TBP_subunit_,
		XX_1001053 gi|3201503|emb|CAA88304.1|_TATA_box-binding_protein_Entamoeba_histolytica_,
		XX_1001054 gi|169800528|gb|EDS88986.1|_transcription_initiation_factor_TFIID_putative_Entamoeba_histolytica_HM-1IMSS,
		XX_1001055 gi|67473541|ref|XP_652533.1|_transcription_initiation_factor_TFIID_Entamoeba_histolytica_HM-1IMSS_,
		XX_1001056 gi|296439770|sp|C4M7H7.1|TBP2_ENTHI_RecName_FullTATA-box-binding_protein_2_ShortEhTBP2_AltName_FullTATA_sequence-binding_protein_AltName_FullTATA-binding_factor_AltName_FullTATA-box_factor_AltName_FullTranscription_initiation_factor_TFIID_TBP_subunit_,
		XX_1001057 gi|56469391|gb|EAL47145.1|_transcription_initiation_factor_TFIID_putative_Entamoeba_histolytica_HM-1IMSS,
		XX_1001058 gi|315427150|dbj|BAJ48765.1|_transcription_initiation_factor_TFIID_TATA-box-binding_protein_Candidatus_Caldiarchaeum_subterraneum_,
		XX_1001059 gi|315427168|dbj|BAJ48782.1|_transcription_initiation_factor_TFIID_TATA-box-binding_protein_Candidatus_Caldiarchaeum_subterraneum_,
		XX_1001060 gi|343485784|dbj|BAJ51438.1|_transcription_initiation_factor_TFIID_TATA-box-binding_protein_Candidatus_Caldiarchaeum_subterraneum,
		XX_1001061 gi|310752315|gb|ADP09476.1|_TATA-box_binding_protein_uncultured_marine_crenarchaeote_E48-1C,
		XX_1001062 gi|408406051|ref|YP_006864035.1|_TATA-box-binding_protein_Candidatus_Nitrososphaera_gargensis_Ga9.2_,
		XX_1001063 gi|408366647|gb|AFU60377.1|_TATA-box-binding_protein_Candidatus_Nitrososphaera_gargensis_Ga9.2,
		XX_1001064 gi|379335155|gb|AFD03144.1|_2-alkenal_reductase_uncultured_bacterium_W5-77b,
		XX_1001065 gi|407462989|ref|YP_006774306.1|_TATA-box_binding_family_protein_Candidatus_Nitrosopumilus_koreensis_AR1_,
		XX_1001066 gi|407046611|gb|AFS81364.1|_TATA-box_binding_family_protein_Candidatus_Nitrosopumilus_koreensis_AR1,
		XX_1001067 gi|340344813|ref|ZP_08667945.1|_TATA-box_binding_protein_Candidatus_Nitrosoarchaeum_koreensis_MY1_,
		XX_1001068 gi|339519954|gb|EGP93677.1|_TATA-box_binding_protein_Candidatus_Nitrosoarchaeum_koreensis_MY1,
		XX_1001069 gi|407465173|ref|YP_006776055.1|_2-alkenal_reductase_Candidatus_Nitrosopumilus_sp._AR2_,
		XX_1001070 gi|407048361|gb|AFS83113.1|_2-alkenal_reductase_Candidatus_Nitrosopumilus_sp._AR2,
		XX_1001071 gi|386874579|ref|ZP_10116817.1|_transcription_factor_Candidatus_Nitrosopumilus_salaria_BD31_,
		XX_1001072 gi|386807612|gb|EIJ66993.1|_transcription_factor_Candidatus_Nitrosopumilus_salaria_BD31,
		XX_1001073 gi|393796304|ref|ZP_10379668.1|_TATA-box_binding_protein_TBP_component_of_TFIID_and_TFIIIB_Candidatus_Nitrosoarchaeum_limnia_BG20,
		XX_1001074 gi|167045405|gb|ABZ10060.1|_putative_transcription_factor_TFIID_or_TATA-binding_protein_TBP_uncultured_marine_crenarchaeote_HF4000_APKG10F15,
		XX_1001075 gi|167044379|gb|ABZ09056.1|_putative_transcription_factor_TFIID_or_TATA-binding_protein_TBP_uncultured_marine_crenarchaeote_HF4000_APKG6D3,
		XX_1001076 gi|167043299|gb|ABZ08004.1|_putative_transcription_factor_TFIID_or_TATA-binding_protein_TBP_uncultured_marine_crenarchaeote_HF4000_ANIW141M18,
		XX_1001077 gi|167042151|gb|ABZ06885.1|_putative_transcription_factor_TFIID_or_TATA-binding_protein_TBP_uncultured_marine_crenarchaeote_HF4000_ANIW93E5,
		XX_1001078 gi|167042577|gb|ABZ07300.1|_putative_transcription_factor_TFIID_or_TATA-binding_protein_TBP_uncultured_marine_crenarchaeote_HF4000_ANIW133I6,
		XX_1001079 gi|386875594|ref|ZP_10117754.1|_transcription_factor_Candidatus_Nitrosopumilus_salaria_BD31_,
		XX_1001080 gi|386806582|gb|EIJ66041.1|_transcription_factor_Candidatus_Nitrosopumilus_salaria_BD31,
		XX_1001081 gi|407464492|ref|YP_006775374.1|_2-alkenal_reductase_Candidatus_Nitrosopumilus_sp._AR2_,
		XX_1001082 gi|407047680|gb|AFS82432.1|_2-alkenal_reductase_Candidatus_Nitrosopumilus_sp._AR2,
		XX_1001083 gi|118576418|ref|YP_876161.1|_TATA-box_binding_protein_TBP_component_of_TFIID_and_TFIIIB_Cenarchaeum_symbiosum_A_,
		XX_1001084 gi|118194939|gb|ABK77857.1|_TATA-box_binding_protein_TBP_component_of_TFIID_and_TFIIIB_Cenarchaeum_symbiosum_A,
		XX_1001085 gi|161528106|ref|YP_001581932.1|_2-alkenal_reductase_Nitrosopumilus_maritimus_SCM1_,
		XX_1001086 gi|407462144|ref|YP_006773461.1|_2-alkenal_reductase_Candidatus_Nitrosopumilus_koreensis_AR1_,
		XX_1001087 gi|160339407|gb|ABX12494.1|_2-alkenal_reductase_Nitrosopumilus_maritimus_SCM1_,
		XX_1001088 gi|407045766|gb|AFS80519.1|_2-alkenal_reductase_Candidatus_Nitrosopumilus_koreensis_AR1,
		XX_1001089 gi|329764826|ref|ZP_08256418.1|_2-alkenal_reductase_Candidatus_Nitrosoarchaeum_limnia_SFB1_,
		XX_1001090 gi|340344477|ref|ZP_08667609.1|_TATA-box_binding_protein_Candidatus_Nitrosoarchaeum_koreensis_MY1_,
		XX_1001091 gi|393796672|ref|ZP_10380036.1|_2-alkenal_reductase_Candidatus_Nitrosoarchaeum_limnia_BG20_,
		XX_1001092 gi|329138693|gb|EGG42937.1|_2-alkenal_reductase_Candidatus_Nitrosoarchaeum_limnia_SFB1_,
		XX_1001093 gi|339519618|gb|EGP93341.1|_TATA-box_binding_protein_Candidatus_Nitrosoarchaeum_koreensis_MY1,
		XX_1001094 gi|329764975|ref|ZP_08256562.1|_TATA-box_binding_protein_TBP_component_of_TFIID_and_TFIIIB_Candidatus_Nitrosoarchaeum_limnia_SFB1_,
		XX_1001095 gi|329138512|gb|EGG42761.1|_TATA-box_binding_protein_TBP_component_of_TFIID_and_TFIIIB_Candidatus_Nitrosoarchaeum_limnia_SFB1,
		XX_1001096 gi|393796700|ref|ZP_10380064.1|_2-alkenal_reductase_Candidatus_Nitrosoarchaeum_limnia_BG20,
		XX_1001097 gi|340344679|ref|ZP_08667811.1|_TATA-box_binding_protein_Candidatus_Nitrosoarchaeum_koreensis_MY1_,
		XX_1001098 gi|339519820|gb|EGP93543.1|_TATA-box_binding_protein_Candidatus_Nitrosoarchaeum_koreensis_MY1,
		XX_1001099 gi|118575298|ref|YP_875041.1|_TATA-box_binding_protein_TBP_component_of_TFIID_and_TFIIIB_Cenarchaeum_symbiosum_A_,
		XX_1001100 gi|118193819|gb|ABK76737.1|_TATA-box_binding_protein_TBP_component_of_TFIID_and_TFIIIB_Cenarchaeum_symbiosum_A,
		XX_1001101 gi|407465522|ref|YP_006776404.1|_TATA-box_binding_family_protein_Candidatus_Nitrosopumilus_sp._AR2_,
		XX_1001102 gi|407048710|gb|AFS83462.1|_TATA-box_binding_family_protein_Candidatus_Nitrosopumilus_sp._AR2,
		XX_1001103 gi|386874609|ref|ZP_10116844.1|_transcription_factor_Candidatus_Nitrosopumilus_salaria_BD31_,
		XX_1001104 gi|386807582|gb|EIJ66966.1|_transcription_factor_Candidatus_Nitrosopumilus_salaria_BD31,
		XX_1001105 gi|329766561|ref|ZP_08258104.1|_TATA-box_binding_family_protein_Candidatus_Nitrosoarchaeum_limnia_SFB1_,
		XX_1001106 gi|393796800|ref|ZP_10380164.1|_TATA-box_binding_family_protein_Candidatus_Nitrosoarchaeum_limnia_BG20_,
		XX_1001107 gi|329136816|gb|EGG41109.1|_TATA-box_binding_family_protein_Candidatus_Nitrosoarchaeum_limnia_SFB1,
		XX_1001108 gi|340345517|ref|ZP_08668649.1|_TATA-box_binding_protein_Candidatus_Nitrosoarchaeum_koreensis_MY1_,
		XX_1001109 gi|339520658|gb|EGP94381.1|_TATA-box_binding_protein_Candidatus_Nitrosoarchaeum_koreensis_MY1,
		XX_1001110 gi|161529027|ref|YP_001582853.1|_TATA-box_binding_family_protein_Nitrosopumilus_maritimus_SCM1_,
		XX_1001111 gi|160340328|gb|ABX13415.1|_TATA-box_binding_family_protein_Nitrosopumilus_maritimus_SCM1,
		XX_1001112 gi|407463138|ref|YP_006774455.1|_TATA-box_binding_family_protein_Candidatus_Nitrosopumilus_koreensis_AR1_,
		XX_1001113 gi|407046760|gb|AFS81513.1|_TATA-box_binding_family_protein_Candidatus_Nitrosopumilus_koreensis_AR1,
		XX_1001114 gi|167386161|ref|XP_001737643.1|_TATA-box-binding_protein_Entamoeba_dispar_SAW760_,
		XX_1001115 gi|165899478|gb|EDR26064.1|_TATA-box-binding_protein_putative_Entamoeba_dispar_SAW760,
		XX_1001116 gi|67479107|ref|XP_654935.1|_TATA_binding_protein_Entamoeba_histolytica_HM-1IMSS_,
		XX_1001117 gi|296439771|sp|A7UFC2.1|TBPL1_ENTHI_RecName_FullTATA-box-binding_protein-like_protein_1_ShortEhTRF1_,
		XX_1001118 gi|56472030|gb|EAL49549.1|_TATA_binding_protein_putative_Entamoeba_histolytica_HM-1IMSS_,
		XX_1001119 gi|155007635|gb|ABS89251.1|_TBP-related_factor_Entamoeba_histolytica_,
		XX_1001120 gi|407041324|gb|EKE40663.1|_transcription_initiation_factor_TFIID_family_protein_Entamoeba_nuttalli_P19,
		XX_1001121 gi|348523966|ref|XP_003449494.1|_PREDICTED_TATA_box-binding_protein-like_protein_2-like_Oreochromis_niloticus,
		XX_1001122 gi|195035545|ref|XP_001989238.1|_GH11614_Drosophila_grimshawi_,
		XX_1001123 gi|193905238|gb|EDW04105.1|_GH11614_Drosophila_grimshawi,
		XX_1001124 gi|195117828|ref|XP_002003449.1|_GI17918_Drosophila_mojavensis_,
		XX_1001125 gi|193914024|gb|EDW12891.1|_GI17918_Drosophila_mojavensis,
		XX_1001126 gi|195388008|ref|XP_002052684.1|_GJ17690_Drosophila_virilis_,
		XX_1001127 gi|194149141|gb|EDW64839.1|_GJ17690_Drosophila_virilis,
		XX_1001128 gi|125984322|ref|XP_001355925.1|_GA20441_Drosophila_pseudoobscura_pseudoobscura_,
		XX_1001129 gi|195172938|ref|XP_002027252.1|_GL24756_Drosophila_persimilis_,
		XX_1001130 gi|54644243|gb|EAL32984.1|_GA20441_Drosophila_pseudoobscura_pseudoobscura_,
		XX_1001131 gi|194113089|gb|EDW35132.1|_GL24756_Drosophila_persimilis,
		XX_1001132 gi|195434401|ref|XP_002065191.1|_GK15318_Drosophila_willistoni_,
		XX_1001133 gi|194161276|gb|EDW76177.1|_GK15318_Drosophila_willistoni,
		XX_1001134 gi|194759081|ref|XP_001961778.1|_GF14757_Drosophila_ananassae_,
		XX_1001135 gi|190615475|gb|EDV30999.1|_GF14757_Drosophila_ananassae,
		XX_1001136 gi|195472903|ref|XP_002088737.1|_GE18732_Drosophila_yakuba_,
		XX_1001137 gi|194174838|gb|EDW88449.1|_GE18732_Drosophila_yakuba,
		XX_1001138 gi|194863019|ref|XP_001970236.1|_GG10512_Drosophila_erecta_,
		XX_1001139 gi|190662103|gb|EDV59295.1|_GG10512_Drosophila_erecta,
		XX_1001140 gi|17136834|ref|NP_476939.1|_TBP-related_factor_Drosophila_melanogaster_,
		XX_1001141 gi|25091428|sp|Q27896.1|TRF_DROME_RecName_FullTBP-related_factor_,
		XX_1001142 gi|11136|emb|CAA50185.1|_TBP-related_factor_Drosophila_melanogaster_,
		XX_1001143 gi|11138|emb|CAA50186.1|_TBP-related_factor_Drosophila_melanogaster_,
		XX_1001144 gi|7297339|gb|AAF52600.1|_TBP-related_factor_Drosophila_melanogaster_,
		XX_1001145 gi|21711771|gb|AAM75076.1|_RE61442p_Drosophila_melanogaster_,
		XX_1001146 gi|220942420|gb|ACL83753.1|_Trf-PA_synthetic_construct_,
		XX_1001147 gi|220955718|gb|ACL90402.1|_Trf-PA_synthetic_construct_,
		XX_1001148 gi|445085|prf||1908393A_TATA-binding_protein-related_factor,
		XX_1001149 gi|195339082|ref|XP_002036150.1|_GM16720_Drosophila_sechellia_,
		XX_1001150 gi|194130030|gb|EDW52073.1|_GM16720_Drosophila_sechellia,
		XX_1001151 gi|195577454|ref|XP_002078585.1|_GD23502_Drosophila_simulans_,
		XX_1001152 gi|194190594|gb|EDX04170.1|_GD23502_Drosophila_simulans,
		XX_1001153 gi|157126257|ref|XP_001654561.1|_TATA_binding_protein_putative_Aedes_aegypti_,
		XX_1001154 gi|108882533|gb|EAT46758.1|_AAEL002079-PA_Aedes_aegypti,
		XX_1001155 gi|170031575|ref|XP_001843660.1|_TATA-box-binding_protein_Culex_quinquefasciatus_,
		XX_1001156 gi|167870488|gb|EDS33871.1|_TATA-box-binding_protein_Culex_quinquefasciatus,
		XX_1001157 gi|307180303|gb|EFN68336.1|_TATA-box-binding_protein_Camponotus_floridanus,
		XX_1001158 gi|307206120|gb|EFN84200.1|_TATA-box-binding_protein_Harpegnathos_saltator,
		XX_1001159 gi|345492218|ref|XP_001603648.2|_PREDICTED_TATA-box-binding_protein-like_Nasonia_vitripennis,
		XX_1001160 gi|383860592|ref|XP_003705773.1|_PREDICTED_TATA-box-binding_protein-like_Megachile_rotundata,
		XX_1001161 gi|380013265|ref|XP_003690685.1|_PREDICTED_TATA-box-binding_protein-like_Apis_florea,
		XX_1001162 gi|66498987|ref|XP_394229.2|_PREDICTED_TATA-box-binding_protein-like_Apis_mellifera,
		XX_1001163 gi|340728982|ref|XP_003402790.1|_PREDICTED_TATA-box-binding_protein-like_Bombus_terrestris,
		XX_1001164 gi|350425498|ref|XP_003494140.1|_PREDICTED_TATA-box-binding_protein-like_Bombus_impatiens,
		XX_1001165 gi|332018160|gb|EGI58766.1|_TATA-box-binding_protein_Acromyrmex_echinatior,
		XX_1001166 gi|322802013|gb|EFZ22550.1|_hypothetical_protein_SINV_10179_Solenopsis_invicta,
		XX_1001167 gi|325188734|emb|CCA23265.1|_TATAboxbinding_protein_putative_Albugo_laibachii_Nc14,
		XX_1001168 gi|167522359|ref|XP_001745517.1|_hypothetical_protein_Monosiga_brevicollis_MX1_,
		XX_1001169 gi|163775866|gb|EDQ89488.1|_predicted_protein_Monosiga_brevicollis_MX1,
		XX_1001170 gi|300120388|emb|CBK19942.2|_unnamed_protein_product_Blastocystis_hominis,
		XX_1001171 gi|161899533|ref|XP_001712992.1|_TATA_binding_protein_of_transcription_factor_IID_Bigelowiella_natans_,
		XX_1001172 gi|75756487|gb|ABA27380.1|_TATA_binding_protein_of_transcription_factor_IID_Bigelowiella_natans,
		XX_1001173 gi|326432022|gb|EGD77592.1|_TATA-box-binding_protein_Salpingoeca_sp._ATCC_50818,
		XX_1001174 gi|358338377|dbj|GAA56757.1|_TATA_box-binding_protein-like_protein_2_partial_Clonorchis_sinensis,
		XX_1001175 gi|226466670|emb|CAX69470.1|_TATA_box_binding_protein_like_2_Schistosoma_japonicum,
		XX_1001176 gi|76155499|gb|AAX26791.2|_SJCHGC06425_protein_Schistosoma_japonicum,
		XX_1001177 gi|256084656|ref|XP_002578543.1|_TATA-box_binding_protein_Schistosoma_mansoni_,
		XX_1001178 gi|353228683|emb|CCD74854.1|_putative_tata-box_binding_protein_Schistosoma_mansoni,
		XX_1001179 gi|367044928|ref|XP_003652844.1|_hypothetical_protein_THITE_2046631_Thielavia_terrestris_NRRL_8126_,
		XX_1001180 gi|347000106|gb|AEO66508.1|_hypothetical_protein_THITE_2046631_Thielavia_terrestris_NRRL_8126,
		XX_1001181 gi|367033977|ref|XP_003666271.1|_hypothetical_protein_MYCTH_2310794_Myceliophthora_thermophila_ATCC_42464_,
		XX_1001182 gi|347013543|gb|AEO61026.1|_hypothetical_protein_MYCTH_2310794_Myceliophthora_thermophila_ATCC_42464,
		XX_1001183 gi|398412558|ref|XP_003857600.1|_hypothetical_protein_MYCGRDRAFT_32491_Zymoseptoria_tritici_IPO323_,
		XX_1001184 gi|339477485|gb|EGP92576.1|_hypothetical_protein_MYCGRDRAFT_32491_Zymoseptoria_tritici_IPO323,
		XX_1001185 gi|302347997|ref|YP_003815635.1|_TATA-box-binding_protein_Acidilobus_saccharovorans_345-15_,
		XX_1001186 gi|302328409|gb|ADL18604.1|_TATA-box-binding_protein_Acidilobus_saccharovorans_345-15,
		XX_1001187 gi|156937779|ref|YP_001435575.1|_TATA_binding_protein_of_transcription_factor_TFIID_Ignicoccus_hospitalis_KIN4I_,
		XX_1001188 gi|156566763|gb|ABU82168.1|_TATA_binding_protein_of_transcription_factor_TFIID_Ignicoccus_hospitalis_KIN4I,
		XX_1001189 gi|389861732|ref|YP_006363972.1|_transcription_factor_Thermogladius_cellulolyticus_1633_,
		XX_1001190 gi|388526636|gb|AFK51834.1|_transcription_factor_Thermogladius_cellulolyticus_1633,
		XX_1001191 gi|126466212|ref|YP_001041321.1|_transcription_factor_Staphylothermus_marinus_F1_,
		XX_1001192 gi|126015035|gb|ABN70413.1|_TATA_binding_protein_of_transcription_factor_TFIID_Staphylothermus_marinus_F1,
		XX_1001193 gi|297527104|ref|YP_003669128.1|_TATA-box_binding_family_protein_Staphylothermus_hellenicus_DSM_12710_,
		XX_1001194 gi|297256020|gb|ADI32229.1|_TATA-box_binding_family_protein_Staphylothermus_hellenicus_DSM_12710,
		XX_1001195 gi|296241961|ref|YP_003649448.1|_TATA_binding_protein_of_transcription_factor_TFIID_Thermosphaera_aggregans_DSM_11486_,
		XX_1001196 gi|296094545|gb|ADG90496.1|_TATA_binding_protein_of_transcription_factor_TFIID_Thermosphaera_aggregans_DSM_11486,
		XX_1001197 gi|218883586|ref|YP_002427968.1|_transcription_factor_Desulfurococcus_kamchatkensis_1221n_,
		XX_1001198 gi|218765202|gb|ACL10601.1|_transcription_factor_-_TATA-box-binding_protein_Desulfurococcus_kamchatkensis_1221n,
		XX_1001199 gi|390938384|ref|YP_006402122.1|_TATA_binding_protein_of_transcription_factor_TFIID_Desulfurococcus_fermentans_DSM_16532_,
		XX_1001200 gi|390191491|gb|AFL66547.1|_TATA_binding_protein_of_transcription_factor_TFIID_Desulfurococcus_fermentans_DSM_16532,
		XX_1001201 gi|320100857|ref|YP_004176449.1|_TATA-binding_protein_of_transcription_factor_TFIID_Desulfurococcus_mucosus_DSM_2162_,
		XX_1001202 gi|319753209|gb|ADV64967.1|_TATA_binding_protein_of_transcription_factor_TFIID_Desulfurococcus_mucosus_DSM_2162,
		XX_1001203 gi|305663395|ref|YP_003859683.1|_TATA_binding_protein_of_transcription_factor_TFIID_Ignisphaera_aggregans_DSM_17230_,
		XX_1001204 gi|304377964|gb|ADM27803.1|_TATA_binding_protein_of_transcription_factor_TFIID_Ignisphaera_aggregans_DSM_17230,
		XX_1001205 gi|347523992|ref|YP_004781562.1|_TATA-box_binding_family_protein_Pyrolobus_fumarii_1A_,
		XX_1001206 gi|343460874|gb|AEM39310.1|_TATA-box_binding_family_protein_Pyrolobus_fumarii_1A,
		XX_1001207 gi|124027807|ref|YP_001013127.1|_transcription_factor_Hyperthermus_butylicus_DSM_5456_,
		XX_1001208 gi|123978501|gb|ABM80782.1|_TATA-box_binding_protein_Hyperthermus_butylicus_DSM_5456,
		XX_1001209 gi|14423938|sp|P58177.1|TBP_PYROC_RecName_FullTATA-box-binding_protein_AltName_FullBox_A-binding_protein_ShortBAP_AltName_FullTATA_sequence-binding_protein_ShortTBP_AltName_FullTATA-box_factor_,
		XX_1001210 gi|13752554|gb|AAK38723.1|AF367981_1_TATA-binding_protein_Pyrodictium_occultum,
		XX_1001211 gi|385805423|ref|YP_005841821.1|_TATA-box-binding_protein_TATA-box_factor_Fervidicoccus_fontis_Kam940_,
		XX_1001212 gi|383795286|gb|AFH42369.1|_TATA-box-binding_protein_TATA-box_factor_Fervidicoccus_fontis_Kam940,
		XX_1001213 gi|14423943|sp|Q9UWN7.1|TBP_SULAC_RecName_FullTATA-box-binding_protein_AltName_FullBox_A-binding_protein_ShortBAP_AltName_FullTATA_sequence-binding_protein_ShortTBP_AltName_FullTATA-box_factor_,
		XX_1001214 gi|6578935|gb|AAF18138.1|AF205428_1_TATA-box_binding_protein_Sulfolobus_acidocaldarius,
		XX_1001215 gi|38492428|pdb|1MP9|A_Chain_A_Tbp_From_A_Mesothermophilic_Archaeon_Sulfolobus_Acidocaldarius_,
		XX_1001216 gi|38492429|pdb|1MP9|B_Chain_B_Tbp_From_A_Mesothermophilic_Archaeon_Sulfolobus_Acidocaldarius_,
		XX_1001217 gi|1419209|emb|CAA64405.1|_box_A_binding_protein_BAP_Sulfolobus_acidocaldarius,
		XX_1001218 gi|70607094|ref|YP_255964.1|_transcription_factor_Sulfolobus_acidocaldarius_DSM_639_,
		XX_1001219 gi|68567742|gb|AAY80671.1|_TATA-binding_protein_Sulfolobus_acidocaldarius_DSM_639,
		XX_1001220 gi|15921539|ref|NP_377208.1|_transcription_factor_Sulfolobus_tokodaii_str._7,
		XX_1001221 gi|24638240|sp|Q971V3.2|TBP_SULTO_RecName_FullTATA-box-binding_protein_AltName_FullBox_A-binding_protein_ShortBAP_AltName_FullTATA_sequence-binding_protein_ShortTBP_AltName_FullTATA-box_factor,
		XX_1001222 gi|342306417|dbj|BAK54506.1|_TATA_box-binding_protein_Sulfolobus_tokodaii_str._7,
		XX_1001223 gi|227827548|ref|YP_002829328.1|_transcription_factor_Sulfolobus_islandicus_M.14.25_,
		XX_1001224 gi|227830235|ref|YP_002832015.1|_transcription_factor_Sulfolobus_islandicus_L.S.2.15_,
		XX_1001225 gi|229579050|ref|YP_002837448.1|_transcription_factor_Sulfolobus_islandicus_Y.G.57.14_,
		XX_1001226 gi|229582199|ref|YP_002840598.1|_transcription_factor_Sulfolobus_islandicus_Y.N.15.51_,
		XX_1001227 gi|229584751|ref|YP_002843253.1|_transcription_factor_Sulfolobus_islandicus_M.16.27_,
		XX_1001228 gi|238619705|ref|YP_002914531.1|_transcription_factor_Sulfolobus_islandicus_M.16.4_,
		XX_1001229 gi|284997658|ref|YP_003419425.1|_TATA-box_binding_protein_Sulfolobus_islandicus_L.D.8.5_,
		XX_1001230 gi|385773217|ref|YP_005645783.1|_TATA-box_binding_family_protein_Sulfolobus_islandicus_HVE104_,
		XX_1001231 gi|385775851|ref|YP_005648419.1|_TATA-box_binding_family_protein_Sulfolobus_islandicus_REY15A_,
		XX_1001232 gi|227456683|gb|ACP35370.1|_TATA-box_binding_family_protein_Sulfolobus_islandicus_L.S.2.15_,
		XX_1001233 gi|227459344|gb|ACP38030.1|_TATA-box_binding_family_protein_Sulfolobus_islandicus_M.14.25_,
		XX_1001234 gi|228009764|gb|ACP45526.1|_TATA-box_binding_family_protein_Sulfolobus_islandicus_Y.G.57.14_,
		XX_1001235 gi|228012915|gb|ACP48676.1|_TATA-box_binding_family_protein_Sulfolobus_islandicus_Y.N.15.51_,
		XX_1001236 gi|228019801|gb|ACP55208.1|_TATA-box_binding_family_protein_Sulfolobus_islandicus_M.16.27_,
		XX_1001237 gi|238380775|gb|ACR41863.1|_TATA-box_binding_family_protein_Sulfolobus_islandicus_M.16.4_,
		XX_1001238 gi|284445553|gb|ADB87055.1|_TATA-box_binding_protein_Sulfolobus_islandicus_L.D.8.5_,
		XX_1001239 gi|323474599|gb|ADX85205.1|_TATA-box_binding_family_protein_Sulfolobus_islandicus_REY15A_,
		XX_1001240 gi|323477331|gb|ADX82569.1|_TATA-box_binding_family_protein_Sulfolobus_islandicus_HVE104,
		XX_1001241 gi|15897830|ref|NP_342435.1|_transcription_factor_Sulfolobus_solfataricus_P2_,
		XX_1001242 gi|284175636|ref|ZP_06389605.1|_transcription_factor_Sulfolobus_solfataricus_982_,
		XX_1001243 gi|384434381|ref|YP_005643739.1|_TATA-box_binding_family_protein_Sulfolobus_solfataricus_982_,
		XX_1001244 gi|13814131|gb|AAK41225.1|_TATA_box_binding_protein_hypothetical_tfIID_Sulfolobus_solfataricus_P2_,
		XX_1001245 gi|261602535|gb|ACX92138.1|_TATA-box_binding_family_protein_Sulfolobus_solfataricus_982,
		XX_1001246 gi|886020|gb|AAC43403.1|_TATA-binding_protein_homolog_Method_conceptual_translation_supplied_by_author_partial_Sulfolobus_shibatae,
		XX_1001247 gi|14423939|sp|P58178.1|TBP_SULSO_RecName_FullTATA-box-binding_protein_AltName_FullBox_A-binding_protein_ShortBAP_AltName_FullTATA_sequence-binding_protein_ShortTBP_AltName_FullTATA-box_factor,
		XX_1001248 gi|14424468|sp|Q55031.2|TBP_SULSH_RecName_FullTATA-box-binding_protein_AltName_FullBox_A-binding_protein_ShortBAP_AltName_FullTATA_sequence-binding_protein_ShortTBP_AltName_FullTATA-box_factor,
		XX_1001249 gi|332797079|ref|YP_004458579.1|_TATA-like_box_binding_protein_TBP_Acidianus_hospitalis_W1_,
		XX_1001250 gi|332694814|gb|AEE94281.1|_archaeal_TATA-like_box_binding_protein_TBP_Acidianus_hospitalis_W1,
		XX_1001251 gi|374633744|ref|ZP_09706109.1|_TATA-box_binding_protein_TBP_component_of_TFIID_and_TFIIIB_Metallosphaera_yellowstonensis_MK1_,
		XX_1001252 gi|373523532|gb|EHP68452.1|_TATA-box_binding_protein_TBP_component_of_TFIID_and_TFIIIB_Metallosphaera_yellowstonensis_MK1,
		XX_1001253 gi|330834362|ref|YP_004409090.1|_transcription_factor_Metallosphaera_cuprina_Ar-4_,
		XX_1001254 gi|329566501|gb|AEB94606.1|_transcription_factor_Metallosphaera_cuprina_Ar-4,
		XX_1001255 gi|146304491|ref|YP_001191807.1|_transcription_factor_Metallosphaera_sedula_DSM_5348_,
		XX_1001256 gi|145702741|gb|ABP95883.1|_TATA_binding_protein_of_transcription_factor_TFIID_Metallosphaera_sedula_DSM_5348,
		XX_1001257 gi|118431620|ref|NP_148219.2|_transcription_factor_Aeropyrum_pernix_K1_,
		XX_1001258 gi|152031704|sp|Q9YAT1.3|TBP_AERPE_RecName_FullTATA-box-binding_protein_AltName_FullBox_A-binding_protein_ShortBAP_AltName_FullTATA_sequence-binding_protein_ShortTBP_AltName_FullTATA-box_factor_,
		XX_1001259 gi|116062944|dbj|BAA80867.2|_TATA-box_binding_protein_Aeropyrum_pernix_K1,
		XX_1001260 gi|145591042|ref|YP_001153044.1|_transcription_factor_Pyrobaculum_arsenaticum_DSM_13514_,
		XX_1001261 gi|379004488|ref|YP_005260160.1|_TATA-box_binding_protein_TBP_component_of_TFIID_and_TFIIIB_Pyrobaculum_oguniense_TE7_,
		XX_1001262 gi|145282810|gb|ABP50392.1|_TATA_binding_protein_of_transcription_factor_TFIID_Pyrobaculum_arsenaticum_DSM_13514_,
		XX_1001263 gi|375159941|gb|AFA39553.1|_TATA-box_binding_protein_TBP_component_of_TFIID_and_TFIIIB_Pyrobaculum_oguniense_TE7,
		XX_1001264 gi|119872319|ref|YP_930326.1|_transcription_factor_Pyrobaculum_islandicum_DSM_4184_,
		XX_1001265 gi|166227824|sp|A1RSQ1.1|TBP_PYRIL_RecName_FullTATA-box-binding_protein_AltName_FullBox_A-binding_protein_ShortBAP_AltName_FullTATA_sequence-binding_protein_ShortTBP_AltName_FullTATA-box_factor_,
		XX_1001266 gi|119673727|gb|ABL87983.1|_TATA_binding_protein_of_transcription_factor_TFIID_Pyrobaculum_islandicum_DSM_4184,
		XX_1001267 gi|126459691|ref|YP_001055969.1|_transcription_factor_Pyrobaculum_calidifontis_JCM_11548_,
		XX_1001268 gi|166227823|sp|A3MV36.1|TBP_PYRCJ_RecName_FullTATA-box-binding_protein_AltName_FullBox_A-binding_protein_ShortBAP_AltName_FullTATA_sequence-binding_protein_ShortTBP_AltName_FullTATA-box_factor_,
		XX_1001269 gi|126249412|gb|ABO08503.1|_TATA_binding_protein_of_transcription_factor_TFIID_Pyrobaculum_calidifontis_JCM_11548,
		XX_1001270 gi|171185805|ref|YP_001794724.1|_transcription_factor_Thermoproteus_neutrophilus_V24Sta_,
		XX_1001271 gi|226703562|sp|B1Y949.1|TBP_THENV_RecName_FullTATA-box-binding_protein_AltName_FullBox_A-binding_protein_ShortBAP_AltName_FullTATA_sequence-binding_protein_ShortTBP_AltName_FullTATA-box_factor_,
		XX_1001272 gi|170935017|gb|ACB40278.1|_2-alkenal_reductase_Thermoproteus_neutrophilus_V24Sta,
		XX_1001273 gi|18313147|ref|NP_559814.1|_transcription_factor_Pyrobaculum_aerophilum_str._IM2_,
		XX_1001274 gi|24638239|sp|Q8ZVR0.1|TBP_PYRAE_RecName_FullTATA-box-binding_protein_AltName_FullBox_A-binding_protein_ShortBAP_AltName_FullTATA_sequence-binding_protein_ShortTBP_AltName_FullTATA-box_factor_,
		XX_1001275 gi|18160658|gb|AAL63996.1|_transcription_initiation_factor_TFIID_TATA-binding_Pyrobaculum_aerophilum_str._IM2,
		XX_1001276 gi|374325915|ref|YP_005084115.1|_hypothetical_protein_Pyrobaculum_sp._1860_,
		XX_1001277 gi|356641184|gb|AET31863.1|_hypothetical_protein_P186_0409_Pyrobaculum_sp._1860,
		XX_1001278 gi|327311063|ref|YP_004337960.1|_TATA-box-binding_protein_Thermoproteus_uzoniensis_768-20_,
		XX_1001279 gi|326947542|gb|AEA12648.1|_TATA-box-binding_protein_Thermoproteus_uzoniensis_768-20,
		XX_1001280 gi|352681411|ref|YP_004891935.1|_Box_A_binding_protein_Thermoproteus_tenax_Kra_1_,
		XX_1001281 gi|269990956|emb|CAP46909.1|_TATA-box_binding_protein_Thermoproteus_tenax_Kra_1_,
		XX_1001282 gi|350274210|emb|CCC80855.1|_TATA-box_binding_protein_Box_A_binding_protein_TBP_Thermoproteus_tenax_Kra_1,
		XX_1001283 gi|159041771|ref|YP_001541023.1|_transcription_factor_Caldivirga_maquilingensis_IC-167_,
		XX_1001284 gi|157920606|gb|ABW02033.1|_2-alkenal_reductase_Caldivirga_maquilingensis_IC-167,
		XX_1001285 gi|307594950|ref|YP_003901267.1|_TATA-box_binding_family_protein_Vulcanisaeta_distributa_DSM_14429_,
		XX_1001286 gi|307550151|gb|ADN50216.1|_TATA-box_binding_family_protein_Vulcanisaeta_distributa_DSM_14429,
		XX_1001287 gi|325969184|ref|YP_004245376.1|_2-alkenal_reductase_Vulcanisaeta_moutnovskia_768-28_,
		XX_1001288 gi|323708387|gb|ADY01874.1|_2-alkenal_reductase_Vulcanisaeta_moutnovskia_768-28,
		XX_1001289 gi|326431087|gb|EGD76657.1|_TATA_box_binding_protein_Salpingoeca_sp._ATCC_50818,
		XX_1001290 gi|357612499|gb|EHJ68033.1|_putative_TATA_binding_protein_Danaus_plexippus,
		XX_1001291 gi|119719211|ref|YP_919706.1|_TATA-box_binding_Thermofilum_pendens_Hrk_5_,
		XX_1001292 gi|119524331|gb|ABL77703.1|_TATA_binding_protein_of_transcription_factor_TFIID_Thermofilum_pendens_Hrk_5,
		XX_1001293 gi|348686379|gb|EGZ26194.1|_hypothetical_protein_PHYSODRAFT_345098_Phytophthora_sojae,
		XX_1001294 gi|301112330|ref|XP_002905244.1|_TATA-box-binding_protein_Phytophthora_infestans_T30-4_,
		XX_1001295 gi|262095574|gb|EEY53626.1|_TATA-box-binding_protein_Phytophthora_infestans_T30-4,
		XX_1001296 gi|82471113|gb|ABB77562.1|_TATA-box_binding_protein_Phytophthora_parasitica,
		XX_1001297 gi|392522727|gb|AFM78152.1|_TATA_box-binding_protein_partial_uncultured_diatom_,
		XX_1001298 gi|392522729|gb|AFM78153.1|_TATA_box-binding_protein_partial_uncultured_diatom,
		XX_1001299 gi|392522725|gb|AFM78151.1|_TATA_box-binding_protein_partial_uncultured_diatom,
		XX_1001300 gi|392522731|gb|AFM78154.1|_TATA_box-binding_protein_partial_uncultured_diatom,
		XX_1001301 gi|392522733|gb|AFM78155.1|_TATA_box-binding_protein_partial_uncultured_diatom,
		XX_1001302 gi|224009416|ref|XP_002293666.1|_transcription_factor_IID_TATA_box_binding_protein_Thalassiosira_pseudonana_CCMP1335_,
		XX_1001303 gi|220970338|gb|EED88675.1|_transcription_factor_IID_TATA_box_binding_protein_Thalassiosira_pseudonana_CCMP1335,
		XX_1001304 gi|392522653|gb|AFM78115.1|_TATA_box-binding_protein_partial_Skeletonema_costatum,
		XX_1001305 gi|392522721|gb|AFM78149.1|_TATA_box-binding_protein_partial_uncultured_diatom,
		XX_1001306 gi|392522723|gb|AFM78150.1|_TATA_box-binding_protein_partial_uncultured_diatom,
		XX_1001307 gi|392522753|gb|AFM78165.1|_TATA_box-binding_protein_partial_uncultured_diatom,
		XX_1001308 gi|392522743|gb|AFM78160.1|_TATA_box-binding_protein_partial_uncultured_diatom,
		XX_1001309 gi|392522747|gb|AFM78162.1|_TATA_box-binding_protein_partial_uncultured_diatom,
		XX_1001310 gi|392522749|gb|AFM78163.1|_TATA_box-binding_protein_partial_uncultured_diatom,
		XX_1001311 gi|392522751|gb|AFM78164.1|_TATA_box-binding_protein_partial_uncultured_diatom,
		XX_1001312 gi|392522737|gb|AFM78157.1|_TATA_box-binding_protein_partial_uncultured_diatom,
		XX_1001313 gi|392522739|gb|AFM78158.1|_TATA_box-binding_protein_partial_uncultured_diatom,
		XX_1001314 gi|392522741|gb|AFM78159.1|_TATA_box-binding_protein_partial_uncultured_diatom,
		XX_1001315 gi|392522745|gb|AFM78161.1|_TATA_box-binding_protein_partial_uncultured_diatom,
		XX_1001316 gi|392522755|gb|AFM78166.1|_TATA_box-binding_protein_partial_uncultured_diatom,
		XX_1001317 gi|392522735|gb|AFM78156.1|_TATA_box-binding_protein_partial_uncultured_diatom_,
		XX_1001318 gi|392522757|gb|AFM78167.1|_TATA_box-binding_protein_partial_uncultured_diatom,
		XX_1001319 gi|219113475|ref|XP_002186321.1|_predicted_protein_Phaeodactylum_tricornutum_CCAP_10551_,
		XX_1001320 gi|209583171|gb|ACI65791.1|_predicted_protein_Phaeodactylum_tricornutum_CCAP_10551,
		XX_1001321 gi|392522763|gb|AFM78170.1|_TATA_box-binding_protein_partial_uncultured_diatom,
		XX_1001322 gi|392522759|gb|AFM78168.1|_TATA_box-binding_protein_partial_uncultured_diatom,
		XX_1001323 gi|392522761|gb|AFM78169.1|_TATA_box-binding_protein_partial_uncultured_diatom,
		XX_1001324 gi|392522775|gb|AFM78176.1|_TATA_box-binding_protein_partial_uncultured_diatom,
		XX_1001325 gi|392522767|gb|AFM78172.1|_TATA_box-binding_protein_partial_uncultured_diatom,
		XX_1001326 gi|392522651|gb|AFM78114.1|_TATA_box-binding_protein_partial_Chaetoceros_affinis_,
		XX_1001327 gi|392522765|gb|AFM78171.1|_TATA_box-binding_protein_partial_uncultured_diatom_,
		XX_1001328 gi|392522771|gb|AFM78174.1|_TATA_box-binding_protein_partial_uncultured_diatom_,
		XX_1001329 gi|392522773|gb|AFM78175.1|_TATA_box-binding_protein_partial_uncultured_diatom_,
		XX_1001330 gi|392522777|gb|AFM78177.1|_TATA_box-binding_protein_partial_uncultured_diatom,
		XX_1001331 gi|392522769|gb|AFM78173.1|_TATA_box-binding_protein_partial_uncultured_diatom,
		XX_1001332 gi|298710178|emb|CBJ26253.1|_conserved_unknown_protein_Ectocarpus_siliculosus,
		XX_1001333 gi|116195450|ref|XP_001223537.1|_hypothetical_protein_CHGG_04323_Chaetomium_globosum_CBS_148.51_,
		XX_1001334 gi|88180236|gb|EAQ87704.1|_hypothetical_protein_CHGG_04323_Chaetomium_globosum_CBS_148.51,
		XX_1001335 gi|393224249|gb|EJD32728.1|_hypothetical_protein_AURDEDRAFT_178175_Auricularia_delicata_TFB-10046_SS5,
		XX_1001336 gi|341886263|gb|EGT42198.1|_hypothetical_protein_CAEBREN_08601_Caenorhabditis_brenneri,
		XX_1001337 gi|118352110|ref|XP_001009328.1|_TATA-box_binding_protein_Tetrahymena_thermophila_,
		XX_1001338 gi|89291095|gb|EAR89083.1|_TATA-box_binding_protein_Tetrahymena_thermophila_SB210,
		XX_1001339 gi|3122945|sp|Q27850.1|TBP_TETTH_RecName_FullTATA-box-binding_protein_AltName_FullTATA_sequence-binding_protein_ShortTBP_AltName_FullTATA-binding_factor_AltName_FullTATA-box_factor_AltName_FullTranscription_initiation_factor_TFIID_TBP_subunit_,
		XX_1001340 gi|349811|gb|AAC14470.1|_TATA-binding_protein_Tetrahymena_thermophila,
		XX_1001341 gi|193875778|gb|ACF24525.1|_TATA_binding_protein_of_TFIID_Gymnochlora_stellata,
		XX_1001342 gi|171691522|ref|XP_001910686.1|_hypothetical_protein_Podospora_anserina_S_mat_,
		XX_1001343 gi|170945709|emb|CAP71822.1|_unnamed_protein_product_Podospora_anserina_S_mat,
		XX_1001344 gi|242014208|ref|XP_002427783.1|_trf2_protein_putative_Pediculus_humanus_corporis_,
		XX_1001345 gi|212512252|gb|EEB15045.1|_trf2_protein_putative_Pediculus_humanus_corporis,
		XX_1001346 gi|255579166|ref|XP_002530430.1|_TATA-box_binding_protein_putative_Ricinus_communis_,
		XX_1001347 gi|223530038|gb|EEF31961.1|_TATA-box_binding_protein_putative_Ricinus_communis,
		XX_1001348 gi|378755540|gb|EHY65566.1|_TATA-binding_protein_partial_Nematocida_sp._1_ERTm2,
		XX_1001349 gi|387592277|gb|EIJ87301.1|_TATA-box_binding_protein_Nematocida_parisii_ERTm3_,
		XX_1001350 gi|387596323|gb|EIJ93945.1|_TATA-box_binding_protein_Nematocida_parisii_ERTm1,
		XX_1001351 gi|332374320|gb|AEE62301.1|_unknown_Dendroctonus_ponderosae,
		XX_1001352 gi|189236649|ref|XP_969256.2|_PREDICTED_similar_to_TATA-box-binding_protein_Tribolium_castaneum,
		XX_1001353 gi|270005208|gb|EFA01656.1|_hypothetical_protein_TcasGA2_TC007228_Tribolium_castaneum,
		XX_1001354 gi|255078440|ref|XP_002502800.1|_transcription_elongation-nucleosome_displacement_protein_Micromonas_sp._RCC299_,
		XX_1001355 gi|226518066|gb|ACO64058.1|_transcription_elongation-nucleosome_displacement_protein_Micromonas_sp._RCC299,
		XX_1001356 gi|145352509|ref|XP_001420584.1|_predicted_protein_Ostreococcus_lucimarinus_CCE9901_,
		XX_1001357 gi|144580819|gb|ABO98877.1|_predicted_protein_Ostreococcus_lucimarinus_CCE9901,
		XX_1001358 gi|308809792|ref|XP_003082205.1|_transcription_initiation_factor_tbp1-maize_ISS_Ostreococcus_tauri_,
		XX_1001359 gi|116060673|emb|CAL57151.1|_transcription_initiation_factor_tbp1-maize_ISS_Ostreococcus_tauri,
		XX_1001360 gi|196001097|ref|XP_002110416.1|_hypothetical_protein_TRIADDRAFT_22173_Trichoplax_adhaerens_,
		XX_1001361 gi|190586367|gb|EDV26420.1|_hypothetical_protein_TRIADDRAFT_22173_Trichoplax_adhaerens,
		XX_1001362 gi|325182645|emb|CCA17100.1|_TATAboxbinding_protein_putative_Albugo_laibachii_Nc14,
		XX_1001363 gi|323447675|gb|EGB03588.1|_hypothetical_protein_AURANDRAFT_33824_Aureococcus_anophagefferens,
		XX_1001364 gi|357146320|ref|XP_003573949.1|_PREDICTED_TATA-box-binding_protein_1-like_Brachypodium_distachyon,
		XX_1001365 gi|135641|sp|P26356.1|TBP1_WHEAT_RecName_FullTATA-box-binding_protein_1_AltName_FullTATA_sequence-binding_protein_1_ShortTBP-1_AltName_FullTATA-binding_factor_1_AltName_FullTATA-box_factor_1_AltName_FullTranscription_initiation_factor_TFIID_TBP-1_subunit_,
		XX_1001366 gi|21875|emb|CAA42531.1|_TATA_binding_protein_TFIID_Triticum_aestivum,
		XX_1001367 gi|326522452|dbj|BAK07688.1|_predicted_protein_Hordeum_vulgare_subsp._vulgare,
		XX_1001368 gi|302758308|ref|XP_002962577.1|_hypothetical_protein_SELMODRAFT_270329_Selaginella_moellendorffii_,
		XX_1001369 gi|302824582|ref|XP_002993933.1|_hypothetical_protein_SELMODRAFT_163230_Selaginella_moellendorffii_,
		XX_1001370 gi|300138205|gb|EFJ04980.1|_hypothetical_protein_SELMODRAFT_163230_Selaginella_moellendorffii_,
		XX_1001371 gi|300169438|gb|EFJ36040.1|_hypothetical_protein_SELMODRAFT_270329_Selaginella_moellendorffii,
		XX_1001372 gi|168003287|ref|XP_001754344.1|_TATA-box_binding_protein_component_of_TFIID_and_TFIIIB_Physcomitrella_patens_subsp._patens_,
		XX_1001373 gi|162694446|gb|EDQ80794.1|_TATA-box_binding_protein_component_of_TFIID_and_TFIIIB_Physcomitrella_patens_subsp._patens,
		XX_1001374 gi|168052908|ref|XP_001778881.1|_TATA-box_binding_protein_component_of_TFIID_and_TFIIIB_Physcomitrella_patens_subsp._patens_,
		XX_1001375 gi|162669750|gb|EDQ56331.1|_TATA-box_binding_protein_component_of_TFIID_and_TFIIIB_Physcomitrella_patens_subsp._patens,
		XX_1001376 gi|297829888|ref|XP_002882826.1|_transcription_factor_IID-1_Arabidopsis_lyrata_subsp._lyrata_,
		XX_1001377 gi|297328666|gb|EFH59085.1|_transcription_factor_IID-1_Arabidopsis_lyrata_subsp._lyrata,
		XX_1001378 gi|15231241|ref|NP_187953.1|_TATA-box-binding_protein_1_Arabidopsis_thaliana_,
		XX_1001379 gi|135626|sp|P28147.1|TBP1_ARATH_RecName_FullTATA-box-binding_protein_1_AltName_FullTATA_sequence-binding_protein_1_ShortTBP-1_AltName_FullTATA-binding_factor_1_AltName_FullTATA-box_factor_1_AltName_FullTranscription_initiation_factor_TFIID_TBP-1_subunit_,
		XX_1001380 gi|1943466|pdb|1VOK|A_Chain_A_Arabidopsis_Thaliana_Tbp_Dimer_,
		XX_1001381 gi|1943467|pdb|1VOK|B_Chain_B_Arabidopsis_Thaliana_Tbp_Dimer_,
		XX_1001382 gi|1943469|pdb|1VOL|B_Chain_B_Tfiib_Human_Core_DomainTBP_A.THALIANATATA_ELEMENT_Ternary_Complex_,
		XX_1001383 gi|7245860|pdb|1QN5|A_Chain_A_Crystal_Structure_Of_The_G-26_Adenovirus_Major_Late_Promoter_Tata_Box_Variant_Bound_To_Wild-Type_Tbp_Arabidopsis_Thaliana_Tbp_Isoform_2._Tata_Element_Recognition_By_The_Tata_Box-Binding_Protein_Has_Been_Conserved_Throughout_Evolution._,
		XX_1001384 gi|7245861|pdb|1QN5|B_Chain_B_Crystal_Structure_Of_The_G-26_Adenovirus_Major_Late_Promoter_Tata_Box_Variant_Bound_To_Wild-Type_Tbp_Arabidopsis_Thaliana_Tbp_Isoform_2._Tata_Element_Recognition_By_The_Tata_Box-Binding_Protein_Has_Been_Conserved_Throughout_Evolution._,
		XX_1001385 gi|7245866|pdb|1QN6|A_Chain_A_Crystal_Structure_Of_The_T-26_Adenovirus_Major_Late_Promoter_Tata_Box_Variant_Bound_To_Wild-Type_Tbp_Arabidopsis_Thaliana_Tbp_Isoform_2._Tata_Element_Recognition_By_The_Tata_Box-Binding_Protein_Has_Been_Conserved_Throughout_Evolution._,
		XX_1001386 gi|7245867|pdb|1QN6|B_Chain_B_Crystal_Structure_Of_The_T-26_Adenovirus_Major_Late_Promoter_Tata_Box_Variant_Bound_To_Wild-Type_Tbp_Arabidopsis_Thaliana_Tbp_Isoform_2._Tata_Element_Recognition_By_The_Tata_Box-Binding_Protein_Has_Been_Conserved_Throughout_Evolution._,
		XX_1001387 gi|7245872|pdb|1QN7|A_Chain_A_Crystal_Structure_Of_The_T-27_Adenovirus_Major_Late_Promoter_Tata_Box_Variant_Bound_To_Wild-Type_Tbp_Arabidopsis_Thaliana_Tbp_Isoform_2._Tata_Element_Recognition_By_The_Tata_Box-Binding_Protein_Has_Been_Conserved_Throughout_Evolution._,
		XX_1001388 gi|7245873|pdb|1QN7|B_Chain_B_Crystal_Structure_Of_The_T-27_Adenovirus_Major_Late_Promoter_Tata_Box_Variant_Bound_To_Wild-Type_Tbp_Arabidopsis_Thaliana_Tbp_Isoform_2._Tata_Element_Recognition_By_The_Tata_Box-Binding_Protein_Has_Been_Conserved_Throughout_Evolution._,
		XX_1001389 gi|7245878|pdb|1QN8|A_Chain_A_Crystal_Structure_Of_The_T-28_Adenovirus_Major_Late_Promoter_Tata_Box_Variant_Bound_To_Wild-Type_Tbp_Arabidopsis_Thaliana_Tbp_Isoform_2._Tata_Element_Recognition_By_The_Tata_Box-Binding_Protein_Has_Been_Conserved_Throughout_Evolution._,
		XX_1001390 gi|7245879|pdb|1QN8|B_Chain_B_Crystal_Structure_Of_The_T-28_Adenovirus_Major_Late_Promoter_Tata_Box_Variant_Bound_To_Wild-Type_Tbp_Arabidopsis_Thaliana_Tbp_Isoform_2._Tata_Element_Recognition_By_The_Tata_Box-Binding_Protein_Has_Been_Conserved_Throughout_Evolution._,
		XX_1001391 gi|7245884|pdb|1QN9|A_Chain_A_Crystal_Structure_Of_The_C-29_Adenovirus_Major_Late_Promoter_Tata_Box_Variant_Bound_To_Wild-Type_Tbp_Arabidopsis_Thaliana_Tbp_Isoform_2._Tata_Element_Recognition_By_The_Tata_Box-Binding_Protein_Has_Been_Conserved_Throughout_Evolution._,
		XX_1001392 gi|7245885|pdb|1QN9|B_Chain_B_Crystal_Structure_Of_The_C-29_Adenovirus_Major_Late_Promoter_Tata_Box_Variant_Bound_To_Wild-Type_Tbp_Arabidopsis_Thaliana_Tbp_Isoform_2._Tata_Element_Recognition_By_The_Tata_Box-Binding_Protein_Has_Been_Conserved_Throughout_Evolution._,
		XX_1001393 gi|7245890|pdb|1QNA|A_Chain_A_Crystal_Structure_Of_The_T-30_Adenovirus_Major_Late_Promoter_Tata_Box_Variant_Bound_To_Wild-Type_Tbp_Arabidopsis_Thaliana_Tbp_Isoform_2._Tata_Element_Recognition_By_The_Tata_Box-Binding_Protein_Has_Been_Conserved_Throughout_Evolution._,
		XX_1001394 gi|7245891|pdb|1QNA|B_Chain_B_Crystal_Structure_Of_The_T-30_Adenovirus_Major_Late_Promoter_Tata_Box_Variant_Bound_To_Wild-Type_Tbp_Arabidopsis_Thaliana_Tbp_Isoform_2._Tata_Element_Recognition_By_The_Tata_Box-Binding_Protein_Has_Been_Conserved_Throughout_Evolution._,
		XX_1001395 gi|7245896|pdb|1QNB|A_Chain_A_Crystal_Structure_Of_The_T-25_Adenovirus_Major_Late_Promoter_Tata_Box_Variant_Bound_To_Wild-Type_Tbp_Arabidopsis_Thaliana_Tbp_Isoform_2._Tata_Element_Recognition_By_The_Tata_Box-Binding_Protein_Has_Been_Conserved_Throughout_Evolution._,
		XX_1001396 gi|7245897|pdb|1QNB|B_Chain_B_Crystal_Structure_Of_The_T-25_Adenovirus_Major_Late_Promoter_Tata_Box_Variant_Bound_To_Wild-Type_Tbp_Arabidopsis_Thaliana_Tbp_Isoform_2._Tata_Element_Recognition_By_The_Tata_Box-Binding_Protein_Has_Been_Conserved_Throughout_Evolution._,
		XX_1001397 gi|7245902|pdb|1QNC|A_Chain_A_Crystal_Structure_Of_The_A-31_Adenovirus_Major_Late_Promoter_Tata_Box_Variant_Bound_To_Wild-Type_Tbp_Arabidopsis_Thaliana_Tbp_Isoform_2._Tata_Element_Recognition_By_The_Tata_Box-Binding_Protein_Has_Been_Conserved_Throughout_Evolution._,
		XX_1001398 gi|7245903|pdb|1QNC|B_Chain_B_Crystal_Structure_Of_The_A-31_Adenovirus_Major_Late_Promoter_Tata_Box_Variant_Bound_To_Wild-Type_Tbp_Arabidopsis_Thaliana_Tbp_Isoform_2._Tata_Element_Recognition_By_The_Tata_Box-Binding_Protein_Has_Been_Conserved_Throughout_Evolution._,
		XX_1001399 gi|7245908|pdb|1QNE|A_Chain_A_Crystal_Structure_Of_The_Adenovirus_Major_Late_Promoter_Tata_Box_Bound_To_Wild-Type_Tbp_Arabidopsis_Thaliana_Tbp_Isoform_2._,
		XX_1001400 gi|7245909|pdb|1QNE|B_Chain_B_Crystal_Structure_Of_The_Adenovirus_Major_Late_Promoter_Tata_Box_Bound_To_Wild-Type_Tbp_Arabidopsis_Thaliana_Tbp_Isoform_2._,
		XX_1001401 gi|7245938|pdb|1QN3|A_Chain_A_Crystal_Structure_Of_The_C-25_Adenovirus_Major_Late_Promoter_Tata_Box_Variant_Bound_To_Wild-Type_Tbp_Arabidopsis_Thaliana_Tbp_Isoform_2._Tata_Element_Recognition_By_The_Tata_Box-Binding_Protein_Has_Been_Conserved_Throughout_Evolution._,
		XX_1001402 gi|7245939|pdb|1QN3|B_Chain_B_Crystal_Structure_Of_The_C-25_Adenovirus_Major_Late_Promoter_Tata_Box_Variant_Bound_To_Wild-Type_Tbp_Arabidopsis_Thaliana_Tbp_Isoform_2._Tata_Element_Recognition_By_The_Tata_Box-Binding_Protein_Has_Been_Conserved_Throughout_Evolution._,
		XX_1001403 gi|7246010|pdb|1QN4|A_Chain_A_Crystal_Structure_Of_The_T-24_Adenovirus_Major_Late_Promoter_Tata_Box_Variant_Bound_To_Wild-Type_Tbp_Arabidopsis_Thaliana_Tbp_Isoform_2._Tata_Element_Recognition_By_The_Tata_Box-Binding_Protein_Has_Been_Conserved_Throughout_Evolution._,
		XX_1001404 gi|7246011|pdb|1QN4|B_Chain_B_Crystal_Structure_Of_The_T-24_Adenovirus_Major_Late_Promoter_Tata_Box_Variant_Bound_To_Wild-Type_Tbp_Arabidopsis_Thaliana_Tbp_Isoform_2._Tata_Element_Recognition_By_The_Tata_Box-Binding_Protein_Has_Been_Conserved_Throughout_Evolution._,
		XX_1001405 gi|11692888|gb|AAG40047.1|AF324696_1_AT3g13445_Arabidopsis_thaliana_,
		XX_1001406 gi|11935207|gb|AAG42019.1|AF327429_1_putative_transcription_initiation_factor_TFIID-1_Arabidopsis_thaliana_,
		XX_1001407 gi|13194816|gb|AAK15570.1|AF349523_1_putative_TATA_sequence-binding_transcription_initiation_factor_protein_Arabidopsis_thaliana_,
		XX_1001408 gi|16548|emb|CAA38743.1|_transcription_initiation_factor_II_Arabidopsis_thaliana_,
		XX_1001409 gi|9280296|dbj|BAB01751.1|_transcription_initiation_factor_TFIID-1_TATA-box_factor_1_TATA_sequence-binding_protein_1_TBP-1_Arabidopsis_thaliana_,
		XX_1001410 gi|15451056|gb|AAK96799.1|_transcription_initiation_factor_TFIID-1_TATA-box_factor_1_TATA_sequence-binding_protein_1_TBP-1_Arabidopsis_thaliana_,
		XX_1001411 gi|18377408|gb|AAL66870.1|_transcription_initiation_factor_TFIID-1_Arabidopsis_thaliana_,
		XX_1001412 gi|21537103|gb|AAM61444.1|_transcription_initiation_factor_TFIID-1_TATA_sequence-binding_protein_1_Arabidopsis_thaliana_,
		XX_1001413 gi|39545928|gb|AAR28027.1|_TBP1_Arabidopsis_thaliana_,
		XX_1001414 gi|225898637|dbj|BAH30449.1|_hypothetical_protein_Arabidopsis_thaliana_,
		XX_1001415 gi|332641834|gb|AEE75355.1|_TATA-box-binding_protein_1_Arabidopsis_thaliana_,
		XX_1001416 gi|227074|prf||1613452B_transcription_initiation_factor_TFIID-2,
		XX_1001417 gi|339961157|pdb|1VTL|E_Chain_E_Co-Crystal_Structure_Of_Tbp_Recognizing_The_Minor_Groove_Of_A_Tata_Element_,
		XX_1001418 gi|339961158|pdb|1VTL|F_Chain_F_Co-Crystal_Structure_Of_Tbp_Recognizing_The_Minor_Groove_Of_A_Tata_Element,
		XX_1001419 gi|339961162|pdb|1VTO|A_Chain_A_1.9_A_Resolution_Refined_Structure_Of_Tbp_Recognizing_The_Minor_Groove_Of_Tataaaag_,
		XX_1001420 gi|339961163|pdb|1VTO|B_Chain_B_1.9_A_Resolution_Refined_Structure_Of_Tbp_Recognizing_The_Minor_Groove_Of_Tataaaag,
		XX_1001421 gi|15222732|ref|NP_175948.1|_TATA-box-binding_protein_2_Arabidopsis_thaliana_,
		XX_1001422 gi|30695955|ref|NP_849812.1|_TATA-box-binding_protein_2_Arabidopsis_thaliana_,
		XX_1001423 gi|135627|sp|P28148.1|TBP2_ARATH_RecName_FullTATA-box-binding_protein_2_AltName_FullTATA_sequence-binding_protein_2_ShortTBP-2_AltName_FullTATA-binding_factor_2_AltName_FullTATA-box_factor_2_AltName_FullTranscription_initiation_factor_TFIID_TBP-2_subunit_,
		XX_1001424 gi|16546|emb|CAA38742.1|_transcription_initiation_factor_II_Arabidopsis_thaliana_,
		XX_1001425 gi|4204264|gb|AAD10645.1|_transcription_initiation_factor_II_Arabidopsis_thaliana_,
		XX_1001426 gi|30102756|gb|AAP21296.1|_At1g55520_Arabidopsis_thaliana_,
		XX_1001427 gi|39545930|gb|AAR28028.1|_TBP2_Arabidopsis_thaliana_,
		XX_1001428 gi|110743161|dbj|BAE99472.1|_transcription_initiation_factor_TFIID-2_Arabidopsis_thaliana_,
		XX_1001429 gi|225898024|dbj|BAH30344.1|_hypothetical_protein_Arabidopsis_thaliana_,
		XX_1001430 gi|332195136|gb|AEE33257.1|_TATA-box-binding_protein_2_Arabidopsis_thaliana_,
		XX_1001431 gi|332195137|gb|AEE33258.1|_TATA-box-binding_protein_2_Arabidopsis_thaliana_,
		XX_1001432 gi|227073|prf||1613452A_transcription_initiation_factor_TFIID-1,
		XX_1001433 gi|297853252|ref|XP_002894507.1|_hypothetical_protein_ARALYDRAFT_474610_Arabidopsis_lyrata_subsp._lyrata_,
		XX_1001434 gi|297340349|gb|EFH70766.1|_hypothetical_protein_ARALYDRAFT_474610_Arabidopsis_lyrata_subsp._lyrata,
		XX_1001435 gi|255568956|ref|XP_002525448.1|_TATA-box_binding_protein_putative_Ricinus_communis_,
		XX_1001436 gi|223535261|gb|EEF36938.1|_TATA-box_binding_protein_putative_Ricinus_communis,
		XX_1001437 gi|224145959|ref|XP_002325828.1|_global_transcription_factor_group_Populus_trichocarpa_,
		XX_1001438 gi|222862703|gb|EEF00210.1|_global_transcription_factor_group_Populus_trichocarpa,
		XX_1001439 gi|224123800|ref|XP_002319167.1|_global_transcription_factor_group_Populus_trichocarpa_,
		XX_1001440 gi|222857543|gb|EEE95090.1|_global_transcription_factor_group_Populus_trichocarpa,
		XX_1001441 gi|417882|sp|Q02879.1|TBP2_WHEAT_RecName_FullTATA-box-binding_protein_2_AltName_FullTATA_sequence-binding_protein_2_ShortTBP-2_AltName_FullTATA-binding_factor_2_AltName_FullTATA-box_factor_2_AltName_FullTranscription_initiation_factor_TFIID_TBP-2_subunit_,
		XX_1001442 gi|21877|emb|CAA79268.1|_DNA_binding_protein_Triticum_aestivum_,
		XX_1001443 gi|170778|gb|AAA34307.1|_DNA-binding_protein_Triticum_aestivum,
		XX_1001444 gi|3122941|sp|P93348.1|TBP_TOBAC_RecName_FullTATA-box-binding_protein_AltName_FullTATA_sequence-binding_protein_ShortTBP_AltName_FullTATA-binding_factor_AltName_FullTATA-box_factor_AltName_FullTranscription_initiation_factor_TFIID_TBP_subunit_,
		XX_1001445 gi|1498162|dbj|BAA13156.1|_TATA_binding_protein_TBP_Nicotiana_tabacum,
		XX_1001446 gi|357155673|ref|XP_003577198.1|_PREDICTED_TATA-box-binding_protein_2-like_Brachypodium_distachyon,
		XX_1001447 gi|326490497|dbj|BAJ84912.1|_predicted_protein_Hordeum_vulgare_subsp._vulgare,
		XX_1001448 gi|242084298|ref|XP_002442574.1|_hypothetical_protein_SORBIDRAFT_08g022273_Sorghum_bicolor_,
		XX_1001449 gi|241943267|gb|EES16412.1|_hypothetical_protein_SORBIDRAFT_08g022273_Sorghum_bicolor,
		XX_1001450 gi|1351224|sp|P48511.1|TBP_MESCR_RecName_FullTATA-box-binding_protein_AltName_FullTATA_sequence-binding_protein_ShortTBP_AltName_FullTATA-binding_factor_AltName_FullTATA-box_factor_AltName_FullTranscription_initiation_factor_TFIID_TBP_subunit_,
		XX_1001451 gi|841440|gb|AAA80641.1|_TATA-binding_protein_Mesembryanthemum_crystallinum,
		XX_1001452 gi|48374976|gb|AAT42173.1|_TATA_sequence-binding_protein_2_TBP-2_Zea_mays,
		XX_1001453 gi|162459971|ref|NP_001105319.1|_TATA-box-binding_protein_2_Zea_mays_,
		XX_1001454 gi|1729908|sp|P50159.1|TBP2_MAIZE_RecName_FullTATA-box-binding_protein_2_AltName_FullTATA_sequence-binding_protein_2_ShortTBP-2_AltName_FullTATA-binding_factor_2_AltName_FullTATA-box_factor_2_AltName_FullTranscription_initiation_factor_TFIID_TBP-2_subunit_,
		XX_1001455 gi|293906|gb|AAA65942.1|_TATA-binding_protein_Zea_mays_,
		XX_1001456 gi|195604414|gb|ACG24037.1|_TATA-binding_protein_2_Zea_mays_,
		XX_1001457 gi|238014342|gb|ACR38206.1|_unknown_Zea_mays,
		XX_1001458 gi|242038657|ref|XP_002466723.1|_hypothetical_protein_SORBIDRAFT_01g012880_Sorghum_bicolor_,
		XX_1001459 gi|241920577|gb|EER93721.1|_hypothetical_protein_SORBIDRAFT_01g012880_Sorghum_bicolor,
		XX_1001460 gi|48374984|gb|AAT42180.1|_TATA_sequence-binding_protein_1_TBP-1_Zea_mays,
		XX_1001461 gi|974216|emb|CAA62224.1|_TATA-box_binding_protein_Zea_mays,
		XX_1001462 gi|162459891|ref|NP_001105318.1|_TATA-box-binding_protein_1_Zea_mays_,
		XX_1001463 gi|1729907|sp|P50158.1|TBP1_MAIZE_RecName_FullTATA-box-binding_protein_1_AltName_FullTATA_sequence-binding_protein_1_ShortTBP-1_AltName_FullTATA-binding_factor_1_AltName_FullTATA-box_factor_1_AltName_FullTranscription_initiation_factor_TFIID_TBP-1_subunit_,
		XX_1001464 gi|293904|gb|AAA65941.1|_TATA-binding_protein_Zea_mays,
		XX_1001465 gi|357119735|ref|XP_003561589.1|_PREDICTED_TATA-box-binding_protein_2-like_Brachypodium_distachyon,
		XX_1001466 gi|115454423|ref|NP_001050812.1|_Os03g0657000_Oryza_sativa_Japonica_Group_,
		XX_1001467 gi|73919858|sp|Q8W0W4.2|TBP2_ORYSJ_RecName_FullTATA-binding_protein_2_AltName_FullTATA_sequence-binding_protein_2_ShortTBP-2_AltName_FullTATA-binding_factor_2_AltName_FullTATA-box_factor_2_AltName_FullTranscription_initiation_factor_TFIID_TBP-2_subunit_,
		XX_1001468 gi|31415973|gb|AAP50993.1|_TATA-binding_protein_TBP2_Oryza_sativa_Japonica_Group_,
		XX_1001469 gi|108710181|gb|ABF97976.1|_TATA-binding_protein_2_putative_expressed_Oryza_sativa_Japonica_Group_,
		XX_1001470 gi|113549283|dbj|BAF12726.1|_Os03g0657000_Oryza_sativa_Japonica_Group_,
		XX_1001471 gi|215686467|dbj|BAG87728.1|_unnamed_protein_product_Oryza_sativa_Japonica_Group,
		XX_1001472 gi|222625492|gb|EEE59624.1|_hypothetical_protein_OsJ_11965_Oryza_sativa_Japonica_Group,
		XX_1001473 gi|18481630|gb|AAL73490.1|AF464907_1_TATA-binding_protein_TBP2_Oryza_sativa,
		XX_1001474 gi|218187146|gb|EEC69573.1|_hypothetical_protein_OsI_38882_Oryza_sativa_Indica_Group,
		XX_1001475 gi|115489282|ref|NP_001067128.1|_Os12g0580300_Oryza_sativa_Japonica_Group_,
		XX_1001476 gi|77556288|gb|ABA99084.1|_TATA-binding_protein_2_putative_expressed_Oryza_sativa_Japonica_Group_,
		XX_1001477 gi|113649635|dbj|BAF30147.1|_Os12g0580300_Oryza_sativa_Japonica_Group_,
		XX_1001478 gi|215736829|dbj|BAG95758.1|_unnamed_protein_product_Oryza_sativa_Japonica_Group,
		XX_1001479 gi|222617361|gb|EEE53493.1|_hypothetical_protein_OsJ_36653_Oryza_sativa_Japonica_Group,
		XX_1001480 gi|224285248|gb|ACN40350.1|_unknown_Picea_sitchensis,
		XX_1001481 gi|388512865|gb|AFK44494.1|_unknown_Lotus_japonicus,
		XX_1001482 gi|356571702|ref|XP_003554013.1|_PREDICTED_TATA-box-binding_protein-like_Glycine_max,
		XX_1001483 gi|356568214|ref|XP_003552308.1|_PREDICTED_TATA-box-binding_protein-like_Glycine_max,
		XX_1001484 gi|356532171|ref|XP_003534647.1|_PREDICTED_TATA-box-binding_protein-like_Glycine_max,
		XX_1001485 gi|217075458|gb|ACJ86089.1|_unknown_Medicago_truncatula_,
		XX_1001486 gi|388502544|gb|AFK39338.1|_unknown_Medicago_truncatula_,
		XX_1001487 gi|388506912|gb|AFK41522.1|_unknown_Medicago_truncatula,
		XX_1001488 gi|217075508|gb|ACJ86114.1|_unknown_Medicago_truncatula,
		XX_1001489 gi|135640|sp|P26357.1|TBP_SOLTU_RecName_FullTATA-box-binding_protein_AltName_FullTATA_sequence-binding_protein_ShortTBP_AltName_FullTATA-binding_factor_AltName_FullTATA-box_factor_AltName_FullTranscription_initiation_factor_TFIID_TBP_subunit_,
		XX_1001490 gi|21581|emb|CAA44360.1|_TATA-binding_protein_Solanum_tuberosum,
		XX_1001491 gi|225435804|ref|XP_002285755.1|_PREDICTED_TATA-box-binding_protein-like_Vitis_vinifera,
		XX_1001492 gi|297746507|emb|CBI16563.3|_unnamed_protein_product_Vitis_vinifera,
		XX_1001493 gi|4102725|gb|AAD10238.1|_TATA-box_binding_protein_Phaseolus_vulgaris,
		XX_1001494 gi|4102723|gb|AAD10237.1|_TATA-box_binding_protein_Phaseolus_vulgaris,
		XX_1001495 gi|351727953|ref|NP_001238202.1|_TATA-box-binding_protein_Glycine_max_,
		XX_1001496 gi|3122946|sp|Q42808.1|TBP_SOYBN_RecName_FullTATA-box-binding_protein_AltName_FullTATA_sequence-binding_protein_ShortTBP_AltName_FullTATA-binding_factor_AltName_FullTATA-box_factor_AltName_FullTranscription_initiation_factor_TFIID_TBP_subunit_,
		XX_1001497 gi|1220522|gb|AAA91948.1|_TATA-box_binding_protein_Glycine_max,
		XX_1001498 gi|363814312|ref|NP_001242795.1|_uncharacterized_protein_LOC100810213_Glycine_max_,
		XX_1001499 gi|255644444|gb|ACU22726.1|_unknown_Glycine_max,
		XX_1001500 gi|384500347|gb|EIE90838.1|_TATA-box-binding_protein_Rhizopus_delemar_RA_99-880,
		XX_1001501 gi|384501418|gb|EIE91909.1|_TATA-box-binding_protein_Rhizopus_delemar_RA_99-880,
		XX_1001502 gi|388580273|gb|EIM20589.1|_TBP-domain-containing_protein_Wallemia_sebi_CBS_633.66,
		XX_1001503 gi|396467023|ref|XP_003837823.1|_similar_to_transcription_initiation_factor_TFIID_Leptosphaeria_maculans_JN3_,
		XX_1001504 gi|312214387|emb|CBX94379.1|_similar_to_transcription_initiation_factor_TFIID_Leptosphaeria_maculans_JN3,
		XX_1001505 gi|169606198|ref|XP_001796519.1|_hypothetical_protein_SNOG_06135_Phaeosphaeria_nodorum_SN15_,
		XX_1001506 gi|160706937|gb|EAT85966.2|_hypothetical_protein_SNOG_06135_Phaeosphaeria_nodorum_SN15,
		XX_1001507 gi|189192825|ref|XP_001932751.1|_TATA-box-binding_protein_Pyrenophora_tritici-repentis_Pt-1C-BFP_,
		XX_1001508 gi|330941403|ref|XP_003306059.1|_hypothetical_protein_PTT_19076_Pyrenophora_teres_f._teres_0-1_,
		XX_1001509 gi|187978315|gb|EDU44941.1|_TATA-box-binding_protein_Pyrenophora_tritici-repentis_Pt-1C-BFP_,
		XX_1001510 gi|311316652|gb|EFQ85856.1|_hypothetical_protein_PTT_19076_Pyrenophora_teres_f._teres_0-1,
		XX_1001511 gi|328768487|gb|EGF78533.1|_Tata-Box_binding_protein_ytbp_Batrachochytrium_dendrobatidis_JAM81,
		XX_1001512 gi|242782217|ref|XP_002479956.1|_RNA_polymerase_I_and_III_transcription_factor_complex_component_Tbp_putative_Talaromyces_stipitatus_ATCC_10500_,
		XX_1001513 gi|242782222|ref|XP_002479957.1|_RNA_polymerase_I_and_III_transcription_factor_complex_component_Tbp_putative_Talaromyces_stipitatus_ATCC_10500_,
		XX_1001514 gi|218720103|gb|EED19522.1|_RNA_polymerase_I_and_III_transcription_factor_complex_component_Tbp_putative_Talaromyces_stipitatus_ATCC_10500_,
		XX_1001515 gi|218720104|gb|EED19523.1|_RNA_polymerase_I_and_III_transcription_factor_complex_component_Tbp_putative_Talaromyces_stipitatus_ATCC_10500,
		XX_1001516 gi|212526960|ref|XP_002143637.1|_RNA_polymerase_I_and_III_transcription_factor_complex_component_Tbp_putative_Penicillium_marneffei_ATCC_18224_,
		XX_1001517 gi|212526962|ref|XP_002143638.1|_RNA_polymerase_I_and_III_transcription_factor_complex_component_Tbp_putative_Penicillium_marneffei_ATCC_18224_,
		XX_1001518 gi|212526964|ref|XP_002143639.1|_RNA_polymerase_I_and_III_transcription_factor_complex_component_Tbp_putative_Penicillium_marneffei_ATCC_18224_,
		XX_1001519 gi|62956011|gb|AAY23352.1|_TATA-binding_protein_Penicillium_marneffei_,
		XX_1001520 gi|62956013|gb|AAY23353.1|_TATA-binding_protein_Penicillium_marneffei_,
		XX_1001521 gi|210073035|gb|EEA27122.1|_RNA_polymerase_I_and_III_transcription_factor_complex_component_Tbp_putative_Penicillium_marneffei_ATCC_18224_,
		XX_1001522 gi|210073036|gb|EEA27123.1|_RNA_polymerase_I_and_III_transcription_factor_complex_component_Tbp_putative_Penicillium_marneffei_ATCC_18224_,
		XX_1001523 gi|210073037|gb|EEA27124.1|_RNA_polymerase_I_and_III_transcription_factor_complex_component_Tbp_putative_Penicillium_marneffei_ATCC_18224,
		XX_1001524 gi|70999782|ref|XP_754608.1|_RNA_polymerase_I_and_III_transcription_factor_complex_component_Tbp_Aspergillus_fumigatus_Af293_,
		XX_1001525 gi|66852245|gb|EAL92570.1|_RNA_polymerase_I_and_III_transcription_factor_complex_component_Tbp_putative_Aspergillus_fumigatus_Af293_,
		XX_1001526 gi|159127621|gb|EDP52736.1|_RNA_polymerase_I_and_III_transcription_factor_complex_component_Tbp_putative_Aspergillus_fumigatus_A1163,
		XX_1001527 gi|119491905|ref|XP_001263447.1|_RNA_polymerase_I_and_III_transcription_factor_complex_component_Tbp_putative_Neosartorya_fischeri_NRRL_181_,
		XX_1001528 gi|119411607|gb|EAW21550.1|_RNA_polymerase_I_and_III_transcription_factor_complex_component_Tbp_putative_Neosartorya_fischeri_NRRL_181,
		XX_1001529 gi|3122925|sp|Q12731.1|TBP_EMENI_RecName_FullTATA-box-binding_protein_AltName_FullTATA_sequence-binding_protein_ShortTBP_AltName_FullTATA-binding_factor_AltName_FullTATA-box_factor_AltName_FullTranscription_initiation_factor_TFIID_TBP_subunit_,
		XX_1001530 gi|887878|gb|AAB57874.1|_TATA-box_binding_protein_Emericella_nidulans_,
		XX_1001531 gi|887880|gb|AAB57876.1|_TATA-box_binding_protein_Emericella_nidulans,
		XX_1001532 gi|259482151|tpe|CBF76358.1|_TPA_TATA-box-binding_protein_TATA-box_factorTATA-binding_factorTATA_sequence-binding_proteinTBPTranscription_initiation_factor_TFIID_TBP_subunit_SourceUniProtKBSwiss-ProtAccQ12731_Aspergillus_nidulans_FGSC_A4,
		XX_1001533 gi|67537612|ref|XP_662580.1|_TF22_MAIZE_Transcription_initiation_factor_TFIID-2_TATA-box_factor_2_TATA_sequence-binding_protein_2_TBP-2_Aspergillus_nidulans_FGSC_A4_,
		XX_1001534 gi|40741864|gb|EAA61054.1|_TF22_MAIZE_Transcription_initiation_factor_TFIID-2_TATA-box_factor_2_TATA_sequence-binding_protein_2_TBP-2_Aspergillus_nidulans_FGSC_A4,
		XX_1001535 gi|116202165|ref|XP_001226894.1|_conserved_hypothetical_protein_Chaetomium_globosum_CBS_148.51_,
		XX_1001536 gi|88177485|gb|EAQ84953.1|_conserved_hypothetical_protein_Chaetomium_globosum_CBS_148.51,
		XX_1001537 gi|302408044|ref|XP_003001857.1|_TATA-box-binding_protein_Verticillium_albo-atrum_VaMs.102_,
		XX_1001538 gi|261359578|gb|EEY22006.1|_TATA-box-binding_protein_Verticillium_albo-atrum_VaMs.102,
		XX_1001539 gi|258563652|ref|XP_002582571.1|_TATA-box_binding_protein_Uncinocarpus_reesii_1704_,
		XX_1001540 gi|237908078|gb|EEP82479.1|_TATA-box_binding_protein_Uncinocarpus_reesii_1704,
		XX_1001541 gi|154318373|ref|XP_001558505.1|_transcription_initiation_factor_TFIID_TATA_binding_protein_Botryotinia_fuckeliana_B05.10_,
		XX_1001542 gi|347837614|emb|CCD52186.1|_similar_to_transcription_initiation_factor_TFIID_Botryotinia_fuckeliana,
		XX_1001543 gi|156053057|ref|XP_001592455.1|_TATA-box_binding_protein_Sclerotinia_sclerotiorum_1980_,
		XX_1001544 gi|154704474|gb|EDO04213.1|_TATA-box_binding_protein_Sclerotinia_sclerotiorum_1980_UF-70,
		XX_1001545 gi|320591748|gb|EFX04187.1|_RNA_polymerase_1_and_3_transcription_factor_complex_component_Grosmannia_clavigera_kw1407,
		XX_1001546 gi|154284482|ref|XP_001543036.1|_TATA-box_binding_protein_Ajellomyces_capsulatus_NAm1_,
		XX_1001547 gi|150406677|gb|EDN02218.1|_TATA-box_binding_protein_Ajellomyces_capsulatus_NAm1,
		XX_1001548 gi|320588959|gb|EFX01427.1|_RNA_polymerase_1_and_3_transcription_factor_complex_component_Grosmannia_clavigera_kw1407,
		XX_1001549 gi|378727024|gb|EHY53483.1|_TATA-box-binding_protein_Exophiala_dermatitidis_NIHUT8656,
		XX_1001550 gi|398406521|ref|XP_003854726.1|_transcription_factor_TFIID_complex_Zymoseptoria_tritici_IPO323_,
		XX_1001551 gi|339474610|gb|EGP89702.1|_transcription_factor_TFIID_complex_Zymoseptoria_tritici_IPO323,
		XX_1001552 gi|296414351|ref|XP_002836865.1|_hypothetical_protein_Tuber_melanosporum_Mel28_,
		XX_1001553 gi|295632706|emb|CAZ81056.1|_unnamed_protein_product_Tuber_melanosporum,
		XX_1001554 gi|295670940|ref|XP_002796017.1|_TATA-box-binding_protein_Paracoccidioides_sp._lutzii_Pb01_,
		XX_1001555 gi|226284150|gb|EEH39716.1|_TATA-box-binding_protein_Paracoccidioides_sp._lutzii_Pb01,
		XX_1001556 gi|225681638|gb|EEH19922.1|_TATA-box-binding_protein_Paracoccidioides_brasiliensis_Pb03_,
		XX_1001557 gi|226288778|gb|EEH44290.1|_TATA-box-binding_protein_Paracoccidioides_brasiliensis_Pb18,
		XX_1001558 gi|225556591|gb|EEH04879.1|_transcription_initiation_factor_TFIID-2_Ajellomyces_capsulatus_G186AR_,
		XX_1001559 gi|240273705|gb|EER37225.1|_TATA-binding_protein_Ajellomyces_capsulatus_H143_,
		XX_1001560 gi|325087599|gb|EGC40909.1|_transcription_initiation_factor_TFIID-2_Ajellomyces_capsulatus_H88,
		XX_1001561 gi|296824240|ref|XP_002850621.1|_TATA-box-binding_protein_Arthroderma_otae_CBS_113480_,
		XX_1001562 gi|238838175|gb|EEQ27837.1|_TATA-box-binding_protein_Arthroderma_otae_CBS_113480,
		XX_1001563 gi|303317340|ref|XP_003068672.1|_TATA-box-binding_protein_putative_Coccidioides_posadasii_C735_delta_SOWgp_,
		XX_1001564 gi|240108353|gb|EER26527.1|_TATA-box-binding_protein_putative_Coccidioides_posadasii_C735_delta_SOWgp_,
		XX_1001565 gi|320038620|gb|EFW20555.1|_TATA-box_binding_protein_Coccidioides_posadasii_str._Silveira,
		XX_1001566 gi|315055559|ref|XP_003177154.1|_TATA-box-binding_protein_Arthroderma_gypseum_CBS_118893_,
		XX_1001567 gi|311339000|gb|EFQ98202.1|_TATA-box-binding_protein_Arthroderma_gypseum_CBS_118893,
		XX_1001568 gi|326471025|gb|EGD95034.1|_TATA-box-binding_protein_Trichophyton_tonsurans_CBS_112818,
		XX_1001569 gi|119187015|ref|XP_001244114.1|_hypothetical_protein_CIMG_03555_Coccidioides_immitis_RS,
		XX_1001570 gi|392870835|gb|EAS32669.2|_TATA-box-binding_protein_Coccidioides_immitis_RS,
		XX_1001571 gi|358368366|dbj|GAA84983.1|_TATA-box_binding_protein_Aspergillus_kawachii_IFO_4308,
		XX_1001572 gi|134083254|emb|CAK46825.1|_unnamed_protein_product_Aspergillus_niger_,
		XX_1001573 gi|350633630|gb|EHA21995.1|_hypothetical_protein_ASPNIDRAFT_210581_Aspergillus_niger_ATCC_1015,
		XX_1001574 gi|317036144|ref|XP_001397705.2|_TATA-box-binding_protein_Aspergillus_niger_CBS_513.88,
		XX_1001575 gi|336465922|gb|EGO54087.1|_hypothetical_protein_NEUTE1DRAFT_118055_Neurospora_tetrasperma_FGSC_2508_,
		XX_1001576 gi|350287243|gb|EGZ68490.1|_putative_transcription_initiation_factor_Neurospora_tetrasperma_FGSC_2509,
		XX_1001577 gi|85096222|ref|XP_960219.1|_TATA-box_binding_protein_Neurospora_crassa_OR74A_,
		XX_1001578 gi|28921702|gb|EAA30983.1|_TATA-box_binding_protein_Neurospora_crassa_OR74A_,
		XX_1001579 gi|39979211|emb|CAE85582.1|_probable_TRANSCRIPTION_INITIATION_FACTOR_TFIID_Neurospora_crassa,
		XX_1001580 gi|115396162|ref|XP_001213720.1|_TATA-box_binding_protein_Aspergillus_terreus_NIH2624_,
		XX_1001581 gi|114193289|gb|EAU34989.1|_TATA-box_binding_protein_Aspergillus_terreus_NIH2624,
		XX_1001582 gi|121705502|ref|XP_001271014.1|_RNA_polymerase_I_and_III_transcription_factor_complex_component_Tbp_putative_Aspergillus_clavatus_NRRL_1_,
		XX_1001583 gi|119399160|gb|EAW09588.1|_RNA_polymerase_I_and_III_transcription_factor_complex_component_Tbp_putative_Aspergillus_clavatus_NRRL_1,
		XX_1001584 gi|169770491|ref|XP_001819715.1|_TATA-box-binding_protein_Aspergillus_oryzae_RIB40_,
		XX_1001585 gi|238487092|ref|XP_002374784.1|_transcription_factor_TFIID_Aspergillus_flavus_NRRL3357_,
		XX_1001586 gi|83767574|dbj|BAE57713.1|_unnamed_protein_product_Aspergillus_oryzae_RIB40_,
		XX_1001587 gi|220699663|gb|EED56002.1|_transcription_factor_TFIID_Aspergillus_flavus_NRRL3357_,
		XX_1001588 gi|391867294|gb|EIT76540.1|_TATA-box_binding_protein_TBP_component_of_TFIID_and_TFIIIB_Aspergillus_oryzae_3.042,
		XX_1001589 gi|171681966|ref|XP_001905926.1|_hypothetical_protein_Podospora_anserina_S_mat_,
		XX_1001590 gi|170940942|emb|CAP66592.1|_unnamed_protein_product_Podospora_anserina_S_mat,
		XX_1001591 gi|255936921|ref|XP_002559487.1|_Pc13g10670_Penicillium_chrysogenum_Wisconsin_54-1255_,
		XX_1001592 gi|211584107|emb|CAP92136.1|_Pc13g10670_Penicillium_chrysogenum_Wisconsin_54-1255,
		XX_1001593 gi|261194208|ref|XP_002623509.1|_transcription_initiation_factor_TFIID-2_Ajellomyces_dermatitidis_SLH14081_,
		XX_1001594 gi|239588523|gb|EEQ71166.1|_transcription_initiation_factor_TFIID-2_Ajellomyces_dermatitidis_SLH14081_,
		XX_1001595 gi|239606906|gb|EEQ83893.1|_transcription_initiation_factor_TFIID-2_Ajellomyces_dermatitidis_ER-3_,
		XX_1001596 gi|327351372|gb|EGE80229.1|_hypothetical_protein_BDDG_03170_Ajellomyces_dermatitidis_ATCC_18188,
		XX_1001597 gi|302663669|ref|XP_003023473.1|_hypothetical_protein_TRV_02367_Trichophyton_verrucosum_HKI_0517_,
		XX_1001598 gi|291187474|gb|EFE42855.1|_hypothetical_protein_TRV_02367_Trichophyton_verrucosum_HKI_0517,
		XX_1001599 gi|336276668|ref|XP_003353087.1|_hypothetical_protein_SMAC_03405_Sordaria_macrospora_k-hell_,
		XX_1001600 gi|380092572|emb|CCC09849.1|_unnamed_protein_product_Sordaria_macrospora_k-hell,
		XX_1001601 gi|340939166|gb|EGS19788.1|_putative_tata-box_binding_protein_Chaetomium_thermophilum_var._thermophilum_DSM_1495,
		XX_1001602 gi|367029935|ref|XP_003664251.1|_hypothetical_protein_MYCTH_2306864_Myceliophthora_thermophila_ATCC_42464_,
		XX_1001603 gi|347011521|gb|AEO59006.1|_hypothetical_protein_MYCTH_2306864_Myceliophthora_thermophila_ATCC_42464,
		XX_1001604 gi|367040469|ref|XP_003650615.1|_hypothetical_protein_THITE_2110255_Thielavia_terrestris_NRRL_8126_,
		XX_1001605 gi|346997876|gb|AEO64279.1|_hypothetical_protein_THITE_2110255_Thielavia_terrestris_NRRL_8126,
		XX_1001606 gi|407927098|gb|EKG20002.1|_TATA-box_binding_protein_Macrophomina_phaseolina_MS6,
		XX_1001607 gi|302508189|ref|XP_003016055.1|_hypothetical_protein_ARB_05452_Arthroderma_benhamiae_CBS_112371_,
		XX_1001608 gi|291179624|gb|EFE35410.1|_hypothetical_protein_ARB_05452_Arthroderma_benhamiae_CBS_112371,
		XX_1001609 gi|345560531|gb|EGX43656.1|_hypothetical_protein_AOL_s00215g392_Arthrobotrys_oligospora_ATCC_24927,
		XX_1001610 gi|322698718|gb|EFY90486.1|_TATA_binding_protein_Metarhizium_acridum_CQMa_102,
		XX_1001611 gi|170674514|gb|ACB30147.1|_TATA_binding_protein_Epichloe_festucae,
		XX_1001612 gi|302918240|ref|XP_003052617.1|_predicted_protein_Nectria_haematococca_mpVI_77-13-4_,
		XX_1001613 gi|256733557|gb|EEU46904.1|_predicted_protein_Nectria_haematococca_mpVI_77-13-4,
		XX_1001614 gi|310798673|gb|EFQ33566.1|_transcription_factor_TFIID_Glomerella_graminicola_M1.001,
		XX_1001615 gi|322711070|gb|EFZ02644.1|_TATA_binding_protein_Metarhizium_anisopliae_ARSEF_23,
		XX_1001616 gi|340517005|gb|EGR47251.1|_TATA_binding_protein_Trichoderma_reesei_QM6a,
		XX_1001617 gi|342879468|gb|EGU80715.1|_hypothetical_protein_FOXB_08755_Fusarium_oxysporum_Fo5176,
		XX_1001618 gi|346323634|gb|EGX93232.1|_TATA-box_binding_protein_Cordyceps_militaris_CM01,
		XX_1001619 gi|346974478|gb|EGY17930.1|_TATA-box-binding_protein_Verticillium_dahliae_VdLs.17,
		XX_1001620 gi|358386238|gb|EHK23834.1|_hypothetical_protein_TRIVIDRAFT_89322_Trichoderma_virens_Gv29-8,
		XX_1001621 gi|358394886|gb|EHK44279.1|_hypothetical_protein_TRIATDRAFT_300545_Trichoderma_atroviride_IMI_206040,
		XX_1001622 gi|361131465|gb|EHL03148.1|_putative_TATA-box-binding_protein_Glarea_lozoyensis_74030,
		XX_1001623 gi|380491274|emb|CCF35436.1|_TATA-box-binding_protein_Colletotrichum_higginsianum,
		XX_1001624 gi|389632499|ref|XP_003713902.1|_TATA-box-binding_protein_Magnaporthe_oryzae_70-15_,
		XX_1001625 gi|351646235|gb|EHA54095.1|_TATA-box-binding_protein_Magnaporthe_oryzae_70-15,
		XX_1001626 gi|400597791|gb|EJP65515.1|_transcription_factor_TFIID_Beauveria_bassiana_ARSEF_2860,
		XX_1001627 gi|402086781|gb|EJT81679.1|_TATA-box-binding_protein_Gaeumannomyces_graminis_var._tritici_R3-111a-1,
		XX_1001628 gi|406862826|gb|EKD15875.1|_transcription_initiation_factor_TFIID-2_Marssonina_brunnea_f._sp._multigermtubi_MB_m1,
		XX_1001629 gi|408395610|gb|EKJ74788.1|_hypothetical_protein_FPSE_05036_Fusarium_pseudograminearum_CS3096,
		XX_1001630 gi|46128099|ref|XP_388603.1|_hypothetical_protein_FG08427.1_Gibberella_zeae_PH-1,
		XX_1001631 gi|309252549|gb|ADO60139.1|_TATA-binding_protein_partial_Beauveria_bassiana,
		XX_1001632 gi|326497179|dbj|BAK02174.1|_predicted_protein_Hordeum_vulgare_subsp._vulgare,
		XX_1001633 gi|331686248|gb|AED87004.1|_tata_box_binding_protein_Sterkiella_histriomuscorum,
		XX_1001634 gi|403333508|gb|EJY65856.1|_Tata_box_binding_protein_Oxytricha_trifallax,
		XX_1001635 gi|256089271|ref|XP_002580736.1|_TATA-box_binding_protein_Schistosoma_mansoni_,
		XX_1001636 gi|350646100|emb|CCD59202.1|_TATA-box_binding_protein_putative_Schistosoma_mansoni,
		XX_1001637 gi|56755940|gb|AAW26148.1|_SJCHGC04294_protein_Schistosoma_japonicum,
		XX_1001638 gi|331686256|gb|AED87008.1|_tata_box_binding_protein_Nyctotherus_ovalis,
		XX_1001639 gi|330038400|ref|XP_003239586.1|_TATA_binding_protein_of_transcription_factor_IID_Cryptomonas_paramecium_,
		XX_1001640 gi|327206510|gb|AEA38688.1|_TATA_binding_protein_of_transcription_factor_IID_Cryptomonas_paramecium,
		XX_1001641 gi|399949933|gb|AFP65589.1|_TATA_binding_protein_of_transcription_factor_IID_Chroomonas_mesostigmatica_CCMP1168,
		XX_1001642 gi|403354886|gb|EJY77003.1|_Tata_box_binding_protein_Oxytricha_trifallax,
		XX_1001643 gi|255552716|ref|XP_002517401.1|_TATA-box_binding_protein_putative_Ricinus_communis_,
		XX_1001644 gi|223543412|gb|EEF44943.1|_TATA-box_binding_protein_putative_Ricinus_communis,
		XX_1001645 gi|331686254|gb|AED87007.1|_tata_box_binding_protein_Sterkiella_nova,
		XX_1001646 gi|242039091|ref|XP_002466940.1|_hypothetical_protein_SORBIDRAFT_01g017130_Sorghum_bicolor_,
		XX_1001647 gi|241920794|gb|EER93938.1|_hypothetical_protein_SORBIDRAFT_01g017130_Sorghum_bicolor,
		XX_1001648 gi|402470285|gb|EJW04618.1|_TATA-box-binding_protein_Edhazardia_aedis_USNM_41457,
		XX_1001649 gi|167518271|ref|XP_001743476.1|_hypothetical_protein_Monosiga_brevicollis_MX1_,
		XX_1001650 gi|163778575|gb|EDQ92190.1|_predicted_protein_Monosiga_brevicollis_MX1,
		XX_1001651 gi|331686252|gb|AED87006.1|_tata_box_binding_protein_Sterkiella_histriomuscorum,
		XX_1001652 gi|303283248|ref|XP_003060915.1|_transcription_elongation-nucleosome_displacement_protein_Micromonas_pusilla_CCMP1545_,
		XX_1001653 gi|226457266|gb|EEH54565.1|_transcription_elongation-nucleosome_displacement_protein_Micromonas_pusilla_CCMP1545,
		XX_1001654 gi|330846314|ref|XP_003294984.1|_TATA-binding_protein_Dictyostelium_purpureum_,
		XX_1001655 gi|325074431|gb|EGC28489.1|_TATA-binding_protein_Dictyostelium_purpureum,
		XX_1001656 gi|167899|gb|AAA33256.1|_TFIID_Dictyostelium_discoideum,
		XX_1001657 gi|66819952|ref|XP_643633.1|_TATA-binding_protein_Dictyostelium_discoideum_AX4_,
		XX_1001658 gi|166210407|sp|P26355.2|TBP_DICDI_RecName_FullTATA-box-binding_protein_AltName_FullTATA_sequence-binding_protein_ShortTBP_AltName_FullTATA-binding_factor_AltName_FullTATA-box_factor_AltName_FullTranscription_initiation_factor_TFIID_TBP_subunit_,
		XX_1001659 gi|60471603|gb|EAL69559.1|_TATA-binding_protein_Dictyostelium_discoideum_AX4,
		XX_1001660 gi|169806112|ref|XP_001827801.1|_transcription_initiation_factor_TFIID_Enterocytozoon_bieneusi_H348_,
		XX_1001661 gi|161779087|gb|EDQ31113.1|_transcription_initiation_factor_TFIID_Enterocytozoon_bieneusi_H348,
		XX_1001662 gi|384245994|gb|EIE19486.1|_TBP-domain-containing_protein_Coccomyxa_subellipsoidea_C-169,
		XX_1001663 gi|1174643|sp|P46272.1|TBP_ACECL_RecName_FullTATA-box-binding_protein_AltName_FullTATA_sequence-binding_protein_ShortTBP_AltName_FullTATA-binding_factor_AltName_FullTATA-box_factor_AltName_FullTranscription_initiation_factor_TFIID_TBP_subunit_,
		XX_1001664 gi|2654376|emb|CAA82267.1|_TATA_box_binding_protein_Acetabularia_peniculus,
		XX_1001665 gi|160331843|ref|XP_001712628.1|_tfIID_Hemiselmis_andersenii_,
		XX_1001666 gi|159766077|gb|ABW98303.1|_tfIID_Hemiselmis_andersenii,
		XX_1001667 gi|162605642|ref|XP_001713336.1|_TATA_binding_protein_of_transcription_factor_IID_Guillardia_theta_,
		XX_1001668 gi|162605926|ref|XP_001713478.1|_TATA_binding_protein_of_transcription_factor_IID_Guillardia_theta_,
		XX_1001669 gi|162606298|ref|XP_001713179.1|_TATA_binding_protein_of_transcription_factor_IID_Guillardia_theta_,
		XX_1001670 gi|6690140|gb|AAF24005.1|AF083031_2_TATA_binding_protein_of_transcription_factor_IID_Guillardia_theta_,
		XX_1001671 gi|13794403|gb|AAK39780.1|AF083031_144_TATA_binding_protein_of_transcription_factor_IID_Guillardia_theta_,
		XX_1001672 gi|4583657|emb|CAB40395.1|_TATA_binding_protein_of_transcription_factor_IID_Guillardia_theta,
		XX_1001673 gi|307109595|gb|EFN57833.1|_hypothetical_protein_CHLNCDRAFT_20778_Chlorella_variabilis,
		XX_1001674 gi|321264592|ref|XP_003197013.1|_TATA-box_binding_protein_Transcription_initiation_factor_TFIID_TBP_subunit_Cryptococcus_gattii_WM276_,
		XX_1001675 gi|317463491|gb|ADV25226.1|_TATA-box_binding_protein_Transcription_initiation_factor_TFIID_TBP_subunit_putative_Cryptococcus_gattii_WM276,
		XX_1001676 gi|405124108|gb|AFR98870.1|_general_RNA_polymerase_II_transcription_factor_Cryptococcus_neoformans_var._grubii_H99,
		XX_1001677 gi|58270288|ref|XP_572300.1|_general_RNA_polymerase_II_transcription_factor_Cryptococcus_neoformans_var._neoformans_JEC21_,
		XX_1001678 gi|134117708|ref|XP_772488.1|_hypothetical_protein_CNBL1030_Cryptococcus_neoformans_var._neoformans_B-3501A_,
		XX_1001679 gi|50255102|gb|EAL17841.1|_hypothetical_protein_CNBL1030_Cryptococcus_neoformans_var._neoformans_B-3501A_,
		XX_1001680 gi|57228558|gb|AAW44993.1|_general_RNA_polymerase_II_transcription_factor_putative_Cryptococcus_neoformans_var._neoformans_JEC21,
		XX_1001681 gi|303389118|ref|XP_003072792.1|_eukaryotic_TATA_box_binding_transcription_initiation_factor_TFIID-1_Encephalitozoon_intestinalis_ATCC_50506_,
		XX_1001682 gi|303301934|gb|ADM11432.1|_eukaryotic_TATA_box_binding_transcription_initiation_factor_TFIID-1_Encephalitozoon_intestinalis_ATCC_50506,
		XX_1001683 gi|339961266|pdb|3OC3|C_Chain_C_Crystal_Structure_Of_The_Mot1_N-Terminal_Domain_In_Complex_With_Tbp_,
		XX_1001684 gi|339961267|pdb|3OC3|D_Chain_D_Crystal_Structure_Of_The_Mot1_N-Terminal_Domain_In_Complex_With_Tbp_,
		XX_1001685 gi|339961268|pdb|3OCI|A_Chain_A_Crystal_Structure_Of_Tbp_Tata_Box_Binding_Protein_,
		XX_1001686 gi|339961269|pdb|3OCI|B_Chain_B_Crystal_Structure_Of_Tbp_Tata_Box_Binding_Protein,
		XX_1001687 gi|259090139|pdb|3EIK|A_Chain_A_Double_Stranded_Dna_Binding_Protein_,
		XX_1001688 gi|259090140|pdb|3EIK|B_Chain_B_Double_Stranded_Dna_Binding_Protein,
		XX_1001689 gi|19074223|ref|NP_584829.1|_TRANSCRIPTION_INITIATION_FACTOR_TFIID_TFIID-1_Encephalitozoon_cuniculi_GB-M1_,
		XX_1001690 gi|19068865|emb|CAD25333.1|_TRANSCRIPTION_INITIATION_FACTOR_TFIID_TFIID-1_Encephalitozoon_cuniculi_GB-M1,
		XX_1001691 gi|396081293|gb|AFN82911.1|_eukaryotic_TATA_box_binding_transcription_initiation_factor_TFIID-1_Encephalitozoon_romaleae_SJ-2008,
		XX_1001692 gi|401826152|ref|XP_003887170.1|_TATA-box_binding_protein_Encephalitozoon_hellem_ATCC_50504_,
		XX_1001693 gi|392998328|gb|AFM98189.1|_TATA-box_binding_protein_Encephalitozoon_hellem_ATCC_50504,
		XX_1001694 gi|340345006|ref|ZP_08668138.1|_TATA-box_binding_protein_Candidatus_Nitrosoarchaeum_koreensis_MY1_,
		XX_1001695 gi|339520147|gb|EGP93870.1|_TATA-box_binding_protein_Candidatus_Nitrosoarchaeum_koreensis_MY1,
		XX_1001696 gi|328856236|gb|EGG05358.1|_hypothetical_protein_MELLADRAFT_75016_Melampsora_larici-populina_98AG31,
		XX_1001697 gi|401886560|gb|EJT50588.1|_TATA-box_binding_protein_Transcription_initiation_factor_TFIID_TBP_subunit_Trichosporon_asahii_var._asahii_CBS_2479_,
		XX_1001698 gi|406698490|gb|EKD01726.1|_TATA-box_binding_protein_Transcription_initiation_factor_TFIID_TBP_subunit_Trichosporon_asahii_var._asahii_CBS_8904,
		XX_1001699 gi|358060360|dbj|GAA93765.1|_hypothetical_protein_E5Q_00411_Mixia_osmundae_IAM_14324,
		XX_1001700 gi|255728115|ref|XP_002548983.1|_TATA-box_binding_protein_Candida_tropicalis_MYA-3404_,
		XX_1001701 gi|240133299|gb|EER32855.1|_TATA-box_binding_protein_Candida_tropicalis_MYA-3404,
		XX_1001702 gi|238878530|gb|EEQ42168.1|_TATA-box_binding_protein_Candida_albicans_WO-1,
		XX_1001703 gi|68490865|ref|XP_710759.1|_hypothetical_protein_CaO19.9395_Candida_albicans_SC5314_,
		XX_1001704 gi|68490947|ref|XP_710721.1|_hypothetical_protein_CaO19.1837_Candida_albicans_SC5314_,
		XX_1001705 gi|3334374|sp|O43133.1|TBP_CANAL_RecName_FullTATA-box-binding_protein_AltName_FullTATA_sequence-binding_protein_ShortTBP_AltName_FullTATA-binding_factor_AltName_FullTATA-box_factor_AltName_FullTranscription_initiation_factor_TFIID_TBP_subunit_,
		XX_1001706 gi|2708495|gb|AAC49985.1|_TATA-binding_protein_Candida_albicans_,
		XX_1001707 gi|2708497|gb|AAC49986.1|_TATA-binding_protein_Candida_albicans_,
		XX_1001708 gi|46431958|gb|EAK91473.1|_hypothetical_protein_CaO19.1837_Candida_albicans_SC5314_,
		XX_1001709 gi|46432000|gb|EAK91511.1|_hypothetical_protein_CaO19.9395_Candida_albicans_SC5314,
		XX_1001710 gi|241949839|ref|XP_002417642.1|_TATA_sequence-binding_protein_putative_TATA-binding_factor_putative_TATA-box_binding_protein_putative_TATA-box_factor_putative_transcription_initiation_factor_tfIID_TBP_subunit_putative_Candida_dubliniensis_CD36_,
		XX_1001711 gi|223640980|emb|CAX45328.1|_TATA_sequence-binding_protein_putative_Candida_dubliniensis_CD36,
		XX_1001712 gi|19115478|ref|NP_594566.1|_TATA-binding_protein_TBP_Schizosaccharomyces_pombe_972h-_,
		XX_1001713 gi|135639|sp|P17871.1|TBP_SCHPO_RecName_FullTATA-box-binding_protein_AltName_FullTATA_sequence-binding_protein_ShortTBP_AltName_FullTATA-binding_factor_AltName_FullTATA-box_factor_AltName_FullTranscription_initiation_factor_TFIID_TBP_subunit_,
		XX_1001714 gi|295936|emb|CAA37494.1|_TFIID_Schizosaccharomyces_pombe_,
		XX_1001715 gi|1044934|emb|CAA91430.1|_transcription_initiation_factor_tfiid_Schizosaccharomyces_pombe_,
		XX_1001716 gi|6723895|emb|CAB66471.1|_TATA-binding_protein_TBP_Schizosaccharomyces_pombe_,
		XX_1001717 gi|226987|prf||1612348A_transcription_factor_IID,
		XX_1001718 gi|320582327|gb|EFW96544.1|_TATA-binding_protein_general_transcription_factor_Ogataea_parapolymorpha_DL-1,
		XX_1001719 gi|385301759|gb|EIF45927.1|_tata-box_binding_protein_Dekkera_bruxellensis_AWRI1499,
		XX_1001720 gi|146415198|ref|XP_001483569.1|_TATA-box_binding_protein_Meyerozyma_guilliermondii_ATCC_6260_,
		XX_1001721 gi|146392042|gb|EDK40200.1|_TATA-box_binding_protein_Meyerozyma_guilliermondii_ATCC_6260,
		XX_1001722 gi|406607792|emb|CCH40897.1|_TATA-box-binding_protein_Wickerhamomyces_ciferrii,
		XX_1001723 gi|213401857|ref|XP_002171701.1|_TATA-box-binding_protein_Schizosaccharomyces_japonicus_yFS275_,
		XX_1001724 gi|211999748|gb|EEB05408.1|_TATA-box-binding_protein_Schizosaccharomyces_japonicus_yFS275,
		XX_1001725 gi|540193|gb|AAA79367.1|_TATA_binding_protein_Pneumocystis_carinii,
		XX_1001726 gi|540195|gb|AAA79368.1|_TATA_binding_protein_Pneumocystis_wakefieldiae,
		XX_1001727 gi|254566373|ref|XP_002490297.1|_TATA-binding_protein_general_transcription_factor_Komagataella_pastoris_GS115_,
		XX_1001728 gi|238030093|emb|CAY68016.1|_TATA-binding_protein_general_transcription_factor_Komagataella_pastoris_GS115_,
		XX_1001729 gi|328350692|emb|CCA37092.1|_TATA-box-binding_protein_Komagataella_pastoris_CBS_7435,
		XX_1001730 gi|366997981|ref|XP_003683727.1|_hypothetical_protein_TPHA_0A02110_Tetrapisispora_phaffii_CBS_4417_,
		XX_1001731 gi|357522022|emb|CCE61293.1|_hypothetical_protein_TPHA_0A02110_Tetrapisispora_phaffii_CBS_4417,
		XX_1001732 gi|367010504|ref|XP_003679753.1|_hypothetical_protein_TDEL_0B04130_Torulaspora_delbrueckii_,
		XX_1001733 gi|359747411|emb|CCE90542.1|_hypothetical_protein_TDEL_0B04130_Torulaspora_delbrueckii,
		XX_1001734 gi|403216725|emb|CCK71221.1|_hypothetical_protein_KNAG_0G01630_Kazachstania_naganishii_CBS_8797,
		XX_1001735 gi|365761010|gb|EHN02687.1|_Spt15p_Saccharomyces_cerevisiae_x_Saccharomyces_kudriavzevii_VIN7_,
		XX_1001736 gi|401842615|gb|EJT44751.1|_SPT15-like_protein_Saccharomyces_kudriavzevii_IFO_1802,
		XX_1001737 gi|401625996|gb|EJS43965.1|_spt15p_Saccharomyces_arboricola_H-6,
		XX_1001738 gi|494632|pdb|1TBP|A_Chain_A_Crystal_Structure_Of_Yeast_Tata-Binding_Protein_And_Model_For_Interaction_With_Dna_,
		XX_1001739 gi|494633|pdb|1TBP|B_Chain_B_Crystal_Structure_Of_Yeast_Tata-Binding_Protein_And_Model_For_Interaction_With_Dna,
		XX_1001740 gi|156846828|ref|XP_001646300.1|_hypothetical_protein_Kpol_1032p36_Vanderwaltozyma_polyspora_DSM_70294_,
		XX_1001741 gi|156116975|gb|EDO18442.1|_hypothetical_protein_Kpol_1032p36_Vanderwaltozyma_polyspora_DSM_70294,
		XX_1001742 gi|254586113|ref|XP_002498624.1|_ZYRO0G14806p_Zygosaccharomyces_rouxii_,
		XX_1001743 gi|238941518|emb|CAR29691.1|_ZYRO0G14806p_Zygosaccharomyces_rouxii,
		XX_1001744 gi|365987133|ref|XP_003670398.1|_hypothetical_protein_NDAI_0E03380_Naumovozyma_dairenensis_CBS_421_,
		XX_1001745 gi|343769168|emb|CCD25155.1|_hypothetical_protein_NDAI_0E03380_Naumovozyma_dairenensis_CBS_421,
		XX_1001746 gi|366987133|ref|XP_003673333.1|_hypothetical_protein_NCAS_0A03870_Naumovozyma_castellii_CBS_4309_,
		XX_1001747 gi|342299196|emb|CCC66945.1|_hypothetical_protein_NCAS_0A03870_Naumovozyma_castellii_CBS_4309,
		XX_1001748 gi|372462249|emb|CCF56531.1|_hypothetical_protein_KAFR_0B02330_Kazachstania_africana_CBS_2517,
		XX_1001749 gi|387512180|emb|CCH59621.1|_hypothetical_protein_TBLA_0B08050_Tetrapisispora_blattae_CBS_6284,
		XX_1001750 gi|50290217|ref|XP_447540.1|_hypothetical_protein_Candida_glabrata_CBS_138_,
		XX_1001751 gi|49526850|emb|CAG60477.1|_unnamed_protein_product_Candida_glabrata,
		XX_1001752 gi|207345821|gb|EDZ72518.1|_YER148Wp-like_protein_Saccharomyces_cerevisiae_AWRI1631,
		XX_1001753 gi|323305296|gb|EGA59043.1|_Spt15p_Saccharomyces_cerevisiae_FostersB,
		XX_1001754 gi|398364911|ref|NP_011075.3|_Spt15p_Saccharomyces_cerevisiae_S288c_,
		XX_1001755 gi|135643|sp|P13393.3|TBP_YEAST_RecName_FullTATA-box-binding_protein_AltName_FullTATA_sequence-binding_protein_ShortTBP_AltName_FullTATA-binding_factor_AltName_FullTATA-box_factor_AltName_FullTranscription_factor_D_AltName_FullTranscription_initiation_factor_TFIID_TBP_subunit_,
		XX_1001756 gi|73535263|pdb|1RM1|A_Chain_A_Structure_Of_A_Yeast_TfiiaTBPTATA-Box_Dna_Complex_,
		XX_1001757 gi|4610|emb|CAA34751.1|_unnamed_protein_product_Saccharomyces_cerevisiae_,
		XX_1001758 gi|171132|gb|AAA34458.1|_TATA_box_factor_Saccharomyces_cerevisiae_,
		XX_1001759 gi|172901|gb|AAA35147.1|_TATA-binding_protein_Saccharomyces_cerevisiae_,
		XX_1001760 gi|603388|gb|AAB64675.1|_Spt15p_TATA-box_binding_protein_tfIId_Saccharomyces_cerevisiae_,
		XX_1001761 gi|151944866|gb|EDN63125.1|_TBP_Saccharomyces_cerevisiae_YJM789_,
		XX_1001762 gi|190405707|gb|EDV08974.1|_TATA-box_binding_protein_Saccharomyces_cerevisiae_RM11-1a_,
		XX_1001763 gi|256272072|gb|EEU07084.1|_Spt15p_Saccharomyces_cerevisiae_JAY291_,
		XX_1001764 gi|259146076|emb|CAY79336.1|_Spt15p_Saccharomyces_cerevisiae_EC1118_,
		XX_1001765 gi|285811781|tpg|DAA07809.1|_TPA_Spt15p_Saccharomyces_cerevisiae_S288c_,
		XX_1001766 gi|323309314|gb|EGA62532.1|_Spt15p_Saccharomyces_cerevisiae_FostersO_,
		XX_1001767 gi|323333807|gb|EGA75198.1|_Spt15p_Saccharomyces_cerevisiae_AWRI796_,
		XX_1001768 gi|323337848|gb|EGA79088.1|_Spt15p_Saccharomyces_cerevisiae_Vin13_,
		XX_1001769 gi|323348846|gb|EGA83084.1|_Spt15p_Saccharomyces_cerevisiae_Lalvin_QA23_,
		XX_1001770 gi|323355333|gb|EGA87158.1|_Spt15p_Saccharomyces_cerevisiae_VL3_,
		XX_1001771 gi|348168207|gb|AEP68354.1|_TATA-binding_protein_Saccharomyces_cerevisiae_,
		XX_1001772 gi|348168209|gb|AEP68355.1|_TATA-binding_protein_Saccharomyces_cerevisiae_,
		XX_1001773 gi|348168211|gb|AEP68356.1|_TATA-binding_protein_Saccharomyces_cerevisiae_,
		XX_1001774 gi|348168213|gb|AEP68357.1|_TATA-binding_protein_Saccharomyces_cerevisiae_,
		XX_1001775 gi|348168215|gb|AEP68358.1|_TATA-binding_protein_Saccharomyces_cerevisiae_,
		XX_1001776 gi|348168217|gb|AEP68359.1|_TATA-binding_protein_Saccharomyces_cerevisiae_,
		XX_1001777 gi|348168219|gb|AEP68360.1|_TATA-binding_protein_Saccharomyces_cerevisiae_,
		XX_1001778 gi|348168221|gb|AEP68361.1|_TATA-binding_protein_Saccharomyces_cerevisiae_,
		XX_1001779 gi|348168223|gb|AEP68362.1|_TATA-binding_protein_Saccharomyces_cerevisiae_,
		XX_1001780 gi|348168225|gb|AEP68363.1|_TATA-binding_protein_Saccharomyces_cerevisiae_,
		XX_1001781 gi|348168227|gb|AEP68364.1|_TATA-binding_protein_Saccharomyces_cerevisiae_,
		XX_1001782 gi|348168229|gb|AEP68365.1|_TATA-binding_protein_Saccharomyces_cerevisiae_,
		XX_1001783 gi|348168235|gb|AEP68368.1|_TATA-binding_protein_Saccharomyces_cerevisiae_,
		XX_1001784 gi|348168237|gb|AEP68369.1|_TATA-binding_protein_Saccharomyces_cerevisiae_,
		XX_1001785 gi|348168239|gb|AEP68370.1|_TATA-binding_protein_Saccharomyces_cerevisiae_,
		XX_1001786 gi|348168241|gb|AEP68371.1|_TATA-binding_protein_Saccharomyces_cerevisiae_,
		XX_1001787 gi|348168243|gb|AEP68372.1|_TATA-binding_protein_Saccharomyces_cerevisiae_,
		XX_1001788 gi|348168245|gb|AEP68373.1|_TATA-binding_protein_Saccharomyces_cerevisiae_,
		XX_1001789 gi|348168247|gb|AEP68374.1|_TATA-binding_protein_Saccharomyces_cerevisiae_,
		XX_1001790 gi|348168249|gb|AEP68375.1|_TATA-binding_protein_Saccharomyces_cerevisiae_,
		XX_1001791 gi|348168251|gb|AEP68376.1|_TATA-binding_protein_Saccharomyces_cerevisiae_,
		XX_1001792 gi|348168253|gb|AEP68377.1|_TATA-binding_protein_Saccharomyces_cerevisiae_,
		XX_1001793 gi|348168255|gb|AEP68378.1|_TATA-binding_protein_Saccharomyces_cerevisiae_,
		XX_1001794 gi|348168257|gb|AEP68379.1|_TATA-binding_protein_Saccharomyces_cerevisiae_,
		XX_1001795 gi|348168259|gb|AEP68380.1|_TATA-binding_protein_Saccharomyces_cerevisiae_,
		XX_1001796 gi|348168261|gb|AEP68381.1|_TATA-binding_protein_Saccharomyces_cerevisiae_,
		XX_1001797 gi|348168263|gb|AEP68382.1|_TATA-binding_protein_Saccharomyces_cerevisiae_,
		XX_1001798 gi|348168265|gb|AEP68383.1|_TATA-binding_protein_Saccharomyces_cerevisiae_,
		XX_1001799 gi|348168267|gb|AEP68384.1|_TATA-binding_protein_Saccharomyces_cerevisiae_,
		XX_1001800 gi|348168269|gb|AEP68385.1|_TATA-binding_protein_Saccharomyces_cerevisiae_,
		XX_1001801 gi|348168271|gb|AEP68386.1|_TATA-binding_protein_Saccharomyces_cerevisiae_,
		XX_1001802 gi|348168273|gb|AEP68387.1|_TATA-binding_protein_Saccharomyces_cerevisiae_,
		XX_1001803 gi|348168275|gb|AEP68388.1|_TATA-binding_protein_Saccharomyces_cerevisiae_,
		XX_1001804 gi|348168277|gb|AEP68389.1|_TATA-binding_protein_Saccharomyces_cerevisiae_,
		XX_1001805 gi|348168279|gb|AEP68390.1|_TATA-binding_protein_Saccharomyces_cerevisiae_,
		XX_1001806 gi|348168281|gb|AEP68391.1|_TATA-binding_protein_Saccharomyces_cerevisiae_,
		XX_1001807 gi|348168283|gb|AEP68392.1|_TATA-binding_protein_Saccharomyces_cerevisiae_,
		XX_1001808 gi|348168285|gb|AEP68393.1|_TATA-binding_protein_Saccharomyces_cerevisiae_,
		XX_1001809 gi|348168287|gb|AEP68394.1|_TATA-binding_protein_Saccharomyces_cerevisiae_,
		XX_1001810 gi|348168289|gb|AEP68395.1|_TATA-binding_protein_Saccharomyces_cerevisiae_,
		XX_1001811 gi|348168291|gb|AEP68396.1|_TATA-binding_protein_Saccharomyces_cerevisiae_,
		XX_1001812 gi|348168293|gb|AEP68397.1|_TATA-binding_protein_Saccharomyces_cerevisiae_,
		XX_1001813 gi|348168295|gb|AEP68398.1|_TATA-binding_protein_Saccharomyces_cerevisiae_,
		XX_1001814 gi|348168297|gb|AEP68399.1|_TATA-binding_protein_Saccharomyces_cerevisiae_,
		XX_1001815 gi|348168299|gb|AEP68400.1|_TATA-binding_protein_Saccharomyces_cerevisiae_,
		XX_1001816 gi|348168301|gb|AEP68401.1|_TATA-binding_protein_Saccharomyces_cerevisiae_,
		XX_1001817 gi|348168303|gb|AEP68402.1|_TATA-binding_protein_Saccharomyces_cerevisiae_,
		XX_1001818 gi|348168305|gb|AEP68403.1|_TATA-binding_protein_Saccharomyces_cerevisiae_,
		XX_1001819 gi|348168307|gb|AEP68404.1|_TATA-binding_protein_Saccharomyces_cerevisiae_,
		XX_1001820 gi|348168309|gb|AEP68405.1|_TATA-binding_protein_Saccharomyces_cerevisiae_,
		XX_1001821 gi|348168311|gb|AEP68406.1|_TATA-binding_protein_Saccharomyces_cerevisiae_,
		XX_1001822 gi|348168313|gb|AEP68407.1|_TATA-binding_protein_Saccharomyces_cerevisiae_,
		XX_1001823 gi|348168315|gb|AEP68408.1|_TATA-binding_protein_Saccharomyces_cerevisiae_,
		XX_1001824 gi|348168317|gb|AEP68409.1|_TATA-binding_protein_Saccharomyces_cerevisiae_,
		XX_1001825 gi|348168319|gb|AEP68410.1|_TATA-binding_protein_Saccharomyces_cerevisiae_,
		XX_1001826 gi|348168321|gb|AEP68411.1|_TATA-binding_protein_Saccharomyces_cerevisiae_,
		XX_1001827 gi|348168323|gb|AEP68412.1|_TATA-binding_protein_Saccharomyces_cerevisiae_,
		XX_1001828 gi|348168325|gb|AEP68413.1|_TATA-binding_protein_Saccharomyces_cerevisiae_,
		XX_1001829 gi|348168327|gb|AEP68414.1|_TATA-binding_protein_Saccharomyces_cerevisiae_,
		XX_1001830 gi|348168329|gb|AEP68415.1|_TATA-binding_protein_Saccharomyces_cerevisiae_,
		XX_1001831 gi|348168331|gb|AEP68416.1|_TATA-binding_protein_Saccharomyces_cerevisiae_,
		XX_1001832 gi|348168333|gb|AEP68417.1|_TATA-binding_protein_Saccharomyces_cerevisiae_,
		XX_1001833 gi|348168335|gb|AEP68418.1|_TATA-binding_protein_Saccharomyces_cerevisiae_,
		XX_1001834 gi|348168337|gb|AEP68419.1|_TATA-binding_protein_Saccharomyces_cerevisiae_,
		XX_1001835 gi|348168339|gb|AEP68420.1|_TATA-binding_protein_Saccharomyces_cerevisiae_,
		XX_1001836 gi|348168343|gb|AEP68422.1|_TATA-binding_protein_Saccharomyces_cerevisiae_,
		XX_1001837 gi|348168345|gb|AEP68423.1|_TATA-binding_protein_Saccharomyces_cerevisiae_,
		XX_1001838 gi|348168349|gb|AEP68425.1|_TATA-binding_protein_Saccharomyces_cerevisiae_,
		XX_1001839 gi|348168351|gb|AEP68426.1|_TATA-binding_protein_Saccharomyces_cerevisiae_,
		XX_1001840 gi|348168353|gb|AEP68427.1|_TATA-binding_protein_Saccharomyces_cerevisiae_,
		XX_1001841 gi|348168355|gb|AEP68428.1|_TATA-binding_protein_Saccharomyces_cerevisiae_,
		XX_1001842 gi|348168357|gb|AEP68429.1|_TATA-binding_protein_Saccharomyces_cerevisiae_,
		XX_1001843 gi|348168361|gb|AEP68431.1|_TATA-binding_protein_Saccharomyces_cerevisiae_,
		XX_1001844 gi|348168363|gb|AEP68432.1|_TATA-binding_protein_Saccharomyces_cerevisiae_,
		XX_1001845 gi|348168365|gb|AEP68433.1|_TATA-binding_protein_Saccharomyces_cerevisiae_,
		XX_1001846 gi|348168367|gb|AEP68434.1|_TATA-binding_protein_Saccharomyces_cerevisiae_,
		XX_1001847 gi|348168369|gb|AEP68435.1|_TATA-binding_protein_Saccharomyces_cerevisiae_,
		XX_1001848 gi|348168371|gb|AEP68436.1|_TATA-binding_protein_Saccharomyces_cerevisiae_,
		XX_1001849 gi|349577810|dbj|GAA22978.1|_K7_Spt15p_Saccharomyces_cerevisiae_Kyokai_no._7_,
		XX_1001850 gi|365765929|gb|EHN07432.1|_Spt15p_Saccharomyces_cerevisiae_x_Saccharomyces_kudriavzevii_VIN7_,
		XX_1001851 gi|392299852|gb|EIW10944.1|_Spt15p_Saccharomyces_cerevisiae_CEN.PK113-7D_,
		XX_1001852 gi|226502|prf||1515352A_transcription_initiation_factor_TFIID,
		XX_1001853 gi|348168341|gb|AEP68421.1|_TATA-binding_protein_Saccharomyces_cerevisiae_,
		XX_1001854 gi|348168347|gb|AEP68424.1|_TATA-binding_protein_Saccharomyces_cerevisiae,
		XX_1001855 gi|172899|gb|AAA35146.1|_tata-box_factor_protein_Saccharomyces_cerevisiae,
		XX_1001856 gi|348168231|gb|AEP68366.1|_TATA-binding_protein_Saccharomyces_cerevisiae_,
		XX_1001857 gi|348168233|gb|AEP68367.1|_TATA-binding_protein_Saccharomyces_cerevisiae,
		XX_1001858 gi|348168359|gb|AEP68430.1|_TATA-binding_protein_Saccharomyces_cerevisiae,
		XX_1001859 gi|999660|pdb|1YTB|A_Chain_A_Crystal_Structure_Of_A_Yeast_TbpTATA-Box_Complex_,
		XX_1001860 gi|999661|pdb|1YTB|B_Chain_B_Crystal_Structure_Of_A_Yeast_TbpTATA-Box_Complex_,
		XX_1001861 gi|1633307|pdb|1YTF|A_Chain_A_Yeast_TfiiaTBPDNA_COMPLEX_,
		XX_1001862 gi|5822424|pdb|1TBA|B_Chain_B_Solution_Structure_Of_A_Tbp-Tafii230_Complex_Protein_Mimicry_Of_The_Minor_Groove_Surface_Of_The_Tata_Box_Unwound_By_Tbp_Nmr_25_Structures_,
		XX_1001863 gi|29726664|pdb|1NGM|A_Chain_A_Crystal_Structure_Of_A_Yeast_Brf1-Tbp-Dna_Ternary_Complex_,
		XX_1001864 gi|29726668|pdb|1NGM|E_Chain_E_Crystal_Structure_Of_A_Yeast_Brf1-Tbp-Dna_Ternary_Complex_,
		XX_1001865 gi|29726672|pdb|1NGM|I_Chain_I_Crystal_Structure_Of_A_Yeast_Brf1-Tbp-Dna_Ternary_Complex_,
		XX_1001866 gi|29726676|pdb|1NGM|M_Chain_M_Crystal_Structure_Of_A_Yeast_Brf1-Tbp-Dna_Ternary_Complex_,
		XX_1001867 gi|38492530|pdb|1NH2|A_Chain_A_Crystal_Structure_Of_A_Yeast_TfiiaTBPDNA_COMPLEX,
		XX_1001868 gi|363753780|ref|XP_003647106.1|_hypothetical_protein_Ecym_5549_Eremothecium_cymbalariae_DBVPG#7215_,
		XX_1001869 gi|356890742|gb|AET40289.1|_hypothetical_protein_Ecym_5549_Eremothecium_cymbalariae_DBVPG#7215,
		XX_1001870 gi|45201230|ref|NP_986800.1|_AGR134Wp_Ashbya_gossypii_ATCC_10895_,
		XX_1001871 gi|44986084|gb|AAS54624.1|_AGR134Wp_Ashbya_gossypii_ATCC_10895_,
		XX_1001872 gi|374110049|gb|AEY98954.1|_FAGR134Wp_Ashbya_gossypii_FDAG1,
		XX_1001873 gi|50308801|ref|XP_454405.1|_hypothetical_protein_Kluyveromyces_lactis_NRRL_Y-1140_,
		XX_1001874 gi|49643540|emb|CAG99492.1|_KLLA0E10099p_Kluyveromyces_lactis,
		XX_1001875 gi|255719850|ref|XP_002556205.1|_KLTH0H07502p_Lachancea_thermotolerans_,
		XX_1001876 gi|238942171|emb|CAR30343.1|_KLTH0H07502p_Lachancea_thermotolerans_CBS_6340,
		XX_1001877 gi|344305038|gb|EGW35270.1|_hypothetical_protein_SPAPADRAFT_58486_Spathaspora_passalidarum_NRRL_Y-27907,
		XX_1001878 gi|149248310|ref|XP_001528542.1|_TATA-box_binding_protein_Lodderomyces_elongisporus_NRRL_YB-4239_,
		XX_1001879 gi|146448496|gb|EDK42884.1|_TATA-box_binding_protein_Lodderomyces_elongisporus_NRRL_YB-4239,
		XX_1001880 gi|380351348|emb|CCG21572.1|_Tbp1_transcription_initiation_factor_Candida_orthopsilosis_Co_90-125,
		XX_1001881 gi|354546879|emb|CCE43611.1|_hypothetical_protein_CPAR2_212550_Candida_parapsilosis,
		XX_1001882 gi|126274078|ref|XP_001387406.1|_TATA-binding_protein_Scheffersomyces_stipitis_CBS_6054_,
		XX_1001883 gi|126213276|gb|EAZ63383.1|_TATA-binding_protein_Scheffersomyces_stipitis_CBS_6054,
		XX_1001884 gi|260941770|ref|XP_002615051.1|_TATA-box_binding_protein_Clavispora_lusitaniae_ATCC_42720_,
		XX_1001885 gi|238851474|gb|EEQ40938.1|_TATA-box_binding_protein_Clavispora_lusitaniae_ATCC_42720,
		XX_1001886 gi|294659650|ref|XP_002770623.1|_DEHA2G11836p_Debaryomyces_hansenii_CBS767_,
		XX_1001887 gi|199434124|emb|CAR65957.1|_DEHA2G11836p_Debaryomyces_hansenii_CBS767,
		XX_1001888 gi|344228428|gb|EGV60314.1|_TBP-domain-containing_protein_Candida_tenuis_ATCC_10573,
		XX_1001889 gi|359383612|emb|CCE79528.1|_Piso0_001599_Millerozyma_farinosa_CBS_7064_,
		XX_1001890 gi|359465109|emb|CCE88814.1|_Piso0_001599_Millerozyma_farinosa_CBS_7064,
		XX_1001891 gi|50547559|ref|XP_501249.1|_YALI0B23056p_Yarrowia_lipolytica_,
		XX_1001892 gi|49647115|emb|CAG83502.1|_YALI0B23056p_Yarrowia_lipolytica_CLIB122,
		XX_1001893 gi|248883|gb|AAB22100.1|_transcription_factor_IID_TFIID_Saccharomyces_cerevisiaeyeast_Peptide_Partial_Mutant_61_aa,
		XX_1001894 gi|331686250|gb|AED87005.1|_tata_box_binding_protein_Stylonychia_lemnae,
		XX_1001895 gi|290994623|ref|XP_002679931.1|_TATA-box_binding_protein_Naegleria_gruberi_,
		XX_1001896 gi|284093550|gb|EFC47187.1|_TATA-box_binding_protein_Naegleria_gruberi,
		XX_1001897 gi|159465587|ref|XP_001691004.1|_global_transcription_factor_Chlamydomonas_reinhardtii_,
		XX_1001898 gi|158279690|gb|EDP05450.1|_global_transcription_factor_Chlamydomonas_reinhardtii,
		XX_1001899 gi|302833409|ref|XP_002948268.1|_TATA-box_binding_protein_Volvox_carteri_f._nagariensis_,
		XX_1001900 gi|300266488|gb|EFJ50675.1|_TATA-box_binding_protein_Volvox_carteri_f._nagariensis,
		XX_1001901 gi|55583664|gb|AAV53354.1|_TATA-box_binding_protein_Volvox_carteri_f._nagariensis,
		XX_1001902 gi|320164625|gb|EFW41524.1|_Tbpl2_protein_Capsaspora_owczarzaki_ATCC_30864,
		XX_1001903 gi|6063008|gb|AAF03091.1|AF144035_1_transcription_initiation_factor_TFIID_Antonospora_locustae,
		XX_1001904 gi|300701392|ref|XP_002994966.1|_hypothetical_protein_NCER_102344_Nosema_ceranae_BRL01_,
		XX_1001905 gi|239603310|gb|EEQ81295.1|_hypothetical_protein_NCER_102344_Nosema_ceranae_BRL01,
		XX_1001906 gi|328870425|gb|EGG18799.1|_TATA-binding_protein_Dictyostelium_fasciculatum,
		XX_1001907 gi|353234891|emb|CCA66911.1|_probable_TATA-box-binding_factor_TBP_Piriformospora_indica_DSM_11827,
		XX_1001908 gi|392573053|gb|EIW66195.1|_hypothetical_protein_TREMEDRAFT_41045_Tremella_mesenterica_DSM_1558,
		XX_1001909 gi|402225771|gb|EJU05832.1|_TBP-domain-containing_protein_Dacryopinax_sp._DJM-731_SS1,
		XX_1001910 gi|390598615|gb|EIN08013.1|_TATA-box_binding_protein_partial_Punctularia_strigosozonata_HHB-11173_SS5,
		XX_1001911 gi|389749066|gb|EIM90243.1|_TBP-domain-containing_protein_Stereum_hirsutum_FP-91666_SS1,
		XX_1001912 gi|395330269|gb|EJF62653.1|_TBP-domain-containing_protein_Dichomitus_squalens_LYAD-421_SS1,
		XX_1001913 gi|392596142|gb|EIW85465.1|_TBP-domain-containing_protein_Coniophora_puteana_RWD-64-598_SS2,
		XX_1001914 gi|393238580|gb|EJD46116.1|_TBP-domain-containing_protein_Auricularia_delicata_TFB-10046_SS5,
		XX_1001915 gi|393220621|gb|EJD06107.1|_TATA-box_binding_protein_partial_Fomitiporia_mediterranea_MF322,
		XX_1001916 gi|302693080|ref|XP_003036219.1|_hypothetical_protein_SCHCODRAFT_81516_Schizophyllum_commune_H4-8_,
		XX_1001917 gi|300109915|gb|EFJ01317.1|_hypothetical_protein_SCHCODRAFT_81516_Schizophyllum_commune_H4-8,
		XX_1001918 gi|336367903|gb|EGN96247.1|_hypothetical_protein_SERLA73DRAFT_76226_Serpula_lacrymans_var._lacrymans_S7.3_,
		XX_1001919 gi|336380633|gb|EGO21786.1|_hypothetical_protein_SERLADRAFT_410307_Serpula_lacrymans_var._lacrymans_S7.9,
		XX_1001920 gi|392567667|gb|EIW60842.1|_TBP-domain-containing_protein_Trametes_versicolor_FP-101664_SS1,
		XX_1001921 gi|403418333|emb|CCM05033.1|_predicted_protein_Fibroporia_radiculosa,
		XX_1001922 gi|409046465|gb|EKM55945.1|_hypothetical_protein_PHACADRAFT_256913_Phanerochaete_carnosa_HHB-10118-sp,
		XX_1001923 gi|409082748|gb|EKM83106.1|_hypothetical_protein_AGABI1DRAFT_111611_Agaricus_bisporus_var._burnettii_JB137-S8,
		XX_1001924 gi|169854094|ref|XP_001833724.1|_transcription_initiation_factor_TFIID-1_Coprinopsis_cinerea_okayama7#130_,
		XX_1001925 gi|116505191|gb|EAU88086.1|_transcription_initiation_factor_TFIID-1_Coprinopsis_cinerea_okayama7#130,
		XX_1001926 gi|170093960|ref|XP_001878201.1|_predicted_protein_Laccaria_bicolor_S238N-H82_,
		XX_1001927 gi|164646655|gb|EDR10900.1|_predicted_protein_Laccaria_bicolor_S238N-H82,
		XX_1001928 gi|354503979|ref|XP_003514057.1|_PREDICTED_TATA_box-binding_protein-like_protein_2-like_Cricetulus_griseus,
		XX_1001929 gi|39979630|ref|NP_951014.1|_TATA_box-binding_protein-like_protein_2_Mus_musculus_,
		XX_1001930 gi|81870779|sp|Q6SJ95.1|TBPL2_MOUSE_RecName_FullTATA_box-binding_protein-like_protein_2_ShortTBP-like_protein_2_AltName_FullTATA_box-binding_protein-related_factor_3_ShortTBP-related_factor_3_,
		XX_1001931 gi|38569211|gb|AAR24282.1|_TBP-related_factor_3_Mus_musculus_,
		XX_1001932 gi|111600530|gb|AAI19161.1|_TATA_box_binding_protein_like_2_Mus_musculus_,
		XX_1001933 gi|123857861|emb|CAM19020.1|_TATA_box_binding_protein_like_2_Mus_musculus,
		XX_1001934 gi|123857862|emb|CAM19021.1|_TATA_box_binding_protein_like_2_Mus_musculus,
		XX_1001935 gi|148676212|gb|EDL08159.1|_TBP-related_factor_3_Mus_musculus,
		XX_1001936 gi|72679753|gb|AAI00306.1|_TATA_box_binding_protein_like_2_Mus_musculus_,
		XX_1001937 gi|148910845|tpg|DAA06033.1|_TPA_inf_TATA_box_binding_protein-like_2_Mus_musculus_,
		XX_1001938 gi|219520477|gb|AAI44905.1|_Tbpl2_protein_Mus_musculus,
		XX_1001939 gi|149039452|gb|EDL93672.1|_rCG45623_Rattus_norvegicus,
		XX_1001940 gi|150247085|ref|NP_001092831.1|_TATA_box-binding_protein-like_protein_2_Rattus_norvegicus_,
		XX_1001941 gi|166987367|sp|A6H909.1|TBPL2_RAT_RecName_FullTATA_box-binding_protein-like_protein_2_ShortTBP-like_protein_2_AltName_FullTATA_box-binding_protein-related_factor_3_ShortTBP-related_factor_3_,
		XX_1001942 gi|148910847|tpg|DAA06034.1|_TPA_inf_TATA_box_binding_protein-like_2_Rattus_norvegicus,
		XX_1001943 gi|402588148|gb|EJW82082.1|_TATA_box_binding_protein_Wuchereria_bancrofti,
		XX_1001944 gi|324518621|gb|ADY47156.1|_TATA-box-binding_protein_partial_Ascaris_suum,
		XX_1001945 gi|170591981|ref|XP_001900748.1|_TATA-box_binding_protein_Brugia_malayi_,
		XX_1001946 gi|158591900|gb|EDP30503.1|_TATA-box_binding_protein_putative_Brugia_malayi,
		XX_1001947 gi|312069027|ref|XP_003137490.1|_TATA-box_binding_protein_Loa_loa_,
		XX_1001948 gi|307767348|gb|EFO26582.1|_TATA-box_binding_protein_Loa_loa,
		XX_1001949 gi|294034|gb|AAA16924.1|_TATA_box-binding_protein_partial_Onchocerca_volvulus,
		XX_1001950 gi|307204782|gb|EFN83340.1|_TATA-box-binding_protein_Harpegnathos_saltator,
		XX_1001951 gi|307182447|gb|EFN69682.1|_TATA-box-binding_protein_Camponotus_floridanus,
		XX_1001952 gi|322801294|gb|EFZ21981.1|_hypothetical_protein_SINV_10030_Solenopsis_invicta,
		XX_1001953 gi|332021125|gb|EGI61512.1|_TATA-box-binding_protein_Acromyrmex_echinatior,
		XX_1001954 gi|297479762|ref|XP_002690959.1|_PREDICTED_TATA_box_binding_protein_like_2_Bos_taurus_,
		XX_1001955 gi|296483126|gb|DAA25241.1|_TATA_box_binding_protein_like_2-like_Bos_taurus,
		XX_1001956 gi|194670970|ref|XP_871896.3|_PREDICTED_TATA_box_binding_protein_like_2_Bos_taurus,
		XX_1001957 gi|268575218|ref|XP_002642588.1|_C._briggsae_CBR-TBP-1_protein_Caenorhabditis_briggsae,
		XX_1001958 gi|308467285|ref|XP_003095891.1|_CRE-TBP-1_protein_Caenorhabditis_remanei_,
		XX_1001959 gi|308244262|gb|EFO88214.1|_CRE-TBP-1_protein_Caenorhabditis_remanei,
		XX_1001960 gi|89267100|emb|CAJ41964.1|_TF21_MAIZE_Transcription_initiation_factor_TFIID-1_Ustilago_hordei_,
		XX_1001961 gi|388856434|emb|CCF49983.1|_probable_TATA-box-binding_factor_TBP_Ustilago_hordei,
		XX_1001962 gi|343427608|emb|CBQ71135.1|_probable_TATA-box-binding_factor_TBP_Sporisorium_reilianum_SRZ2,
		XX_1001963 gi|71012922|ref|XP_758541.1|_transcription_initiation_factor_TFIID-1_Ustilago_maydis_521_,
		XX_1001964 gi|46098199|gb|EAK83432.1|_TF21_MAIZE_Transcription_initiation_factor_TFIID-1_TATA-box_factor_1_TATA_sequence-binding_protein_1_TBP-1_Ustilago_maydis_521,
		XX_1001965 gi|395843435|ref|XP_003794490.1|_PREDICTED_TATA_box-binding_protein-like_protein_2_Otolemur_garnettii,
		XX_1001966 gi|135634|sp|P26354.1|TBP_ACACA_RecName_FullTATA-box-binding_protein_AltName_FullTATA_sequence-binding_protein_ShortTBP_AltName_FullTATA-binding_factor_AltName_FullTATA-box_factor_AltName_FullTranscription_initiation_factor_TFIID_TBP_subunit_,
		XX_1001967 gi|5593|emb|CAA44843.1|_TFIID_Acanthamoeba_castellanii_,
		XX_1001968 gi|155636|gb|AAA27712.1|_transcription_factor_Acanthamoeba_castellanii_,
		XX_1001969 gi|155638|gb|AAA27713.1|_TFIID_Acanthamoeba_castellanii,
		XX_1001970 gi|14423952|sp|Q9NHP5.1|TBP_DROVI_RecName_FullTATA-box-binding_protein_AltName_FullTATA_sequence-binding_protein_AltName_FullTATA-binding_factor_AltName_FullTATA-box_factor_AltName_FullTranscription_initiation_factor_TFIID_TBP_subunit_,
		XX_1001971 gi|8050582|gb|AAF71711.1|AF220262_1_TATA_box-binding_protein_Drosophila_virilis,
		XX_1001972 gi|17298080|dbj|BAB78514.1|_TATA-box_binding_protein_Ephydatia_fluviatilis,
		XX_1001973 gi|164656154|ref|XP_001729205.1|_hypothetical_protein_MGL_3672_Malassezia_globosa_CBS_7966_,
		XX_1001974 gi|159103095|gb|EDP41991.1|_hypothetical_protein_MGL_3672_Malassezia_globosa_CBS_7966,
		XX_1001975 gi|331213275|ref|XP_003319319.1|_TATA-box-binding_protein_Puccinia_graminis_f._sp._tritici_CRL_75-36-700-3_,
		XX_1001976 gi|309298309|gb|EFP74900.1|_TATA-box-binding_protein_Puccinia_graminis_f._sp._tritici_CRL_75-36-700-3,
		XX_1001977 gi|315418834|gb|ADU15470.1|_TATA_box_binding_protein_Penaeus_monodon,
		XX_1001978 gi|269980507|gb|ACZ56425.1|_TATA-binding_protein_Litopenaeus_vannamei,
		XX_1001979 gi|338726931|ref|XP_001496050.2|_PREDICTED_TATA_box-binding_protein-like_protein_2-like_Equus_caballus,
		XX_1001980 gi|195346517|ref|XP_002039804.1|_GM15696_Drosophila_sechellia_,
		XX_1001981 gi|194135153|gb|EDW56669.1|_GM15696_Drosophila_sechellia,
		XX_1001982 gi|195486396|ref|XP_002091492.1|_GE13685_Drosophila_yakuba_,
		XX_1001983 gi|194177593|gb|EDW91204.1|_GE13685_Drosophila_yakuba,
		XX_1001984 gi|194881988|ref|XP_001975095.1|_GG20753_Drosophila_erecta_,
		XX_1001985 gi|190658282|gb|EDV55495.1|_GG20753_Drosophila_erecta,
		XX_1001986 gi|195585514|ref|XP_002082526.1|_GD25175_Drosophila_simulans_,
		XX_1001987 gi|194194535|gb|EDX08111.1|_GD25175_Drosophila_simulans,
		XX_1001988 gi|1016266|gb|AAA79092.1|_TATA-box_binding_protein_Drosophila_melanogaster,
		XX_1001989 gi|17647997|ref|NP_523805.1|_TATA_binding_protein_Drosophila_melanogaster_,
		XX_1001990 gi|135636|sp|P20227.1|TBP_DROME_RecName_FullTATA-box-binding_protein_AltName_FullTATA_sequence-binding_protein_AltName_FullTATA-binding_factor_AltName_FullTATA-box_factor_AltName_FullTranscription_initiation_factor_TFIID_TBP_subunit_,
		XX_1001991 gi|158532|gb|AAA28926.1|_TATA-consensus-binding_transcription_factor_TFII_Drosophila_melanogaster_,
		XX_1001992 gi|158542|gb|AAA28931.1|_TATA-box_binding_protein_Drosophila_melanogaster_,
		XX_1001993 gi|515665|gb|AAA68629.1|_TATA-box_binding_protein_Drosophila_melanogaster_,
		XX_1001994 gi|7291324|gb|AAF46754.1|_TATA_binding_protein_Drosophila_melanogaster_,
		XX_1001995 gi|17862662|gb|AAL39808.1|_LD44083p_Drosophila_melanogaster_,
		XX_1001996 gi|220942262|gb|ACL83674.1|_Tbp-PA_synthetic_construct_,
[truncated: 307 more rows]
