# Supplementary material for: Phylogenetically Driven Sequencing of Extremely Halophilic Archaea Reveals Strategies for Static and Dynamic Osmo-response
Source: PLoS Genet. 2014 Nov 13;10(11):e1004784. doi: 10.1371/journal.pgen.1004784 (PMC4230888; doi:10.1371/journal.pgen.1004784)
Supplement: Dataset S9 — Genera-specific protein families. A list of TRIBE-MCL protein families limited to, but not necessarily universal within, each haloarchaeal genus with sequenced members in this study. (TXT) [file pgen.1004784.s038.txt]

Genus	Cluster_num
Halalkalicoccus	5277
Halalkalicoccus	6089
Halalkalicoccus	6090
Halalkalicoccus	6105
Halalkalicoccus	7305
Halalkalicoccus	7313
Halalkalicoccus	8143
Halalkalicoccus	8145
Halalkalicoccus	8148
Halalkalicoccus	8154
Halalkalicoccus	8157
Halalkalicoccus	8165
Halalkalicoccus	8174
Halalkalicoccus	8184
Halalkalicoccus	8195
Halalkalicoccus	8219
Halalkalicoccus	8242
Halalkalicoccus	9441
Halalkalicoccus	9442
Halalkalicoccus	9443
Halalkalicoccus	9488
Halalkalicoccus	9489
Halalkalicoccus	9490
Halalkalicoccus	9501
Halalkalicoccus	9584
Halalkalicoccus	9585
Halalkalicoccus	9586
Halalkalicoccus	9587
Halalkalicoccus	9588
Halalkalicoccus	9589
Halalkalicoccus	9590
Halalkalicoccus	9591
Halalkalicoccus	9592
Halalkalicoccus	9593
Halalkalicoccus	9594
Halalkalicoccus	9595
Halalkalicoccus	9596
Halalkalicoccus	9597
Halalkalicoccus	9598
Halalkalicoccus	9599
Halalkalicoccus	9609
Halalkalicoccus	9610
Halalkalicoccus	9611
Halalkalicoccus	9612
Halalkalicoccus	9613
Halalkalicoccus	9614
Halalkalicoccus	9615
Halalkalicoccus	9616
Halalkalicoccus	9617
Halalkalicoccus	9618
Halalkalicoccus	9619
Halalkalicoccus	9620
Halalkalicoccus	9621
Halalkalicoccus	9622
Halalkalicoccus	9623
Halalkalicoccus	9624
Halalkalicoccus	9625
Halalkalicoccus	11703
Halalkalicoccus	11704
Halalkalicoccus	11705
Halalkalicoccus	11706
Halalkalicoccus	11707
Halalkalicoccus	11708
Halalkalicoccus	11709
Halalkalicoccus	11710
Halalkalicoccus	11711
Halalkalicoccus	11712
Halalkalicoccus	11714
Halalkalicoccus	11715
Halalkalicoccus	11716
Halalkalicoccus	11718
Halalkalicoccus	11719
Halalkalicoccus	11720
Halalkalicoccus	11721
Halalkalicoccus	11722
Halalkalicoccus	11723
Halalkalicoccus	11725
Halalkalicoccus	11726
Halalkalicoccus	11727
Halalkalicoccus	11728
Halalkalicoccus	11730
Halalkalicoccus	11731
Halalkalicoccus	11732
Halalkalicoccus	11733
Halalkalicoccus	11735
Halalkalicoccus	11736
Halalkalicoccus	11737
Halalkalicoccus	11738
Halalkalicoccus	11739
Halalkalicoccus	11740
Halalkalicoccus	11741
Halalkalicoccus	11742
Halalkalicoccus	11743
Halalkalicoccus	11744
Halalkalicoccus	11745
Halalkalicoccus	11746
Halalkalicoccus	11747
Halalkalicoccus	11748
Halalkalicoccus	11749
Halalkalicoccus	11750
Halalkalicoccus	11751
Halalkalicoccus	11752
Halalkalicoccus	11753
Halalkalicoccus	11754
Halalkalicoccus	11755
Halalkalicoccus	11756
Halalkalicoccus	11757
Halalkalicoccus	11758
Halalkalicoccus	11759
Halalkalicoccus	11760
Halalkalicoccus	11762
Halalkalicoccus	11763
Halalkalicoccus	11764
Halalkalicoccus	11765
Halalkalicoccus	11766
Halalkalicoccus	11767
Halalkalicoccus	11768
Halalkalicoccus	11769
Halalkalicoccus	11770
Halalkalicoccus	11771
Halalkalicoccus	11772
Halalkalicoccus	11773
Halalkalicoccus	11774
Halalkalicoccus	11775
Halalkalicoccus	11776
Halalkalicoccus	11777
Halalkalicoccus	11778
Halalkalicoccus	11779
Halalkalicoccus	11780
Halalkalicoccus	11781
Halalkalicoccus	11782
Halalkalicoccus	11783
Halalkalicoccus	11784
Halalkalicoccus	11785
Halalkalicoccus	11786
Halalkalicoccus	11787
Halalkalicoccus	11788
Halalkalicoccus	11790
Halalkalicoccus	11791
Halalkalicoccus	11792
Halalkalicoccus	11793
Halalkalicoccus	11794
Halalkalicoccus	11795
Halalkalicoccus	11797
Halalkalicoccus	11798
Halalkalicoccus	11799
Halalkalicoccus	11800
Halalkalicoccus	11801
Halalkalicoccus	11802
Halalkalicoccus	11803
Halalkalicoccus	11804
Halalkalicoccus	11805
Halalkalicoccus	11806
Halalkalicoccus	11807
Halalkalicoccus	11808
Halalkalicoccus	11809
Halalkalicoccus	11810
Halalkalicoccus	11811
Halalkalicoccus	11812
Halalkalicoccus	11813
Halalkalicoccus	11814
Halalkalicoccus	11815
Halalkalicoccus	11816
Halalkalicoccus	11817
Halalkalicoccus	11818
Halalkalicoccus	11819
Halalkalicoccus	11820
Halalkalicoccus	11821
Halalkalicoccus	11822
Halalkalicoccus	11823
Halalkalicoccus	11825
Halalkalicoccus	11827
Halalkalicoccus	11828
Halalkalicoccus	11829
Halalkalicoccus	11830
Halalkalicoccus	11831
Halalkalicoccus	11832
Halalkalicoccus	11833
Halalkalicoccus	11834
Halalkalicoccus	11836
Halalkalicoccus	11837
Halalkalicoccus	11838
Halalkalicoccus	11839
Halalkalicoccus	11840
Halalkalicoccus	11841
Halalkalicoccus	11843
Halalkalicoccus	11844
Halalkalicoccus	11845
Halalkalicoccus	11847
Halalkalicoccus	11848
Halalkalicoccus	11849
Halalkalicoccus	11850
Halalkalicoccus	11851
Halalkalicoccus	11852
Halalkalicoccus	11853
Halalkalicoccus	11854
Halalkalicoccus	11855
Halalkalicoccus	11856
Halalkalicoccus	11857
Halalkalicoccus	11862
Halalkalicoccus	11863
Halalkalicoccus	11864
Halalkalicoccus	11865
Halalkalicoccus	11866
Halalkalicoccus	11867
Halalkalicoccus	11868
Halalkalicoccus	11869
Halalkalicoccus	11870
Halalkalicoccus	11871
Halalkalicoccus	11872
Halalkalicoccus	11873
Halalkalicoccus	11874
Halalkalicoccus	11875
Halalkalicoccus	11876
Halalkalicoccus	11879
Halalkalicoccus	11880
Halalkalicoccus	11881
Halalkalicoccus	11883
Halalkalicoccus	11884
Halalkalicoccus	11885
Halalkalicoccus	11886
Halalkalicoccus	11887
Halalkalicoccus	11888
Halalkalicoccus	11890
Halalkalicoccus	11891
Halalkalicoccus	11893
Halalkalicoccus	11896
Halalkalicoccus	11897
Halalkalicoccus	11898
Halalkalicoccus	11899
Halalkalicoccus	11901
Halalkalicoccus	11902
Halalkalicoccus	11904
Halalkalicoccus	11905
Halalkalicoccus	11906
Halalkalicoccus	11907
Halalkalicoccus	11908
Halalkalicoccus	11909
Halalkalicoccus	11910
Halalkalicoccus	11911
Halalkalicoccus	11912
Halalkalicoccus	11913
Halalkalicoccus	11914
Halalkalicoccus	11916
Halalkalicoccus	11918
Halalkalicoccus	11919
Halalkalicoccus	11920
Halalkalicoccus	11921
Halalkalicoccus	11922
Halalkalicoccus	11923
Halalkalicoccus	11924
Halalkalicoccus	11925
Halalkalicoccus	11926
Halalkalicoccus	11927
Halalkalicoccus	11928
Halalkalicoccus	11929
Halalkalicoccus	11930
Halalkalicoccus	11931
Halalkalicoccus	11932
Halalkalicoccus	11933
Halalkalicoccus	11934
Halalkalicoccus	11935
Halalkalicoccus	11936
Halalkalicoccus	11937
Halalkalicoccus	11940
Halalkalicoccus	11941
Halalkalicoccus	11942
Halalkalicoccus	11943
Halalkalicoccus	11944
Halalkalicoccus	11945
Halalkalicoccus	11946
Halalkalicoccus	11947
Halalkalicoccus	11948
Halalkalicoccus	11950
Halalkalicoccus	11951
Halalkalicoccus	11952
Halalkalicoccus	11953
Halalkalicoccus	11956
Halalkalicoccus	11957
Halalkalicoccus	11958
Halalkalicoccus	11959
Halalkalicoccus	11960
Halalkalicoccus	11961
Halalkalicoccus	11962
Halalkalicoccus	11963
Halalkalicoccus	11964
Halalkalicoccus	11965
Halalkalicoccus	11966
Halalkalicoccus	11967
Halalkalicoccus	11968
Halalkalicoccus	11971
Halalkalicoccus	11973
Halalkalicoccus	11974
Halalkalicoccus	11975
Halalkalicoccus	11976
Halalkalicoccus	11977
Halalkalicoccus	11978
Halalkalicoccus	11979
Halalkalicoccus	11980
Halalkalicoccus	11981
Halalkalicoccus	11982
Halalkalicoccus	11983
Halalkalicoccus	11984
Halalkalicoccus	11985
Halalkalicoccus	11986
Halalkalicoccus	11987
Halalkalicoccus	11988
Halalkalicoccus	11989
Halalkalicoccus	11990
Halalkalicoccus	11991
Halalkalicoccus	11992
Halalkalicoccus	11993
Halalkalicoccus	11994
Halalkalicoccus	11995
Halalkalicoccus	11996
Halalkalicoccus	11998
Halalkalicoccus	11999
Halalkalicoccus	12000
Halalkalicoccus	12001
Halalkalicoccus	12002
Halalkalicoccus	12003
Halalkalicoccus	12004
Halalkalicoccus	12006
Halalkalicoccus	12007
Halalkalicoccus	12008
Halalkalicoccus	12009
Halalkalicoccus	12010
Halalkalicoccus	12011
Halalkalicoccus	12012
Halalkalicoccus	12013
Halalkalicoccus	12014
Halalkalicoccus	12015
Halalkalicoccus	12016
Halalkalicoccus	12018
Halalkalicoccus	12019
Halalkalicoccus	12020
Halalkalicoccus	12021
Halalkalicoccus	12022
Halalkalicoccus	12023
Halalkalicoccus	12024
Halalkalicoccus	12025
Halalkalicoccus	12026
Halalkalicoccus	12027
Halalkalicoccus	12028
Halalkalicoccus	12029
Halalkalicoccus	12030
Halalkalicoccus	12031
Halalkalicoccus	12032
Halalkalicoccus	12033
Halalkalicoccus	12034
Halalkalicoccus	12035
Halalkalicoccus	12036
Halalkalicoccus	12037
Halalkalicoccus	12038
Halalkalicoccus	12039
Halalkalicoccus	12040
Halalkalicoccus	12041
Halalkalicoccus	12042
Halalkalicoccus	12043
Halalkalicoccus	12044
Halalkalicoccus	12045
Halalkalicoccus	12046
Halalkalicoccus	12047
Halalkalicoccus	12048
Halalkalicoccus	12049
Halalkalicoccus	12050
Halalkalicoccus	12051
Halalkalicoccus	12052
Halalkalicoccus	12053
Halalkalicoccus	12054
Halalkalicoccus	12055
Halalkalicoccus	12058
Halalkalicoccus	12059
Halalkalicoccus	12060
Halalkalicoccus	12062
Halalkalicoccus	12063
Halalkalicoccus	12064
Halalkalicoccus	12065
Halalkalicoccus	12066
Halalkalicoccus	12067
Halalkalicoccus	12068
Halalkalicoccus	12069
Halalkalicoccus	12071
Halalkalicoccus	12072
Halalkalicoccus	12073
Halalkalicoccus	12074
Halalkalicoccus	12075
Halalkalicoccus	12076
Halalkalicoccus	12077
Halalkalicoccus	12078
Halalkalicoccus	12079
Halalkalicoccus	12080
Halalkalicoccus	12081
Halalkalicoccus	12082
Halalkalicoccus	12083
Halalkalicoccus	12085
Halalkalicoccus	12086
Halalkalicoccus	12087
Halalkalicoccus	12088
Halalkalicoccus	12089
Halalkalicoccus	12090
Halalkalicoccus	12091
Halalkalicoccus	12092
Halalkalicoccus	12093
Halalkalicoccus	12094
Halalkalicoccus	12095
Halalkalicoccus	12096
Halalkalicoccus	12097
Halalkalicoccus	12098
Halalkalicoccus	12099
Halalkalicoccus	12100
Halalkalicoccus	12101
Halalkalicoccus	12102
Halalkalicoccus	12103
Halalkalicoccus	12104
Halalkalicoccus	12105
Halalkalicoccus	12106
Halalkalicoccus	12107
Halalkalicoccus	12108
Halalkalicoccus	12109
Halalkalicoccus	12110
Halalkalicoccus	12111
Halalkalicoccus	12112
Halalkalicoccus	12113
Halalkalicoccus	12114
Halalkalicoccus	12115
Halalkalicoccus	12116
Halalkalicoccus	12117
Halalkalicoccus	12118
Halalkalicoccus	12119
Halalkalicoccus	12120
Halalkalicoccus	12121
Halalkalicoccus	12122
Halalkalicoccus	12124
Halalkalicoccus	12125
Halalkalicoccus	12127
Halalkalicoccus	12128
Halalkalicoccus	12129
Halalkalicoccus	12130
Halalkalicoccus	12131
Halalkalicoccus	12132
Halalkalicoccus	12133
Halalkalicoccus	12134
Halalkalicoccus	12135
Halalkalicoccus	12136
Halalkalicoccus	12137
Halalkalicoccus	12139
Halalkalicoccus	12140
Halalkalicoccus	12141
Halalkalicoccus	12142
Halalkalicoccus	12143
Halalkalicoccus	12144
Halalkalicoccus	12145
Halalkalicoccus	12146
Halalkalicoccus	12147
Halalkalicoccus	12148
Halalkalicoccus	12149
Halalkalicoccus	12150
Halalkalicoccus	12151
Halalkalicoccus	12152
Halalkalicoccus	12153
Halalkalicoccus	12154
Halalkalicoccus	12155
Halalkalicoccus	12156
Halalkalicoccus	12157
Halalkalicoccus	12158
Halalkalicoccus	12159
Halalkalicoccus	12160
Halalkalicoccus	12161
Halalkalicoccus	12162
Halalkalicoccus	12163
Halalkalicoccus	12164
Halalkalicoccus	12166
Halalkalicoccus	12167
Halalkalicoccus	12168
Halalkalicoccus	12169
Halalkalicoccus	12170
Halalkalicoccus	12172
Halalkalicoccus	12173
Halalkalicoccus	12174
Halalkalicoccus	12175
Halalkalicoccus	12176
Halalkalicoccus	12177
Halalkalicoccus	12178
Halalkalicoccus	12179
Halalkalicoccus	12180
Halalkalicoccus	12181
Halalkalicoccus	12182
Halalkalicoccus	12183
Halalkalicoccus	12184
Halalkalicoccus	12185
Halalkalicoccus	12186
Halalkalicoccus	12187
Halalkalicoccus	12188
Halalkalicoccus	12191
Halalkalicoccus	12192
Halalkalicoccus	12193
Halalkalicoccus	12194
Halalkalicoccus	12195
Halalkalicoccus	12196
Halalkalicoccus	12197
Halalkalicoccus	12198
Halalkalicoccus	12199
Halalkalicoccus	12200
Halalkalicoccus	12201
Halalkalicoccus	12203
Halalkalicoccus	12204
Halalkalicoccus	12205
Halalkalicoccus	12206
Halalkalicoccus	12207
Halalkalicoccus	12208
Halalkalicoccus	12209
Halalkalicoccus	12210
Halalkalicoccus	12211
Halalkalicoccus	12214
Halalkalicoccus	12215
Halalkalicoccus	12216
Halalkalicoccus	12217
Halalkalicoccus	12219
Halalkalicoccus	12220
Halalkalicoccus	12221
Halalkalicoccus	12222
Halalkalicoccus	12223
Halalkalicoccus	12224
Halalkalicoccus	12226
Halalkalicoccus	12228
Halalkalicoccus	12229
Halalkalicoccus	12230
Halalkalicoccus	12231
Halalkalicoccus	12233
Halalkalicoccus	12234
Halalkalicoccus	12235
Halalkalicoccus	12236
Halalkalicoccus	12237
Halalkalicoccus	12238
Halalkalicoccus	12239
Halalkalicoccus	12240
Halalkalicoccus	12242
Halalkalicoccus	12243
Halalkalicoccus	12244
Halalkalicoccus	12245
Halalkalicoccus	12246
Halalkalicoccus	12247
Halalkalicoccus	12250
Halalkalicoccus	12251
Halalkalicoccus	12252
Halalkalicoccus	12253
Halalkalicoccus	12254
Halalkalicoccus	12256
Halalkalicoccus	12257
Halalkalicoccus	12258
Halalkalicoccus	12259
Halalkalicoccus	12260
Halalkalicoccus	12261
Halalkalicoccus	12262
Halalkalicoccus	12263
Halalkalicoccus	12265
Halalkalicoccus	12266
Halalkalicoccus	12267
Halalkalicoccus	12271
Halalkalicoccus	12272
Halalkalicoccus	12273
Halalkalicoccus	12274
Halalkalicoccus	12275
Halalkalicoccus	12276
Halalkalicoccus	12277
Halalkalicoccus	12278
Halalkalicoccus	12279
Halalkalicoccus	12280
Halalkalicoccus	12281
Halalkalicoccus	12282
Halalkalicoccus	12283
Halalkalicoccus	12284
Halalkalicoccus	12286
Halalkalicoccus	12287
Halalkalicoccus	12288
Halalkalicoccus	12289
Halalkalicoccus	12290
Halalkalicoccus	12291
Halalkalicoccus	12292
Halalkalicoccus	12293
Halalkalicoccus	12294
Halalkalicoccus	12295
Halalkalicoccus	12296
Halalkalicoccus	12297
Halalkalicoccus	12298
Halalkalicoccus	12299
Halalkalicoccus	12302
Halalkalicoccus	12303
Halalkalicoccus	12304
Halalkalicoccus	12305
Halalkalicoccus	12306
Halalkalicoccus	12307
Halalkalicoccus	12308
Halalkalicoccus	12309
Halalkalicoccus	12310
Halalkalicoccus	12311
Halalkalicoccus	12312
Halalkalicoccus	12313
Halalkalicoccus	12314
Halalkalicoccus	12315
Halalkalicoccus	12316
Halalkalicoccus	12317
Halalkalicoccus	12318
Halalkalicoccus	12322
Halalkalicoccus	12323
Halalkalicoccus	12324
Halalkalicoccus	12326
Halalkalicoccus	12327
Halalkalicoccus	12328
Halalkalicoccus	12330
Halalkalicoccus	12331
Halalkalicoccus	12332
Halalkalicoccus	12333
Halalkalicoccus	12334
Halalkalicoccus	12335
Halalkalicoccus	12336
Halalkalicoccus	12337
Halalkalicoccus	12338
Halalkalicoccus	12339
Halalkalicoccus	12340
Halalkalicoccus	12341
Halalkalicoccus	12342
Halalkalicoccus	12343
Halalkalicoccus	12344
Halalkalicoccus	12345
Halalkalicoccus	12346
Halalkalicoccus	12347
Halalkalicoccus	12348
Halalkalicoccus	12349
Halalkalicoccus	12350
Halalkalicoccus	12351
Halalkalicoccus	12352
Halalkalicoccus	12355
Halalkalicoccus	12356
Halalkalicoccus	12357
Halalkalicoccus	12358
Halalkalicoccus	12359
Halalkalicoccus	12360
Halalkalicoccus	12361
Halalkalicoccus	12362
Halalkalicoccus	12363
Halalkalicoccus	12365
Halalkalicoccus	12366
Halalkalicoccus	12367
Halalkalicoccus	12368
Halalkalicoccus	12369
Halalkalicoccus	12370
Halalkalicoccus	12372
Halalkalicoccus	12373
Halalkalicoccus	12374
Halalkalicoccus	12375
Halalkalicoccus	12376
Halalkalicoccus	12377
Halalkalicoccus	12378
Halalkalicoccus	12379
Halalkalicoccus	12380
Halalkalicoccus	12381
Halalkalicoccus	12382
Halalkalicoccus	12383
Halalkalicoccus	12384
Halalkalicoccus	12386
Halalkalicoccus	12387
Halalkalicoccus	12388
Halalkalicoccus	12389
Halalkalicoccus	12390
Halalkalicoccus	12391
Halalkalicoccus	12392
Halalkalicoccus	12393
Halalkalicoccus	12394
Halalkalicoccus	12395
Halalkalicoccus	12396
Halalkalicoccus	12397
Halalkalicoccus	12399
Halalkalicoccus	12400
Halalkalicoccus	12401
Halalkalicoccus	12402
Halalkalicoccus	12403
Halalkalicoccus	12404
Halalkalicoccus	12406
Halalkalicoccus	12408
Halalkalicoccus	12409
Halalkalicoccus	12410
Halalkalicoccus	12411
Halalkalicoccus	12412
Halalkalicoccus	12413
Halalkalicoccus	12414
Halalkalicoccus	12415
Halalkalicoccus	12416
Halalkalicoccus	12418
Halalkalicoccus	12419
Halalkalicoccus	12420
Halalkalicoccus	12421
Halalkalicoccus	12422
Halalkalicoccus	12423
Halalkalicoccus	12424
Halalkalicoccus	12425
Halalkalicoccus	12427
Halalkalicoccus	12428
Halalkalicoccus	12429
Halalkalicoccus	12431
Halalkalicoccus	12432
Halalkalicoccus	12433
Halalkalicoccus	12434
Halalkalicoccus	12435
Halalkalicoccus	12436
Halalkalicoccus	12437
Halalkalicoccus	12438
Halalkalicoccus	12440
Halalkalicoccus	12441
Halalkalicoccus	12442
Halalkalicoccus	12443
Halalkalicoccus	12444
Halalkalicoccus	12445
Halalkalicoccus	12446
Halalkalicoccus	12447
Halalkalicoccus	12448
Halalkalicoccus	12449
Halalkalicoccus	12450
Halalkalicoccus	12451
Halalkalicoccus	12452
Halalkalicoccus	12453
Halalkalicoccus	12454
Halalkalicoccus	12455
Halalkalicoccus	12456
Halalkalicoccus	12457
Halalkalicoccus	12458
Halalkalicoccus	12459
Halalkalicoccus	12460
Halalkalicoccus	12461
Halalkalicoccus	12462
Halalkalicoccus	12463
Halalkalicoccus	12464
Halalkalicoccus	12465
Halalkalicoccus	12466
Halalkalicoccus	12467
Halalkalicoccus	12468
Halalkalicoccus	12469
Halalkalicoccus	12470
Halalkalicoccus	12471
Halalkalicoccus	12472
Halalkalicoccus	12473
Halalkalicoccus	12474
Halalkalicoccus	12475
Halalkalicoccus	12476
Halalkalicoccus	12477
Halalkalicoccus	12478
Halalkalicoccus	12479
Halalkalicoccus	12480
Halalkalicoccus	12481
Halalkalicoccus	12482
Halalkalicoccus	12483
Halalkalicoccus	12484
Halalkalicoccus	12485
Halalkalicoccus	12486
Halalkalicoccus	12487
Halalkalicoccus	12489
Halalkalicoccus	12490
Halalkalicoccus	12491
Halalkalicoccus	12492
Halalkalicoccus	12493
Halalkalicoccus	12494
Halalkalicoccus	12495
Halalkalicoccus	12496
Halalkalicoccus	12497
Halalkalicoccus	12498
Halalkalicoccus	12499
Halalkalicoccus	12500
Halalkalicoccus	12501
Halalkalicoccus	12502
Halalkalicoccus	12503
Halalkalicoccus	12506
Haloarcula	3237
Haloarcula	3766
Haloarcula	3965
Haloarcula	4067
Haloarcula	4545
Haloarcula	4562
Haloarcula	4807
Haloarcula	4808
Haloarcula	4817
Haloarcula	5086
Haloarcula	5090
Haloarcula	5091
Haloarcula	5092
Haloarcula	5093
Haloarcula	5102
Haloarcula	5392
Haloarcula	5393
Haloarcula	5406
Haloarcula	5774
Haloarcula	5808
Haloarcula	5809
Haloarcula	5835
Haloarcula	5836
Haloarcula	5837
Haloarcula	5882
Haloarcula	6112
Haloarcula	6114
Haloarcula	6122
Haloarcula	6135
Haloarcula	6141
Haloarcula	6144
Haloarcula	6145
Haloarcula	6158
Haloarcula	6160
Haloarcula	6170
Haloarcula	6174
Haloarcula	6176
Haloarcula	6177
Haloarcula	6178
Haloarcula	6179
Haloarcula	6180
Haloarcula	6181
Haloarcula	6182
Haloarcula	6183
Haloarcula	6184
Haloarcula	6185
Haloarcula	6186
Haloarcula	6188
Haloarcula	6190
Haloarcula	6191
Haloarcula	6192
Haloarcula	6193
Haloarcula	6194
Haloarcula	6195
Haloarcula	6196
Haloarcula	6197
Haloarcula	6198
Haloarcula	6200
Haloarcula	6204
Haloarcula	6205
Haloarcula	6206
Haloarcula	6207
Haloarcula	6212
Haloarcula	6214
Haloarcula	6215
Haloarcula	6217
Haloarcula	6218
Haloarcula	6219
Haloarcula	6220
Haloarcula	6222
Haloarcula	6223
Haloarcula	6225
Haloarcula	6226
Haloarcula	6229
Haloarcula	6230
Haloarcula	6231
Haloarcula	6232
Haloarcula	6233
Haloarcula	6235
Haloarcula	6236
Haloarcula	6237
Haloarcula	6239
Haloarcula	6240
Haloarcula	6241
Haloarcula	6242
Haloarcula	6243
Haloarcula	6244
Haloarcula	6245
Haloarcula	6246
Haloarcula	6247
Haloarcula	6249
Haloarcula	6252
Haloarcula	6256
Haloarcula	6258
Haloarcula	6260
Haloarcula	6263
Haloarcula	6264
Haloarcula	6265
Haloarcula	6266
Haloarcula	6268
Haloarcula	6271
Haloarcula	6272
Haloarcula	6274
Haloarcula	6277
Haloarcula	6280
Haloarcula	6282
Haloarcula	6283
Haloarcula	6284
Haloarcula	6286
Haloarcula	6288
Haloarcula	6290
Haloarcula	6291
Haloarcula	6293
Haloarcula	6296
Haloarcula	6297
Haloarcula	6301
Haloarcula	6303
Haloarcula	6304
Haloarcula	6305
Haloarcula	6307
Haloarcula	6308
Haloarcula	6310
Haloarcula	6311
Haloarcula	6312
Haloarcula	6316
Haloarcula	6317
Haloarcula	6318
Haloarcula	6319
Haloarcula	6320
Haloarcula	6321
Haloarcula	6323
Haloarcula	6324
Haloarcula	6326
Haloarcula	6327
Haloarcula	6328
Haloarcula	6329
Haloarcula	6330
Haloarcula	6331
Haloarcula	6333
Haloarcula	6334
Haloarcula	6335
Haloarcula	6337
Haloarcula	6338
Haloarcula	6339
Haloarcula	6340
Haloarcula	6341
Haloarcula	6342
Haloarcula	6343
Haloarcula	6345
Haloarcula	6346
Haloarcula	6347
Haloarcula	6349
Haloarcula	6350
Haloarcula	6352
Haloarcula	6353
Haloarcula	6355
Haloarcula	6356
Haloarcula	6357
Haloarcula	6358
Haloarcula	6359
Haloarcula	6361
Haloarcula	6363
Haloarcula	6390
Haloarcula	6392
Haloarcula	6726
Haloarcula	6729
Haloarcula	6768
Haloarcula	6775
Haloarcula	6777
Haloarcula	6778
Haloarcula	6780
Haloarcula	6781
Haloarcula	6785
Haloarcula	6789
Haloarcula	6790
Haloarcula	6792
Haloarcula	6793
Haloarcula	6794
Haloarcula	6798
Haloarcula	6799
Haloarcula	6803
Haloarcula	6804
Haloarcula	6805
Haloarcula	6811
Haloarcula	6812
Haloarcula	6815
Haloarcula	6817
Haloarcula	6820
Haloarcula	6824
Haloarcula	6826
Haloarcula	6827
Haloarcula	6830
Haloarcula	6831
Haloarcula	6834
Haloarcula	6836
Haloarcula	6838
Haloarcula	6839
Haloarcula	6840
Haloarcula	6841
Haloarcula	6843
Haloarcula	6848
Haloarcula	6852
Haloarcula	6857
Haloarcula	6859
Haloarcula	6861
Haloarcula	6862
Haloarcula	6864
Haloarcula	6866
Haloarcula	6867
Haloarcula	6874
Haloarcula	6875
Haloarcula	6877
Haloarcula	6880
Haloarcula	6882
Haloarcula	6883
Haloarcula	6889
Haloarcula	6890
Haloarcula	6891
Haloarcula	6895
Haloarcula	6897
Haloarcula	6906
Haloarcula	6917
Haloarcula	6918
Haloarcula	7354
Haloarcula	7358
Haloarcula	7390
Haloarcula	7395
Haloarcula	7396
Haloarcula	7403
Haloarcula	7404
Haloarcula	7406
Haloarcula	7410
Haloarcula	7411
Haloarcula	7412
Haloarcula	7422
Haloarcula	7431
Haloarcula	7434
Haloarcula	7438
Haloarcula	7439
Haloarcula	7440
Haloarcula	7441
Haloarcula	7442
Haloarcula	7443
Haloarcula	7446
Haloarcula	7447
Haloarcula	7448
Haloarcula	7449
Haloarcula	7459
Haloarcula	7461
Haloarcula	7473
Haloarcula	7475
Haloarcula	7477
Haloarcula	7481
Haloarcula	7482
Haloarcula	7485
Haloarcula	7487
Haloarcula	7490
Haloarcula	7497
Haloarcula	7501
Haloarcula	7504
Haloarcula	7506
Haloarcula	7508
Haloarcula	7510
Haloarcula	7525
Haloarcula	7530
Haloarcula	7534
Haloarcula	7535
Haloarcula	7540
Haloarcula	7541
Haloarcula	7544
Haloarcula	7545
Haloarcula	7546
Haloarcula	7556
Haloarcula	7557
Haloarcula	8246
Haloarcula	8248
Haloarcula	8255
Haloarcula	8276
Haloarcula	8277
Haloarcula	8278
Haloarcula	8284
Haloarcula	8285
Haloarcula	8292
Haloarcula	8302
Haloarcula	8305
Haloarcula	8312
Haloarcula	8317
Haloarcula	8319
Haloarcula	8321
Haloarcula	8324
Haloarcula	8325
Haloarcula	8326
Haloarcula	8327
Haloarcula	8328
Haloarcula	8336
Haloarcula	8339
Haloarcula	8340
Haloarcula	8346
Haloarcula	8354
Haloarcula	8356
Haloarcula	8363
Haloarcula	8364
Haloarcula	8369
Haloarcula	8370
Haloarcula	8371
Haloarcula	8374
Haloarcula	8375
Haloarcula	8383
Haloarcula	8390
Haloarcula	8392
Haloarcula	8393
Haloarcula	8398
Haloarcula	8400
Haloarcula	8401
Haloarcula	8404
Haloarcula	8407
Haloarcula	8411
Haloarcula	8412
Haloarcula	8414
Haloarcula	8416
Haloarcula	8417
Haloarcula	8418
Haloarcula	8421
Haloarcula	8425
Haloarcula	8426
Haloarcula	8427
Haloarcula	8429
Haloarcula	8431
Haloarcula	8436
Haloarcula	8437
Haloarcula	8441
Haloarcula	8442
Haloarcula	8444
Haloarcula	8446
Haloarcula	8448
Haloarcula	8452
Haloarcula	8453
Haloarcula	8457
Haloarcula	8462
Haloarcula	8464
Haloarcula	8465
Haloarcula	8466
Haloarcula	8468
Haloarcula	8474
Haloarcula	8475
Haloarcula	8481
Haloarcula	8489
Haloarcula	8490
Haloarcula	8501
Haloarcula	9484
Haloarcula	9532
Haloarcula	9562
Haloarcula	9654
Haloarcula	9655
Haloarcula	9656
Haloarcula	9658
Haloarcula	9660
Haloarcula	9664
Haloarcula	9666
Haloarcula	9667
Haloarcula	9670
Haloarcula	9671
Haloarcula	9672
Haloarcula	9674
Haloarcula	9680
Haloarcula	9682
Haloarcula	9689
Haloarcula	9691
Haloarcula	9692
Haloarcula	9693
Haloarcula	9694
Haloarcula	9696
Haloarcula	9697
Haloarcula	9699
Haloarcula	9701
Haloarcula	9704
Haloarcula	9706
Haloarcula	9714
Haloarcula	9716
Haloarcula	9718
Haloarcula	9719
Haloarcula	9725
Haloarcula	9726
Haloarcula	9731
Haloarcula	9734
Haloarcula	9740
Haloarcula	9744
Haloarcula	9745
Haloarcula	9746
Haloarcula	9748
Haloarcula	9752
Haloarcula	9753
Haloarcula	9754
Haloarcula	9755
Haloarcula	9757
Haloarcula	9760
Haloarcula	9761
Haloarcula	9767
Haloarcula	9770
Haloarcula	9783
Haloarcula	9786
Haloarcula	9788
Haloarcula	9789
Haloarcula	9793
Haloarcula	9798
Haloarcula	9807
Haloarcula	9811
Haloarcula	9816
Haloarcula	9817
Haloarcula	9819
Haloarcula	9822
Haloarcula	9824
Haloarcula	9825
Haloarcula	9828
Haloarcula	9839
Haloarcula	9840
Haloarcula	9842
Haloarcula	9843
Haloarcula	9844
Haloarcula	9847
Haloarcula	9849
Haloarcula	9850
Haloarcula	9851
Haloarcula	9852
Haloarcula	9853
Haloarcula	9862
Haloarcula	9863
Haloarcula	9864
Haloarcula	9866
Haloarcula	9867
Haloarcula	9868
Haloarcula	9869
Haloarcula	9870
Haloarcula	9871
Haloarcula	9872
Haloarcula	9873
Haloarcula	9875
Haloarcula	9876
Haloarcula	9877
Haloarcula	9878
Haloarcula	9879
Haloarcula	9880
Haloarcula	9882
Haloarcula	9883
Haloarcula	9886
Haloarcula	9887
Haloarcula	9888
Haloarcula	9889
Haloarcula	9890
Haloarcula	9894
Haloarcula	9895
Haloarcula	9896
Haloarcula	9897
Haloarcula	9898
Haloarcula	9899
Haloarcula	9900
Haloarcula	9901
Haloarcula	9902
Haloarcula	9904
Haloarcula	9905
Haloarcula	9907
Haloarcula	9908
Haloarcula	9909
Haloarcula	9910
Haloarcula	9911
Haloarcula	9913
Haloarcula	9915
Haloarcula	9916
Haloarcula	9919
Haloarcula	9920
Haloarcula	9921
Haloarcula	9922
Haloarcula	9923
Haloarcula	9926
Haloarcula	9927
Haloarcula	9929
Haloarcula	9930
Haloarcula	9931
Haloarcula	9932
Haloarcula	9933
Haloarcula	9936
Haloarcula	9937
Haloarcula	9938
Haloarcula	9939
Haloarcula	9940
Haloarcula	9941
Haloarcula	9942
Haloarcula	9943
Haloarcula	9944
Haloarcula	9948
Haloarcula	9950
Haloarcula	9951
Haloarcula	9952
Haloarcula	9957
Haloarcula	9961
Haloarcula	9973
Haloarcula	9974
Haloarcula	9981
Haloarcula	9989
Haloarcula	9997
Haloarcula	10024
Haloarcula	10025
Haloarcula	10039
Haloarcula	11955
Haloarcula	12212
Haloarcula	12511
Haloarcula	12512
Haloarcula	12515
Haloarcula	12521
Haloarcula	12522
Haloarcula	12523
Haloarcula	12524
Haloarcula	12525
Haloarcula	12526
Haloarcula	12528
Haloarcula	12529
Haloarcula	12530
Haloarcula	12531
Haloarcula	12532
Haloarcula	12533
Haloarcula	12534
Haloarcula	12536
Haloarcula	12539
Haloarcula	12541
Haloarcula	12542
Haloarcula	12545
Haloarcula	12548
Haloarcula	12553
Haloarcula	12555
Haloarcula	12557
Haloarcula	12558
Haloarcula	12559
Haloarcula	12566
Haloarcula	12570
Haloarcula	12575
Haloarcula	12577
Haloarcula	12578
Haloarcula	12582
Haloarcula	12584
Haloarcula	12585
Haloarcula	12586
Haloarcula	12594
Haloarcula	12595
Haloarcula	12596
Haloarcula	12597
Haloarcula	12598
Haloarcula	12600
Haloarcula	12602
Haloarcula	12603
Haloarcula	12608
Haloarcula	12610
Haloarcula	12612
Haloarcula	12615
Haloarcula	12617
Haloarcula	12626
Haloarcula	12631
Haloarcula	12635
Haloarcula	12640
Haloarcula	12641
Haloarcula	12644
Haloarcula	12646
Haloarcula	12647
Haloarcula	12649
Haloarcula	12650
Haloarcula	12651
Haloarcula	12655
Haloarcula	12662
Haloarcula	12666
Haloarcula	12670
Haloarcula	12671
Haloarcula	12676
Haloarcula	12678
Haloarcula	12679
Haloarcula	12680
Haloarcula	12681
Haloarcula	12682
Haloarcula	12687
Haloarcula	12688
Haloarcula	12690
Haloarcula	12691
Haloarcula	12692
Haloarcula	12693
Haloarcula	12694
Haloarcula	12703
Haloarcula	12707
Haloarcula	12711
Haloarcula	12715
Haloarcula	12719
Haloarcula	12721
Haloarcula	12722
Haloarcula	12723
Haloarcula	12724
Haloarcula	12725
Haloarcula	12726
Haloarcula	12727
Haloarcula	12731
Haloarcula	12733
Haloarcula	12736
Haloarcula	12738
Haloarcula	12739
Haloarcula	12740
Haloarcula	12741
Haloarcula	12742
Haloarcula	12743
Haloarcula	12744
Haloarcula	12746
Haloarcula	12747
Haloarcula	12750
Haloarcula	12751
Haloarcula	12757
Haloarcula	12758
Haloarcula	12760
Haloarcula	12764
Haloarcula	12765
Haloarcula	12766
Haloarcula	12769
Haloarcula	12770
Haloarcula	12775
Haloarcula	12776
Haloarcula	12777
Haloarcula	12778
Haloarcula	12779
Haloarcula	12780
Haloarcula	12781
Haloarcula	12782
Haloarcula	12785
Haloarcula	12786
Haloarcula	12787
Haloarcula	12789
Haloarcula	12791
Haloarcula	12794
Haloarcula	12795
Haloarcula	12796
Haloarcula	12797
Haloarcula	12798
Haloarcula	12799
Haloarcula	12800
Haloarcula	12802
Haloarcula	12803
Haloarcula	12805
Haloarcula	12806
Haloarcula	12807
Haloarcula	12809
Haloarcula	12813
Haloarcula	12814
Haloarcula	12815
Haloarcula	12816
Haloarcula	12819
Haloarcula	12821
Haloarcula	12822
Haloarcula	12823
Haloarcula	12824
Haloarcula	12825
Haloarcula	12826
Haloarcula	12828
Haloarcula	12829
Haloarcula	12830
Haloarcula	12832
Haloarcula	12834
Haloarcula	12836
Haloarcula	12838
Haloarcula	12840
Haloarcula	12842
Haloarcula	12843
Haloarcula	12844
Haloarcula	12845
Haloarcula	12846
Haloarcula	12847
Haloarcula	12849
Haloarcula	12853
Haloarcula	12854
Haloarcula	12855
Haloarcula	12856
Haloarcula	12857
Haloarcula	12859
Haloarcula	12863
Haloarcula	12866
Haloarcula	12867
Haloarcula	12869
Haloarcula	12870
Haloarcula	12871
Haloarcula	12872
Haloarcula	12873
Haloarcula	12874
Haloarcula	12876
Haloarcula	12877
Haloarcula	12878
Haloarcula	12879
Haloarcula	12880
Haloarcula	12882
Haloarcula	12883
Haloarcula	12884
Haloarcula	12885
Haloarcula	12886
Haloarcula	12887
Haloarcula	12888
Haloarcula	12896
Haloarcula	12897
Haloarcula	12901
Haloarcula	12906
Haloarcula	12907
Haloarcula	12912
Haloarcula	12921
Haloarcula	12922
Haloarcula	12925
Haloarcula	12926
Haloarcula	12927
Haloarcula	12928
Haloarcula	12930
Haloarcula	12932
Haloarcula	12933
Haloarcula	12934
Haloarcula	12939
Haloarcula	12940
Haloarcula	12943
Haloarcula	12944
Haloarcula	12945
Haloarcula	12946
Haloarcula	12947
Haloarcula	12948
Haloarcula	12949
Haloarcula	12950
Haloarcula	12951
Haloarcula	12952
Haloarcula	12953
Haloarcula	12954
Haloarcula	12955
Haloarcula	12956
Haloarcula	12958
Haloarcula	12961
Haloarcula	12962
Haloarcula	12963
Haloarcula	12964
Haloarcula	12965
Haloarcula	12966
Haloarcula	12967
Haloarcula	12968
Haloarcula	12969
Haloarcula	12970
Haloarcula	12971
Haloarcula	12972
Haloarcula	12973
Haloarcula	12974
Haloarcula	12975
Haloarcula	12976
Haloarcula	12977
Haloarcula	12978
Haloarcula	12980
Haloarcula	12981
Haloarcula	12983
Haloarcula	12985
Haloarcula	12986
Haloarcula	12989
Haloarcula	12991
Haloarcula	12995
Haloarcula	12996
Haloarcula	12997
Haloarcula	12998
Haloarcula	13000
Haloarcula	13001
Haloarcula	13002
Haloarcula	13003
Haloarcula	13005
Haloarcula	13006
Haloarcula	13007
Haloarcula	13015
Haloarcula	13017
Haloarcula	13018
Haloarcula	13019
Haloarcula	13023
Haloarcula	13032
Haloarcula	13033
Haloarcula	13046
Haloarcula	13055
Haloarcula	17579
Halobacterium	6964
Halobacterium	6965
Halobacterium	6966
Halobacterium	6967
Halobacterium	6968
Halobacterium	7610
Halobacterium	8563
Halobacterium	8564
Halobacterium	8566
Halobacterium	8567
Halobacterium	10097
Halobacterium	10098
Halobacterium	10099
Halobacterium	10100
Halobacterium	11835
Halobacterium	11892
Halobacterium	12264
Halobacterium	12319
Halobacterium	12353
Halobacterium	12364
Halobacterium	12398
Halobacterium	12513
Halobacterium	12568
Halobacterium	12574
Halobacterium	12576
Halobacterium	12583
Halobacterium	12587
Halobacterium	12614
Halobacterium	12622
Halobacterium	12654
Halobacterium	12729
Halobacterium	12754
Halobacterium	12891
Halobacterium	12999
Halobacterium	13009
Halobacterium	13014
Halobacterium	13060
Halobacterium	13074
Halobacterium	13075
Halobacterium	13076
Halobacterium	13077
Halobacterium	13078
Halobacterium	13079
Halobacterium	13080
Halobacterium	13081
Halobacterium	13082
Halobacterium	13083
Halobacterium	13084
Halobacterium	13085
Halobacterium	13086
Halobacterium	13087
Halobacterium	13088
Halobacterium	13089
Halobacterium	13090
Halobacterium	13091
Halobacterium	13092
Halobacterium	13093
Halobacterium	13094
Halobacterium	13095
Halobacterium	13096
Halobacterium	13097
Halobacterium	13098
Halobacterium	13099
Halobacterium	13100
Halobacterium	13101
Halobacterium	13102
Halobacterium	13103
Halobacterium	13104
Halobacterium	13105
Halobacterium	13106
Halobacterium	13107
Halobacterium	13108
Halobacterium	13109
Halobacterium	13110
Halobacterium	13111
Halobacterium	13112
Halobacterium	13113
Halobacterium	13114
Halobacterium	13115
Halobacterium	13116
Halobacterium	13117
Halobacterium	13118
Halobacterium	13119
Halobacterium	13120
Halobacterium	13121
Halobacterium	13122
Halobacterium	13123
Halobacterium	13124
Halobacterium	13125
Halobacterium	13126
Halobacterium	13127
Halobacterium	13128
Halobacterium	13129
Halobacterium	13130
Halobacterium	13131
Halobacterium	13132
Halobacterium	13133
Halobacterium	13134
Halobacterium	13135
Halobacterium	13136
Halobacterium	13137
Halobacterium	13139
Halobacterium	13140
Halobacterium	13141
Halobacterium	13142
Halobacterium	13143
Halobacterium	13144
Halobacterium	13145
Halobacterium	13146
Halobacterium	13147
Halobacterium	13148
Halobacterium	13149
Halobacterium	13150
Halobacterium	13151
Halobacterium	13152
Halobacterium	13153
Halobacterium	13154
Halobacterium	13155
Halobacterium	13157
Halobacterium	13158
Halobacterium	13159
Halobacterium	13160
Halobacterium	13161
Halobacterium	13162
Halobacterium	13163
Halobacterium	13164
Halobacterium	13165
Halobacterium	13166
Halobacterium	13167
Halobacterium	13169
Halobacterium	13170
Halobacterium	13171
Halobacterium	13172
Halobacterium	13173
Halobacterium	13176
Halobacterium	13177
Halobacterium	13178
Halobacterium	13179
Halobacterium	13180
Halobacterium	13181
Halobacterium	13183
Halobacterium	13184
Halobacterium	13185
Halobacterium	13186
Halobacterium	13187
Halobacterium	13188
Halobacterium	13189
Halobacterium	13191
Halobacterium	13192
Halobacterium	13193
Halobacterium	13194
Halobacterium	13195
Halobacterium	13196
Halobacterium	13197
Halobacterium	13198
Halobacterium	13199
Halobacterium	13200
Halobacterium	13201
Halobacterium	13202
Halobacterium	13203
Halobacterium	13204
Halobacterium	13205
Halobacterium	13206
Halobacterium	13207
Halobacterium	13209
Halobacterium	13210
Halobacterium	13211
Halobacterium	13212
Halobacterium	13213
Halobacterium	13214
Halobacterium	13215
Halobacterium	13216
Halobacterium	13217
Halobacterium	13218
Halobacterium	13219
Halobacterium	13221
Halobacterium	13222
Halobacterium	13223
Halobacterium	13224
Halobacterium	13225
Halobacterium	13226
Halobacterium	13227
Halobacterium	13228
Halobacterium	13229
Halobacterium	13230
Halobacterium	13231
Halobacterium	13232
Halobacterium	13233
Halobacterium	13235
Halobacterium	13236
Halobacterium	13237
Halobacterium	13238
Halobacterium	13239
Halobacterium	13240
Halobacterium	13241
Halobacterium	13242
Halobacterium	13243
Halobacterium	13244
Halobacterium	13245
Halobacterium	13246
Halobacterium	13247
Halobacterium	13248
Halobacterium	13249
Halobacterium	13250
Halobacterium	13251
Halobacterium	13252
Halobacterium	13253
Halobacterium	13254
Halobacterium	13255
Halobacterium	13256
Halobacterium	13258
Halobacterium	13259
Halobacterium	13260
Halobacterium	13261
Halobacterium	13262
Halobacterium	13264
Halobacterium	13265
Halobacterium	13266
Halobacterium	13267
Halobacterium	13268
Halobacterium	13269
Halobacterium	13270
Halobacterium	13271
Halobacterium	13272
Halobacterium	13273
Halobacterium	13274
Halobacterium	13275
Halobacterium	13276
Halobacterium	13277
Halobacterium	13278
Halobacterium	13280
Halobacterium	13281
Halobacterium	13282
Halobacterium	13283
Halobacterium	13284
Halobacterium	13285
Halobacterium	13286
Halobacterium	13287
Halobacterium	13288
Halobacterium	13289
Halobacterium	13290
Halobacterium	13291
Halobacterium	13292
Halobacterium	13293
Halobacterium	13294
Halobacterium	13295
Halobacterium	13296
Halobacterium	13297
Halobacterium	13298
Halobacterium	13299
Halobacterium	13300
Halobacterium	13301
Halobacterium	13302
Halobacterium	13303
Halobacterium	13304
Halobacterium	13305
Halobacterium	13306
Halobacterium	13307
Halobacterium	13308
Halobacterium	13309
Halobacterium	13310
Halobacterium	13311
Halobacterium	13312
Halobacterium	13314
Halobacterium	13315
Halobacterium	13316
Halobacterium	13317
Halobacterium	13318
Halobacterium	13319
Halobacterium	13320
Halobacterium	13321
Halobacterium	13322
Halobacterium	13323
Halobacterium	13324
Halobacterium	13325
Halobacterium	13326
Halobacterium	13328
Halobacterium	13329
Halobacterium	13330
Halobacterium	13331
Halobacterium	13332
Halobacterium	13333
Halobacterium	13335
Halobacterium	13336
Halobacterium	13337
Halobacterium	13338
Halobacterium	13339
Halobacterium	13340
Halobacterium	13341
Halobacterium	13342
Halobacterium	13343
Halobacterium	13345
Halobacterium	13346
Halobacterium	13347
Halobacterium	13348
Halobacterium	13349
Halobacterium	13350
Halobacterium	13351
Halobacterium	13352
Halobacterium	13353
Halobacterium	13354
Halobacterium	13355
Halobacterium	13356
Halobacterium	13357
Halobacterium	13358
Halobacterium	13359
Halobacterium	13360
Halobacterium	13361
Halobacterium	13362
Halobacterium	13363
Halobacterium	13364
Halobacterium	13365
Halobacterium	13366
Halobacterium	13368
Halobacterium	13369
Halobacterium	13370
Halobacterium	13371
Halobacterium	13372
Halobacterium	13373
Halobacterium	13374
Halobacterium	13375
Halobacterium	13376
Halobacterium	13377
Halobacterium	13380
Halobacterium	13382
Halobacterium	13384
Halobacterium	13385
Halobacterium	13389
Halobacterium	13391
Halobacterium	13392
Halobacterium	13393
Halobacterium	13394
Halobacterium	13395
Halobacterium	13396
Halobacterium	13397
Halobacterium	17582
Halobiforma	12538
Halobiforma	12899
Halobiforma	13406
Halobiforma	13413
Halobiforma	13420
Halobiforma	13422
Halobiforma	13438
Halobiforma	13459
Halobiforma	13460
Halobiforma	13470
Halobiforma	13477
Halobiforma	13491
Halobiforma	13493
Halobiforma	13499
Halobiforma	13504
Halobiforma	13515
Halobiforma	13526
Halobiforma	13528
Halobiforma	13542
Halobiforma	13570
Halobiforma	13581
Halobiforma	17583
Halobiforma	17585
Halobiforma	17586
Halococcus	4399
Halococcus	4642
Halococcus	5200
Halococcus	5210
Halococcus	5530
Halococcus	5976
Halococcus	5983
Halococcus	6538
Halococcus	6872
Halococcus	7044
Halococcus	7048
Halococcus	7058
Halococcus	7060
Halococcus	7063
Halococcus	7317
Halococcus	7351
Halococcus	7353
Halococcus	7361
Halococcus	7366
Halococcus	7373
Halococcus	7397
Halococcus	7409
Halococcus	7451
Halococcus	7463
Halococcus	7466
Halococcus	7467
Halococcus	7476
Halococcus	7568
Halococcus	7702
Halococcus	7703
Halococcus	7704
Halococcus	7707
Halococcus	7709
Halococcus	7711
Halococcus	7712
Halococcus	7713
Halococcus	7714
Halococcus	7715
Halococcus	7716
Halococcus	7717
Halococcus	7718
Halococcus	7720
Halococcus	7721
Halococcus	7722
Halococcus	7724
Halococcus	7725
Halococcus	7726
Halococcus	7727
Halococcus	7728
Halococcus	7732
Halococcus	7733
Halococcus	7734
Halococcus	7735
Halococcus	7736
Halococcus	7737
Halococcus	7738
Halococcus	7739
Halococcus	7740
Halococcus	7742
Halococcus	7743
Halococcus	7745
Halococcus	7746
Halococcus	7749
Halococcus	7752
Halococcus	7762
Halococcus	7770
Halococcus	8188
Halococcus	8290
Halococcus	8380
Halococcus	8483
Halococcus	8544
Halococcus	8574
Halococcus	8692
Halococcus	8694
Halococcus	8696
Halococcus	8697
Halococcus	8702
Halococcus	8703
Halococcus	8706
Halococcus	8707
Halococcus	8708
Halococcus	8710
Halococcus	8713
Halococcus	8718
Halococcus	8719
Halococcus	8720
Halococcus	8724
Halococcus	8725
Halococcus	8728
Halococcus	8731
Halococcus	8733
Halococcus	8737
Halococcus	8738
Halococcus	8739
Halococcus	8740
Halococcus	8741
Halococcus	8742
Halococcus	8743
Halococcus	8744
Halococcus	8746
Halococcus	8747
Halococcus	8748
Halococcus	8750
Halococcus	8751
Halococcus	8752
Halococcus	8753
Halococcus	8754
Halococcus	8755
Halococcus	8759
Halococcus	8761
Halococcus	8763
Halococcus	8764
Halococcus	8765
Halococcus	8768
Halococcus	8779
Halococcus	8783
Halococcus	8784
Halococcus	8785
Halococcus	8787
Halococcus	8788
Halococcus	8789
Halococcus	8790
Halococcus	8795
Halococcus	8796
Halococcus	8798
Halococcus	9458
Halococcus	9486
Halococcus	9506
Halococcus	9522
Halococcus	9524
Halococcus	9543
Halococcus	9574
Halococcus	9659
Halococcus	9688
Halococcus	9711
Halococcus	9743
Halococcus	9749
Halococcus	9810
Halococcus	9998
Halococcus	10073
Halococcus	10142
Halococcus	10155
Halococcus	10264
Halococcus	10265
Halococcus	10266
Halococcus	10267
Halococcus	10268
Halococcus	10272
Halococcus	10273
Halococcus	10274
Halococcus	10275
Halococcus	10276
Halococcus	10277
Halococcus	10282
Halococcus	10285
Halococcus	10286
Halococcus	10287
Halococcus	10288
Halococcus	10289
Halococcus	10290
Halococcus	10291
Halococcus	10292
Halococcus	10293
Halococcus	10294
Halococcus	10295
Halococcus	10296
Halococcus	10297
Halococcus	10298
Halococcus	10299
Halococcus	10306
Halococcus	10307
Halococcus	10308
Halococcus	10309
Halococcus	10310
Halococcus	10312
Halococcus	10313
Halococcus	10314
Halococcus	10316
Halococcus	10317
Halococcus	10319
Halococcus	10320
Halococcus	10324
Halococcus	10325
Halococcus	10326
Halococcus	10327
Halococcus	10328
Halococcus	10329
Halococcus	10330
Halococcus	10331
Halococcus	10334
Halococcus	10338
Halococcus	10343
Halococcus	10346
Halococcus	10347
Halococcus	10348
Halococcus	10349
Halococcus	10354
Halococcus	10356
Halococcus	10358
Halococcus	10359
Halococcus	10362
Halococcus	10365
Halococcus	10369
Halococcus	10376
Halococcus	10385
Halococcus	10387
Halococcus	10398
Halococcus	10399
Halococcus	10403
Halococcus	10408
Halococcus	10409
Halococcus	10410
Halococcus	10411
Halococcus	10412
Halococcus	10413
Halococcus	10415
Halococcus	10416
Halococcus	10420
Halococcus	10424
Halococcus	10431
Halococcus	10433
Halococcus	11889
Halococcus	11895
Halococcus	11903
Halococcus	11970
Halococcus	12255
Halococcus	12329
Halococcus	12488
Halococcus	12564
Halococcus	12625
Halococcus	12633
Halococcus	12660
Halococcus	12667
Halococcus	12728
Halococcus	12732
Halococcus	12820
Halococcus	12831
Halococcus	12898
Halococcus	12905
Halococcus	12936
Halococcus	13054
Halococcus	13063
Halococcus	13378
Halococcus	13552
Halococcus	13586
Halococcus	13591
Halococcus	13615
Halococcus	13616
Halococcus	13617
Halococcus	13618
Halococcus	13619
Halococcus	13621
Halococcus	13623
Halococcus	13624
Halococcus	13625
Halococcus	13626
Halococcus	13628
Halococcus	13629
Halococcus	13630
Halococcus	13632
Halococcus	13633
Halococcus	13634
Halococcus	13635
Halococcus	13636
Halococcus	13639
Halococcus	13642
Halococcus	13643
Halococcus	13645
Halococcus	13647
Halococcus	13649
Halococcus	13652
Halococcus	13653
Halococcus	13654
Halococcus	13657
Halococcus	13658
Halococcus	13659
Halococcus	13660
Halococcus	13661
Halococcus	13665
Halococcus	13667
Halococcus	13673
Halococcus	13674
Halococcus	13675
Halococcus	13676
Halococcus	13681
Halococcus	13682
Halococcus	13684
Halococcus	13688
Halococcus	13689
Halococcus	13690
Halococcus	13691
Halococcus	13692
Halococcus	13693
Halococcus	13694
Halococcus	13695
Halococcus	13696
Halococcus	13697
Halococcus	13698
Halococcus	13699
Halococcus	13700
Halococcus	13701
Halococcus	13703
Halococcus	13704
Halococcus	13705
Halococcus	13706
Halococcus	13707
Halococcus	13708
Halococcus	13709
Halococcus	13710
Halococcus	13713
Halococcus	13715
Halococcus	13716
Halococcus	13717
Halococcus	13719
Halococcus	13720
Halococcus	13723
Halococcus	13725
Halococcus	13726
Halococcus	13727
Halococcus	13728
Halococcus	13729
Halococcus	13730
Halococcus	13731
Halococcus	13732
Halococcus	13733
Halococcus	13734
Halococcus	13735
Halococcus	13736
Halococcus	13737
Halococcus	13738
Halococcus	13739
Halococcus	13740
Halococcus	13741
Halococcus	13742
Halococcus	13743
Halococcus	13744
Halococcus	13745
Halococcus	13746
Halococcus	13747
Halococcus	13749
Halococcus	13750
Halococcus	13752
Halococcus	13753
Halococcus	13754
Halococcus	13755
Halococcus	13756
Halococcus	13757
Halococcus	13758
Halococcus	13759
Halococcus	13760
Halococcus	13761
Halococcus	13762
Halococcus	13763
Halococcus	13764
Halococcus	13765
Halococcus	13766
Halococcus	13767
Halococcus	13768
Halococcus	13769
Halococcus	13770
Halococcus	13771
Halococcus	13772
Halococcus	13773
Halococcus	13775
Halococcus	13776
Halococcus	13777
Halococcus	13778
Halococcus	13779
Halococcus	13781
Halococcus	13782
Halococcus	13783
Halococcus	13785
Halococcus	13786
Halococcus	13787
Halococcus	13788
Halococcus	13789
Halococcus	13790
Halococcus	13792
Halococcus	13793
Halococcus	13794
Halococcus	13795
Halococcus	13796
Halococcus	13797
Halococcus	13798
Halococcus	13799
Halococcus	13800
Halococcus	13802
Halococcus	13804
Halococcus	13805
Halococcus	13806
Halococcus	13807
Halococcus	13808
Halococcus	13809
Halococcus	13811
Halococcus	13812
Halococcus	13813
Halococcus	13814
Halococcus	13815
Halococcus	13818
Halococcus	13819
Halococcus	13820
Halococcus	13821
Halococcus	13822
Halococcus	13823
Halococcus	13824
Halococcus	13826
Halococcus	13827
Halococcus	13828
Halococcus	13829
Halococcus	13830
Halococcus	13831
Halococcus	13832
Halococcus	13833
Halococcus	13835
Halococcus	13836
Halococcus	13838
Halococcus	13841
Halococcus	13842
Halococcus	13844
Halococcus	13845
Halococcus	13846
Halococcus	13847
Halococcus	13849
Halococcus	13851
Halococcus	13852
Halococcus	13854
Halococcus	13856
Halococcus	13857
Halococcus	13858
Halococcus	13859
Halococcus	13862
Halococcus	13863
Halococcus	13864
Halococcus	13865
Halococcus	13866
Halococcus	13867
Halococcus	13868
Halococcus	13869
Halococcus	13870
Halococcus	13871
Halococcus	13872
Halococcus	13876
Halococcus	13877
Halococcus	13882
Halococcus	13883
Halococcus	13884
Halococcus	13885
Halococcus	13886
Halococcus	13887
Halococcus	13888
Halococcus	13889
Halococcus	13890
Halococcus	13891
Halococcus	13896
Halococcus	13897
Halococcus	13898
Halococcus	13899
Halococcus	13900
Halococcus	13901
Halococcus	13902
Halococcus	13903
Halococcus	13904
Halococcus	13905
Halococcus	13906
Halococcus	13907
Halococcus	13908
Halococcus	13911
Halococcus	13912
Halococcus	13913
Halococcus	13914
Halococcus	13915
Halococcus	13916
Halococcus	13918
Halococcus	13920
Halococcus	13921
Halococcus	13922
Halococcus	13923
Halococcus	13924
Halococcus	13925
Halococcus	13926
Halococcus	13927
Halococcus	13928
Halococcus	13929
Halococcus	13930
Halococcus	13931
Halococcus	13932
Halococcus	13934
Halococcus	13935
Halococcus	13936
Halococcus	13937
Halococcus	13938
Halococcus	13940
Halococcus	13941
Halococcus	13942
Halococcus	13943
Halococcus	13944
Halococcus	13945
Halococcus	13946
Halococcus	13947
Halococcus	13948
Halococcus	13949
Halococcus	13951
Halococcus	13953
Halococcus	13954
Halococcus	13955
Halococcus	13956
Halococcus	13957
Halococcus	13958
Halococcus	13959
Halococcus	13960
Halococcus	13961
Halococcus	13962
Halococcus	13966
Halococcus	13968
Halococcus	13969
Halococcus	13970
Halococcus	13971
Halococcus	13973
Halococcus	13978
Halococcus	13979
Halococcus	13980
Halococcus	13982
Halococcus	13986
Halococcus	13987
Halococcus	13988
Halococcus	13989
Halococcus	13990
Halococcus	13993
Halococcus	13994
Halococcus	13996
Halococcus	13997
Halococcus	13998
Halococcus	13999
Halococcus	14000
Halococcus	14001
Halococcus	14003
Halococcus	14005
Halococcus	14006
Halococcus	14007
Halococcus	14008
Halococcus	14009
Halococcus	14015
Halococcus	14017
Halococcus	14020
Halococcus	14021
Halococcus	14024
Halococcus	14025
Halococcus	14027
Halococcus	14028
Halococcus	14029
Halococcus	14030
Halococcus	14031
Halococcus	14032
Halococcus	14036
Halococcus	14037
Halococcus	14038
Halococcus	14041
Halococcus	14049
Halococcus	14052
Halococcus	14056
Halococcus	14057
Halococcus	14058
Halococcus	14060
Halococcus	14063
Halococcus	14070
Halococcus	14071
Halococcus	14072
Halococcus	14073
Halococcus	14074
Halococcus	14077
Halococcus	14081
Halococcus	14085
Halococcus	14086
Halococcus	17588
Haloferax	2211
Haloferax	3453
Haloferax	3498
Haloferax	3547
Haloferax	3715
Haloferax	3732
Haloferax	3733
Haloferax	3734
Haloferax	3745
Haloferax	3748
Haloferax	3760
Haloferax	3774
Haloferax	3777
Haloferax	3782
Haloferax	3784
Haloferax	3800
Haloferax	3803
Haloferax	3813
Haloferax	3816
Haloferax	3828
Haloferax	3832
Haloferax	3861
Haloferax	3862
Haloferax	3867
Haloferax	3868
Haloferax	3869
Haloferax	3870
Haloferax	3871
Haloferax	3872
Haloferax	3874
Haloferax	3875
Haloferax	3876
Haloferax	3877
Haloferax	3879
Haloferax	3880
Haloferax	3881
Haloferax	3882
Haloferax	3883
Haloferax	3884
Haloferax	3886
Haloferax	3887
Haloferax	3888
Haloferax	3889
Haloferax	3890
Haloferax	3891
Haloferax	3892
Haloferax	3893
Haloferax	3894
Haloferax	3895
Haloferax	3896
Haloferax	3897
Haloferax	3899
Haloferax	3900
Haloferax	3902
Haloferax	3903
Haloferax	3905
Haloferax	3906
Haloferax	3907
Haloferax	3908
Haloferax	3909
Haloferax	3910
Haloferax	3911
Haloferax	3912
Haloferax	3913
Haloferax	3914
Haloferax	3915
Haloferax	3916
Haloferax	3917
Haloferax	3918
Haloferax	3919
Haloferax	3920
Haloferax	3922
Haloferax	3923
Haloferax	3924
Haloferax	3925
Haloferax	3927
Haloferax	3928
Haloferax	3930
Haloferax	3931
Haloferax	3932
Haloferax	3933
Haloferax	3980
Haloferax	4079
Haloferax	4083
Haloferax	4153
Haloferax	4164
Haloferax	4166
Haloferax	4167
Haloferax	4168
Haloferax	4170
Haloferax	4171
Haloferax	4173
Haloferax	4175
Haloferax	4176
Haloferax	4177
Haloferax	4178
Haloferax	4180
Haloferax	4181
Haloferax	4183
Haloferax	4187
Haloferax	4189
Haloferax	4190
Haloferax	4191
Haloferax	4194
Haloferax	4195
Haloferax	4272
Haloferax	4314
Haloferax	4316
Haloferax	4327
Haloferax	4330
Haloferax	4338
Haloferax	4343
Haloferax	4354
Haloferax	4408
Haloferax	4409
Haloferax	4411
Haloferax	4413
Haloferax	4414
Haloferax	4415
Haloferax	4416
Haloferax	4417
Haloferax	4418
Haloferax	4419
Haloferax	4420
Haloferax	4421
Haloferax	4423
Haloferax	4424
Haloferax	4425
Haloferax	4426
Haloferax	4427
Haloferax	4428
Haloferax	4429
Haloferax	4431
Haloferax	4432
Haloferax	4433
Haloferax	4434
Haloferax	4435
Haloferax	4436
Haloferax	4437
Haloferax	4438
Haloferax	4439
Haloferax	4442
Haloferax	4443
Haloferax	4444
Haloferax	4446
Haloferax	4564
Haloferax	4585
Haloferax	4612
Haloferax	4647
Haloferax	4649
Haloferax	4650
Haloferax	4651
Haloferax	4652
Haloferax	4653
Haloferax	4655
Haloferax	4658
Haloferax	4659
Haloferax	4660
Haloferax	4661
Haloferax	4663
Haloferax	4664
Haloferax	4665
Haloferax	4666
Haloferax	4669
Haloferax	4670
Haloferax	4671
Haloferax	4672
Haloferax	4673
Haloferax	4675
Haloferax	4676
Haloferax	4678
Haloferax	4680
Haloferax	4681
Haloferax	4683
Haloferax	4686
Haloferax	4688
Haloferax	4689
Haloferax	4720
Haloferax	4729
Haloferax	4734
Haloferax	4754
Haloferax	4761
Haloferax	4769
Haloferax	4777
Haloferax	4790
Haloferax	4796
Haloferax	4798
Haloferax	4799
Haloferax	4800
Haloferax	4818
Haloferax	4837
Haloferax	4884
Haloferax	4888
Haloferax	4898
Haloferax	4899
Haloferax	4900
Haloferax	4901
Haloferax	4902
Haloferax	4903
Haloferax	4904
Haloferax	4905
Haloferax	4906
Haloferax	4907
Haloferax	4908
Haloferax	4909
Haloferax	4910
Haloferax	4911
Haloferax	4912
Haloferax	4913
Haloferax	4914
Haloferax	4916
Haloferax	4917
Haloferax	4918
Haloferax	4919
Haloferax	4921
Haloferax	4922
Haloferax	4923
Haloferax	4924
Haloferax	4925
Haloferax	4926
Haloferax	4930
Haloferax	4931
Haloferax	4932
Haloferax	4933
Haloferax	4934
Haloferax	4935
Haloferax	4936
Haloferax	4937
Haloferax	4938
Haloferax	4939
Haloferax	4940
Haloferax	4941
Haloferax	4942
Haloferax	4943
Haloferax	4944
Haloferax	4945
Haloferax	4946
Haloferax	4947
Haloferax	4948
Haloferax	4949
Haloferax	5049
Haloferax	5154
Haloferax	5216
Haloferax	5218
Haloferax	5220
Haloferax	5221
Haloferax	5223
Haloferax	5225
Haloferax	5226
Haloferax	5227
Haloferax	5228
Haloferax	5229
Haloferax	5230
Haloferax	5232
Haloferax	5233
Haloferax	5234
Haloferax	5235
Haloferax	5238
Haloferax	5294
Haloferax	5399
Haloferax	5425
Haloferax	5443
Haloferax	5471
Haloferax	5549
Haloferax	5550
Haloferax	5553
Haloferax	5554
Haloferax	5556
Haloferax	5557
Haloferax	5558
Haloferax	5559
Haloferax	5560
Haloferax	5561
Haloferax	5562
Haloferax	5563
Haloferax	5564
Haloferax	5565
Haloferax	5566
Haloferax	5567
Haloferax	5569
Haloferax	5570
Haloferax	5571
Haloferax	5572
Haloferax	5573
Haloferax	5574
Haloferax	5575
Haloferax	5576
Haloferax	5577
Haloferax	5578
Haloferax	5586
Haloferax	5587
Haloferax	5590
Haloferax	5689
Haloferax	5714
Haloferax	5908
Haloferax	5985
Haloferax	5994
Haloferax	5995
Haloferax	5998
Haloferax	5999
Haloferax	6000
Haloferax	6001
Haloferax	6003
Haloferax	6004
Haloferax	6005
Haloferax	6006
Haloferax	6007
Haloferax	6008
Haloferax	6009
Haloferax	6010
Haloferax	6011
Haloferax	6013
Haloferax	6016
Haloferax	6017
Haloferax	6021
Haloferax	6120
Haloferax	6139
Haloferax	6159
Haloferax	6248
Haloferax	6259
Haloferax	6398
Haloferax	6535
Haloferax	6537
Haloferax	6548
Haloferax	6549
Haloferax	6550
Haloferax	6552
Haloferax	6553
Haloferax	6554
Haloferax	6555
Haloferax	6556
Haloferax	6557
Haloferax	6558
Haloferax	6560
Haloferax	6561
Haloferax	6562
Haloferax	6563
Haloferax	6564
Haloferax	6565
Haloferax	6566
Haloferax	6567
Haloferax	6568
Haloferax	6569
Haloferax	6570
Haloferax	6571
Haloferax	6572
Haloferax	6574
Haloferax	6575
Haloferax	6577
Haloferax	6578
Haloferax	6579
Haloferax	6580
Haloferax	6582
Haloferax	6583
Haloferax	6720
Haloferax	6740
Haloferax	6885
Haloferax	6910
Haloferax	6976
Haloferax	7086
Haloferax	7087
Haloferax	7088
Haloferax	7091
Haloferax	7097
Haloferax	7098
Haloferax	7099
Haloferax	7100
Haloferax	7102
Haloferax	7104
Haloferax	7106
Haloferax	7107
Haloferax	7108
Haloferax	7109
Haloferax	7110
Haloferax	7111
Haloferax	7114
Haloferax	7116
Haloferax	7118
Haloferax	7120
Haloferax	7121
Haloferax	7122
Haloferax	7124
Haloferax	7126
Haloferax	7127
Haloferax	7129
Haloferax	7132
Haloferax	7134
Haloferax	7139
Haloferax	7143
Haloferax	7145
Haloferax	7146
Haloferax	7318
Haloferax	7465
Haloferax	7526
Haloferax	7542
Haloferax	7788
Haloferax	7789
Haloferax	7790
Haloferax	7791
Haloferax	7792
Haloferax	7794
Haloferax	7795
Haloferax	7796
Haloferax	7797
Haloferax	7798
Haloferax	7800
Haloferax	7801
Haloferax	7802
Haloferax	7803
Haloferax	7804
Haloferax	7805
Haloferax	7806
Haloferax	7807
Haloferax	7809
Haloferax	7811
Haloferax	7813
Haloferax	7814
Haloferax	7815
Haloferax	7817
Haloferax	7818
Haloferax	7819
Haloferax	7821
Haloferax	7822
Haloferax	7823
Haloferax	7826
Haloferax	7830
Haloferax	7831
Haloferax	7832
Haloferax	7833
Haloferax	7838
Haloferax	7839
Haloferax	7841
Haloferax	7842
Haloferax	7845
Haloferax	7852
Haloferax	7857
Haloferax	7861
Haloferax	7869
Haloferax	7873
Haloferax	7874
Haloferax	7875
Haloferax	7876
Haloferax	7878
Haloferax	7881
Haloferax	7882
Haloferax	7896
Haloferax	7897
Haloferax	7898
Haloferax	7899
Haloferax	7900
Haloferax	7901
Haloferax	7902
Haloferax	7903
Haloferax	7904
Haloferax	7905
Haloferax	7906
Haloferax	7907
Haloferax	7908
Haloferax	8140
Haloferax	8160
Haloferax	8216
Haloferax	8235
Haloferax	8244
Haloferax	8272
Haloferax	8274
Haloferax	8368
Haloferax	8656
Haloferax	8701
Haloferax	8709
Haloferax	8771
Haloferax	8823
Haloferax	8824
Haloferax	8825
Haloferax	8826
Haloferax	8827
Haloferax	8828
Haloferax	8829
Haloferax	8831
Haloferax	8832
Haloferax	8833
Haloferax	8834
Haloferax	8835
Haloferax	8836
Haloferax	8837
Haloferax	8838
Haloferax	8839
Haloferax	8840
Haloferax	8842
Haloferax	8843
Haloferax	8845
Haloferax	8846
Haloferax	8847
Haloferax	8850
Haloferax	8851
Haloferax	8852
Haloferax	8853
Haloferax	8854
Haloferax	8855
Haloferax	8857
Haloferax	8858
Haloferax	8859
Haloferax	8860
Haloferax	8861
Haloferax	8862
Haloferax	8863
Haloferax	8865
Haloferax	8866
Haloferax	8867
Haloferax	8868
Haloferax	8872
Haloferax	8873
Haloferax	8874
Haloferax	8875
Haloferax	8876
Haloferax	8877
Haloferax	8878
Haloferax	8879
Haloferax	8880
Haloferax	8881
Haloferax	8886
Haloferax	8887
Haloferax	8888
Haloferax	8890
Haloferax	8892
Haloferax	8893
Haloferax	8894
Haloferax	8895
Haloferax	8896
Haloferax	8897
Haloferax	8899
Haloferax	8900
Haloferax	8901
Haloferax	8902
Haloferax	8905
Haloferax	8906
Haloferax	8910
Haloferax	8911
Haloferax	8912
Haloferax	8914
Haloferax	8915
Haloferax	8916
Haloferax	8917
Haloferax	8918
Haloferax	8919
Haloferax	8920
Haloferax	8921
Haloferax	8923
Haloferax	8925
Haloferax	8927
Haloferax	8928
Haloferax	8929
Haloferax	8931
Haloferax	8935
Haloferax	8937
Haloferax	8943
Haloferax	8946
Haloferax	8949
Haloferax	8951
Haloferax	8953
Haloferax	8954
Haloferax	8960
Haloferax	8961
Haloferax	8963
Haloferax	8964
Haloferax	8965
Haloferax	8966
Haloferax	8967
Haloferax	8971
Haloferax	8973
Haloferax	8974
Haloferax	8977
Haloferax	8980
Haloferax	8981
Haloferax	8982
Haloferax	8998
Haloferax	9005
Haloferax	9006
Haloferax	9009
Haloferax	9014
Haloferax	9494
Haloferax	9512
Haloferax	9548
Haloferax	9632
Haloferax	9796
Haloferax	9823
Haloferax	9846
Haloferax	9874
Haloferax	10033
Haloferax	10058
Haloferax	10084
Haloferax	10124
Haloferax	10360
Haloferax	10438
Haloferax	10447
Haloferax	10448
Haloferax	10450
Haloferax	10451
Haloferax	10452
Haloferax	10455
Haloferax	10456
Haloferax	10459
Haloferax	10460
Haloferax	10464
Haloferax	10465
Haloferax	10467
Haloferax	10468
Haloferax	10471
Haloferax	10472
Haloferax	10473
Haloferax	10481
Haloferax	10483
Haloferax	10484
Haloferax	10485
Haloferax	10486
Haloferax	10488
Haloferax	10492
Haloferax	10494
Haloferax	10495
Haloferax	10496
Haloferax	10497
Haloferax	10499
Haloferax	10500
Haloferax	10502
Haloferax	10503
Haloferax	10505
Haloferax	10508
Haloferax	10510
Haloferax	10511
Haloferax	10512
Haloferax	10514
Haloferax	10515
Haloferax	10516
Haloferax	10518
Haloferax	10519
Haloferax	10520
Haloferax	10522
Haloferax	10525
Haloferax	10527
Haloferax	10531
Haloferax	10536
Haloferax	10539
Haloferax	10540
Haloferax	10541
Haloferax	10547
Haloferax	10548
Haloferax	10549
Haloferax	10551
Haloferax	10552
Haloferax	10554
Haloferax	10555
Haloferax	10557
Haloferax	10560
Haloferax	10561
Haloferax	10563
Haloferax	10564
Haloferax	10565
Haloferax	10567
Haloferax	10569
Haloferax	10570
Haloferax	10572
Haloferax	10574
Haloferax	10580
Haloferax	10587
Haloferax	10589
Haloferax	10592
Haloferax	10596
Haloferax	10600
Haloferax	10601
Haloferax	10602
Haloferax	10604
Haloferax	10606
Haloferax	10608
Haloferax	10616
Haloferax	10617
Haloferax	10627
Haloferax	10628
Haloferax	10629
Haloferax	10630
Haloferax	10632
Haloferax	10633
Haloferax	10634
Haloferax	10636
Haloferax	10637
Haloferax	10640
Haloferax	10642
Haloferax	10643
Haloferax	10644
Haloferax	10645
Haloferax	10646
Haloferax	10647
Haloferax	10648
Haloferax	10649
Haloferax	10650
Haloferax	10651
Haloferax	10652
Haloferax	10680
Haloferax	10690
Haloferax	10691
Haloferax	10692
Haloferax	10693
Haloferax	10700
Haloferax	10704
Haloferax	10705
Haloferax	10708
Haloferax	10712
Haloferax	10713
Haloferax	10714
Haloferax	10715
Haloferax	10716
Haloferax	10717
Haloferax	10718
Haloferax	10719
Haloferax	10720
Haloferax	10721
Haloferax	10722
Haloferax	10723
Haloferax	10724
Haloferax	10725
Haloferax	10726
Haloferax	10727
Haloferax	10728
Haloferax	10729
Haloferax	10730
Haloferax	10731
Haloferax	10732
Haloferax	10733
Haloferax	10735
Haloferax	10736
Haloferax	10737
Haloferax	10738
Haloferax	10739
Haloferax	10740
Haloferax	10741
Haloferax	10742
Haloferax	10743
Haloferax	10744
Haloferax	10747
Haloferax	10748
Haloferax	10749
Haloferax	10750
Haloferax	10751
Haloferax	10752
Haloferax	10753
Haloferax	10754
Haloferax	10755
Haloferax	10756
Haloferax	10757
Haloferax	10758
Haloferax	10759
Haloferax	10761
Haloferax	10762
Haloferax	10763
Haloferax	10764
Haloferax	10765
Haloferax	10766
Haloferax	10767
Haloferax	10768
Haloferax	10769
Haloferax	10770
Haloferax	10771
Haloferax	10772
Haloferax	10773
Haloferax	10774
Haloferax	10775
Haloferax	10777
Haloferax	10778
Haloferax	10779
Haloferax	10780
Haloferax	10781
Haloferax	10782
Haloferax	10783
Haloferax	10784
Haloferax	10785
Haloferax	10786
Haloferax	10787
Haloferax	10788
Haloferax	10789
Haloferax	10790
Haloferax	10791
Haloferax	10792
Haloferax	10793
Haloferax	10794
Haloferax	10795
Haloferax	10796
Haloferax	10797
Haloferax	10798
Haloferax	10799
Haloferax	10800
Haloferax	10801
Haloferax	10802
Haloferax	10803
Haloferax	10805
Haloferax	10806
Haloferax	10815
Haloferax	10818
Haloferax	10826
Haloferax	10829
Haloferax	11729
Haloferax	11860
Haloferax	11861
Haloferax	11969
Haloferax	12190
Haloferax	12225
Haloferax	12325
Haloferax	12505
Haloferax	12535
Haloferax	12593
Haloferax	12599
Haloferax	12605
Haloferax	12620
Haloferax	12648
Haloferax	12664
Haloferax	12699
Haloferax	12708
Haloferax	12761
Haloferax	12817
Haloferax	12818
Haloferax	12858
Haloferax	12960
Haloferax	13020
Haloferax	13021
Haloferax	13279
Haloferax	13442
Haloferax	13484
Haloferax	13517
Haloferax	13544
Haloferax	13557
Haloferax	13622
Haloferax	14010
Haloferax	14099
Haloferax	14100
Haloferax	14101
Haloferax	14102
Haloferax	14103
Haloferax	14104
Haloferax	14105
Haloferax	14106
Haloferax	14107
Haloferax	14108
Haloferax	14110
Haloferax	14111
Haloferax	14112
Haloferax	14113
Haloferax	14114
Haloferax	14115
Haloferax	14116
Haloferax	14117
Haloferax	14118
Haloferax	14119
Haloferax	14121
Haloferax	14122
Haloferax	14125
Haloferax	14128
Haloferax	14129
Haloferax	14130
Haloferax	14131
Haloferax	14132
Haloferax	14135
Haloferax	14136
Haloferax	14137
Haloferax	14139
Haloferax	14140
Haloferax	14141
Haloferax	14142
Haloferax	14143
Haloferax	14144
Haloferax	14145
Haloferax	14146
Haloferax	14147
Haloferax	14149
Haloferax	14150
Haloferax	14151
Haloferax	14152
Haloferax	14153
Haloferax	14154
Haloferax	14155
Haloferax	14156
Haloferax	14157
Haloferax	14158
Haloferax	14159
Haloferax	14162
Haloferax	14163
Haloferax	14164
Haloferax	14165
Haloferax	14167
Haloferax	14169
Haloferax	14170
Haloferax	14171
Haloferax	14172
Haloferax	14174
Haloferax	14175
Haloferax	14177
Haloferax	14179
Haloferax	14180
Haloferax	14181
Haloferax	14182
Haloferax	14187
Haloferax	14188
Haloferax	14189
Haloferax	14190
Haloferax	14191
Haloferax	14192
Haloferax	14193
Haloferax	14195
Haloferax	14199
Haloferax	14200
Haloferax	14202
Haloferax	14203
Haloferax	14204
Haloferax	14205
Haloferax	14206
Haloferax	14207
Haloferax	14208
Haloferax	14209
Haloferax	14210
Haloferax	14211
Haloferax	14213
Haloferax	14215
Haloferax	14216
Haloferax	14217
Haloferax	14218
Haloferax	14219
Haloferax	14220
Haloferax	14221
Haloferax	14222
Haloferax	14223
Haloferax	14225
Haloferax	14227
Haloferax	14228
Haloferax	14229
Haloferax	14230
Haloferax	14231
Haloferax	14232
Haloferax	14233
Haloferax	14234
Haloferax	14235
Haloferax	14236
Haloferax	14237
Haloferax	14238
Haloferax	14239
Haloferax	14242
Haloferax	14243
Haloferax	14244
Haloferax	14245
Haloferax	14247
Haloferax	14248
Haloferax	14249
Haloferax	14251
Haloferax	14253
Haloferax	14255
Haloferax	14256
Haloferax	14260
Haloferax	14261
Haloferax	14262
Haloferax	14263
Haloferax	14264
Haloferax	14265
Haloferax	14266
Haloferax	14267
Haloferax	14268
Haloferax	14269
Haloferax	14271
Haloferax	14272
Haloferax	14273
Haloferax	14275
Haloferax	14276
Haloferax	14277
Haloferax	14278
Haloferax	14279
Haloferax	14280
Haloferax	14281
Haloferax	14282
Haloferax	14283
Haloferax	14284
Haloferax	14286
Haloferax	14287
Haloferax	14289
Haloferax	14290
Haloferax	14291
Haloferax	14293
Haloferax	14294
Haloferax	14295
Haloferax	14297
Haloferax	14299
Haloferax	14300
Haloferax	14301
Haloferax	14302
Haloferax	14303
Haloferax	14304
Haloferax	14305
Haloferax	14306
Haloferax	14309
Haloferax	14310
Haloferax	14311
Haloferax	14312
Haloferax	14314
Haloferax	14315
Haloferax	14316
Haloferax	14318
Haloferax	14319
Haloferax	14320
Haloferax	14321
Haloferax	14322
Haloferax	14323
Haloferax	14325
Haloferax	14326
Haloferax	14327
Haloferax	14329
Haloferax	14330
Haloferax	14331
Haloferax	14333
Haloferax	14334
Haloferax	14335
Haloferax	14336
Haloferax	14337
Haloferax	14338
Haloferax	14339
Haloferax	14340
Haloferax	14341
Haloferax	14342
Haloferax	14343
Haloferax	14344
Haloferax	14345
Haloferax	14346
Haloferax	14347
Haloferax	14348
Haloferax	14349
Haloferax	14350
Haloferax	14351
Haloferax	14352
Haloferax	14353
Haloferax	14354
Haloferax	14355
Haloferax	14356
Haloferax	14357
Haloferax	14358
Haloferax	14359
Haloferax	14361
Haloferax	14362
Haloferax	14363
Haloferax	14364
Haloferax	14365
Haloferax	14366
Haloferax	14367
Haloferax	14368
Haloferax	14369
Haloferax	14370
Haloferax	14371
Haloferax	14372
Haloferax	14373
Haloferax	14377
Haloferax	14380
Haloferax	14381
Haloferax	14382
Haloferax	14383
Haloferax	14384
Haloferax	14385
Haloferax	14386
Haloferax	14387
Haloferax	14388
Haloferax	14389
Haloferax	14390
Haloferax	14391
Haloferax	14392
Haloferax	14393
Haloferax	14394
Haloferax	14395
Haloferax	14396
Haloferax	14397
Haloferax	14398
Haloferax	14399
Haloferax	14401
Haloferax	14402
Haloferax	14403
Haloferax	14407
Haloferax	14412
Haloferax	14413
Haloferax	14415
Haloferax	14418
Haloferax	14420
Haloferax	14421
Haloferax	14422
Haloferax	14423
Haloferax	14424
Haloferax	14425
Haloferax	14426
Haloferax	14427
Haloferax	14429
Haloferax	14430
Haloferax	14431
Haloferax	14432
Haloferax	14433
Haloferax	14434
Haloferax	14435
Haloferax	14436
Haloferax	14438
Haloferax	14439
Haloferax	14441
Haloferax	14442
Haloferax	14444
Haloferax	14445
Haloferax	14446
Haloferax	14447
Haloferax	14448
Haloferax	14449
Haloferax	14450
Haloferax	14452
Haloferax	14453
Haloferax	14454
Haloferax	14455
Haloferax	14456
Haloferax	14457
Haloferax	14458
Haloferax	14459
Haloferax	14460
Haloferax	14461
Haloferax	14463
Haloferax	14464
Haloferax	14468
Haloferax	14469
Haloferax	14471
Haloferax	14472
Haloferax	14473
Haloferax	14474
Haloferax	14475
Haloferax	14476
Haloferax	14477
Haloferax	14479
Haloferax	14480
Haloferax	14481
Haloferax	14482
Haloferax	14483
Haloferax	14484
Haloferax	14485
Haloferax	14486
Haloferax	14487
Haloferax	14489
Haloferax	14490
Haloferax	14491
Haloferax	14492
Haloferax	14493
Haloferax	14494
Haloferax	14495
Haloferax	14496
Haloferax	14498
Haloferax	14499
Haloferax	14500
Haloferax	14501
Haloferax	14502
Haloferax	14503
Haloferax	14504
Haloferax	14505
Haloferax	14508
Haloferax	14509
Haloferax	14510
Haloferax	14511
Haloferax	14512
Haloferax	14513
Haloferax	14514
Haloferax	14515
Haloferax	14516
Haloferax	14517
Haloferax	14518
Haloferax	14519
Haloferax	14530
Haloferax	14531
Haloferax	14532
Haloferax	14533
Haloferax	14535
Haloferax	14537
Haloferax	14538
Haloferax	14540
Haloferax	14543
Haloferax	14544
Haloferax	14546
Haloferax	14547
Haloferax	14549
Haloferax	14550
Haloferax	14552
Haloferax	14554
Haloferax	14555
Haloferax	14556
Haloferax	14557
Haloferax	14558
Haloferax	14559
Haloferax	14560
Haloferax	14562
Haloferax	14563
Haloferax	14564
Haloferax	14566
Haloferax	14568
Haloferax	14572
Haloferax	14573
Haloferax	14574
Haloferax	14575
Haloferax	14576
Haloferax	14577
Haloferax	14580
Haloferax	14582
Haloferax	14583
Haloferax	14585
Haloferax	14587
Haloferax	14588
Haloferax	14590
Haloferax	14591
Haloferax	14592
Haloferax	14595
Haloferax	14596
Haloferax	14598
Haloferax	14599
Haloferax	14600
Haloferax	14601
Haloferax	14602
Haloferax	14603
Haloferax	14610
Haloferax	14611
Haloferax	14615
Haloferax	14616
Haloferax	14618
Haloferax	14619
Haloferax	14620
Haloferax	14621
Haloferax	14623
Haloferax	14625
Haloferax	14627
Haloferax	14628
Haloferax	14630
Haloferax	14632
Haloferax	14647
Haloferax	14648
Haloferax	14651
Haloferax	14652
Haloferax	14653
Haloferax	14655
Haloferax	14662
Haloferax	14663
Haloferax	14664
Haloferax	14665
Haloferax	14666
Haloferax	14667
Haloferax	14668
Haloferax	14669
Haloferax	14670
Haloferax	14671
Haloferax	14673
Haloferax	14674
Haloferax	14675
Haloferax	14676
Haloferax	14677
Haloferax	14678
Haloferax	14679
Haloferax	14680
Haloferax	14681
Haloferax	14682
Haloferax	14683
Haloferax	14684
Haloferax	14685
Haloferax	14686
Haloferax	14687
Haloferax	14688
Haloferax	14689
Haloferax	14690
Haloferax	14691
Haloferax	14692
Haloferax	14693
Haloferax	14694
Haloferax	14695
Haloferax	14697
Haloferax	14710
Haloferax	14714
Haloferax	14715
Haloferax	14717
Haloferax	14718
Haloferax	14719
Haloferax	14720
Haloferax	14721
Haloferax	14722
Haloferax	14723
Haloferax	14724
Haloferax	14725
Haloferax	14726
Haloferax	14728
Haloferax	14729
Haloferax	14730
Haloferax	14731
Haloferax	14732
Haloferax	14733
Haloferax	14734
Haloferax	14735
Haloferax	14736
Haloferax	14737
Haloferax	14738
Haloferax	14739
Haloferax	14740
Haloferax	14741
Haloferax	14742
Haloferax	14743
Haloferax	14744
Haloferax	14745
Haloferax	14746
Haloferax	14747
Haloferax	14748
Haloferax	14749
Haloferax	14750
Haloferax	14751
Haloferax	14752
Haloferax	14753
Haloferax	14754
Haloferax	14755
Haloferax	14756
Haloferax	14757
Haloferax	14758
Haloferax	14759
Haloferax	14761
Haloferax	14762
Haloferax	14763
Haloferax	14764
Haloferax	14765
Haloferax	14766
Haloferax	14767
Haloferax	14768
Haloferax	14769
Haloferax	14770
Haloferax	14771
Haloferax	14772
Haloferax	14773
Haloferax	14774
Haloferax	14775
Haloferax	14776
Haloferax	14777
Haloferax	14778
Haloferax	14779
Haloferax	14780
Haloferax	14781
Haloferax	14782
Haloferax	14783
Haloferax	14784
Haloferax	14785
Haloferax	14786
Haloferax	14788
Haloferax	14789
Haloferax	14790
Haloferax	14791
Haloferax	14792
Haloferax	14793
Haloferax	14794
Haloferax	14795
Haloferax	14796
Haloferax	14797
Haloferax	14798
Haloferax	14799
Haloferax	14800
Haloferax	14801
Haloferax	14802
Haloferax	14803
Haloferax	14804
Haloferax	14805
Haloferax	14806
Haloferax	14807
Haloferax	14808
Haloferax	14809
Haloferax	14810
Haloferax	14811
Haloferax	14812
Haloferax	14813
Haloferax	14814
Haloferax	14815
Haloferax	14816
Haloferax	14817
Haloferax	14818
Haloferax	14819
Haloferax	14820
Haloferax	14821
Haloferax	14822
Haloferax	14823
Haloferax	14824
Haloferax	14825
Haloferax	14826
Haloferax	14827
Haloferax	14828
Haloferax	14829
Haloferax	14830
Haloferax	14831
Haloferax	14832
Haloferax	14833
Haloferax	14834
Haloferax	14835
Haloferax	14836
Haloferax	14837
Haloferax	14838
Haloferax	14839
Haloferax	14840
Haloferax	14841
Haloferax	14842
Haloferax	14843
Haloferax	14844
Haloferax	14845
Haloferax	14846
Haloferax	14847
Haloferax	14848
Haloferax	14849
Haloferax	14850
Haloferax	14851
Haloferax	14852
Haloferax	14853
Haloferax	14854
Haloferax	14855
Haloferax	14856
Haloferax	14857
Haloferax	14858
Haloferax	14859
Haloferax	14860
Haloferax	14861
Haloferax	14862
Haloferax	14863
Haloferax	14864
Haloferax	14865
Haloferax	14866
Haloferax	14867
Haloferax	14868
Haloferax	14869
Haloferax	14870
Haloferax	14871
Haloferax	14872
Haloferax	14873
Haloferax	14874
Haloferax	14875
Haloferax	14876
Haloferax	14877
Haloferax	14878
Haloferax	14879
Haloferax	14880
Haloferax	14881
Haloferax	14882
Haloferax	14884
Haloferax	14885
Haloferax	14886
Haloferax	14887
Haloferax	14888
Haloferax	14889
Haloferax	14890
Haloferax	14891
Haloferax	14892
Haloferax	14893
Haloferax	14894
Haloferax	14895
Haloferax	14896
Haloferax	14897
Haloferax	14898
Haloferax	14899
Haloferax	14900
Haloferax	14901
Haloferax	17580
Haloferax	17581
Haloferax	17589
Haloferax	17591
Halogeometricum	7912
Halogeometricum	8936
Halogeometricum	9025
Halogeometricum	10856
Halogeometricum	10857
Halogeometricum	11826
Halogeometricum	11894
Halogeometricum	12138
Halogeometricum	12189
Halogeometricum	12268
Halogeometricum	12354
Halogeometricum	12567
Halogeometricum	12588
Halogeometricum	12601
Halogeometricum	12636
Halogeometricum	12642
Halogeometricum	12663
Halogeometricum	12673
Halogeometricum	12675
Halogeometricum	12686
Halogeometricum	12713
Halogeometricum	12716
Halogeometricum	12735
Halogeometricum	12759
Halogeometricum	12762
Halogeometricum	12808
Halogeometricum	12852
Halogeometricum	12942
Halogeometricum	13049
Halogeometricum	13156
Halogeometricum	13168
Halogeometricum	13174
Halogeometricum	13263
Halogeometricum	13313
Halogeometricum	13344
Halogeometricum	13562
Halogeometricum	13571
Halogeometricum	13577
Halogeometricum	13893
Halogeometricum	14124
Halogeometricum	14133
Halogeometricum	14173
Halogeometricum	14214
Halogeometricum	14298
Halogeometricum	14313
Halogeometricum	14324
Halogeometricum	14360
Halogeometricum	14451
Halogeometricum	14488
Halogeometricum	14536
Halogeometricum	14586
Halogeometricum	14597
Halogeometricum	14604
Halogeometricum	14607
Halogeometricum	14609
Halogeometricum	14629
Halogeometricum	14631
Halogeometricum	14640
Halogeometricum	14660
Halogeometricum	14903
Halogeometricum	14904
Halogeometricum	14906
Halogeometricum	14907
Halogeometricum	14908
Halogeometricum	14909
Halogeometricum	14910
Halogeometricum	14911
Halogeometricum	14912
Halogeometricum	14913
Halogeometricum	14914
Halogeometricum	14915
Halogeometricum	14916
Halogeometricum	14917
Halogeometricum	14918
Halogeometricum	14919
Halogeometricum	14920
Halogeometricum	14921
Halogeometricum	14922
Halogeometricum	14923
Halogeometricum	14924
Halogeometricum	14925
Halogeometricum	14926
Halogeometricum	14927
Halogeometricum	14928
Halogeometricum	14929
Halogeometricum	14930
Halogeometricum	14931
Halogeometricum	14932
Halogeometricum	14933
Halogeometricum	14934
Halogeometricum	14935
Halogeometricum	14936
Halogeometricum	14937
Halogeometricum	14938
Halogeometricum	14939
Halogeometricum	14940
Halogeometricum	14942
Halogeometricum	14943
Halogeometricum	14944
Halogeometricum	14945
Halogeometricum	14946
Halogeometricum	14947
Halogeometricum	14948
Halogeometricum	14949
Halogeometricum	14950
Halogeometricum	14951
Halogeometricum	14952
Halogeometricum	14953
Halogeometricum	14954
Halogeometricum	14955
Halogeometricum	14956
Halogeometricum	14957
Halogeometricum	14958
Halogeometricum	14959
Halogeometricum	14960
Halogeometricum	14961
Halogeometricum	14962
Halogeometricum	14963
Halogeometricum	14964
Halogeometricum	14965
Halogeometricum	14966
Halogeometricum	14967
Halogeometricum	14968
Halogeometricum	14969
Halogeometricum	14970
Halogeometricum	14971
Halogeometricum	14972
Halogeometricum	14973
Halogeometricum	14974
Halogeometricum	14975
Halogeometricum	14976
Halogeometricum	14977
Halogeometricum	14978
Halogeometricum	14979
Halogeometricum	14980
Halogeometricum	14981
Halogeometricum	14982
Halogeometricum	14983
Halogeometricum	14984
Halogeometricum	14985
Halogeometricum	14986
Halogeometricum	14987
Halogeometricum	14988
Halogeometricum	14989
Halogeometricum	14990
Halogeometricum	14991
Halogeometricum	14992
Halogeometricum	14993
Halogeometricum	14994
Halogeometricum	14995
Halogeometricum	14996
Halogeometricum	14997
Halogeometricum	14998
Halogeometricum	14999
Halogeometricum	15000
Halogeometricum	15001
Halogeometricum	15002
Halogeometricum	15003
Halogeometricum	15004
Halogeometricum	15005
Halogeometricum	15006
Halogeometricum	15007
Halogeometricum	15008
Halogeometricum	15009
Halogeometricum	15010
Halogeometricum	15011
Halogeometricum	15012
Halogeometricum	15013
Halogeometricum	15014
Halogeometricum	15015
Halogeometricum	15016
Halogeometricum	15017
Halogeometricum	15018
Halogeometricum	15019
Halogeometricum	15020
Halogeometricum	15021
Halogeometricum	15022
Halogeometricum	15023
Halogeometricum	15024
Halogeometricum	15025
Halogeometricum	15026
Halogeometricum	15027
Halogeometricum	15028
Halogeometricum	15029
Halogeometricum	15030
Halogeometricum	15031
Halogeometricum	15032
Halogeometricum	15033
Halogeometricum	15035
Halogeometricum	15036
Halogeometricum	15037
Halogeometricum	15038
Halogeometricum	15039
Halogeometricum	15040
Halogeometricum	15041
Halogeometricum	15042
Halogeometricum	15043
Halogeometricum	15044
Halogeometricum	15045
Halogeometricum	15046
Halogeometricum	15047
Halogeometricum	15048
Halogeometricum	15049
Halogeometricum	15050
Halogeometricum	15051
Halogeometricum	15052
Halogeometricum	15053
Halogeometricum	15054
Halogeometricum	15055
Halogeometricum	15056
Halogeometricum	15057
Halogeometricum	15058
Halogeometricum	15059
Halogeometricum	15060
Halogeometricum	15061
Halogeometricum	15062
Halogeometricum	15063
Halogeometricum	15064
Halogeometricum	15065
Halogeometricum	15066
Halogeometricum	15067
Halogeometricum	15068
Halogeometricum	15069
Halogeometricum	15070
Halogeometricum	15071
Halogeometricum	15072
Halogeometricum	15073
Halogeometricum	15074
Halogeometricum	15075
Halogeometricum	15076
Halogeometricum	15077
Halogeometricum	15078
Halogeometricum	15079
Halogeometricum	15080
Halogeometricum	15081
Halogeometricum	15082
Halogeometricum	15083
Halogeometricum	15084
Halogeometricum	15085
Halogeometricum	15086
Halogeometricum	15087
Halogeometricum	15088
Halogeometricum	15089
Halogeometricum	15090
Halogeometricum	15091
Halogeometricum	15092
Halogeometricum	15093
Halogeometricum	15094
Halogeometricum	15095
Halogeometricum	15097
Halogeometricum	15098
Halogeometricum	15099
Halogeometricum	15100
Halogeometricum	15101
Halogeometricum	15102
Halogeometricum	15103
Halogeometricum	15104
Halogeometricum	15105
Halogeometricum	15106
Halogeometricum	15107
Halogeometricum	15108
Halogeometricum	15109
Halogeometricum	15110
Halogeometricum	15111
Halogeometricum	15112
Halogeometricum	15113
Halogeometricum	15114
Halogeometricum	15115
Halogeometricum	15116
Halogeometricum	15117
Halogeometricum	15118
Halogeometricum	15119
Halogeometricum	15120
Halogeometricum	15121
Halogeometricum	15122
Halogeometricum	15123
Halogeometricum	15124
Halogeometricum	15125
Halogeometricum	15126
Halogeometricum	15127
Halogeometricum	15128
Halogeometricum	15129
Halogeometricum	15130
Halogeometricum	15131
Halogeometricum	15132
Halogeometricum	15133
Halogeometricum	15134
Halogeometricum	15136
Halogeometricum	15137
Halogeometricum	15138
Halogeometricum	15139
Halogeometricum	15140
Halogeometricum	15141
Halogeometricum	15142
Halogeometricum	15143
Halogeometricum	15144
Halogeometricum	15145
Halogeometricum	15146
Halogeometricum	15147
Halogeometricum	15148
Halogeometricum	15149
Halogeometricum	15150
Halogeometricum	15151
Halogeometricum	15152
Halogeometricum	15153
Halogeometricum	15154
Halogeometricum	15155
Halogeometricum	15156
Halogeometricum	15157
Halogeometricum	15158
Halogeometricum	15159
Halogeometricum	15160
Halogeometricum	15161
Halogeometricum	15162
Halogeometricum	15163
Halogeometricum	15164
Halogeometricum	15165
Halogeometricum	15166
Halogeometricum	15167
Halogeometricum	15168
Halogeometricum	15169
Halogeometricum	15170
Halogeometricum	15171
Halogeometricum	15172
Halogeometricum	15173
Halogeometricum	15174
Halogeometricum	15175
Halogeometricum	15176
Halogeometricum	15177
Halogeometricum	15178
Halogeometricum	15179
Halogeometricum	15180
Halogeometricum	15181
Halogeometricum	15182
Halogeometricum	15183
Halogeometricum	15184
Halogeometricum	15185
Halogeometricum	15186
Halogeometricum	15187
Halogeometricum	15188
Halogeometricum	15189
Halogeometricum	15190
Halogeometricum	15191
Halogeometricum	15192
Halogeometricum	15193
Halogeometricum	15194
Halogeometricum	15195
Halogeometricum	15196
Halogeometricum	15197
Halogeometricum	15198
Halogeometricum	15199
Halogeometricum	15200
Halogeometricum	15201
Halogeometricum	15202
Halogeometricum	15203
Halogeometricum	15204
Halogeometricum	15205
Halogeometricum	15206
Halogeometricum	15207
Halogeometricum	15208
Halogeometricum	15209
Halogeometricum	15210
Halogeometricum	15211
Halogeometricum	15212
Halogeometricum	15213
Halogeometricum	15214
Halogeometricum	15215
Halogeometricum	15216
Halogeometricum	15217
Halogeometricum	15218
Halogeometricum	15219
Halogeometricum	15220
Halogeometricum	15221
Halogeometricum	15222
Halogeometricum	15223
Halogeometricum	15224
Halogeometricum	15225
Halogeometricum	15226
Halogeometricum	15227
Halogeometricum	15228
Halogeometricum	15229
Halogeometricum	15230
Halogeometricum	15231
Halogeometricum	15232
Halogeometricum	15233
Halogeometricum	15234
Halogeometricum	15235
Halogeometricum	15236
Halogeometricum	15237
Halogeometricum	15238
Halogeometricum	15239
Halogeometricum	15240
Halogeometricum	15241
Halogeometricum	15242
Halogeometricum	15243
Halogeometricum	15244
Halogeometricum	15245
Halogeometricum	15246
Halogeometricum	15247
Halogeometricum	15248
Halogeometricum	15249
Halogeometricum	15250
Halogeometricum	15251
Halogeometricum	15252
Halogeometricum	15253
Halogeometricum	15254
Halogeometricum	15255
Halogeometricum	15256
Halogeometricum	15257
Halogeometricum	15258
Halogeometricum	15259
Halogeometricum	15260
Halogeometricum	15261
Halogeometricum	15262
Halogeometricum	15263
Halogeometricum	15264
Halogeometricum	15265
Halogeometricum	15266
Halogeometricum	15267
Halogeometricum	15268
Halogeometricum	15269
Halogeometricum	15270
Halogeometricum	15271
Halogeometricum	15272
Halogeometricum	15273
Halogeometricum	15274
Halogeometricum	15275
Halogeometricum	15276
Halogeometricum	15277
Halogeometricum	15278
Halogeometricum	15279
Halogeometricum	15280
Halogeometricum	15281
Halogeometricum	15282
Halogeometricum	15283
Halogeometricum	15284
Halogeometricum	15285
Halogeometricum	15286
Halogeometricum	15287
Halogeometricum	15288
Halogeometricum	15289
Halogeometricum	15290
Halogeometricum	15291
Halogeometricum	15292
Halogeometricum	15293
Halogeometricum	15294
Halogeometricum	15295
Halogeometricum	15296
Halogeometricum	15297
Halogeometricum	15298
Halogeometricum	15299
Halogeometricum	15300
Halogeometricum	15301
Halogeometricum	15302
Halogeometricum	15303
Halogeometricum	15304
Halogeometricum	15305
Halogeometricum	15306
Halogeometricum	15307
Halogeometricum	15308
Halogeometricum	15309
Halogeometricum	15310
Halogeometricum	15311
Halogeometricum	15312
Halogeometricum	15313
Halogeometricum	15314
Halogeometricum	15315
Halogeometricum	15316
Halogeometricum	15317
Halogeometricum	15318
Halogeometricum	15319
Halogeometricum	15320
Halogeometricum	15321
Halogeometricum	15322
Halogeometricum	15323
Halogeometricum	15324
Halogeometricum	15325
Halogeometricum	15326
Halogeometricum	15327
Halogeometricum	15328
Halogeometricum	15329
Halogeometricum	15330
Halogeometricum	15331
Halogeometricum	15332
Halogeometricum	15333
Halogeometricum	15334
Halogeometricum	15335
Halogeometricum	15336
Halogeometricum	15337
Halogeometricum	15338
Halogeometricum	15339
Halogeometricum	15340
Halogeometricum	15341
Halogeometricum	15342
Halogeometricum	15343
Halogeometricum	15344
Halogeometricum	15345
Halogeometricum	15346
Halogeometricum	15348
Halogeometricum	15349
Halogeometricum	15350
Halogeometricum	15351
Halogeometricum	15352
Halogeometricum	15353
Halogeometricum	15354
Halogeometricum	15355
Halogeometricum	15356
Halogeometricum	15357
Halogeometricum	15358
Halogeometricum	15359
Halogeometricum	15360
Halogeometricum	15361
Halogeometricum	15362
Halogeometricum	15363
Halogeometricum	15364
Halogeometricum	15365
Halogeometricum	15366
Halogeometricum	15367
Halogeometricum	15368
Halogeometricum	15369
Halomicrobium	12645
Halomicrobium	15385
Halomicrobium	15386
Halomicrobium	15387
Halomicrobium	15388
Halomicrobium	15389
Halomicrobium	15390
Halomicrobium	15394
Halopiger	13664
Halopiger	15472
Haloquadratum	11019
Haloquadratum	11020
Haloquadratum	11021
Haloquadratum	11024
Haloquadratum	15494
Haloquadratum	15496
Haloquadratum	15497
Haloquadratum	15509
Halorhabdus	15528
Halorhabdus	15541
Halorhabdus	15544
Halorhabdus	15550
Halorubrum	2594
Halorubrum	3707
Halorubrum	3776
Halorubrum	3963
Halorubrum	3973
Halorubrum	3975
Halorubrum	3976
Halorubrum	3977
Halorubrum	3978
Halorubrum	3981
Halorubrum	3983
Halorubrum	3987
Halorubrum	3991
Halorubrum	4001
Halorubrum	4003
Halorubrum	4007
Halorubrum	4008
Halorubrum	4009
Halorubrum	4013
Halorubrum	4014
Halorubrum	4017
Halorubrum	4018
Halorubrum	4020
Halorubrum	4022
Halorubrum	4034
Halorubrum	4038
Halorubrum	4039
Halorubrum	4042
Halorubrum	4046
Halorubrum	4050
Halorubrum	4051
Halorubrum	4054
Halorubrum	4056
Halorubrum	4058
Halorubrum	4065
Halorubrum	4066
Halorubrum	4081
Halorubrum	4084
Halorubrum	4086
Halorubrum	4087
Halorubrum	4088
Halorubrum	4090
Halorubrum	4091
Halorubrum	4103
Halorubrum	4112
Halorubrum	4116
Halorubrum	4117
Halorubrum	4123
Halorubrum	4144
Halorubrum	4147
Halorubrum	4151
Halorubrum	4159
Halorubrum	4160
Halorubrum	4161
Halorubrum	4184
Halorubrum	4186
Halorubrum	4188
Halorubrum	4193
Halorubrum	4197
Halorubrum	4199
Halorubrum	4201
Halorubrum	4203
Halorubrum	4204
Halorubrum	4209
Halorubrum	4212
Halorubrum	4213
Halorubrum	4214
Halorubrum	4215
Halorubrum	4216
Halorubrum	4217
Halorubrum	4218
Halorubrum	4219
Halorubrum	4220
Halorubrum	4221
Halorubrum	4222
Halorubrum	4223
Halorubrum	4224
Halorubrum	4225
Halorubrum	4226
Halorubrum	4227
Halorubrum	4228
Halorubrum	4229
Halorubrum	4230
Halorubrum	4231
Halorubrum	4232
Halorubrum	4233
Halorubrum	4234
Halorubrum	4235
Halorubrum	4236
Halorubrum	4237
Halorubrum	4238
Halorubrum	4239
Halorubrum	4240
Halorubrum	4241
Halorubrum	4242
Halorubrum	4243
Halorubrum	4244
Halorubrum	4245
Halorubrum	4246
Halorubrum	4247
Halorubrum	4248
Halorubrum	4249
Halorubrum	4251
Halorubrum	4252
Halorubrum	4253
Halorubrum	4255
Halorubrum	4256
Halorubrum	4257
Halorubrum	4258
Halorubrum	4259
Halorubrum	4261
Halorubrum	4278
Halorubrum	4281
Halorubrum	4299
Halorubrum	4306
Halorubrum	4307
Halorubrum	4309
Halorubrum	4317
Halorubrum	4319
Halorubrum	4347
Halorubrum	4360
Halorubrum	4365
Halorubrum	4375
Halorubrum	4379
Halorubrum	4387
Halorubrum	4388
Halorubrum	4397
Halorubrum	4405
Halorubrum	4422
Halorubrum	4440
Halorubrum	4447
Halorubrum	4451
Halorubrum	4459
Halorubrum	4460
Halorubrum	4461
Halorubrum	4462
Halorubrum	4463
Halorubrum	4464
Halorubrum	4465
Halorubrum	4466
Halorubrum	4467
Halorubrum	4468
Halorubrum	4469
Halorubrum	4470
Halorubrum	4471
Halorubrum	4472
Halorubrum	4473
Halorubrum	4474
Halorubrum	4475
Halorubrum	4476
Halorubrum	4477
Halorubrum	4478
Halorubrum	4479
Halorubrum	4480
Halorubrum	4481
Halorubrum	4506
Halorubrum	4510
Halorubrum	4514
Halorubrum	4521
Halorubrum	4543
Halorubrum	4544
Halorubrum	4546
Halorubrum	4547
Halorubrum	4610
Halorubrum	4625
Halorubrum	4700
Halorubrum	4701
Halorubrum	4702
Halorubrum	4703
Halorubrum	4704
Halorubrum	4705
Halorubrum	4706
Halorubrum	4707
Halorubrum	4708
Halorubrum	4709
Halorubrum	4710
Halorubrum	4723
Halorubrum	4749
Halorubrum	4751
Halorubrum	4824
Halorubrum	4875
Halorubrum	4955
Halorubrum	4956
Halorubrum	4969
Halorubrum	4970
Halorubrum	4972
Halorubrum	4973
Halorubrum	4976
Halorubrum	4977
Halorubrum	4978
Halorubrum	4979
Halorubrum	4980
Halorubrum	4981
Halorubrum	5009
Halorubrum	5028
Halorubrum	5032
Halorubrum	5033
Halorubrum	5077
Halorubrum	5085
Halorubrum	5114
Halorubrum	5131
Halorubrum	5153
Halorubrum	5193
Halorubrum	5245
Halorubrum	5247
Halorubrum	5249
Halorubrum	5256
Halorubrum	5257
Halorubrum	5258
Halorubrum	5259
Halorubrum	5260
Halorubrum	5261
Halorubrum	5262
Halorubrum	5264
Halorubrum	5265
Halorubrum	5266
Halorubrum	5267
Halorubrum	5268
Halorubrum	5307
Halorubrum	5322
Halorubrum	5328
Halorubrum	5372
Halorubrum	5375
Halorubrum	5448
Halorubrum	5616
Halorubrum	5618
Halorubrum	5619
Halorubrum	5620
Halorubrum	5621
Halorubrum	5622
Halorubrum	5623
Halorubrum	5624
Halorubrum	5626
Halorubrum	5627
Halorubrum	5628
Halorubrum	5629
Halorubrum	5631
Halorubrum	5632
Halorubrum	5633
Halorubrum	5634
Halorubrum	5635
Halorubrum	5636
Halorubrum	5637
Halorubrum	5638
Halorubrum	5639
Halorubrum	5640
Halorubrum	5641
Halorubrum	5642
Halorubrum	5643
Halorubrum	5644
Halorubrum	5645
Halorubrum	5646
Halorubrum	5668
Halorubrum	5709
Halorubrum	5743
Halorubrum	5775
Halorubrum	5964
Halorubrum	5969
Halorubrum	6020
Halorubrum	6026
Halorubrum	6043
Halorubrum	6044
Halorubrum	6046
Halorubrum	6047
Halorubrum	6048
Halorubrum	6051
Halorubrum	6052
Halorubrum	6053
Halorubrum	6054
Halorubrum	6055
Halorubrum	6057
Halorubrum	6058
Halorubrum	6060
Halorubrum	6061
Halorubrum	6062
Halorubrum	6063
Halorubrum	6091
Halorubrum	6109
Halorubrum	6121
Halorubrum	6131
Halorubrum	6157
Halorubrum	6171
Halorubrum	6351
Halorubrum	6387
Halorubrum	6400
Halorubrum	6519
Halorubrum	6544
Halorubrum	6551
Halorubrum	6596
Halorubrum	6617
Halorubrum	6618
Halorubrum	6619
Halorubrum	6620
Halorubrum	6621
Halorubrum	6622
Halorubrum	6623
Halorubrum	6624
Halorubrum	6625
Halorubrum	6626
Halorubrum	6627
Halorubrum	6628
Halorubrum	6629
Halorubrum	6630
Halorubrum	6631
Halorubrum	6632
Halorubrum	6633
Halorubrum	6634
Halorubrum	6635
Halorubrum	6636
Halorubrum	6637
Halorubrum	6638
Halorubrum	6639
Halorubrum	6640
Halorubrum	6641
Halorubrum	6755
Halorubrum	6901
Halorubrum	7046
Halorubrum	7141
Halorubrum	7194
Halorubrum	7195
Halorubrum	7196
Halorubrum	7198
Halorubrum	7199
Halorubrum	7200
Halorubrum	7203
Halorubrum	7204
Halorubrum	7205
Halorubrum	7206
Halorubrum	7207
Halorubrum	7208
Halorubrum	7209
Halorubrum	7210
Halorubrum	7211
Halorubrum	7214
Halorubrum	7215
Halorubrum	7216
Halorubrum	7217
Halorubrum	7218
Halorubrum	7221
Halorubrum	7223
Halorubrum	7225
Halorubrum	7226
Halorubrum	7227
Halorubrum	7228
Halorubrum	7229
Halorubrum	7230
Halorubrum	7231
Halorubrum	7232
Halorubrum	7233
Halorubrum	7234
Halorubrum	7235
Halorubrum	7237
Halorubrum	7324
Halorubrum	7368
Halorubrum	7392
Halorubrum	7494
Halorubrum	7496
Halorubrum	7533
Halorubrum	7641
Halorubrum	7687
Halorubrum	7774
Halorubrum	7834
Halorubrum	7960
Halorubrum	7961
Halorubrum	7962
Halorubrum	7963
Halorubrum	7964
Halorubrum	7965
Halorubrum	7966
Halorubrum	7967
Halorubrum	7968
Halorubrum	7969
Halorubrum	7970
Halorubrum	7972
Halorubrum	7973
Halorubrum	7974
Halorubrum	7975
Halorubrum	7976
Halorubrum	7977
Halorubrum	7978
Halorubrum	7979
Halorubrum	7980
Halorubrum	7983
Halorubrum	7984
Halorubrum	7986
Halorubrum	7987
Halorubrum	7988
Halorubrum	7989
Halorubrum	7990
Halorubrum	7991
Halorubrum	7992
Halorubrum	7993
Halorubrum	7994
Halorubrum	7995
Halorubrum	7996
Halorubrum	7997
Halorubrum	7998
Halorubrum	7999
Halorubrum	8000
Halorubrum	8001
Halorubrum	8002
Halorubrum	8003
Halorubrum	8004
Halorubrum	8005
Halorubrum	8006
Halorubrum	8007
Halorubrum	8008
Halorubrum	8009
Halorubrum	8010
Halorubrum	8011
Halorubrum	8012
Halorubrum	8013
Halorubrum	8014
Halorubrum	8015
Halorubrum	8016
Halorubrum	8017
Halorubrum	8018
Halorubrum	8019
Halorubrum	8020
Halorubrum	8021
Halorubrum	8022
Halorubrum	8023
Halorubrum	8024
Halorubrum	8025
Halorubrum	8026
Halorubrum	8027
Halorubrum	8028
Halorubrum	8030
Halorubrum	8220
Halorubrum	8308
Halorubrum	8335
Halorubrum	8381
Halorubrum	8395
Halorubrum	8428
Halorubrum	8467
Halorubrum	8531
Halorubrum	8538
Halorubrum	8672
Halorubrum	8690
Halorubrum	8813
Halorubrum	8830
Halorubrum	8869
Halorubrum	9036
Halorubrum	9037
Halorubrum	9048
Halorubrum	9093
Halorubrum	9098
Halorubrum	9102
Halorubrum	9103
Halorubrum	9105
Halorubrum	9107
Halorubrum	9108
Halorubrum	9109
Halorubrum	9110
Halorubrum	9111
Halorubrum	9112
Halorubrum	9118
Halorubrum	9119
Halorubrum	9120
Halorubrum	9121
Halorubrum	9128
Halorubrum	9129
Halorubrum	9130
Halorubrum	9131
Halorubrum	9132
Halorubrum	9133
Halorubrum	9134
Halorubrum	9136
Halorubrum	9137
Halorubrum	9138
Halorubrum	9139
Halorubrum	9140
Halorubrum	9141
Halorubrum	9142
Halorubrum	9143
Halorubrum	9144
Halorubrum	9145
Halorubrum	9146
Halorubrum	9147
Halorubrum	9148
Halorubrum	9149
Halorubrum	9150
Halorubrum	9152
Halorubrum	9153
Halorubrum	9155
Halorubrum	9156
Halorubrum	9159
Halorubrum	9160
Halorubrum	9161
Halorubrum	9162
Halorubrum	9163
Halorubrum	9165
Halorubrum	9166
Halorubrum	9168
Halorubrum	9170
Halorubrum	9174
Halorubrum	9175
Halorubrum	9176
Halorubrum	9179
Halorubrum	9180
Halorubrum	9181
Halorubrum	9182
Halorubrum	9183
Halorubrum	9184
Halorubrum	9185
Halorubrum	9186
Halorubrum	9187
Halorubrum	9188
Halorubrum	9189
Halorubrum	9190
Halorubrum	9191
Halorubrum	9192
Halorubrum	9193
Halorubrum	9194
Halorubrum	9195
Halorubrum	9196
Halorubrum	9197
Halorubrum	9198
Halorubrum	9200
Halorubrum	9205
Halorubrum	9206
Halorubrum	9208
Halorubrum	9209
Halorubrum	9210
Halorubrum	9211
Halorubrum	9212
Halorubrum	9213
Halorubrum	9214
Halorubrum	9446
Halorubrum	9472
Halorubrum	9474
Halorubrum	9536
Halorubrum	9644
Halorubrum	9645
Halorubrum	9647
Halorubrum	9728
Halorubrum	9776
Halorubrum	9800
Halorubrum	9813
Halorubrum	9820
Halorubrum	9837
Halorubrum	10001
Halorubrum	10006
Halorubrum	10011
Halorubrum	10012
Halorubrum	10031
Halorubrum	10056
Halorubrum	10122
Halorubrum	10406
Halorubrum	10449
Halorubrum	10530
Halorubrum	10558
Halorubrum	10607
Halorubrum	10621
Halorubrum	10921
Halorubrum	11050
Halorubrum	11051
Halorubrum	11052
Halorubrum	11053
Halorubrum	11054
Halorubrum	11057
Halorubrum	11058
Halorubrum	11059
Halorubrum	11060
Halorubrum	11063
Halorubrum	11064
Halorubrum	11065
Halorubrum	11066
Halorubrum	11067
Halorubrum	11068
Halorubrum	11069
Halorubrum	11070
Halorubrum	11071
Halorubrum	11072
Halorubrum	11073
Halorubrum	11075
Halorubrum	11076
Halorubrum	11077
Halorubrum	11078
Halorubrum	11079
Halorubrum	11083
Halorubrum	11085
Halorubrum	11086
Halorubrum	11087
Halorubrum	11088
Halorubrum	11089
Halorubrum	11091
Halorubrum	11092
Halorubrum	11093
Halorubrum	11094
Halorubrum	11095
Halorubrum	11096
Halorubrum	11097
Halorubrum	11098
Halorubrum	11099
Halorubrum	11100
Halorubrum	11101
Halorubrum	11102
Halorubrum	11103
Halorubrum	11104
Halorubrum	11105
Halorubrum	11107
Halorubrum	11108
Halorubrum	11109
Halorubrum	11111
Halorubrum	11112
Halorubrum	11113
Halorubrum	11114
Halorubrum	11115
Halorubrum	11116
Halorubrum	11117
Halorubrum	11118
Halorubrum	11119
Halorubrum	11121
Halorubrum	11125
Halorubrum	11126
Halorubrum	11127
Halorubrum	11128
Halorubrum	11131
Halorubrum	11132
Halorubrum	11135
Halorubrum	11136
Halorubrum	11137
Halorubrum	11139
Halorubrum	11140
Halorubrum	11141
Halorubrum	11142
Halorubrum	11143
Halorubrum	11144
Halorubrum	11145
Halorubrum	11146
Halorubrum	11147
Halorubrum	11148
Halorubrum	11149
Halorubrum	11150
Halorubrum	11151
Halorubrum	11153
Halorubrum	11154
Halorubrum	11155
Halorubrum	11156
Halorubrum	11157
Halorubrum	11158
Halorubrum	11159
Halorubrum	11160
Halorubrum	11161
Halorubrum	11162
Halorubrum	11163
Halorubrum	11164
Halorubrum	11165
Halorubrum	11166
Halorubrum	11167
Halorubrum	11168
Halorubrum	11169
Halorubrum	11171
Halorubrum	11172
Halorubrum	11173
Halorubrum	11174
Halorubrum	11175
Halorubrum	11176
Halorubrum	11177
Halorubrum	11178
Halorubrum	11179
Halorubrum	11180
Halorubrum	11182
Halorubrum	11183
Halorubrum	11184
Halorubrum	11185
Halorubrum	11186
Halorubrum	11187
Halorubrum	11188
Halorubrum	11189
Halorubrum	11190
Halorubrum	11193
Halorubrum	11194
Halorubrum	11195
Halorubrum	11196
Halorubrum	11198
Halorubrum	11199
Halorubrum	11200
Halorubrum	11203
Halorubrum	11204
Halorubrum	11206
Halorubrum	11207
Halorubrum	11208
Halorubrum	11211
Halorubrum	11216
Halorubrum	11217
Halorubrum	11218
Halorubrum	11219
Halorubrum	11220
Halorubrum	11223
Halorubrum	11226
Halorubrum	11789
Halorubrum	11846
Halorubrum	11900
Halorubrum	12005
Halorubrum	12165
Halorubrum	12248
Halorubrum	12269
Halorubrum	12518
Halorubrum	12549
Halorubrum	12604
Halorubrum	12632
Halorubrum	12637
Halorubrum	12643
Halorubrum	12652
Halorubrum	12661
Halorubrum	12665
Halorubrum	12695
Halorubrum	12801
Halorubrum	12862
Halorubrum	12923
Halorubrum	13053
Halorubrum	13056
Halorubrum	13072
Halorubrum	13398
Halorubrum	13450
Halorubrum	13487
Halorubrum	13519
Halorubrum	13565
Halorubrum	13568
Halorubrum	13722
Halorubrum	13881
Halorubrum	14004
Halorubrum	14034
Halorubrum	14148
Halorubrum	14168
Halorubrum	14637
Halorubrum	14787
Halorubrum	14905
Halorubrum	15392
Halorubrum	15407
Halorubrum	15430
Halorubrum	15437
Halorubrum	15540
Halorubrum	15561
Halorubrum	15562
Halorubrum	15563
Halorubrum	15564
Halorubrum	15566
Halorubrum	15567
Halorubrum	15569
Halorubrum	15570
Halorubrum	15572
Halorubrum	15573
Halorubrum	15575
Halorubrum	15576
Halorubrum	15577
Halorubrum	15578
Halorubrum	15579
Halorubrum	15580
Halorubrum	15581
Halorubrum	15583
Halorubrum	15584
Halorubrum	15585
Halorubrum	15586
Halorubrum	15587
Halorubrum	15588
Halorubrum	15589
Halorubrum	15590
Halorubrum	15591
Halorubrum	15592
Halorubrum	15594
Halorubrum	15597
Halorubrum	15598
Halorubrum	15599
Halorubrum	15600
Halorubrum	15601
Halorubrum	15602
Halorubrum	15603
Halorubrum	15605
Halorubrum	15606
Halorubrum	15608
Halorubrum	15609
Halorubrum	15610
Halorubrum	15611
Halorubrum	15612
Halorubrum	15613
Halorubrum	15614
Halorubrum	15615
Halorubrum	15616
Halorubrum	15617
Halorubrum	15618
Halorubrum	15619
Halorubrum	15620
Halorubrum	15621
Halorubrum	15622
Halorubrum	15623
Halorubrum	15624
Halorubrum	15625
Halorubrum	15627
Halorubrum	15628
Halorubrum	15629
Halorubrum	15630
Halorubrum	15631
Halorubrum	15632
Halorubrum	15633
Halorubrum	15634
Halorubrum	15635
Halorubrum	15636
Halorubrum	15638
Halorubrum	15640
Halorubrum	15641
Halorubrum	15642
Halorubrum	15643
Halorubrum	15644
Halorubrum	15645
Halorubrum	15646
Halorubrum	15647
Halorubrum	15648
Halorubrum	15649
Halorubrum	15650
Halorubrum	15651
Halorubrum	15652
Halorubrum	15653
Halorubrum	15654
Halorubrum	15655
Halorubrum	15656
Halorubrum	15659
Halorubrum	15660
Halorubrum	15661
Halorubrum	15662
Halorubrum	15663
Halorubrum	15664
Halorubrum	15666
Halorubrum	15668
Halorubrum	15669
Halorubrum	15672
Halorubrum	15677
Halorubrum	15678
Halorubrum	15679
Halorubrum	15680
Halorubrum	15682
Halorubrum	15683
Halorubrum	15684
Halorubrum	15686
Halorubrum	15687
Halorubrum	15688
Halorubrum	15689
Halorubrum	15690
Halorubrum	15692
Halorubrum	15694
Halorubrum	15695
Halorubrum	15696
Halorubrum	15697
Halorubrum	15698
Halorubrum	15699
Halorubrum	15701
Halorubrum	15704
Halorubrum	15705
Halorubrum	15711
Halorubrum	15712
Halorubrum	15713
Halorubrum	15714
Halorubrum	15715
Halorubrum	15716
Halorubrum	15717
Halorubrum	15718
Halorubrum	15719
Halorubrum	15720
Halorubrum	15722
Halorubrum	15724
Halorubrum	15725
Halorubrum	15726
Halorubrum	15727
Halorubrum	15728
Halorubrum	15730
Halorubrum	15731
Halorubrum	15732
Halorubrum	15733
Halorubrum	15734
Halorubrum	15735
Halorubrum	15736
Halorubrum	15737
Halorubrum	15738
Halorubrum	15740
Halorubrum	15741
Halorubrum	15742
Halorubrum	15745
Halorubrum	15746
Halorubrum	15749
Halorubrum	15750
Halorubrum	15751
Halorubrum	15754
Halorubrum	15755
Halorubrum	15758
Halorubrum	15759
Halorubrum	15760
Halorubrum	15761
Halorubrum	15762
Halorubrum	15763
Halorubrum	15764
Halorubrum	15765
Halorubrum	15766
Halorubrum	15767
Halorubrum	15768
Halorubrum	15769
Halorubrum	15770
Halorubrum	15771
Halorubrum	15772
Halorubrum	15773
Halorubrum	15774
Halorubrum	15775
Halorubrum	15776
Halorubrum	15777
Halorubrum	15778
Halorubrum	15779
Halorubrum	15780
Halorubrum	15781
Halorubrum	15782
Halorubrum	15783
Halorubrum	15784
Halorubrum	15785
Halorubrum	15786
Halorubrum	15787
Halorubrum	15788
Halorubrum	15789
Halorubrum	15790
Halorubrum	15791
Halorubrum	15792
Halorubrum	15793
Halorubrum	15794
Halorubrum	15795
Halorubrum	15796
Halorubrum	15797
Halorubrum	15798
Halorubrum	15799
Halorubrum	15800
Halorubrum	15801
Halorubrum	15802
Halorubrum	15803
Halorubrum	15804
Halorubrum	15805
Halorubrum	15806
Halorubrum	15807
Halorubrum	15808
Halorubrum	15809
Halorubrum	15810
Halorubrum	15811
Halorubrum	15812
Halorubrum	15813
Halorubrum	15814
Halorubrum	15815
Halorubrum	15816
Halorubrum	15817
Halorubrum	15818
Halorubrum	15819
Halorubrum	15820
Halorubrum	15821
Halorubrum	15822
Halorubrum	15823
Halorubrum	15824
Halorubrum	15825
Halorubrum	15826
Halorubrum	15827
Halorubrum	15828
Halorubrum	15829
Halorubrum	15830
Halorubrum	15831
Halorubrum	15832
Halorubrum	15833
Halorubrum	15834
Halorubrum	15835
Halorubrum	15836
Halorubrum	15837
Halorubrum	15838
Halorubrum	15839
Halorubrum	15840
Halorubrum	15841
Halorubrum	15842
Halorubrum	15843
Halorubrum	15844
Halorubrum	15845
Halorubrum	15846
Halorubrum	15847
Halorubrum	15848
Halorubrum	15849
Halorubrum	15850
Halorubrum	15851
Halorubrum	15852
Halorubrum	15853
Halorubrum	15854
Halorubrum	15855
Halorubrum	15856
Halorubrum	15857
Halorubrum	15858
Halorubrum	15859
Halorubrum	15860
Halorubrum	15861
Halorubrum	15862
Halorubrum	15863
Halorubrum	15864
Halorubrum	15865
Halorubrum	15866
Halorubrum	15867
Halorubrum	15869
Halorubrum	15870
Halorubrum	15871
Halorubrum	15872
Halorubrum	15873
Halorubrum	15874
Halorubrum	15875
Halorubrum	15876
Halorubrum	15877
Halorubrum	15878
Halorubrum	15879
Halorubrum	15880
Halorubrum	15881
Halorubrum	15882
Halorubrum	15884
Halorubrum	15885
Halorubrum	15886
Halorubrum	15887
Halorubrum	15888
Halorubrum	15889
Halorubrum	15890
Halorubrum	15891
Halorubrum	15892
Halorubrum	15893
Halorubrum	15894
Halorubrum	15895
Halorubrum	15896
Halorubrum	15898
Halorubrum	15899
Halorubrum	15900
Halorubrum	15901
Halorubrum	15902
Halorubrum	15903
Halorubrum	15904
Halorubrum	15905
Halorubrum	15906
Halorubrum	15907
Halorubrum	15908
Halorubrum	15909
Halorubrum	15910
Halorubrum	15912
Halorubrum	15915
Halorubrum	15917
Halorubrum	15918
Halorubrum	15920
Halorubrum	15922
Halorubrum	15923
Halorubrum	15924
Halorubrum	15925
Halorubrum	15927
Halorubrum	15928
Halorubrum	15929
Halorubrum	15930
Halorubrum	15931
Halorubrum	15932
Halorubrum	15933
Halorubrum	15936
Halorubrum	15938
Halorubrum	15939
Halorubrum	15940
Halorubrum	15941
Halorubrum	15942
Halorubrum	15943
Halorubrum	15944
Halorubrum	15945
Halorubrum	15953
Halorubrum	15954
Halorubrum	15956
Halorubrum	15958
Halorubrum	15960
Halorubrum	15962
Halorubrum	15963
Halorubrum	15964
Halorubrum	15965
Halorubrum	15968
Halorubrum	15969
Halorubrum	15970
Halorubrum	15974
Halorubrum	15975
Halorubrum	15977
Halorubrum	15978
Halorubrum	15979
Halorubrum	15981
Halorubrum	15983
Halorubrum	15985
Halorubrum	15986
Halorubrum	15987
Halorubrum	15988
Halorubrum	15989
Halorubrum	15991
Halorubrum	15992
Halorubrum	15994
Halorubrum	15995
Halorubrum	15999
Halorubrum	16000
Halorubrum	16001
Halorubrum	16002
Halorubrum	16003
Halorubrum	16004
Halorubrum	16005
Halorubrum	16007
Halorubrum	16008
Halorubrum	16009
Halorubrum	16010
Halorubrum	16011
Halorubrum	16012
Halorubrum	16013
Halorubrum	16014
Halorubrum	16015
Halorubrum	16024
Halorubrum	16029
Halorubrum	16033
Halorubrum	16034
Halorubrum	16038
Halorubrum	16039
Halorubrum	16040
Halorubrum	16041
Halorubrum	16043
Halorubrum	16045
Halorubrum	16049
Halosarcina	9226
Halosarcina	10168
Halosarcina	11239
Halosarcina	14466
Halosarcina	16054
Halosarcina	16055
Halosarcina	16059
Halosarcina	16060
Halosarcina	16066
Halosarcina	16067
Halosarcina	16069
Halosarcina	16070
Halosarcina	16072
Halosarcina	16073
Halosarcina	16080
Halosarcina	16083
Halosimplex	12659
Halosimplex	12683
Halosimplex	12919
Halosimplex	13058
Halosimplex	13472
Halosimplex	14467
Halosimplex	16091
Halosimplex	16092
Halosimplex	16093
Halosimplex	16098
Halosimplex	16100
Halosimplex	16104
Halosimplex	16107
Haloterrigena	9260
Haloterrigena	9290
Haloterrigena	9834
Haloterrigena	9912
Haloterrigena	11268
Haloterrigena	11308
Haloterrigena	11734
Haloterrigena	12017
Haloterrigena	12520
Haloterrigena	12547
Haloterrigena	12657
Haloterrigena	12669
Haloterrigena	13454
Haloterrigena	13462
Haloterrigena	13471
Haloterrigena	13523
Haloterrigena	13527
Haloterrigena	13686
Haloterrigena	13892
Haloterrigena	13933
Haloterrigena	14285
Haloterrigena	14545
Haloterrigena	15450
Haloterrigena	15708
Haloterrigena	15721
Haloterrigena	16017
Haloterrigena	16115
Haloterrigena	16117
Haloterrigena	16119
Haloterrigena	16120
Haloterrigena	16121
Haloterrigena	16122
Haloterrigena	16124
Haloterrigena	16132
Haloterrigena	16142
Haloterrigena	16146
Haloterrigena	16155
Haloterrigena	16156
Haloterrigena	16157
Haloterrigena	16158
Haloterrigena	16159
Haloterrigena	16160
Haloterrigena	16161
Haloterrigena	16162
Haloterrigena	16164
Haloterrigena	16165
Haloterrigena	16166
Haloterrigena	16167
Haloterrigena	16168
Haloterrigena	16169
Haloterrigena	16170
Haloterrigena	16171
Haloterrigena	16172
Haloterrigena	16173
Haloterrigena	16174
Haloterrigena	16175
Haloterrigena	16176
Haloterrigena	16177
Haloterrigena	16180
Haloterrigena	16181
Haloterrigena	16182
Haloterrigena	16184
Haloterrigena	16185
Haloterrigena	16186
Haloterrigena	16187
Haloterrigena	16190
Haloterrigena	16191
Haloterrigena	16192
Haloterrigena	16193
Haloterrigena	16194
Haloterrigena	16195
Haloterrigena	16197
Haloterrigena	16198
Haloterrigena	16199
Haloterrigena	16200
Haloterrigena	16201
Haloterrigena	16202
Haloterrigena	16203
Haloterrigena	16204
Haloterrigena	16209
Haloterrigena	16210
Haloterrigena	16211
Haloterrigena	16212
Haloterrigena	16213
Haloterrigena	16214
Haloterrigena	16215
Haloterrigena	16216
Haloterrigena	16218
Haloterrigena	16219
Haloterrigena	16220
Haloterrigena	16221
Haloterrigena	16222
Haloterrigena	16223
Haloterrigena	16224
Haloterrigena	16226
Haloterrigena	16227
Haloterrigena	16228
Haloterrigena	16229
Haloterrigena	16230
Haloterrigena	16231
Haloterrigena	16232
Haloterrigena	16234
Haloterrigena	16236
Haloterrigena	16238
Haloterrigena	16239
Haloterrigena	16240
Haloterrigena	16242
Haloterrigena	16243
Haloterrigena	16244
Haloterrigena	16245
Haloterrigena	16246
Haloterrigena	16248
Haloterrigena	16249
Haloterrigena	16250
Haloterrigena	16251
Haloterrigena	16252
Haloterrigena	16253
Haloterrigena	16254
Haloterrigena	16255
Haloterrigena	16256
Haloterrigena	16258
Haloterrigena	16259
Haloterrigena	16260
Haloterrigena	16261
Haloterrigena	16262
Haloterrigena	16263
Haloterrigena	16264
Haloterrigena	16265
Haloterrigena	16269
Haloterrigena	16271
Haloterrigena	16273
Haloterrigena	16274
Haloterrigena	16275
Haloterrigena	16276
Haloterrigena	16369
Haloterrigena	16394
Haloterrigena	16397
Haloterrigena	16398
Haloterrigena	16404
Haloterrigena	16405
Haloterrigena	16411
Haloterrigena	16413
Haloterrigena	16417
Haloterrigena	16421
Haloterrigena	16426
Haloterrigena	17578
Haloterrigena	17587
Halovivax	5273
Halovivax	8089
Halovivax	16427
Halovivax	16428
Halovivax	16431
Halovivax	16434
Halovivax	16436
Halovivax	16437
Halovivax	16438
Natrialba	4561
Natrialba	6082
Natrialba	6325
Natrialba	6418
Natrialba	6422
Natrialba	6463
Natrialba	6478
Natrialba	6481
Natrialba	6484
Natrialba	6493
Natrialba	6496
Natrialba	6507
Natrialba	6511
Natrialba	6610
Natrialba	6660
Natrialba	6684
Natrialba	6685
Natrialba	6687
Natrialba	6688
Natrialba	6707
Natrialba	6776
Natrialba	6998
Natrialba	7008
Natrialba	7029
Natrialba	7248
Natrialba	7258
Natrialba	7280
Natrialba	7281
Natrialba	7282
Natrialba	7283
Natrialba	7284
Natrialba	7286
Natrialba	7287
Natrialba	7289
Natrialba	7326
Natrialba	7372
Natrialba	7419
Natrialba	7651
Natrialba	7688
Natrialba	7816
Natrialba	8094
Natrialba	8095
Natrialba	8096
Natrialba	8098
Natrialba	8099
Natrialba	8101
Natrialba	8104
Natrialba	8105
Natrialba	8107
Natrialba	8119
Natrialba	8181
Natrialba	8238
Natrialba	8250
Natrialba	8267
Natrialba	8298
Natrialba	8361
Natrialba	8454
Natrialba	8560
Natrialba	8584
Natrialba	8590
Natrialba	8597
Natrialba	8603
Natrialba	8610
Natrialba	8616
Natrialba	8618
Natrialba	8644
Natrialba	8658
Natrialba	8671
Natrialba	8682
Natrialba	8693
Natrialba	8792
Natrialba	8907
Natrialba	9061
Natrialba	9157
Natrialba	9164
Natrialba	9248
Natrialba	9252
Natrialba	9253
Natrialba	9261
Natrialba	9263
Natrialba	9265
Natrialba	9285
Natrialba	9289
Natrialba	9301
Natrialba	9327
Natrialba	9328
Natrialba	9330
Natrialba	9332
Natrialba	9333
Natrialba	9334
Natrialba	9336
Natrialba	9338
Natrialba	9339
Natrialba	9340
Natrialba	9341
Natrialba	9345
Natrialba	9346
Natrialba	9348
Natrialba	9350
Natrialba	9351
Natrialba	9352
Natrialba	9354
Natrialba	9355
Natrialba	9356
Natrialba	9357
Natrialba	9358
Natrialba	9360
Natrialba	9361
Natrialba	9362
Natrialba	9363
Natrialba	9364
Natrialba	9365
Natrialba	9366
Natrialba	9367
Natrialba	9368
Natrialba	9369
Natrialba	9372
Natrialba	9373
Natrialba	9374
Natrialba	9375
Natrialba	9377
Natrialba	9378
Natrialba	9379
Natrialba	9380
Natrialba	9382
Natrialba	9383
Natrialba	9384
Natrialba	9385
Natrialba	9386
Natrialba	9387
Natrialba	9388
Natrialba	9391
Natrialba	9392
Natrialba	9393
Natrialba	9394
Natrialba	9395
Natrialba	9396
Natrialba	9397
Natrialba	9398
Natrialba	9399
Natrialba	9400
Natrialba	9402
Natrialba	9403
Natrialba	9404
Natrialba	9414
Natrialba	9416
Natrialba	9417
Natrialba	9420
Natrialba	9469
Natrialba	9498
Natrialba	9500
Natrialba	9538
Natrialba	9539
Natrialba	9551
Natrialba	9563
Natrialba	9572
Natrialba	9582
Natrialba	9604
Natrialba	9669
Natrialba	9826
Natrialba	9830
Natrialba	9857
Natrialba	10000
Natrialba	10094
Natrialba	10112
Natrialba	10114
Natrialba	10130
Natrialba	10146
Natrialba	10165
Natrialba	10174
Natrialba	10182
Natrialba	10202
Natrialba	10206
Natrialba	10214
Natrialba	10248
Natrialba	10257
Natrialba	10270
Natrialba	10323
Natrialba	10442
Natrialba	10466
Natrialba	10550
Natrialba	10603
Natrialba	10669
Natrialba	10982
Natrialba	11049
Natrialba	11061
Natrialba	11090
Natrialba	11106
Natrialba	11238
Natrialba	11269
Natrialba	11277
Natrialba	11280
Natrialba	11282
Natrialba	11313
Natrialba	11321
Natrialba	11349
Natrialba	11377
Natrialba	11390
Natrialba	11392
Natrialba	11403
Natrialba	11404
Natrialba	11405
Natrialba	11408
Natrialba	11409
Natrialba	11410
Natrialba	11411
Natrialba	11412
Natrialba	11413
Natrialba	11414
Natrialba	11416
Natrialba	11417
Natrialba	11418
Natrialba	11420
Natrialba	11421
Natrialba	11422
Natrialba	11423
Natrialba	11424
Natrialba	11425
Natrialba	11429
Natrialba	11430
Natrialba	11432
Natrialba	11433
Natrialba	11434
Natrialba	11435
Natrialba	11436
Natrialba	11437
Natrialba	11438
Natrialba	11439
Natrialba	11440
Natrialba	11441
Natrialba	11442
Natrialba	11443
Natrialba	11444
Natrialba	11445
Natrialba	11446
Natrialba	11447
Natrialba	11448
Natrialba	11449
Natrialba	11450
Natrialba	11451
Natrialba	11452
Natrialba	11453
Natrialba	11454
Natrialba	11455
Natrialba	11456
Natrialba	11458
Natrialba	11459
Natrialba	11460
Natrialba	11461
Natrialba	11462
Natrialba	11463
Natrialba	11464
Natrialba	11465
Natrialba	11466
Natrialba	11467
Natrialba	11468
Natrialba	11470
Natrialba	11471
Natrialba	11472
Natrialba	11473
Natrialba	11474
Natrialba	11475
Natrialba	11476
Natrialba	11477
Natrialba	11479
Natrialba	11481
Natrialba	11483
Natrialba	11484
Natrialba	11485
Natrialba	11486
Natrialba	11487
Natrialba	11491
Natrialba	11492
Natrialba	11493
Natrialba	11496
Natrialba	11498
Natrialba	11499
Natrialba	11500
Natrialba	11501
Natrialba	11502
Natrialba	11507
Natrialba	11508
Natrialba	11510
Natrialba	11511
Natrialba	11512
Natrialba	11515
Natrialba	11517
Natrialba	11518
Natrialba	11519
Natrialba	11520
Natrialba	11521
Natrialba	11522
Natrialba	11523
Natrialba	11524
Natrialba	11525
Natrialba	11526
Natrialba	11527
Natrialba	11528
Natrialba	11530
Natrialba	11533
Natrialba	11534
Natrialba	11535
Natrialba	11536
Natrialba	11537
Natrialba	11538
Natrialba	11539
Natrialba	11540
Natrialba	11541
Natrialba	11542
Natrialba	11543
Natrialba	11544
Natrialba	11545
Natrialba	11546
Natrialba	11547
Natrialba	11548
Natrialba	11549
Natrialba	11550
Natrialba	11553
Natrialba	11554
Natrialba	11555
Natrialba	11556
Natrialba	11557
Natrialba	11558
Natrialba	11559
Natrialba	11560
Natrialba	11561
Natrialba	11562
Natrialba	11563
Natrialba	11565
Natrialba	11566
Natrialba	11567
Natrialba	11568
Natrialba	11570
Natrialba	11571
Natrialba	11572
Natrialba	11573
Natrialba	11574
Natrialba	11575
Natrialba	11576
Natrialba	11577
Natrialba	11578
Natrialba	11580
Natrialba	11583
Natrialba	11589
Natrialba	11915
Natrialba	11938
Natrialba	11949
Natrialba	12056
Natrialba	12061
Natrialba	12070
Natrialba	12084
Natrialba	12227
Natrialba	12241
Natrialba	12514
Natrialba	12517
Natrialba	12540
Natrialba	12569
Natrialba	12581
Natrialba	12701
Natrialba	12756
Natrialba	12768
Natrialba	12937
Natrialba	12984
Natrialba	13257
Natrialba	13379
Natrialba	13381
Natrialba	13404
Natrialba	13408
Natrialba	13443
Natrialba	13445
Natrialba	13446
Natrialba	13447
Natrialba	13475
Natrialba	13537
Natrialba	13556
Natrialba	13575
Natrialba	13592
Natrialba	13593
Natrialba	13612
Natrialba	13648
Natrialba	13816
Natrialba	14066
Natrialba	14134
Natrialba	14252
Natrialba	14308
Natrialba	14400
Natrialba	14443
Natrialba	14465
Natrialba	14622
Natrialba	14639
Natrialba	15402
Natrialba	15416
Natrialba	15422
Natrialba	15434
Natrialba	15454
Natrialba	15463
Natrialba	15604
Natrialba	15639
Natrialba	15897
Natrialba	16018
Natrialba	16130
Natrialba	16188
Natrialba	16237
Natrialba	16257
Natrialba	16319
Natrialba	16416
Natrialba	16450
Natrialba	16451
Natrialba	16452
Natrialba	16453
Natrialba	16454
Natrialba	16456
Natrialba	16457
Natrialba	16458
Natrialba	16459
Natrialba	16460
Natrialba	16461
Natrialba	16462
Natrialba	16463
Natrialba	16464
Natrialba	16465
Natrialba	16466
Natrialba	16467
Natrialba	16468
Natrialba	16469
Natrialba	16470
Natrialba	16471
Natrialba	16472
Natrialba	16473
Natrialba	16474
Natrialba	16475
Natrialba	16476
Natrialba	16477
Natrialba	16478
Natrialba	16479
Natrialba	16480
Natrialba	16481
Natrialba	16482
Natrialba	16483
Natrialba	16484
Natrialba	16485
Natrialba	16486
Natrialba	16487
Natrialba	16488
Natrialba	16489
Natrialba	16490
Natrialba	16491
Natrialba	16493
Natrialba	16494
Natrialba	16495
Natrialba	16496
Natrialba	16497
Natrialba	16498
Natrialba	16499
Natrialba	16500
Natrialba	16501
Natrialba	16502
Natrialba	16503
Natrialba	16504
Natrialba	16505
Natrialba	16506
Natrialba	16507
Natrialba	16508
Natrialba	16510
Natrialba	16511
Natrialba	16512
Natrialba	16514
Natrialba	16515
Natrialba	16516
Natrialba	16518
Natrialba	16520
Natrialba	16521
Natrialba	16522
Natrialba	16523
Natrialba	16524
Natrialba	16525
Natrialba	16526
Natrialba	16527
Natrialba	16528
Natrialba	16530
Natrialba	16531
Natrialba	16532
Natrialba	16534
Natrialba	16535
Natrialba	16536
Natrialba	16537
Natrialba	16538
Natrialba	16539
Natrialba	16540
Natrialba	16541
Natrialba	16542
Natrialba	16543
Natrialba	16544
Natrialba	16545
Natrialba	16546
Natrialba	16547
Natrialba	16548
Natrialba	16549
Natrialba	16550
Natrialba	16551
Natrialba	16552
Natrialba	16553
Natrialba	16554
Natrialba	16555
Natrialba	16557
Natrialba	16558
Natrialba	16559
Natrialba	16560
Natrialba	16561
Natrialba	16564
Natrialba	16565
Natrialba	16566
Natrialba	16567
Natrialba	16568
Natrialba	16569
Natrialba	16570
Natrialba	16571
Natrialba	16572
Natrialba	16573
Natrialba	16574
Natrialba	16575
Natrialba	16576
Natrialba	16577
Natrialba	16578
Natrialba	16579
Natrialba	16580
Natrialba	16581
Natrialba	16582
Natrialba	16584
Natrialba	16585
Natrialba	16586
Natrialba	16587
Natrialba	16588
Natrialba	16590
Natrialba	16591
Natrialba	16592
Natrialba	16593
Natrialba	16594
Natrialba	16595
Natrialba	16596
Natrialba	16599
Natrialba	16600
Natrialba	16601
Natrialba	16602
Natrialba	16603
Natrialba	16604
Natrialba	16605
Natrialba	16606
Natrialba	16607
Natrialba	16608
Natrialba	16609
Natrialba	16610
Natrialba	16611
Natrialba	16612
Natrialba	16613
Natrialba	16614
Natrialba	16615
Natrialba	16616
Natrialba	16617
Natrialba	16618
Natrialba	16619
Natrialba	16620
Natrialba	16622
Natrialba	16623
Natrialba	16624
Natrialba	16625
Natrialba	16626
Natrialba	16628
Natrialba	16629
Natrialba	16630
Natrialba	16631
Natrialba	16632
Natrialba	16633
Natrialba	16634
Natrialba	16635
Natrialba	16636
Natrialba	16637
Natrialba	16638
Natrialba	16639
Natrialba	16640
Natrialba	16641
Natrialba	16642
Natrialba	16644
Natrialba	16645
Natrialba	16646
Natrialba	16647
Natrialba	16648
Natrialba	16649
Natrialba	16650
Natrialba	16651
Natrialba	16652
Natrialba	16653
Natrialba	16656
Natrialba	16658
Natrialba	16659
Natrialba	16660
Natrialba	16661
Natrialba	16662
Natrialba	16664
Natrialba	16665
Natrialba	16667
Natrialba	16668
Natrialba	16670
Natrialba	16671
Natrialba	16673
Natrialba	16674
Natrialba	16675
Natrialba	16676
Natrialba	16678
Natrialba	16679
Natrialba	16681
Natrialba	16682
Natrialba	16684
Natrialba	16685
Natrialba	16686
Natrialba	16687
Natrialba	16689
Natrialba	16690
Natrialba	16692
Natrialba	16693
Natrialba	16694
Natrialba	16695
Natrialba	16696
Natrialba	16699
Natrialba	16700
Natrialba	16701
Natrialba	16702
Natrialba	16703
Natrialba	16704
Natrialba	16705
Natrialba	16706
Natrialba	16707
Natrialba	16708
Natrialba	16713
Natrialba	16717
Natrialba	16718
Natrialba	16724
Natrialba	16725
Natrialba	16726
Natrialba	16727
Natrialba	16728
Natrialba	16729
Natrialba	16730
Natrialba	16731
Natrialba	16732
Natrialba	16733
Natrialba	16734
Natrialba	16735
Natrialba	16736
Natrialba	16737
Natrialba	16738
Natrialba	16739
Natrialba	16740
Natrialba	16741
Natrialba	16742
Natrialba	16743
Natrialba	16744
Natrialba	16745
Natrialba	16746
Natrialba	16747
Natrialba	16748
Natrialba	16749
Natrialba	16750
Natrialba	16751
Natrialba	16752
Natrialba	16753
Natrialba	16754
Natrialba	16755
Natrialba	16756
Natrialba	16757
Natrialba	16758
Natrialba	16759
Natrialba	16760
Natrialba	16761
Natrialba	16762
Natrialba	16763
Natrialba	16764
Natrialba	16765
Natrialba	16766
Natrialba	16767
Natrialba	16768
Natrialba	16769
Natrialba	16770
Natrialba	16771
Natrialba	16772
Natrialba	16773
Natrialba	16774
Natrialba	16775
Natrialba	16776
Natrialba	16777
Natrialba	16778
Natrialba	16779
Natrialba	16780
Natrialba	16781
Natrialba	16782
Natrialba	16783
Natrialba	16784
Natrialba	16785
Natrialba	16786
Natrialba	16787
Natrialba	16788
Natrialba	16789
Natrialba	16790
Natrialba	16791
Natrialba	16792
Natrialba	16793
Natrialba	16794
Natrialba	16795
Natrialba	16796
Natrialba	16797
Natrialba	16798
Natrialba	16799
Natrialba	16800
Natrialba	16801
Natrialba	16802
Natrialba	16803
Natrialba	16804
Natrialba	16805
Natrialba	16806
Natrialba	16807
Natrialba	16808
Natrialba	16809
Natrialba	16810
Natrialba	16811
Natrialba	16812
Natrialba	16813
Natrialba	16814
Natrialba	16815
Natrialba	16816
Natrialba	16817
Natrialba	16818
Natrialba	16819
Natrialba	16820
Natrialba	16821
Natrialba	16822
Natrialba	16823
Natrialba	16824
Natrialba	16825
Natrialba	16826
Natrialba	16827
Natrialba	16828
Natrialba	16829
Natrialba	16830
Natrialba	16831
Natrialba	16832
Natrialba	16833
Natrialba	16834
Natrialba	16835
Natrialba	16836
Natrialba	16837
Natrialba	16838
Natrialba	16839
Natrialba	16840
Natrialba	16841
Natrialba	16842
Natrialba	16843
Natrialba	16844
Natrialba	16845
Natrialba	16846
Natrialba	16847
Natrialba	16848
Natrialba	16849
Natrialba	16851
Natrialba	16852
Natrialba	16853
Natrialba	16854
Natrialba	16855
Natrialba	16856
Natrialba	16857
Natrialba	16858
Natrialba	16860
Natrialba	16861
Natrialba	16862
Natrialba	16863
Natrialba	16864
Natrialba	16865
Natrialba	16866
Natrialba	16867
Natrialba	16868
Natrialba	16869
Natrialba	16870
Natrialba	16871
Natrialba	16872
Natrialba	16873
Natrialba	16874
Natrialba	16875
Natrialba	16876
Natrialba	16877
Natrialba	16878
Natrialba	16879
Natrialba	16880
Natrialba	16881
Natrialba	16882
Natrialba	16883
Natrialba	16884
Natrialba	16885
Natrialba	16886
Natrialba	16888
Natrialba	16889
Natrialba	16890
Natrialba	16891
Natrialba	16892
Natrialba	16893
Natrialba	16894
Natrialba	16895
Natrialba	16896
Natrialba	16897
Natrialba	16898
Natrialba	16899
Natrialba	16900
Natrialba	16901
Natrialba	16902
Natrialba	16903
Natrialba	16904
Natrialba	16905
Natrialba	16906
Natrialba	16907
Natrialba	16908
Natrialba	16909
Natrialba	16910
Natrialba	16911
Natrialba	16912
Natrialba	16913
Natrialba	16914
Natrialba	16915
Natrialba	16916
Natrialba	16917
Natrialba	16918
Natrialba	16919
Natrialba	16920
Natrialba	16921
Natrialba	16922
Natrialba	16923
Natrialba	16924
Natrialba	16925
Natrialba	16926
Natrialba	16927
Natrialba	16928
Natrialba	16929
Natrialba	16930
Natrialba	16931
Natrialba	16932
Natrialba	16933
Natrialba	16934
Natrialba	16935
Natrialba	16936
Natrialba	16937
Natrialba	16938
Natrialba	16939
Natrialba	16940
Natrialba	16941
Natrialba	16942
Natrialba	16943
Natrialba	16944
Natrialba	16945
Natrialba	16946
Natrialba	16947
Natrialba	16948
Natrialba	16949
Natrialba	16950
Natrialba	16951
Natrialba	16952
Natrialba	16953
Natrialba	16954
Natrialba	16955
Natrialba	16956
Natrialba	16957
Natrialba	16958
Natrialba	16959
Natrialba	16960
Natrialba	16961
Natrialba	16962
Natrialba	16963
Natrialba	16964
Natrialba	16965
Natrialba	16966
Natrialba	16967
Natrialba	16968
Natrialba	16969
Natrialba	16970
Natrialba	16971
Natrialba	16972
Natrialba	16973
Natrialba	16974
Natrialba	16975
Natrialba	16976
Natrialba	16977
Natrialba	16978
Natrialba	16979
Natrialba	16980
Natrialba	16981
Natrialba	16982
Natrialba	16983
Natrialba	16984
Natrialba	16985
Natrialba	16986
Natrialba	16988
Natrialba	16989
Natrialba	16990
Natrialba	16991
Natrialba	16992
Natrialba	16993
Natrialba	16994
Natrialba	16995
Natrialba	16996
Natrialba	16997
Natrialba	16998
Natrialba	16999
Natrialba	17000
Natrialba	17001
Natrialba	17002
Natrialba	17003
Natrialba	17004
Natrialba	17005
Natrialba	17006
Natrialba	17007
Natrialba	17008
Natrialba	17009
Natrialba	17010
Natrialba	17011
Natrialba	17012
Natrialba	17013
Natrialba	17014
Natrialba	17015
Natrialba	17016
Natrialba	17017
Natrialba	17018
Natrialba	17019
Natrialba	17020
Natrialba	17021
Natrialba	17022
Natrialba	17023
Natrialba	17024
Natrialba	17025
Natrialba	17026
Natrialba	17027
Natrialba	17028
Natrialba	17029
Natrialba	17030
Natrialba	17031
Natrialba	17032
Natrialba	17033
Natrialba	17034
Natrialba	17035
Natrialba	17036
Natrialba	17037
Natrialba	17038
Natrialba	17039
Natrialba	17040
Natrialba	17041
Natrialba	17042
Natrialba	17043
Natrialba	17044
Natrialba	17045
Natrialba	17046
Natrialba	17047
Natrialba	17048
Natrialba	17049
Natrialba	17050
Natrialba	17051
Natrialba	17052
Natrialba	17053
Natrialba	17054
Natrialba	17055
Natrialba	17056
Natrialba	17057
Natrialba	17058
Natrialba	17059
Natrialba	17060
Natrialba	17061
Natrialba	17062
Natrialba	17063
Natrialba	17064
Natrialba	17065
Natrialba	17066
Natrialba	17067
Natrialba	17068
Natrialba	17069
Natrialba	17070
Natrialba	17071
Natrialba	17072
Natrialba	17073
Natrialba	17074
Natrialba	17075
Natrialba	17076
Natrialba	17077
Natrialba	17078
Natrialba	17079
Natrialba	17080
Natrialba	17081
Natrialba	17082
Natrialba	17083
Natrialba	17084
Natrialba	17085
Natrialba	17086
Natrialba	17087
Natrialba	17088
Natrialba	17089
Natrialba	17090
Natrialba	17091
Natrialba	17092
Natrialba	17093
Natrialba	17094
Natrialba	17095
Natrialba	17096
Natrialba	17097
Natrialba	17098
Natrialba	17099
Natrialba	17100
Natrialba	17101
Natrialba	17102
Natrialba	17103
Natrialba	17104
Natrialba	17105
Natrialba	17106
Natrialba	17107
Natrialba	17108
Natrialba	17109
Natrialba	17110
Natrialba	17111
Natrialba	17112
Natrialba	17116
Natrialba	17120
Natrialba	17129
Natrialba	17130
Natrialba	17590
Natrinema	7301
Natrinema	7483
Natrinema	8085
Natrinema	8126
Natrinema	8127
Natrinema	8130
Natrinema	8169
Natrinema	9283
Natrinema	9300
Natrinema	9422
Natrinema	9424
Natrinema	9425
Natrinema	9428
Natrinema	9673
Natrinema	9736
Natrinema	10148
Natrinema	10222
Natrinema	10227
Natrinema	10271
Natrinema	10972
Natrinema	11129
Natrinema	11276
Natrinema	11281
Natrinema	11294
Natrinema	11305
Natrinema	11322
Natrinema	11592
Natrinema	11600
Natrinema	11601
Natrinema	11602
Natrinema	11603
Natrinema	11604
Natrinema	11605
Natrinema	11606
Natrinema	11608
Natrinema	11609
Natrinema	11610
Natrinema	11611
Natrinema	11612
Natrinema	11613
Natrinema	11615
Natrinema	11616
Natrinema	11617
Natrinema	11618
Natrinema	11619
Natrinema	11620
Natrinema	11622
Natrinema	11623
Natrinema	11624
Natrinema	11626
Natrinema	11627
Natrinema	11629
Natrinema	11630
Natrinema	11631
Natrinema	11632
Natrinema	11633
Natrinema	11634
Natrinema	11635
Natrinema	11636
Natrinema	11637
Natrinema	11639
Natrinema	11640
Natrinema	11641
Natrinema	11642
Natrinema	11643
Natrinema	11644
Natrinema	11645
Natrinema	11646
Natrinema	11647
Natrinema	11648
Natrinema	11649
Natrinema	11650
Natrinema	11651
Natrinema	11653
Natrinema	11654
Natrinema	11655
Natrinema	11657
Natrinema	11658
Natrinema	11659
Natrinema	11660
Natrinema	11663
Natrinema	11917
Natrinema	12697
Natrinema	12700
Natrinema	13405
Natrinema	13610
Natrinema	13668
Natrinema	13751
Natrinema	13964
Natrinema	14406
Natrinema	15747
Natrinema	16621
Natrinema	16987
Natrinema	17133
Natrinema	17134
Natrinema	17135
Natrinema	17136
Natrinema	17137
Natrinema	17139
Natrinema	17140
Natrinema	17141
Natrinema	17142
Natrinema	17143
Natrinema	17144
Natrinema	17145
Natrinema	17146
Natrinema	17148
Natrinema	17149
Natrinema	17150
Natrinema	17151
Natrinema	17152
Natrinema	17153
Natrinema	17154
Natrinema	17155
Natrinema	17156
Natrinema	17158
Natrinema	17159
Natrinema	17160
Natrinema	17161
Natrinema	17162
Natrinema	17163
Natrinema	17164
Natrinema	17166
Natrinema	17167
Natrinema	17168
Natrinema	17170
Natrinema	17171
Natrinema	17172
Natrinema	17173
Natrinema	17174
Natrinema	17175
Natrinema	17176
Natrinema	17177
Natrinema	17178
Natrinema	17179
Natrinema	17180
Natrinema	17181
Natrinema	17182
Natrinema	17183
Natrinema	17184
Natrinema	17185
Natrinema	17187
Natrinema	17188
Natrinema	17189
Natrinema	17190
Natrinema	17191
Natrinema	17192
Natrinema	17193
Natrinema	17194
Natrinema	17195
Natrinema	17196
Natrinema	17197
Natrinema	17198
Natrinema	17199
Natrinema	17200
Natrinema	17201
Natrinema	17202
Natrinema	17203
Natrinema	17204
Natrinema	17205
Natrinema	17206
Natrinema	17207
Natrinema	17208
Natrinema	17209
Natrinema	17210
Natrinema	17211
Natrinema	17212
Natrinema	17213
Natrinema	17214
Natrinema	17216
Natrinema	17217
Natrinema	17218
Natrinema	17219
Natrinema	17220
Natrinema	17221
Natrinema	17222
Natrinema	17224
Natrinema	17225
Natrinema	17226
Natrinema	17227
Natrinema	17228
Natrinema	17229
Natrinema	17230
Natrinema	17231
Natrinema	17232
Natrinema	17233
Natrinema	17234
Natrinema	17236
Natrinema	17237
Natrinema	17239
Natrinema	17241
Natrinema	17242
Natrinema	17244
Natrinema	17245
Natrinema	17246
Natrinema	17247
Natrinema	17248
Natrinema	17249
Natrinema	17250
Natrinema	17252
Natrinema	17253
Natrinema	17254
Natrinema	17255
Natrinema	17256
Natrinema	17257
Natrinema	17258
Natrinema	17259
Natrinema	17260
Natrinema	17261
Natrinema	17262
Natrinema	17263
Natrinema	17264
Natrinema	17265
Natrinema	17266
Natrinema	17267
Natrinema	17268
Natrinema	17271
Natrinema	17274
Natrinema	17275
Natrinema	17276
Natrinema	17277
Natrinema	17278
Natrinema	17280
Natrinema	17281
Natrinema	17286
Natrinema	17287
Natrinema	17288
Natrinema	17289
Natrinema	17293
Natrinema	17302
Natronobacterium	13468
Natronobacterium	17308
Natronobacterium	17309
Natronobacterium	17311
Natronobacterium	17312
Natronobacterium	17315
Natronobacterium	17324
Natronobacterium	17325
Natronobacterium	17584
Natronococcus	6115
Natronococcus	6692
Natronococcus	9232
Natronococcus	9633
Natronococcus	9723
Natronococcus	10441
Natronococcus	11254
Natronococcus	11513
Natronococcus	11516
Natronococcus	11671
Natronococcus	11672
Natronococcus	11676
Natronococcus	11679
Natronococcus	11680
Natronococcus	11683
Natronococcus	11684
Natronococcus	11686
Natronococcus	12232
Natronococcus	12301
Natronococcus	12321
Natronococcus	12439
Natronococcus	12621
Natronococcus	13061
Natronococcus	13407
Natronococcus	14224
Natronococcus	14317
Natronococcus	14328
Natronococcus	15455
Natronococcus	15574
Natronococcus	15674
Natronococcus	16127
Natronococcus	16133
Natronococcus	16189
Natronococcus	16306
Natronococcus	16424
Natronococcus	16669
Natronococcus	17306
Natronococcus	17310
Natronococcus	17327
Natronococcus	17328
Natronococcus	17329
Natronococcus	17332
Natronococcus	17333
Natronococcus	17334
Natronococcus	17335
Natronococcus	17336
Natronococcus	17337
Natronococcus	17338
Natronococcus	17339
Natronococcus	17343
Natronococcus	17344
Natronococcus	17345
Natronococcus	17346
Natronococcus	17348
Natronococcus	17349
Natronococcus	17350
Natronococcus	17351
Natronococcus	17352
Natronococcus	17354
Natronococcus	17355
Natronococcus	17356
Natronococcus	17357
Natronococcus	17358
Natronococcus	17359
Natronococcus	17360
Natronococcus	17361
Natronococcus	17362
Natronococcus	17363
Natronococcus	17364
Natronococcus	17365
Natronococcus	17366
Natronococcus	17367
Natronococcus	17368
Natronococcus	17369
Natronococcus	17372
Natronococcus	17373
Natronococcus	17374
Natronococcus	17376
Natronococcus	17377
Natronococcus	17378
Natronococcus	17379
Natronococcus	17380
Natronococcus	17381
Natronococcus	17382
Natronococcus	17383
Natronococcus	17384
Natronococcus	17385
Natronococcus	17386
Natronococcus	17387
Natronococcus	17388
Natronococcus	17389
Natronococcus	17390
Natronococcus	17391
Natronococcus	17392
Natronococcus	17393
Natronococcus	17394
Natronococcus	17395
Natronococcus	17396
Natronococcus	17397
Natronococcus	17399
Natronococcus	17400
Natronococcus	17402
Natronococcus	17403
Natronococcus	17404
Natronococcus	17405
Natronococcus	17406
Natronococcus	17408
Natronococcus	17411
Natronococcus	17413
Natronococcus	17414
Natronococcus	17415
Natronococcus	17416
Natronococcus	17417
Natronococcus	17419
Natronococcus	17421
Natronococcus	17422
Natronococcus	17423
Natronococcus	17425
Natronococcus	17426
Natronococcus	17427
Natronococcus	17429
Natronococcus	17577
Natronolimnobius	9570
Natronolimnobius	17431
Natronolimnobius	17436
Natronolimnobius	17441
Natronolimnobius	17447
Natronomonas	9686
Natronomonas	11130
Natronomonas	14194
Natronomonas	17451
Natronomonas	17452
Natronomonas	17453
Natronomonas	17454
Natronomonas	17455
Natronomonas	17456
Natronomonas	17457
Natronomonas	17458
Natronomonas	17459
Natronomonas	17460
Natronomonas	17461
Natronomonas	17462
Natronomonas	17463
Natronomonas	17464
Natronomonas	17465
Natronomonas	17466
Natronomonas	17467
Natronomonas	17468
Natronomonas	17469
Natronomonas	17470
Natronomonas	17471
Natronomonas	17472
Natronomonas	17473
Natronomonas	17474
Natronomonas	17475
Natronomonas	17476
Natronomonas	17477
Natronomonas	17478
Natronomonas	17479
Natronomonas	17480
Natronomonas	17481
Natronomonas	17482
Natronomonas	17483
Natronomonas	17485
Natronomonas	17486
Natronomonas	17487
Natronomonas	17491
Natronorubrum	11285
Natronorubrum	11695
Natronorubrum	11696
Natronorubrum	11697
Natronorubrum	11698
Natronorubrum	11699
Natronorubrum	11700
Natronorubrum	11701
Natronorubrum	11877
Natronorubrum	12057
Natronorubrum	12562
Natronorubrum	12763
Natronorubrum	13411
Natronorubrum	13428
Natronorubrum	13453
Natronorubrum	13474
Natronorubrum	13478
Natronorubrum	13627
Natronorubrum	13919
Natronorubrum	16037
Natronorubrum	16247
Natronorubrum	16887
Natronorubrum	17147
Natronorubrum	17432
Natronorubrum	17438
Natronorubrum	17492
Natronorubrum	17493
Natronorubrum	17494
Natronorubrum	17495
Natronorubrum	17496
Natronorubrum	17497
Natronorubrum	17498
Natronorubrum	17499
Natronorubrum	17500
Natronorubrum	17501
Natronorubrum	17502
Natronorubrum	17503
Natronorubrum	17504
Natronorubrum	17505
Natronorubrum	17506
Natronorubrum	17507
Natronorubrum	17508
Natronorubrum	17509
Natronorubrum	17510
Natronorubrum	17511
Natronorubrum	17512
Natronorubrum	17513
Natronorubrum	17514
Natronorubrum	17515
Natronorubrum	17516
Natronorubrum	17519
Natronorubrum	17520
Natronorubrum	17521
Natronorubrum	17522
Natronorubrum	17523
Natronorubrum	17524
Natronorubrum	17525
Natronorubrum	17526
Natronorubrum	17527
Natronorubrum	17528
Natronorubrum	17529
Natronorubrum	17530
Natronorubrum	17531
Natronorubrum	17532
Natronorubrum	17533
Natronorubrum	17534
Natronorubrum	17535
Natronorubrum	17536
Natronorubrum	17537
Natronorubrum	17538
Natronorubrum	17539
Natronorubrum	17540
Natronorubrum	17541
Natronorubrum	17542
Natronorubrum	17543
Natronorubrum	17544
Natronorubrum	17545
Natronorubrum	17546
Natronorubrum	17547
Natronorubrum	17548
Natronorubrum	17549
Natronorubrum	17550
Natronorubrum	17551
Natronorubrum	17552
Natronorubrum	17553
Natronorubrum	17554
Natronorubrum	17555
Natronorubrum	17556
Natronorubrum	17557
Natronorubrum	17558
Natronorubrum	17559
Natronorubrum	17560
Natronorubrum	17561
Natronorubrum	17563
Natronorubrum	17564
Natronorubrum	17565
Natronorubrum	17566
Natronorubrum	17567
Natronorubrum	17568
Natronorubrum	17570
Natronorubrum	17574
