# Supplementary material for: Phylogenetically Driven Sequencing of Extremely Halophilic Archaea Reveals Strategies for Static and Dynamic Osmo-response
Source: PLoS Genet. 2014 Nov 13;10(11):e1004784. doi: 10.1371/journal.pgen.1004784 (PMC4230888; doi:10.1371/journal.pgen.1004784)
Supplement: Dataset S10 — Reannotations based on phylogenetic profiling. A list of hypothesized gene functions for unannotated genes. Proposed reannotations are based on unannotated genes having similar phylogenetic distribution to a number of annotated genes in the same functional category as discovered via hierarchical clustering of protein presence and absence data across all 80 sequenced haloarchaeal genomes. (TXT) [file pgen.1004784.s039.txt]

1) Arsenic resistance
2346
2928

2) Respiratory chain (possible substrate sulfite)
1737
1738
1722
1745
1744
1741
1742
1845
1844

3) Cobalamin biosynthesis
1503
1775

4) CRISPR-associated protein (Cas)
2206

5) Nitrate/nitrite reduction or nitrogen fixation
3345

6) Nitrate respiration
2122
2579
2657

7) Nitrous oxide reduction
2452

8) pH adaptation potassium efflux
1521

9) Light and/or redox response
3458
3478
4047
4364
