# Supplementary material for: Phylogenetically Driven Sequencing of Extremely Halophilic Archaea Reveals Strategies for Static and Dynamic Osmo-response
Source: PLoS Genet. 2014 Nov 13;10(11):e1004784. doi: 10.1371/journal.pgen.1004784 (PMC4230888; doi:10.1371/journal.pgen.1004784)
Supplement: Dataset S11 — Haloarchaeal phylogeny for use with JContextExplorer. A version of the multi-marker archaeal phylogeny (Dataset S3) where species not included in the set of 80 haloarchaea used in this study were removed using the R package ape. This tree file can be loaded into JContextExplorer for exploratory analyses of haloarchaeal genomic context evolution. Tree file is in Newick format. (TXT) [file pgen.1004784.s040.txt]

((Halalkalicoccus_jeotgali_B3_DSM_18796:0.00041443,Halalkalicoccus_jeotgali:0.0002713)1.000000:0.21351635,(((Halococcus_saccharolyticus:0.04108436,Halococcus_salifodinae:0.04208844)1.000000:0.08857039,(Halococcus_hamelinensis:0.15745593,(Halococcus_thailandensis:0.02559106,Halococcus_morrhuae:0.02602931)1.000000:0.0935089)1.000000:0.04338318)1.000000:0.17058268,((((((Haloferax_elongans:0.00585697,Haloferax_larsenii:0.00555545)1.000000:0.04636321,(((Haloferax_gibonsii:0.00517851,Haloferax_prahovense:0.00525877)0.998000:0.0062547,((Haloferax_denitrificans:0.00494385,Haloferax_sulfurifontis:0.00563757)1.000000:0.00611199,((Haloferax_sp_GUBF-1:1e-08,(Haloferax_sp_GUBF-2:0.00015716,Haloferax_sp_GUBF-3:0.00014001)0.000000:2e-08)1.000000:0.00658669,((Haloferax_alexandrinus:0.00108517,Haloferax_lucentense:0.00109538)0.982000:0.00171656,(Haloferax_volcanii_DS2_DSM_3757:0.0006975,Haloferax_volcanii:0.00013747)1.000000:0.00534784)0.918000:0.00234049)1.000000:0.00974068)0.963000:0.00557892)1.000000:0.02622943,(Haloferax_mediterranei:0.02845444,Haloferax_mucosum:0.03177352)1.000000:0.01781398)1.000000:0.02552753)1.000000:0.12516499,(Haloquadratum_walsbyi:0.29893291,(Halosarcina_pallida:0.08065332,(Halogeometricum_borinquense:1e-08,Halogeometricum_borinquense_DSM_11551:0.00230554)1.000000:0.0605962)1.000000:0.0570803)1.000000:0.04493761)1.000000:0.05089606,(((Halorubrum_hochstenium:0.01557994,Halorubrum_tebenquichense:0.01487656)1.000000:0.02686836,(Halorubrum_coriense:0.03893423,(Halorubrum_californiensis:0.02328271,(Halorubrum_arcis:0.00333713,(Halorubrum_terrestre:0.00226912,(Halorubrum_litoreum:0.00596099,(Halorubrum_distributum:0.00436519,Halorubrum_distributum_JCM_10118:2e-08)1.000000:0.00310735)0.987000:0.00231881)0.995000:0.00380892)1.000000:0.0198773)1.000000:0.01119594)0.761000:0.01150922)1.000000:0.03359765,(Halorubrum_aidingense:0.0530314,((Halorubrum_lipolyticum:0.02045983,Halorubrum_kocurii:0.02316415)1.000000:0.00964837,(Halorubrum_saccharovorum:0.0342738,Halorubrum_lacusprofundi:0.02811701)0.753000:0.00724044)1.000000:0.01956133)1.000000:0.02771613)1.000000:0.23727912)0.646000:0.10961351,(Halovivax_asiaticus:0.1829687,((Natronococcus_amylolyticus:0.04238762,Natronococcus_jeotgali:0.06046166)1.000000:0.06416947,(((Natrialba_asiatica:0.01237488,(Natrialba_aegyptia:0.01057978,Natrialba_taiwanensis:0.0111712)0.780000:0.00478521)1.000000:0.05951696,(Natrialba_hulunbeirensis:0.01445575,(Natrialba_chahannoensis:0.01547734,(Natrialba_magadii:1e-08,Natrialba_magadii_DSM_3394:2e-08)1.000000:0.01327789)0.746000:0.00666305)1.000000:0.05580257)1.000000:0.04036004,(((Natronorubrum_tibetense:0.07014679,(Natronorubrum_sulfidifaciens:0.02954559,Natronorubrum_bangense:0.03252317)1.000000:0.04701628)1.000000:0.02662125,(Natronolimnobius_innermongolicus:0.084166,(Haloterrigena_salina:0.02223879,Haloterrigena_turkmenica:0.01978837)1.000000:0.0421583)0.999000:0.01887408)0.989000:0.0159922,((Haloterrigena_limicola:0.05297982,((Haloterrigena_thermotolerans:0.00701567,Natrinema_pellirubrum:0.0135369)1.000000:0.04281249,(Natrinema_versiforme:0.04539118,(Natrinema_gari:0.0157847,(Natrinema_altunense:0.01060016,Natrinema_pallidum:0.01385073)0.990000:0.00609482)1.000000:0.03241695)1.000000:0.02213448)1.000000:0.02277819)1.000000:0.02637792,(Halopiger_xanaduensis:0.05762043,(Natronobacterium_gregoryi:0.07095521,(Halobiforma_nitratireducens:0.05404274,Halobiforma_lacisalsi:0.04839405)0.059000:0.01771065)1.000000:0.03782895)1.000000:0.02524033)0.965000:0.01303706)0.997000:0.01752669)0.996000:0.01754103)1.000000:0.07711499)1.000000:0.14887931)0.510000:0.02418761,((Halobacterium_salinarum_R1:1e-08,Halobacterium_sp_NRC-1:0.00027449)0.822000:0.32839703,(Natronomonas_pharaonis:0.25769533,(Halorhabdus_utahensis:0.23409903,(Halosimplex_carlsbadense:0.18861619,(Halomicrobium_mukohataei:0.1522061,(Haloarcula_vallismortis:0.01496296,(Haloarcula_amylolytica:0.01764667,((Haloarcula_sinaiiensis:0.0028596,(Haloarcula_marismortui:0.0028673,Haloarcula_californiae:0.00385321)0.221000:0.00137774)1.000000:0.01213298,(Haloarcula_argentinensis:0.01518537,Haloarcula_japonica:0.01664973)0.319000:0.00358258)1.000000:0.00704611)0.987000:0.00725561)1.000000:0.15727827)1.000000:0.05110093)0.993000:0.03242074)1.000000:0.0583649)1.000000:0.04493017)0.756000:0.02510065)0.852000:0.04162912)0.887000:0.05489649)1.000000;
