# Supplementary material for: Phylogenetically Driven Sequencing of Extremely Halophilic Archaea Reveals Strategies for Static and Dynamic Osmo-response
Source: PLoS Genet. 2014 Nov 13;10(11):e1004784. doi: 10.1371/journal.pgen.1004784 (PMC4230888; doi:10.1371/journal.pgen.1004784)
Supplement: Dataset S13 — Query TBP sequences. Manually curated set of 19 archaeal and eukaryotic sequences used for detection of TATA-binding protein homologs via BLASTp searches. (FASTA) [file pgen.1004784.s042.fasta]

>gi|2822392|gb|AAC82898.1| TbpD [Halobacterium sp. NRC-1]
MSTLTDTIQIENVVASTDLSQELALEQLATDLPGAEYNPGDFPGVIYRLDDPKSATLIFDSGKAVCTGAQ
SVDDVHDAISIVVEDLRDLGIDIPPSPPVHVQNIVCSGSLDQDLNLNAIAIGLGLEDVEYEPEQFPGLVY
RLNDPDVVVLLFGSGKLVITGGSNPDDAHHALEIIHERLTDLGLLE

>gi|2822378|gb|AAC82884.1| TbpC [Halobacterium sp. NRC-1]
MTVEIANIVGSGDLGVELDVEPLEADLSTPYSEYDPSNYHGLYVRLEENGPLITVYRSGKYIITGCASME
SLHETNEEFLGMLADLGVTEEDTQTGFTVENVVCTAMLDELVSLNALAIGLGLEVTEYEPEQFPGLVYRP
EEIGAVLLVFANGKMVITGAKDTETAESAYEYFQSKVQELV

>gi|2822316|gb|AAC82822.1| TbpB [Halobacterium sp. NRC-1]
MSTLADTIHIENVVASSDLGQELALDQLSTDLPGAEYNPEDFPGVVYRLQEPKSATLIFRSGKVVCTGAK
SVDDVHEALGIVFGDIRELGIDVTSNPPIEVQNIVSSASLEQSLNLNAIAIGLGLEQIEYEPEQFPGLVY
RLDDPDVVVLLFGSGKLVITGGQNPDEAEQALAHVQDRLTELGLLD

>gi|2822309|gb|AAC82815.1| TbpA [Halobacterium sp. NRC-1]
MEDPKDTITIENVVASTAIEQELDLSRVAMDLEGADYDPEQFPGLVYRLDEPSVVALLFGSGKLVITGGK
HPVDAEHAVDTIDSRLEDLGLLDGYGDRAK

>gi|15791061|ref|NP_280885.1| TbpE [Halobacterium sp. NRC-1]
MTDPKETINIENVVASTGIGQELDLQSVAMDLEGADYDPEQFPGLVYRTQDPKSAALIFRSGKIVCTGAK
STDDVHESLRIVFDKLRELSIKVEDDPEIVVQNIVTSADLGRQLNLNAIAIGLGLENIEYEPEQFPGLVY
RLDDPEVVALLFGSGKLVITGGKEPKDAEHAVDKITSRLEELGLLD

>gi|16120311|ref|NP_395899.1| TbpF [Halobacterium sp. NRC-1]
MSSLADTIHIENVVASSDLGQELALDQLATDLDGAEYNPEDFPGVVYRLQEPKSATLIFRSGKVVCTGAK
SVDAVHDALEIVFDDLRELGIDVDSTPPVKVQNIVSSASLEQSLNLNAIAIGLGLEQIEYEPEQFPGLVY
RLDDPDVVVLLFGSGKLVITGAAESADAQHALAHVNDRLTELGLLE

>gi|292494314|ref|YP_003533457.1| tbp [Haloferax volcanii DS2]
MSQVNAIGSIEIQNVVASTEVPVELDLERLSLDMNGTDYDPENFPGLVYRTRNPKSACLVFRSGKVVCTG
ADSVDDVSTAIETLFDEFTELGIPIPDDPDITVQNIVSSADLGAALNLNALAIGLGLEAVEYEPEQFPGL
VYRLDEPSVVVLMFGSGKIVITGVKRVGDAETALETVDDDVRELGLLG

>gi|292656395|ref|YP_003536292.1| tbp [Haloferax volcanii DS2]
MVEIVNVVASGALNVELDLERLADDIGEPVARYDPDKYPGMYLRFEEDAPLITVYRTGKFIITGADSEDE
SYSLRERFLNLFAEMDVIENPEDEWFAVQNYVCTGELDQNLNLNALAIGLGLEKTEYEPEQFPGLIYRPE
GAEGVVLLFATGKVVITGCRSIESAEEIFAGLTETVSEFL

>gi|292655873|ref|YP_003535770.1| tbp [Haloferax volcanii DS2]
MSGPADSIEIQNVVASTGIGQELDLEALADDLPGADFNPDNFPGLVYRTQDPKAAALIFRSGKIVCTGAK
SIDDVHDALGIIFDKLRELKIPVDDEPEITVQNIVSSADLGHNLNLNALAIGLGLEDVEYEPEQFPGLVY
RMDEPKVVILLFGSGKIVITGGKRTDDAETAVEEIVERIDALGLLG

>gi|291371886|gb|ADE04113.1| tbp [Haloferax volcanii DS2]
MTDPKDTINIENVVASTGIGQELDLQSVAMDLEGADYDPEQFPGLVYRTQEPKSAALIFRSGKIVCTGAK
STDDVHESLEIVFDKLRELQIPVDDDPEITVQNIVTSADLGENLNLNAIAIGLGLENIEYEPEQFPGLVY
RLDEPSVVALLFGSGKLVITGGKQPTDAEAAVDVIISRLSELGLLNGSF

>gi|132664068|gb|ABO35714.1| tbp [Methanococcus maripaludis C5]
MEPEIKIVNVVVSTQIGTDIDLEYAADILDNAEYEPEQFPGLVCRLSDPKVALLIFRSGKLNCTGAKCKE
DAVIAINKITKELKEAGMDLIDNPEVNVQNMVATTELGMEPNLDDISTLECTEYEPEQFPGLVYRLSDPK
VVVLIFGSGKVVITGLKVIEDAYRAYEKISKTLKELEEELY

>gi|6578935|gb|AAF18138.1|AF205428_1 tbp [Sulfolobus acidocaldarius]
MIPDEIPYKAVVNIENIVATVTLDQTLDLYAMERSVPNVEYDPDQFPGLIFRLESPKITSLIFKSGKMVV
TGAKSTDELIKAVKRIIKTLKKYGMQLTGKPKIQIQNIVASANLHVIVNLDKAAFLLENNMYEPEQFPGL
IYRMDEPRVVLLIFSSGKMVITGAKREDEVHKAVKKIFDKLVELDCVKPVEEEELEF

>gi|1245168|gb|AAA93368.1| tbp [Pyrococcus furiosus]
MVDMSKVKLRIENIVASVDLFAQLDLEKVLDLCPNSKYNPEEFPGIICHLDDPKVALLIFSSGKLVVTGA
KSVQDIERAVAKLAQKLKSIGVKFKRAPQIDVQNMVFSGDIGREFNLDVVALTLPNCEYEPEQFPGVIYR
VKEPKSVILLFSSGKIVCSGAKSEADAWEAVRKLLRELDKYGLLEEEEEEL

>gi|19918456|gb|AAM07674.1| tbp1 [Methanosarcina acetivorans C2A]
MSESSIKIENVVASTKLAEEFDLTVIESEFEGAEYNKQKFPGLVYRVSDPKAAFLVFTSGKVVCTGAKNV
ADVHTVIGNMAKKLNSIGIKTMENPQITVQNIVASADLHTILNLNAIAIGLGLENIEYEPEQFPGLVYRI
DEPKVVVLIFSSGKLVVTGGKSPEDCERGVEVVRQQLDNMGLL

>gi|19913938|gb|AAM03632.1| tbp2 [Methanosarcina acetivorans C2A]
MEPTITIENIVASTRLAEDFDLQKLLDTGLKGAVYNKNKFPGLVYRIENPKAAFLIFASGKVVCTGTKNV
ENSRIALFNLANELNSIGYKGIYLKPEIHVQNVVASANLRTSLNLNAVLSAFGVENVEYEPEVFPGLVYK
LADPRVVVLVFRTGKLVITGGKCPEDCEEGLRIIKTQLDNLGLLY

>gi|19914048|gb|AAM03731.1| tbp3 [Methanosarcina acetivorans C2A]
MESTITIENVVASTALATEFDLVKIMDSGLEGAEYNKTKFPGLVYRIDNPKAAFLIFTSGKVVCTGAKTI
NNAHKAITNLANKLKDIGCDKINLEPEIHVQNIVASADLKTTLNLNTIAIAFGLENVEYEPEVFPGLIYR
VEAPKVVVLVFSSGKLVITGGKCEEDCNGGLRIVRKEFDNLGLLC

>gi|4759234|ref|NP_004856.1| TATA box-binding protein-like protein 1 [Homo sapiens]
MDADSDVALDILITNVVCVFRTRCHLNLRKIALEGANVIYKRDVGKVLMKLRKPRITATIWSSGKIICTG
ATSEEEAKFGARRLARSLQKLGFQVIFTDFKVVNVLAVCNMPFEIRLPEFTKNNRPHASYEPELHPAVCY
RIKSLRATLQIFSTGSITVTGPNVKAVATAVEQIYPFVFESRKEIL

>gi|285026520|ref|NP_001165556.1| TATA-box-binding protein isoform 2 [Homo sapiens]
MTPGIPIFSPMMPYGTGLTPQPIQNTNSLSILEEQQRQQQQQQQQQQQQQQQQQQQQQQQQQQQQQQQQQ
QQQQQAVAAAAVQQSTSQQATQGTSGQAPQLFHSQTLTTAPLPGTTPLYPSPMTPMTPITPATPASESSG
IVPQLQNIVSTVNLGCKLDLKTIALRARNAEYNPKRFAAVIMRIREPRTTALIFSSGKMVCTGAKSEEQS
RLAARKYARVVQKLGFPAKFLDFKIQNMVGSCDVKFPIRLEGLVLTHQQFSSYEPELFPGLIYRMIKPRI
VLLIFVSGKVVLTGAKVRAEIYEAFENIYPILKGFRKTT

>gi|4507379|ref|NP_003185.1| TATA-box-binding protein isoform 1 [Homo sapiens]
MDQNNSLPPYAQGLASPQGAMTPGIPIFSPMMPYGTGLTPQPIQNTNSLSILEEQQRQQQQQQQQQQQQQ
QQQQQQQQQQQQQQQQQQQQQQQQQAVAAAAVQQSTSQQATQGTSGQAPQLFHSQTLTTAPLPGTTPLYP
SPMTPMTPITPATPASESSGIVPQLQNIVSTVNLGCKLDLKTIALRARNAEYNPKRFAAVIMRIREPRTT
ALIFSSGKMVCTGAKSEEQSRLAARKYARVVQKLGFPAKFLDFKIQNMVGSCDVKFPIRLEGLVLTHQQF
SSYEPELFPGLIYRMIKPRIVLLIFVSGKVVLTGAKVRAEIYEAFENIYPILKGFRKTT
