# Supplementary material for: Phylogenetically Driven Sequencing of Extremely Halophilic Archaea Reveals Strategies for Static and Dynamic Osmo-response
Source: PLoS Genet. 2014 Nov 13;10(11):e1004784. doi: 10.1371/journal.pgen.1004784 (PMC4230888; doi:10.1371/journal.pgen.1004784)
Supplement: Dataset S14 — Query TFB sequences. Manually curated set of 27 archaeal and eukaryotic sequences used for detection of transcription factor B homologs via BLASTp searches. (FASTA) [file pgen.1004784.s043.fasta]

>gi|16120252|ref|NP_395840.1| TfbC [Halobacterium sp. NRC-1]
MERATREREKEQREQAQTNDEAQQCPECNSANVITDQSERVCEDCGLVLEDDQIDHGPEWRAFNSSERDQ
KSRVGAPTTKTMHDKGLTTQIDWKDKDAYGRSLDAKKRNQMNRLRKWQERIRTKDAGERNLQFALSEIDR
MASALGVPRSVREVASVIYRRALKEDLIRGRSIEGVATACLYAACRQEGIPRTLEEVTEVARIDQKEIGR
TYRYVAQELSLEIQPTDPKEYLPRFASDLELSEEVIAKAREIIDTSAEQGLLSGKSPSGFAAAAIYAASL
LCNEKKTQREVANVANVTEVTIRNRYQEQIEAMGFGV

>gi|15790009|ref|NP_279833.1| TfbD [Halobacterium sp. NRC-1]
MTNQRTTRDGSHGTESVPTQRSRESTDEDHGCPECNGDLVTDEDRGETTCGECGLVVEEDGIDHGPEWRA
FNAQEQDEKSRVGAPTTNMMHDKGLSTNIGWQDKDAYGNTLSGRQRRKMQRLRKWNERFRTRNSKERNLK
QALGEIERMASAFGLPDSVRETASVIYRRALGEDLLPGRSIEGVATSALYAAARQANTPRSLDEVASVSR
VDRGEIARTYRYVARELSLEVAPTDPASYVPRFCSDLELSGDVERRARDLLAAAADAGITSGKSPVGLAA
ASVYAAALLTNERVTQNEVSTVANVSEVTIRNRYHEILDAGGEPGVEA

>gi|15789908|ref|NP_279732.1| TfbB [Halobacterium sp. NRC-1]
MSDSTIRTYSSDQRQTDNDETVSTPDEDVLTCPECGGQVIDDEEHGESVCVDCGLVVEENGIDRGPEWRA
FNSTEKDEKSRVGAPTTNMMHDKGLSTNIGWQDKDAYGNSLSSNQRQKMQRLRKWNERFRTRNSKERNLK
QALGEIERMASALGLPKEVRETASVIYRRALSEDLLPGRSIEGVATAALYASARQLSTPRSIDEVANVSR
IDEMEFKRTYRYIVRELSLEVAPADPAQYVPRFASDLDLPDEVERRSRELISNAQADGVTSGKSPVGLAA
AAIYASSLLTNHKVTQSEVSEVTDVSEVTIRNRYQELLEATEAAA

>gi|15789590|ref|NP_279414.1| TfbF [Halobacterium sp. NRC-1]
MTDARMRSREQERTDETESESTDGCPECGGLVVNDEEHGESVCADCGLVVEEDGIDRGPEWRAFDSKEKD
EKSRVGAPTTNTMHDKGLSTNIDWRDKDAYGNSLSSNQRQKMQRLRKWNERFRTRDAKERNLKQALGEID
RMASALGLPDNVRETASVIYRRALEDDLLPGRSIEGVATSCVYAAARQAGVPRSLDEIADVSRVEKAEIA
RTYRYVVRELGLEVAPADPESYVPRFASDLGLSDEASHRARELLKTAKDKGVHSGKSPVGLAAAAVYAAA
LLTNEKTTQAKVSEVADISEVTIRNRYHELLEAEDTIPV

>gi|10579892|gb|AAG18850.1| TfbG [Halobacterium sp. NRC-1]
MTRSTRQRERETAAKQEEEEDSEEGVRECPECGSDNLVKSSDRAELVCNDCGLVVEEEQIDPGPEWRAFN
HQERQEKSRVGAPTTQTMHDKGLTTTIDWKDKDAYGRSISSKKRSQMHRLRKWQERIRTKDAGERNLQFA
LSEIDRMASALGVPRSVREVASVIYRRALKEDLIRGRSIEGVATSALYAACRKEGIPRSLEEISEVSRVE
RKEIGRTYRYISQELGLEMKPVDPKKYVPRFCSELELTEEVQSKANEIIETTAEEGLLSGKSPTGYAAAA
IYAASLLCNEKKTQREVADVAQVTEVTIRNRYQEQIEAMGIHG

>gi|10581602|gb|AAG20319.1| TfbA [Halobacterium sp. NRC-1]
MQHPHRCPECDGTIRETDTEHVCADCGLVVTDAPIDHGPEWRTFSDDPDHAPERTGAPLTRSRHDRGLST
EIGYSARLTGRKRRKFARLRRQHKRATIPSKADYNRIYGFTEIRRLIGTFGIGTGLRDQACTLFASAQTA
GLLHGRTIEGFAAAGVYATCRTNGVTRTLDEIAAAARATRPELTTAYDAMNRDLGLPTGPIDPREYLPRY
ADALSLPARIERQARELVAALETDGLVAGRNPSGVAAGCLYTAATETDHAVTQSAAAAVADVTPVTLRAT
YQNLTDA

>gi|10584419|gb|AAG21002.1| TfbE [Halobacterium sp. NRC-1]
MTTSEPYERAFDEDIQRGTTEPCPECGGPVRTNSAETVCADCGLIIDEQSIDRGPEWHRDDADTAKRTGA
PLTPARHDRGLSTVIGSGQDARGTALSSEKRRRLARMRREQSRGRWRSTKERNLGHGLTEIRRIASALGL
ADSVRDQACQLFRTAQNERLLKGRSIEAMAAASVFGACRCNGESWLIDDVAPMAQVGQNRVENAYTVLNE
ELGLPTPPVSLDQFVPRLASDLGCTDVVRRRAEELVVQAVDAGITTGVHPSGFAAACLYMAACVHDAPLT
QADAAAAAGVTVETIRSHRDRLLSIVE

>gi|292655824|ref|YP_003535721.1| transcription initiation factor TFB [Haloferax volcanii DS2]
MSDTITTRTYSADAKSRDVRPRESERDETQQDETQVCPECSGHLVTDEEHGETICEDCGLVVEDTVVDRG
PEWRAFDSAERDSKSRVGAPTTKMMHDKGLSTNIGWQNKDAYGKSLSPRQREQMQRLRTWNERFRTRDSK
ERNLKQALGEIDRMASALGLPENVRETASVIYRRALNDDLLPGRSIEGVATSALYASARMAGTPRSLDEL
EKVSRVDKMELTRTYRYIVRELKLEIKPADPEQYVPRFASELGLSDEAERQARQLLRDAKETGIHSGKSP
VGLAAAAVYAAALLTNEKVTQSEVSTVADISEVTIRNRYKELLEVQDGTLLA

>gi|292655630|ref|YP_003535527.1| transcription initiation factor TFB [Haloferax volcanii DS2]
MERPSRQRQREEEATAQEDEQVNCPECGSDQIVTDADQGELVCDDCGLVLDERQIDRGPEWRAFNHSERQ
SKSRVGAPITETMHDRGLTTTIDWKDKDAYGRSLSSEKRSQMHRLRKWQERIRTKDAGERNLQFALSEID
RMASALGVPRSVREVASVIYRRALNEDLIRGRSIEGVATSALYAACRQEGIPRSLDEVAEVSRVPQKEIG
RTYRYISQELGLELKPVDPKQFVPRFASALDLSEEVQAKATEIIDVSAEQGLLSGKSPTGFAAAAIYAAS
LLCNEKKTQREVADVAQVTEVTIRNRYQEQIEAMGFR

>gi|292654958|ref|YP_003534855.1| transcription initiation factor TFB [Haloferax volcanii DS2]
MSERIWTRNPGAQEQERNTQNGRQEAETEQEETKGDTLQCPECGGHVVTDDEHGETVCNDCGLVVTADSV
DRGPEWRAFDAREKDEKSRVGAPTTNTMHDKGLSTNIDWRDRDAYGNSLGARQRQKMQRLRKWNERFRTR
DSKERNLKQALGEIDRMASALGLPENVRETASVIYRRALDDDLLPGRSIEGVATSCTYAAARMAGVPRSL
DEIAEVSRVEKSEVARTYRYIARELSLEVKPADPEQYVPRFASELGLSDESKMRARQLLKNAKEKGVHSG
KSPVGLAAAAVYAAALLTNEKTTQAAVSDVADISEVTIRNRYHELLEAEENLGLV

>gi|292494218|ref|YP_003533361.1| transcription initiation factor TFB [Haloferax volcanii DS2]
MDTKHVDWRSMRDESAPAAGPEARQSGDERDEGEAETESAEAAVAERTDLVYDEQHGEWVDPETGEILRE
DEIDRGPEWRAFDAAERDQKSRVGSPTTTMMHDKGLSTNIGWQNKDAYGNSLSTGQRQKMQRLRTWNERF
RTRDSKERNLKQALGEVERMGSALGLPDTVRETASVIYRRALDDDLLPGRSIEGVATAAIYAAARQAGVP
RSLDEVRRVSRVDKMELTRTYRYVSRELGLDMKPADPAQYLPRFVSELDVSDDVERRARSLLDNAKRQGI
HSGKSPVGLAAAAIYAGALLADEELTQSEVSDVTDISEVTIRNRYRELLEATQKSGERAVGSTA

>gi|292655211|ref|YP_003535108.1| transcription initiation factor TFB [Haloferax volcanii DS2]
MTESVRRFTTGNARVRNENTKDTEQTDTEREQTPTCPECGSESLVSDTEHGETVCDDCGLVVEEDEIDHG
PEWRAFNSSEKDEKSRVGAPTTNMMHDKGLSTNIGWQNKDAYGRSLSSRQREKMQRLRTWNERFRTRDSK
ERNLKQALGEIDRMASALGLPDNVRETASVIYRRALDDDLLPGRSIEGVATSALYAAARMAGTPRSLDEI
TSVSRVEKDEIARTYRYVVRELSLEIKPADPEQYVPRFASDLGLSDESERRARQLLKNAKEQGVHSGKSP
VGLAAAAVYAASLLTNEKVTQNEVSEVANISEVTIRNRYHELLEAEEQVQLP

>gi|292654896|ref|YP_003534793.1| transcription initiation factor TFB [Haloferax volcanii DS2]
MKRPTRQREREHDRTRWGDESQDDETSEEELDLDNLDPEEVVRTGDGELIHEETGIIIEEERIDPGPEWR
AFNHSERQSKSRVGAPTTQTMHDKGLTTTIDWKDKDAYGRSISSKKRSQMHRLRKWQERIRTKDAGERNL
QFALSEIDRMASALGVPRSVREVASVIYRRALSEDLIRGRSIEGVATSALYAACRKEGIPRSLEEISEVS
RVERKEIGRTYRYISQELGLEMRPVDPKKYVPRFSSELDLSKEVQSKANEIIETTAEQGLLSGKSPTGFA
AAAIYAASLLCNEKKTQREVAEVAQVTEVTIRNRYQEQIEAMGIHT

>gi|292654406|ref|YP_003534303.1| transcription initiation factor TFB [Haloferax volcanii DS2]
MSEARSPQGCPECDGHLGFEAGETVCTDCGLVVSEYRIDHGPEWRSFADDDRNPARTGAPLTRSRHDRGL
STEIGRSTRIKGRKRRQFARMRRQHNRARISTKRERNQVYAFTEIRRVTSALSLPNHIRDQACSLFESAQ
NEDLLRGRSLEGFAAACVYAACRVAGVSRSVEEVCDVSKATEAEHQAAYGALNRDLGLPVAPADPTEYLP
RFATKLDLDSDTERRAREYVAEARDEGLVGGKNPCGVAAACLYTAASDRGEDCTQAEAADVADVTPVTLR
KTYVALRE

>gi|292653995|ref|YP_003533893.1| transcription initiation factor TFB [Haloferax volcanii DS2]
MATRHIYETGFDEDVSNDGTTPCPECKGEVRTNSVETVCEDCGLVIDEQRIDHGPEWRAHDQDQRKRTGA
PLTAARHDRGLSTEIGRWKDANGNELSGRKRQRLSRMRREQTRGRFQSKAERNLAHGLGEVRRIASVLEL
SGSVRDQACQLFRSAQTEDLLRGRSIEAIAAASIYGACRCNGHSRLLDDVVDAARVEQSRVANAYKTLNT
ELGLPTQPVRPSEFIPRLASELDVPAYIRQRARRLAEQSESSGAASGVKPSGFAAACLYKAGREEGRWLT
QAEVAEVASVTATTIRSHRDTLKELTG

>gi|292653697|ref|YP_003533595.1| transcription initiation factor TFB [Haloferax volcanii DS2]
MATRDVYERQFDESCGKSCGPASCPECGGQVITDAGERRCQSCGLIIDGHGIDHGPEWRSFERKERKRVG
APRTPTRHDHGLATNIGRHVDANGTPIPGERRQQLSRLRTQHSRSRYQSSRERRLAHGLDEVRRLIGALD
LPDSLRDQACRCFRSAQQADLLPGRSIEAVAAASVHAACRCAGLSRTLAELIPLARVAESRVRSAYNALN
IELGLSAKPVAPAEFVPRVADALDVTDQVRRRARSLAETSSDEWAHRGANPHAVAAACVYTAATERDWPL
TQARVAAVSDTSTQTIRTHYQTLCEARR

>gi|292653661|ref|YP_003533559.1| transcription initiation factor TFB [Haloferax volcanii DS2]
MFEMATRDVYERQFDESCGKSCGNASCPECGGQVITDAGERRCESCGLIIDGHGINRGPEWRSFERTERK
RVGAPRTPTRHDHEALCLDYL

>gi|292653924|ref|YP_003533822.1| transcription initiation factor TFB [Haloferax volcanii DS2]
MATREIYETSFDEDVQTESSANQCPECDGWVTTNSVETVCEDCGLVIDENRIDHGPEWRSFDEDERERTG
APLTAARHDRGLSTEIGRSTDANGNELSGQKRRRMARMRREQSRGRFQSKAERNLAHGLGEVRRVASVLE
LSDSIRDQACQLFRSAQNEDLLRGQSIEAIAAASVYGACRCNGHSRLLDDVVNILLDDSLAPVLVGSRVC
SRSRVSVVSSTTVLTPLSSRASLTSNDGGACAILFG

>gi|292653590|ref|YP_003533486.1| transcription initiation factor TFB [Haloferax volcanii DS2]
MAIRDIYQTGFDEDVRTESSANQCPECNGRVTTNAVETVCEDCGLVIDEQRIDHGPEWRAYDKEECERTG
APLTAARHDRGLSTEIGRGTDAKGNELSGKKRRRLARMRREQTRGRWRSKAERNLAHGLGEVRRLASALE
LSNSVRDQACQLFRSAQNEDLLRGRSIEAIAAASVYGACRCNGLSRLVDDVSEVARVAESRVTNAYKTLN
EALGLPAEPVLPSMFVPRLASDLECPDEIRQRARTLAEQAEERGVTTGVHPAGFAAACLYKAGREEGRWL
TQRDVAESGDVTPTTVRTHHETLNELAV

>gi|134046665|ref|YP_001098150.1| transcription initiation factor IIB [Methanococcus maripaludis C5]
MKVESVVKEETKKPERKIKLAIAKPEDYSNKNVILEKEEELICPVCGSKSIIKDYERAEIVCEMCGCVLQ
QNLFDVGPEWRAFDHEQRVKRSRVGAPMTYTIHDKGLSTVIDWRNKDSYGKDISADKRAQLYRLRKWQRR
IRVSDASERNLAFALSELDRIASKLGLPRNVRENAAVLYRGAVEKGLIRGRSIEGVAAAALYAACRRCKV
PRTLDEIAEVSRVDRKEIGRTYRFISRELNIRLAPTNPVDYVPRFASELKLPGEVESKAISILQKAGEKG
LTSSRGPTGVAAAAIYIASVLQGTRRTQREVADVAGVTEVTIRNRYKELTEHLDIDVTL

>gi|70606656|ref|YP_255526.1| transcription initiation factor IIB [Sulfolobus acidocaldarius DSM 639]
MGGEMVEQSKVPSSSLCPPDKIIFDEERGEYICTETGEVIEERIIDQGPEWRAFTPEEKEKRSRVGGPLN
QTIHDMGISTVIDWKDKDAMGRSLDPKRRLEVLRWRKWQIRTRIQSSIDRNLAQAMNELERIGNLLNLPK
AVKDEAALIYRKAVEKGLVRGRSIESVVAASIYAACRRMKMARTLDEIAQFTKANRKEVARCYRLILREL
DIEVPVSDPKDYVTRIGTLLSLSGITMKHAAEIIEKAKNSGLTAGKDPAGLAAAAIYIAALLNDERRTQK
EIAQVAGVTEVTVRNRYKELTQELKIQIPSQ

>gi|70607099|ref|YP_255969.1| transcription initiation factor B [Sulfolobus acidocaldarius DSM 639]
MKCKICGSESLIFDRERGIYVCINCASVDDEPLIDQGPEWRAYTTEDKVERERTGSPLTAKVHDFGITTK
IGYTKIKDRIKVHKLRLMQNKIRVSARERKLVTYLSVLNSEASKLNLPEHVKETASILIRRLIEEGKAKR
VEMYALIAAVIYYSCQVNRIPKLLNEIKTLYSLSQADLWKALEKVQEVAKSVKVKPNVTPIEYIPKITER
LGLPAYVSTKASELVDIMYKNGLTSGKGYTALAAASVYLISTLMDVKKTQKEIADSLSITEVTIRNRYRE
IIKAFDIEVKL

>gi|397651869|ref|YP_006492450.1| transcription initiation factor IIB [Pyrococcus furiosus COM1]
MNKQKVCPACESAELIYDPERGEIVCAKCGYVIEENIIDMGPEWRAFDASQRERRSRTGAPESILLHDKG
LSTEIGIDRSLSGLMREKMYRLRKWQSRLRVSDAAERNLAFALSELDRITAQLKLPRHVEEEAARLYREA
VRKGLIRGRSIESVMAACVYAACRLLKVPRTLDEIADIARVDKKEIGRSYRFIARNLNLTPKKLFVKPTD
YVNKFADELGLSEKVRRRAIEILDEAYKRGLTSGKSPAGLVAAALYIASLLEGEKRTQREVAEVARVTEV
TVRNRYKELVEKLKIKVPIA

>gi|19914407|gb|AAM04054.1| archaeal transcription factor B [Methanosarcina acetivorans C2A]
MVEVERVRYSDTLEREKIRAMIKARKEKQKEQSFENEKAVCPECGSRNLVHDYERAELVCGDCGLVIDAD
FVDEGPEWRAFDHDQRMKRSRVGAPMTYTIHDKGLSTMIDWRNRDSYGKSISSKNRAQLYRLRKWQRRIR
VSNATERNLAFALSELDRMASALGLPRTVRETAAVVYRKAVDKNLIRGRSIEGVAAAALYAACRQCSVPR
TLDEIEEVSRVSRKEIGRTYRFISRELALKLMPTSPIDYVPRFCSGLNLKGEVQSKSVEILRQASEKELT
SGRGPTGVAAAAIYIASILCGERRTQREVADVAGVTEVTIRNRYKELAEELDIEIIL

>gi|18088837|gb|AAH20597.1| General transcription factor IIB [Homo sapiens]
MASTSRLDALPRVTCPNHPDAILVEDYRAGDMICPECGLVVGDRVIDVGSEWRTFSNDKATKDPSRVGDS
QNPLLSDGDLSTMIGKGTGAASFDEFGNSKYQNRRTMSSSDRAMMNAFKEITTMADRINLPRNIVDRTNN
LFKQVYEQKSLKGRANDAIASACLYIACRQEGVPRTFKEICAVSRISKKEIGRCFKLILKALETSVDLIT
TGDFMSRFCSNLCLPKQVQMAATHIARKAVELDLVPGRSPISVAAAAIYMASQASAEKRTQKEIGDIAGV
ADVTIRQSYRLIYPRAPDLFPTDFKFDTPVDKLPQL

>gi|119593565|gb|EAW73159.1| general transcription factor IIB, isoform CRA_a [Homo sapiens]
MICPECGLVVGDRVIDVGSEWRTFSNDKATKDPSRVGDSQNPLLSDGDLSTMIGKGTGAASFDEFGNSKY
QNRRTMSSSDRAMMNAFKEITTMADRINLPRNIVDRTNNLFKQVYEQKSLKGRANDAIASACLYIACRQE
GVPRTFKEICAVSRISKKEIGRCFKLILKALETSVDLITTGDFMSRFCSNLCLPKQVQMAATHIARKAVE
LDLVPGRSPISVAAAAIYMASQASAEKRTQKEIGDIAGVADVTIRQSYRLIYPRAPDLFPTDFKFDTPVD
KLPQL

>gi|119593566|gb|EAW73160.1| general transcription factor IIB, isoform CRA_b [Homo sapiens]
MGSHCSWPFSRPVALLCYDCVGESSIKTHLCASLRHIRFLLSVCLLCLVAGTAVAVKMASTSRLDALPRV
TCPNHPDAILVEDYRAGDMICPECGLVVGDRVIDVGSEWRTFSNDKATKDPSRVGDSQNPLLSDGDLSTM
IGKGTGAASFDEFGNSKYQNRRTMSSSDRAMMNAFKEITTMADRINLPRNIVDRTNNLFKQVYEQKSLKG
RANDAIASACLYIACRQEGVPRTFKEICAVSRISKKEIGRCFKLILKALETSVDLITTGDFMSRFCSNLC
LPKQVQMAATHIARKAVELDLVPGRSPISVAAAAIYMASQASAEKRTQKEIGDIAGVADVTIRQSYRLIY
PRAPDLFPTDFKFDTPVDKLPQL
