# Supplementary material for: Phylogenetically Driven Sequencing of Extremely Halophilic Archaea Reveals Strategies for Static and Dynamic Osmo-response
Source: PLoS Genet. 2014 Nov 13;10(11):e1004784. doi: 10.1371/journal.pgen.1004784 (PMC4230888; doi:10.1371/journal.pgen.1004784)
Supplement: Dataset S18 — Universal TBP consensus tree file. Manually curated alignment of archaeal and eukaryotic TATA-binding protein sequences was resampled 1000 times and trees constructed for each bootstrap replicate using FastTree [104]. The consensus tree was produced with the Consense program in the Phylip package using the extended majority rule option. Each clade in the resulting consensus tree represents the most frequent grouping of those species in the 1000 bootstrap replicate trees, independent of any guide tree. Tree file is in Nexus format. (TXT) [file pgen.1004784.s047.txt]

#nexus
begin trees;
	translate
		XX_1000000 Halorubrum_saccharovorum-02327,
		XX_1000001 Halogeometricum_borinquense_DSM_11551-03555,
		XX_1000002 Natrinema_pallidum-02458,
		XX_1000003 Haloarcula_japonica-04161,
		XX_1000004 Halorubrum_litoreum-02979,
		XX_1000005 Halobacterium_NRC1-02186,
		XX_1000006 Halobacterium_NRC1-02512,
		XX_1000007 Halobacterium_R1-02101,
		XX_1000008 Halobacterium_R1-02629,
		XX_1000009 Halorubrum_lacusprofundi-00023,
		XX_1000010 Natrialba_aegyptia-00723,
		XX_1000011 Haloferax_volcanii-02811,
		XX_1000012 Haloferax_volcanii_DS2_DSM_3757-00800,
		XX_1000013 Haloarcula_californiae-03167,
		XX_1000014 Natrialba_asiatica-04125,
		XX_1000015 Haloarcula_japonica-02512,
		XX_1000016 Natrinema_altunense-01512,
		XX_1000017 Natrinema_gari-02873,
		XX_1000018 Haloterrigena_thermotolerans-03348,
		XX_1000019 Halococcus_morrhuae-00452,
		XX_1000020 Natronorubrum_tibetense-02178,
		XX_1000021 Halobacterium_R1-02196,
		XX_1000022 Halobacterium_R1-02554,
		XX_1000023 Halobacterium_R1-02172,
		XX_1000024 Natrinema_pellirubrum-01899,
		XX_1000025 Natronococcus_jeotagli-01534,
		XX_1000026 Natronococcus_jeotagli-04370,
		XX_1000027 Natrialba_aegyptia-04321,
		XX_1000028 Natrialba_taiwanensis-01435,
		XX_1000029 Halococcus_thailandensis-03683,
		XX_1000030 Halobacterium_NRC1-02521,
		XX_1000031 Halobacterium_R1-02111,
		XX_1000032 Halobacterium_R1-02639,
		XX_1000033 Halobacterium_NRC1-02126,
		XX_1000034 Halobacterium_NRC1-02408,
		XX_1000035 Halobacterium_NRC1-02452,
		XX_1000036 Halobacterium_NRC1-02579,
		XX_1000037 Halobacterium_R1-02194,
		XX_1000038 Halobacterium_R1-02552,
		XX_1000039 Halobacterium_NRC1-02382,
		XX_1000040 Halobacterium_R1-02174,
		XX_1000041 Haloferax_mediterranei-03297,
		XX_1000042 Haloferax_mucosum-00922,
		XX_1000043 Haloferax_denitrificans-00550,
		XX_1000044 Haloferax_elongans-00083,
		XX_1000045 Haloferax_larsenii-00643,
		XX_1000046 Haloferax_prahovense-03480,
		XX_1000047 Haloferax_prahovense-00052,
		XX_1000048 Haloferax_elongans-03503,
		XX_1000049 Haloferax_larsenii-03562,
		XX_1000050 Haloferax_volcanii-03926,
		XX_1000051 Haloferax_volcanii_DS2_DSM_3757-00153,
		XX_1000052 Haloferax_sp_GUBF-1-00249,
		XX_1000053 Haloferax_sp_GUBF-2-00330,
		XX_1000054 Haloferax_sp_GUBF-3-00251,
		XX_1000055 Haloferax_alexandrinus-00168,
		XX_1000056 Haloferax_lucentense-02869,
		XX_1000057 Haloferax_denitrificans-01191,
		XX_1000058 Haloferax_sulfurifontis-01045,
		XX_1000059 Haloferax_gibonsii-03635,
		XX_1000060 Haloferax_prahovense-03761,
		XX_1000061 Haloferax_mediterranei-00234,
		XX_1000062 Haloferax_mucosum-01307,
		XX_1000063 Halococcus_saccharolyticus-00405,
		XX_1000064 Halococcus_salifodinae-01138,
		XX_1000065 Haloterrigena_limicola-00061,
		XX_1000066 Natrinema_pellirubrum-02354,
		XX_1000067 Natronobacterium_gregoryi-01247,
		XX_1000068 Halorubrum_lacusprofundi-00111,
		XX_1000069 Halorubrum_californiensis-02847,
		XX_1000070 Halorubrum_lacusprofundi-02295,
		XX_1000071 Halorubrum_kocurii-01718,
		XX_1000072 Halorubrum_coriense-01117,
		XX_1000073 Halorubrum_aidingense-00207,
		XX_1000074 Halorubrum_arcis-02880,
		XX_1000075 Halorubrum_distributum-00089,
		XX_1000076 Halorubrum_distributum_JCM_10118-02642,
		XX_1000077 Halorubrum_hochstenium-00174,
		XX_1000078 Halorubrum_lipolyticum-02661,
		XX_1000079 Halorubrum_litoreum-00539,
		XX_1000080 Halorubrum_saccharovorum-02579,
		XX_1000081 Halorubrum_tebenquichense-00788,
		XX_1000082 Halorubrum_terrestre-02593,
		XX_1000083 Haloquadratum_walsbyi-01745,
		XX_1000084 Halogeometricum_borinquense-01441,
		XX_1000085 Halogeometricum_borinquense_DSM_11551-02799,
		XX_1000086 Halosarcina_pallida-02654,
		XX_1000087 Haloferax_mucosum-00001,
		XX_1000088 Haloferax_mediterranei-00277,
		XX_1000089 Haloferax_denitrificans-03053,
		XX_1000090 Haloferax_sulfurifontis-01421,
		XX_1000091 Haloferax_alexandrinus-01845,
		XX_1000092 Haloferax_lucentense-00001,
		XX_1000093 Haloferax_sp_GUBF-3-00427,
		XX_1000094 Haloferax_gibonsii-00752,
		XX_1000095 Haloferax_larsenii-03274,
		XX_1000096 Haloferax_elongans-00390,
		XX_1000097 Haloferax_prahovense-03113,
		XX_1000098 Haloferax_sp_GUBF-1-02789,
		XX_1000099 Haloferax_volcanii-02290,
		XX_1000100 Haloferax_volcanii_DS2_DSM_3757-01548,
		XX_1000101 Halococcus_hamelinensis-00041,
		XX_1000102 Natronobacterium_gregoryi-03572,
		XX_1000103 Halococcus_morrhuae-00573,
		XX_1000104 Halococcus_thailandensis-03638,
		XX_1000105 Halobacterium_NRC1-02116,
		XX_1000106 Halobacterium_NRC1-02442,
		XX_1000107 Halobacterium_R1-02543,
		XX_1000108 Natronococcus_jeotagli-00110,
		XX_1000109 Natronococcus_jeotagli-04413,
		XX_1000110 Natronococcus_amylolyticus-03215,
		XX_1000111 Halorubrum_coriense-00950,
		XX_1000112 Halorubrum_californiensis-01398,
		XX_1000113 Halorubrum_hochstenium-02345,
		XX_1000114 Halorubrum_tebenquichense-02062,
		XX_1000115 Halorubrum_terrestre-01897,
		XX_1000116 Halorubrum_arcis-01749,
		XX_1000117 Halorubrum_distributum-00581,
		XX_1000118 Halorubrum_distributum_JCM_10118-01350,
		XX_1000119 Halorubrum_litoreum-02597,
		XX_1000120 Halorubrum_aidingense-01382,
		XX_1000121 Halorubrum_lacusprofundi-03424,
		XX_1000122 Halorubrum_kocurii-03097,
		XX_1000123 Halorubrum_lipolyticum-01219,
		XX_1000124 Halorubrum_saccharovorum-02081,
		XX_1000125 Natronorubrum_bangense-02632,
		XX_1000126 Natronorubrum_bangense-03642,
		XX_1000127 Natronorubrum_tibetense-00087,
		XX_1000128 Haloquadratum_walsbyi-02727,
		XX_1000129 Natrinema_pellirubrum-01640,
		XX_1000130 Haloferax_prahovense-01551,
		XX_1000131 Haloarcula_amylolytica-03009,
		XX_1000132 Haloarcula_argentinensis-02480,
		XX_1000133 Haloarcula_californiae-03841,
		XX_1000134 Haloarcula_japonica-03491,
		XX_1000135 Haloarcula_marismortui-01692,
		XX_1000136 Haloarcula_sinaiiensis-00985,
		XX_1000137 Haloarcula_vallismortis-01985,
		XX_1000138 Halogeometricum_borinquense-00007,
		XX_1000139 Halogeometricum_borinquense_DSM_11551-01068,
		XX_1000140 Halosarcina_pallida-03161,
		XX_1000141 Halococcus_hamelinensis-00632,
		XX_1000142 Halococcus_morrhuae-02193,
		XX_1000143 Halococcus_thailandensis-01369,
		XX_1000144 Halococcus_saccharolyticus-02914,
		XX_1000145 Halococcus_salifodinae-03956,
		XX_1000146 Natronorubrum_bangense-02633,
		XX_1000147 Halobacterium_NRC1-01733,
		XX_1000148 Halobacterium_R1-01734,
		XX_1000149 Natronorubrum_bangense-03643,
		XX_1000150 Halorhabdus_utahensis-01244,
		XX_1000151 Natronomonas_pharaonis-00694,
		XX_1000152 Halosimplex_carlsbadense-03518,
		XX_1000153 Halomicrobium_mukohataei-00874,
		XX_1000154 Halalkalicoccus_jeotagli-00798,
		XX_1000155 Halalkalicoccus_jeotgali_B3_DSM_18796-01329,
		XX_1000156 Natronobacterium_gregoryi-01370,
		XX_1000157 Halobiforma_nitratireducens-01765,
		XX_1000158 Natronococcus_jeotagli-00486,
		XX_1000159 Natrinema_pellirubrum-00254,
		XX_1000160 Halopiger_xanaduensis-00569,
		XX_1000161 Haloterrigena_thermotolerans-03819,
		XX_1000162 Natrialba_chahannoensis-02904,
		XX_1000163 Natrialba_hulunbeirensis-01164,
		XX_1000164 Natrialba_magadii-02030,
		XX_1000165 Natrialba_magadii_DSM_3394-00423,
		XX_1000166 Halobiforma_lacisalsi-02579,
		XX_1000167 Haloterrigena_limicola-03213,
		XX_1000168 Natronolimnobius_innermongolicus-01647,
		XX_1000169 Natronorubrum_sulfidifaciens-02972,
		XX_1000170 Haloterrigena_salina-03823,
		XX_1000171 Haloterrigena_turkmenica-01501,
		XX_1000172 Natrialba_aegyptia-01144,
		XX_1000173 Natrialba_asiatica-02920,
		XX_1000174 Natrialba_taiwanensis-02802,
		XX_1000175 Natrinema_versiforme-02803,
		XX_1000176 Natronococcus_amylolyticus-04390,
		XX_1000177 Natronorubrum_bangense-00600,
		XX_1000178 Natronorubrum_tibetense-02486,
		XX_1000179 Halovivax_asiaticus-00282,
		XX_1000180 Natrinema_altunense-01692,
		XX_1000181 Natrinema_gari-02299,
		XX_1000182 Haloferax_mucosum-01743,
		XX_1000183 Haloferax_mediterranei-02694,
		XX_1000184 Haloferax_elongans-00550,
		XX_1000185 Haloferax_larsenii-01936,
		XX_1000186 Haloferax_alexandrinus-02061,
		XX_1000187 Haloferax_lucentense-00693,
		XX_1000188 Haloferax_sp_GUBF-1-02101,
		XX_1000189 Haloferax_sp_GUBF-2-00849,
		XX_1000190 Haloferax_sp_GUBF-3-01251,
		XX_1000191 Haloferax_volcanii-00729,
		XX_1000192 Haloferax_volcanii_DS2_DSM_3757-02864,
		XX_1000193 Haloferax_denitrificans-01649,
		XX_1000194 Haloferax_sulfurifontis-02735,
		XX_1000195 Haloferax_gibonsii-02316,
		XX_1000196 gi|156101988|ref|XP_001616687.1|_transcription_initiation_TFIID-like_Plasmodium_vivax_Sal-1_,
		XX_1000197 gi|148805561|gb|EDL46960.1|_transcription_initiation_TFIID-like_putative_Plasmodium_vivax,
		XX_1000198 gi|221060180|ref|XP_002260735.1|_Transcription_initiation_TFIID-like_Plasmodium_knowlesi_strain_H_,
		XX_1000199 gi|193810809|emb|CAQ42707.1|_Transcription_initiation_TFIID-like_Plasmodium_knowlesi_strain_H,
		XX_1000200 gi|389585695|dbj|GAB68425.1|_transcription_initiation_TFIID-like_Plasmodium_cynomolgi_strain_B,
		XX_1000201 gi|124808914|ref|XP_001348441.1|_transcription_initiation_TFIID-like_putative_Plasmodium_falciparum_3D7_,
		XX_1000202 gi|23497335|gb|AAN36880.1|AE014820_30_transcription_initiation_TFIID-like_putative_Plasmodium_falciparum_3D7,
		XX_1000203 gi|68076529|ref|XP_680184.1|_transcription_initiation_TFIID-like_Plasmodium_berghei_strain_ANKA_,
		XX_1000204 gi|56501081|emb|CAH94167.1|_transcription_initiation_TFIID-like_putative_Plasmodium_berghei,
		XX_1000205 gi|82596513|ref|XP_726291.1|_TATA_element_modulatory_factor_Plasmodium_yoelii_yoelii_17XNL_,
		XX_1000206 gi|23481643|gb|EAA17856.1|_TATA_element_modulatory_factor_Plasmodium_yoelii_yoelii,
		XX_1000207 gi|237838389|ref|XP_002368492.1|_TATA-box_binding_protein_putative_Toxoplasma_gondii_ME49_,
		XX_1000208 gi|211966156|gb|EEB01352.1|_TATA-box_binding_protein_putative_Toxoplasma_gondii_ME49_,
		XX_1000209 gi|221484236|gb|EEE22532.1|_TATA-box_binding_protein_putative_Toxoplasma_gondii_GT1_,
		XX_1000210 gi|221505781|gb|EEE31426.1|_TATA-box_binding_protein_putative_Toxoplasma_gondii_VEG,
		XX_1000211 gi|401402480|ref|XP_003881260.1|_putative_TATA-box_binding_protein_Neospora_caninum_Liverpool_,
		XX_1000212 gi|325115672|emb|CBZ51227.1|_putative_TATA-box_binding_protein_Neospora_caninum_Liverpool,
		XX_1000213 gi|193202769|ref|NP_001122474.1|_Protein_TLF-1_isoform_b_Caenorhabditis_elegans_,
		XX_1000214 gi|172052151|emb|CAQ35044.1|_Protein_TLF-1_isoform_b_Caenorhabditis_elegans,
		XX_1000215 gi|17509361|ref|NP_492356.1|_Protein_TLF-1_isoform_a_Caenorhabditis_elegans_,
		XX_1000216 gi|7329167|gb|AAF59926.1|_TBP-like_factor_Caenorhabditis_elegans_,
		XX_1000217 gi|14530454|emb|CAB03082.2|_Protein_TLF-1_isoform_a_Caenorhabditis_elegans,
		XX_1000218 gi|4688650|emb|CAB41469.1|_TBP-like_factor_Caenorhabditis_elegans,
		XX_1000219 gi|268566091|ref|XP_002639632.1|_C._briggsae_CBR-TLF-1_protein_Caenorhabditis_briggsae,
		XX_1000220 gi|308499591|ref|XP_003111981.1|_CRE-TLF-1_protein_Caenorhabditis_remanei_,
		XX_1000221 gi|308268462|gb|EFP12415.1|_CRE-TLF-1_protein_Caenorhabditis_remanei,
		XX_1000222 gi|324518157|gb|ADY47019.1|_TATA_box-binding_protein-like_protein_1_Ascaris_suum,
		XX_1000223 gi|324505039|gb|ADY42170.1|_TATA_box-binding_protein-like_protein_2_Ascaris_suum,
		XX_1000224 gi|324509203|gb|ADY43873.1|_TATA_box-binding_protein-like_protein_2_Ascaris_suum,
		XX_1000225 gi|312069507|ref|XP_003137714.1|_hypothetical_protein_LOAG_02128_Loa_loa_,
		XX_1000226 gi|307767124|gb|EFO26358.1|_hypothetical_protein_LOAG_02128_Loa_loa,
		XX_1000227 gi|402593882|gb|EJW87809.1|_hypothetical_protein_WUBG_01280_Wuchereria_bancrofti,
		XX_1000228 gi|170590133|ref|XP_001899827.1|_TBP-like_factor_Brugia_malayi_,
		XX_1000229 gi|158592746|gb|EDP31343.1|_TBP-like_factor_putative_Brugia_malayi,
		XX_1000230 gi|170590131|ref|XP_001899826.1|_TBP-like_factor_Brugia_malayi_,
		XX_1000231 gi|158592745|gb|EDP31342.1|_TBP-like_factor_putative_Brugia_malayi,
		XX_1000232 gi|4688630|emb|CAB41467.1|_TBP-like_factor_Brugia_malayi,
		XX_1000233 gi|325185920|emb|CCA20424.1|_TATAboxbinding_protein_putative_Albugo_laibachii_Nc14,
		XX_1000234 gi|301103642|ref|XP_002900907.1|_TATA-box-binding_protein_putative_Phytophthora_infestans_T30-4_,
		XX_1000235 gi|262101662|gb|EEY59714.1|_TATA-box-binding_protein_putative_Phytophthora_infestans_T30-4,
		XX_1000236 gi|348686462|gb|EGZ26277.1|_hypothetical_protein_PHYSODRAFT_484921_Phytophthora_sojae,
		XX_1000237 gi|339237017|ref|XP_003380063.1|_TATA-box-binding_protein_Trichinella_spiralis_,
		XX_1000238 gi|316977178|gb|EFV60321.1|_TATA-box-binding_protein_Trichinella_spiralis,
		XX_1000239 gi|328719261|ref|XP_003246709.1|_PREDICTED_TATA_box-binding_protein-like_protein_1-like_isoform_1_Acyrthosiphon_pisum_,
		XX_1000240 gi|328719263|ref|XP_003246710.1|_PREDICTED_TATA_box-binding_protein-like_protein_1-like_isoform_2_Acyrthosiphon_pisum,
		XX_1000241 gi|291233225|ref|XP_002736554.1|_PREDICTED_TBP-like_1-like_partial_Saccoglossus_kowalevskii,
		XX_1000242 gi|358332952|dbj|GAA51533.1|_transcription_initiation_factor_TFIID_TATA-box-binding_protein_Clonorchis_sinensis,
		XX_1000243 gi|313229000|emb|CBY18152.1|_unnamed_protein_product_Oikopleura_dioica,
		XX_1000244 gi|198429838|ref|XP_002128047.1|_PREDICTED_similar_to_TBP-like_factor_Ciona_intestinalis,
		XX_1000245 gi|195143693|ref|XP_002012832.1|_GL23716_Drosophila_persimilis_,
		XX_1000246 gi|194101775|gb|EDW23818.1|_GL23716_Drosophila_persimilis,
		XX_1000247 gi|198450906|ref|XP_002137175.1|_GA26713_Drosophila_pseudoobscura_pseudoobscura_,
		XX_1000248 gi|198131246|gb|EDY67733.1|_GA26713_Drosophila_pseudoobscura_pseudoobscura,
		XX_1000249 gi|390355496|ref|XP_001181127.2|_PREDICTED_uncharacterized_protein_LOC753078_Strongylocentrotus_purpuratus,
		XX_1000250 gi|72133443|ref|XP_798726.1|_PREDICTED_TATA_box-binding_protein-like_protein_1-like_Strongylocentrotus_purpuratus,
		XX_1000251 gi|328704605|ref|XP_003242546.1|_PREDICTED_TATA_box-binding_protein-like_protein_1-like_Acyrthosiphon_pisum,
		XX_1000252 gi|391329921|ref|XP_003739415.1|_PREDICTED_TATA_box-binding_protein-like_protein_1-like_Metaseiulus_occidentalis,
		XX_1000253 gi|156541942|ref|XP_001600485.1|_PREDICTED_TATA_box-binding_protein-like_protein_1_Nasonia_vitripennis,
		XX_1000254 gi|294939316|ref|XP_002782409.1|_TATA-binding_protein_putative_Perkinsus_marinus_ATCC_50983_,
		XX_1000255 gi|239894015|gb|EER14204.1|_TATA-binding_protein_putative_Perkinsus_marinus_ATCC_50983,
		XX_1000256 gi|294939318|ref|XP_002782410.1|_TATA-binding_protein_putative_Perkinsus_marinus_ATCC_50983_,
		XX_1000257 gi|239894016|gb|EER14205.1|_TATA-binding_protein_putative_Perkinsus_marinus_ATCC_50983,
		XX_1000258 gi|405976239|gb|EKC40752.1|_TATA_box-binding-like_protein_1_Crassostrea_gigas,
		XX_1000259 gi|260797205|ref|XP_002593594.1|_hypothetical_protein_BRAFLDRAFT_284100_Branchiostoma_floridae_,
		XX_1000260 gi|229278820|gb|EEN49605.1|_hypothetical_protein_BRAFLDRAFT_284100_Branchiostoma_floridae,
		XX_1000261 gi|349803259|gb|AEQ17102.1|_putative_tata_box-binding_protein_1_Pipa_carvalhoi,
		XX_1000262 gi|148224606|ref|NP_001083732.1|_TATA_box-binding_protein-like_protein_1_Xenopus_laevis_,
		XX_1000263 gi|25091422|sp|Q9W6Z2.1|TBPL1_XENLA_RecName_FullTATA_box-binding_protein-like_protein_1_ShortTBP-like_protein_1_AltName_FullTATA_box-binding_protein-related_factor_2_ShortTBP-related_factor_2_AltName_FullTBP-like_factor_ShortxlTLF_,
		XX_1000264 gi|4689078|emb|CAB41487.1|_TBP-like_factor_Xenopus_laevis_,
		XX_1000265 gi|58702024|gb|AAH90226.1|_TLF_protein_Xenopus_laevis,
		XX_1000266 gi|52345772|ref|NP_001004932.1|_TATA_box-binding_protein-like_protein_1_Xenopus_Silurana_tropicalis_,
		XX_1000267 gi|82183480|sp|Q6DIY4.1|TBPL1_XENTR_RecName_FullTATA_box-binding_protein-like_protein_1_ShortTBP-like_protein_1_AltName_FullTATA_box-binding_protein-related_factor_2_ShortTBP-related_factor_2_AltName_FullTBP-like_factor_,
		XX_1000268 gi|49522390|gb|AAH75401.1|_TBP-like_1_Xenopus_Silurana_tropicalis_,
		XX_1000269 gi|89272095|emb|CAJ81743.1|_TBP-like_1_Xenopus_Silurana_tropicalis,
		XX_1000270 gi|148672814|gb|EDL04761.1|_TATA_box_binding_protein-like_1_isoform_CRA_b_Mus_musculus,
		XX_1000271 gi|149032877|gb|EDL87732.1|_rCG41948_isoform_CRA_a_Rattus_norvegicus,
		XX_1000272 gi|327290497|ref|XP_003229959.1|_PREDICTED_TATA_box-binding_protein-like_protein_1-like_Anolis_carolinensis,
		XX_1000273 gi|355723500|gb|AES07911.1|_TATA_box_binding_protein-like_protein_1_Mustela_putorius_furo,
		XX_1000274 gi|403282108|ref|XP_003932505.1|_PREDICTED_TATA_box-binding_protein-like_protein_1_Saimiri_boliviensis_boliviensis,
		XX_1000275 gi|12653225|gb|AAH00381.1|_TBP-like_1_Homo_sapiens_,
		XX_1000276 gi|167774053|gb|ABZ92461.1|_TBP-like_1_synthetic_construct,
		XX_1000277 gi|126311117|ref|XP_001380665.1|_PREDICTED_TATA_box-binding_protein-like_protein_1-like_Monodelphis_domestica_,
		XX_1000278 gi|395534983|ref|XP_003769512.1|_PREDICTED_TATA_box-binding_protein-like_protein_1_Sarcophilus_harrisii,
		XX_1000279 gi|149032878|gb|EDL87733.1|_rCG41948_isoform_CRA_b_Rattus_norvegicus_,
		XX_1000280 gi|149032879|gb|EDL87734.1|_rCG41948_isoform_CRA_b_Rattus_norvegicus,
		XX_1000281 gi|149722967|ref|XP_001504421.1|_PREDICTED_TATA_box-binding_protein-like_protein_1-like_Equus_caballus,
		XX_1000282 gi|159147345|gb|ABW91067.1|_TATA_box-binding_protein_related_factor_2_Bos_taurus,
		XX_1000283 gi|21706933|gb|AAH33926.1|_Tbpl1_protein_Mus_musculus,
		XX_1000284 gi|224048129|ref|XP_002191326.1|_PREDICTED_TBP-like_1_Taeniopygia_guttata,
		XX_1000285 gi|31616074|emb|CAD92515.1|_TBP-like_1_Homo_sapiens,
		XX_1000286 gi|345328513|ref|XP_001506923.2|_PREDICTED_TATA_box-binding_protein-like_protein_1-like_isoform_1_Ornithorhynchus_anatinus_,
		XX_1000287 gi|345328515|ref|XP_003431275.1|_PREDICTED_TATA_box-binding_protein-like_protein_1-like_isoform_2_Ornithorhynchus_anatinus,
		XX_1000288 gi|348565514|ref|XP_003468548.1|_PREDICTED_TATA_box-binding_protein-like_protein_1-like_Cavia_porcellus,
		XX_1000289 gi|354500033|ref|XP_003512107.1|_PREDICTED_TATA_box-binding_protein-like_protein_1-like_Cricetulus_griseus_,
		XX_1000290 gi|344257078|gb|EGW13182.1|_TATA_box-binding_protein-like_protein_1_Cricetulus_griseus,
		XX_1000291 gi|355748887|gb|EHH53370.1|_hypothetical_protein_EGM_14000_partial_Macaca_fascicularis,
		XX_1000292 gi|387018946|gb|AFJ51591.1|_TATA_box-binding_protein-like_protein_1_Crotalus_adamanteus,
		XX_1000293 gi|45382085|ref|NP_990086.1|_TATA_box-binding_protein-like_protein_1_Gallus_gallus_,
		XX_1000294 gi|326915870|ref|XP_003204235.1|_PREDICTED_TATA_box-binding_protein-like_protein_1-like_Meleagris_gallopavo_,
		XX_1000295 gi|25091426|sp|Q9YGV8.1|TBPL1_CHICK_RecName_FullTATA_box-binding_protein-like_protein_1_ShortTBP-like_protein_1_AltName_FullTBP-like_factor_,
		XX_1000296 gi|4520318|dbj|BAA75886.1|_TBP-like_protein_Gallus_gallus,
		XX_1000297 gi|4759234|ref|NP_004856.1|_TATA_box-binding_protein-like_protein_1_Homo_sapiens_,
		XX_1000298 gi|6755811|ref|NP_035733.1|_TATA_box-binding_protein-like_protein_1_Mus_musculus_,
		XX_1000299 gi|115495315|ref|NP_001069758.1|_TATA_box-binding_protein-like_protein_1_Bos_taurus_,
		XX_1000300 gi|150010556|ref|NP_001092762.1|_TATA_box-binding_protein-like_protein_1_Pan_troglodytes_,
		XX_1000301 gi|187761295|ref|NP_001120673.1|_TATA_box_binding_protein-like_1_Rattus_norvegicus_,
		XX_1000302 gi|356582420|ref|NP_001239188.1|_TATA_box-binding_protein-like_protein_1_Canis_lupus_familiaris_,
		XX_1000303 gi|358439409|ref|NP_001240605.1|_TATA_box-binding_protein-like_protein_1_Homo_sapiens_,
		XX_1000304 gi|291397013|ref|XP_002714878.1|_PREDICTED_TBP-like_1_Oryctolagus_cuniculus_,
		XX_1000305 gi|301773832|ref|XP_002922334.1|_PREDICTED_TATA_box-binding_protein-like_protein_1-like_Ailuropoda_melanoleuca_,
		XX_1000306 gi|311243911|ref|XP_003121240.1|_PREDICTED_TATA_box-binding_protein-like_protein_1-like_isoform_1_Sus_scrofa_,
		XX_1000307 gi|311243913|ref|XP_003121241.1|_PREDICTED_TATA_box-binding_protein-like_protein_1-like_isoform_2_Sus_scrofa_,
		XX_1000308 gi|332213363|ref|XP_003255790.1|_PREDICTED_TATA_box-binding_protein-like_protein_1-like_isoform_1_Nomascus_leucogenys_,
		XX_1000309 gi|332213365|ref|XP_003255791.1|_PREDICTED_TATA_box-binding_protein-like_protein_1-like_isoform_2_Nomascus_leucogenys_,
		XX_1000310 gi|390462056|ref|XP_003732780.1|_PREDICTED_TATA_box-binding_protein-like_protein_1-like_Callithrix_jacchus_,
		XX_1000311 gi|397514939|ref|XP_003827726.1|_PREDICTED_TATA_box-binding_protein-like_protein_1_isoform_1_Pan_paniscus_,
		XX_1000312 gi|397514941|ref|XP_003827727.1|_PREDICTED_TATA_box-binding_protein-like_protein_1_isoform_2_Pan_paniscus_,
		XX_1000313 gi|402868220|ref|XP_003898208.1|_PREDICTED_TATA_box-binding_protein-like_protein_1_isoform_1_Papio_anubis_,
		XX_1000314 gi|402868222|ref|XP_003898209.1|_PREDICTED_TATA_box-binding_protein-like_protein_1_isoform_2_Papio_anubis_,
		XX_1000315 gi|61248508|sp|P62340.1|TBPL1_MOUSE_RecName_FullTATA_box-binding_protein-like_protein_1_ShortTBP-like_protein_1_AltName_Full21_kDa_TBP-like_protein_AltName_FullTATA_box-binding_protein-related_factor_2_ShortTBP-related_factor_2_AltName_FullTBP-like_factor_AltName_FullTBP-related_protein_,
		XX_1000316 gi|61248509|sp|P62380.1|TBPL1_HUMAN_RecName_FullTATA_box-binding_protein-like_protein_1_ShortTBP-like_protein_1_AltName_Full21_kDa_TBP-like_protein_AltName_FullSecond_TBP_of_unique_DNA_protein_ShortSTUD_AltName_FullTATA_box-binding_protein-related_factor_2_ShortTBP-related_factor_2_AltName_FullTBP-like_factor_AltName_FullTBP-related_protein_,
		XX_1000317 gi|75076931|sp|Q4R848.1|TBPL1_MACFA_RecName_FullTATA_box-binding_protein-like_protein_1_ShortTBP-like_protein_1_AltName_FullTATA_box-binding_protein-related_factor_2_ShortTBP-related_factor_2_AltName_FullTBP-like_factor_AltName_FullTBP-related_protein_,
		XX_1000318 gi|122143990|sp|Q32LB1.1|TBPL1_BOVIN_RecName_FullTATA_box-binding_protein-like_protein_1_ShortTBP-like_protein_1_AltName_FullTATA_box-binding_protein-related_factor_2_ShortTBP-related_factor_2_AltName_FullTBP-like_factor_AltName_FullTBP-related_protein_,
		XX_1000319 gi|4581931|gb|AAD24800.1|AF130312_1_STUD_protein_Homo_sapiens_,
		XX_1000320 gi|4741974|gb|AAD28785.1|AF136570_1_TATA_box_binding_protein-related_factor_2_Homo_sapiens_,
		XX_1000321 gi|4218070|dbj|BAA74578.1|_21-kDa_TBP-like_protein_Mus_musculus_,
		XX_1000322 gi|4579753|dbj|BAA75218.1|_TBP-like_protein_Homo_sapiens_,
		XX_1000323 gi|4914538|emb|CAB43704.1|_TBP-like_1_Homo_sapiens_,
		XX_1000324 gi|17028477|gb|AAH17559.1|_TBP-like_1_Homo_sapiens_,
		XX_1000325 gi|26340704|dbj|BAC34014.1|_unnamed_protein_product_Mus_musculus_,
		XX_1000326 gi|26347363|dbj|BAC37330.1|_unnamed_protein_product_Mus_musculus_,
		XX_1000327 gi|67968732|dbj|BAE00724.1|_unnamed_protein_product_Macaca_fascicularis_,
		XX_1000328 gi|81674129|gb|AAI09667.1|_TBP-like_1_Bos_taurus_,
		XX_1000329 gi|119568380|gb|EAW47995.1|_TBP-like_1_isoform_CRA_a_Homo_sapiens_,
		XX_1000330 gi|119568381|gb|EAW47996.1|_TBP-like_1_isoform_CRA_a_Homo_sapiens_,
		XX_1000331 gi|148672813|gb|EDL04760.1|_TATA_box_binding_protein-like_1_isoform_CRA_a_Mus_musculus_,
		XX_1000332 gi|148672815|gb|EDL04762.1|_TATA_box_binding_protein-like_1_isoform_CRA_a_Mus_musculus_,
		XX_1000333 gi|148910857|tpg|DAA06039.1|_TPA_inf_TATA_box_binding_protein-like_1_Pan_troglodytes_,
		XX_1000334 gi|158258072|dbj|BAF85009.1|_unnamed_protein_product_Homo_sapiens_,
		XX_1000335 gi|189053895|dbj|BAG36402.1|_unnamed_protein_product_Homo_sapiens_,
		XX_1000336 gi|208967921|dbj|BAG73799.1|_TBP-like_1_synthetic_construct_,
		XX_1000337 gi|281342972|gb|EFB18556.1|_hypothetical_protein_PANDA_011296_Ailuropoda_melanoleuca_,
		XX_1000338 gi|296483997|gb|DAA26112.1|_TATA_box-binding_protein-like_protein_1_Bos_taurus_,
		XX_1000339 gi|343961185|dbj|BAK62182.1|_TATA_box-binding_protein-like_protein_1_Pan_troglodytes_,
		XX_1000340 gi|351696954|gb|EHA99872.1|_TATA_box-binding_protein-like_protein_1_Heterocephalus_glaber_,
		XX_1000341 gi|355562045|gb|EHH18677.1|_hypothetical_protein_EGK_15331_partial_Macaca_mulatta_,
		XX_1000342 gi|380785063|gb|AFE64407.1|_TATA_box-binding_protein-like_protein_1_Macaca_mulatta_,
		XX_1000343 gi|383409717|gb|AFH28072.1|_TATA_box-binding_protein-like_protein_1_Macaca_mulatta_,
		XX_1000344 gi|384943312|gb|AFI35261.1|_TATA_box-binding_protein-like_protein_1_Macaca_mulatta,
		XX_1000345 gi|197102368|ref|NP_001126267.1|_TATA_box-binding_protein-like_protein_1_Pongo_abelii_,
		XX_1000346 gi|75054881|sp|Q5R7U8.1|TBPL1_PONAB_RecName_FullTATA_box-binding_protein-like_protein_1_ShortTBP-like_protein_1_AltName_FullTATA_box-binding_protein-related_factor_2_ShortTBP-related_factor_2_AltName_FullTBP-like_factor_AltName_FullTBP-related_protein_,
		XX_1000347 gi|55730887|emb|CAH92162.1|_hypothetical_protein_Pongo_abelii,
		XX_1000348 gi|119568382|gb|EAW47997.1|_TBP-like_1_isoform_CRA_b_Homo_sapiens,
		XX_1000349 gi|31616076|emb|CAD92517.1|_TBP-like_1_Homo_sapiens,
		XX_1000350 gi|348506447|ref|XP_003440770.1|_PREDICTED_TATA_box-binding_protein-like_protein_1-like_Oreochromis_niloticus,
		XX_1000351 gi|45387857|ref|NP_991285.1|_TATA_box-binding_protein-like_protein_1_Danio_rerio_,
		XX_1000352 gi|33323633|gb|AAQ07595.1|AF503448_1_TBP-like_factor_Danio_rerio,
		XX_1000353 gi|82179859|sp|Q5U385.1|TBPL1_DANRE_RecName_FullTATA_box-binding_protein-like_protein_1_ShortTBP-like_protein_1_AltName_FullTATA_box-binding_protein-related_factor_2_ShortTBP-related_factor_2_AltName_FullTBP-like_factor_,
		XX_1000354 gi|55250384|gb|AAH85661.1|_TBP-like_1_Danio_rerio,
		XX_1000355 gi|317575757|ref|NP_001188053.1|_TATA_box-binding_protein-like_protein_1_Ictalurus_punctatus_,
		XX_1000356 gi|308324695|gb|ADO29482.1|_tata_box-binding_protein-like_protein_1_Ictalurus_punctatus,
		XX_1000357 gi|308321546|gb|ADO27924.1|_tata_box-binding_protein-like_protein_1_Ictalurus_furcatus,
		XX_1000358 gi|195964298|gb|ACG60160.1|_TATA_binding_protein_Chaenocephalus_aceratus,
		XX_1000359 gi|195964300|gb|ACG60161.1|_TATA_binding_protein_Notothenia_coriiceps,
		XX_1000360 gi|195964302|gb|ACG60162.1|_TATA_binding_protein_Chionodraco_rastrospinosus,
		XX_1000361 gi|291191925|gb|ADD83026.1|_TATA_box_binding_protein_Gobiocypris_rarus,
		XX_1000362 gi|47224247|emb|CAG09093.1|_unnamed_protein_product_Tetraodon_nigroviridis,
		XX_1000363 gi|153791987|ref|NP_001093265.1|_TATA_box_binding_protein-like_1_Takifugu_rubripes_,
		XX_1000364 gi|148910859|tpg|DAA06040.1|_TPA_inf_TATA_box_binding_protein-like_1_Takifugu_rubripes,
		XX_1000365 gi|47205581|emb|CAF96147.1|_unnamed_protein_product_Tetraodon_nigroviridis_,
		XX_1000366 gi|47224248|emb|CAG09094.1|_unnamed_protein_product_Tetraodon_nigroviridis,
		XX_1000367 gi|242015292|ref|XP_002428298.1|_trf2_protein_putative_Pediculus_humanus_corporis_,
		XX_1000368 gi|212512883|gb|EEB15560.1|_trf2_protein_putative_Pediculus_humanus_corporis,
		XX_1000369 gi|321468361|gb|EFX79346.1|_hypothetical_protein_DAPPUDRAFT_304868_Daphnia_pulex,
		XX_1000370 gi|195164313|ref|XP_002022993.1|_GL16412_Drosophila_persimilis_,
		XX_1000371 gi|194105055|gb|EDW27098.1|_GL16412_Drosophila_persimilis,
		XX_1000372 gi|198471801|ref|XP_001355729.2|_GA14764_Drosophila_pseudoobscura_pseudoobscura_,
		XX_1000373 gi|198146086|gb|EAL32788.2|_GA14764_Drosophila_pseudoobscura_pseudoobscura,
		XX_1000374 gi|241239027|ref|XP_002401459.1|_TATA-box-binding_protein_putative_Ixodes_scapularis_,
		XX_1000375 gi|215496181|gb|EEC05822.1|_TATA-box-binding_protein_putative_Ixodes_scapularis,
		XX_1000376 gi|307191585|gb|EFN75083.1|_TATA_box-binding_protein-like_protein_1_Harpegnathos_saltator,
		XX_1000377 gi|383852426|ref|XP_003701729.1|_PREDICTED_TATA_box-binding_protein-like_protein_1-like_Megachile_rotundata,
		XX_1000378 gi|340712494|ref|XP_003394794.1|_PREDICTED_TATA_box-binding_protein-like_protein_1-like_Bombus_terrestris,
		XX_1000379 gi|350399828|ref|XP_003485652.1|_PREDICTED_TATA_box-binding_protein-like_protein_1-like_Bombus_impatiens,
		XX_1000380 gi|328791980|ref|XP_396371.4|_PREDICTED_TATA_box_binding_protein-related_factor_2_isoform_1_Apis_mellifera,
		XX_1000381 gi|380016952|ref|XP_003692431.1|_PREDICTED_TATA_box-binding_protein-like_protein_1-like_Apis_florea,
		XX_1000382 gi|322796560|gb|EFZ19034.1|_hypothetical_protein_SINV_07503_Solenopsis_invicta,
		XX_1000383 gi|332031263|gb|EGI70797.1|_TATA_box-binding_protein-like_protein_1_Acromyrmex_echinatior,
		XX_1000384 gi|307181017|gb|EFN68791.1|_TATA_box-binding_protein-like_protein_1_Camponotus_floridanus,
		XX_1000385 gi|357625409|gb|EHJ75865.1|_tata-box_binding_protein_Danaus_plexippus,
		XX_1000386 gi|158288977|ref|XP_310781.4|_AGAP000335-PA_Anopheles_gambiae_str._PEST,
		XX_1000387 gi|347963631|ref|XP_001687775.2|_AGAP000336-PA_Anopheles_gambiae_str._PEST_,
		XX_1000388 gi|333467108|gb|EDO64342.2|_AGAP000336-PA_Anopheles_gambiae_str._PEST,
		XX_1000389 gi|195035138|ref|XP_001989048.1|_GH10255_Drosophila_grimshawi_,
		XX_1000390 gi|193905048|gb|EDW03915.1|_GH10255_Drosophila_grimshawi,
		XX_1000391 gi|158285534|ref|XP_308361.4|_AGAP007517-PA_Anopheles_gambiae_str._PEST_,
		XX_1000392 gi|157020038|gb|EAA04678.5|_AGAP007517-PA_Anopheles_gambiae_str._PEST,
		XX_1000393 gi|189237795|ref|XP_972962.2|_PREDICTED_similar_to_tata-box_binding_protein_Tribolium_castaneum_,
		XX_1000394 gi|270007920|gb|EFA04368.1|_hypothetical_protein_TcasGA2_TC014666_Tribolium_castaneum,
		XX_1000395 gi|170035005|ref|XP_001845362.1|_TATA-box-binding_protein_Culex_quinquefasciatus_,
		XX_1000396 gi|167876820|gb|EDS40203.1|_TATA-box-binding_protein_Culex_quinquefasciatus,
		XX_1000397 gi|157136872|ref|XP_001663841.1|_tata-box_binding_protein_Aedes_aegypti_,
		XX_1000398 gi|108869850|gb|EAT34075.1|_AAEL013653-PA_Aedes_aegypti,
		XX_1000399 gi|195114322|ref|XP_002001716.1|_GI15474_Drosophila_mojavensis_,
		XX_1000400 gi|193912291|gb|EDW11158.1|_GI15474_Drosophila_mojavensis,
		XX_1000401 gi|195386532|ref|XP_002051958.1|_GJ17285_Drosophila_virilis_,
		XX_1000402 gi|194148415|gb|EDW64113.1|_GJ17285_Drosophila_virilis,
		XX_1000403 gi|195044570|ref|XP_001991843.1|_GH11849_Drosophila_grimshawi_,
		XX_1000404 gi|193901601|gb|EDW00468.1|_GH11849_Drosophila_grimshawi,
		XX_1000405 gi|195393646|ref|XP_002055464.1|_GJ19385_Drosophila_virilis_,
		XX_1000406 gi|194149974|gb|EDW65665.1|_GJ19385_Drosophila_virilis,
		XX_1000407 gi|195134909|ref|XP_002011879.1|_GI14331_Drosophila_mojavensis_,
		XX_1000408 gi|193909133|gb|EDW08000.1|_GI14331_Drosophila_mojavensis,
		XX_1000409 gi|195438615|ref|XP_002067228.1|_GK16294_Drosophila_willistoni_,
		XX_1000410 gi|194163313|gb|EDW78214.1|_GK16294_Drosophila_willistoni,
		XX_1000411 gi|194769912|ref|XP_001967045.1|_GF21727_Drosophila_ananassae_,
		XX_1000412 gi|190622840|gb|EDV38364.1|_GF21727_Drosophila_ananassae,
		XX_1000413 gi|194891201|ref|XP_001977450.1|_GG18249_Drosophila_erecta_,
		XX_1000414 gi|190649099|gb|EDV46377.1|_GG18249_Drosophila_erecta,
		XX_1000415 gi|195480136|ref|XP_002101150.1|_GE15780_Drosophila_yakuba_,
		XX_1000416 gi|194188674|gb|EDX02258.1|_GE15780_Drosophila_yakuba,
		XX_1000417 gi|4688680|emb|CAB41475.1|_TBP-like_factor_Drosophila_melanogaster,
		XX_1000418 gi|195355070|ref|XP_002044016.1|_GM21561_Drosophila_sechellia_,
		XX_1000419 gi|194129269|gb|EDW51312.1|_GM21561_Drosophila_sechellia,
		XX_1000420 gi|4741972|gb|AAD28784.1|AF136569_1_TATA_box_binding_protein-related_factor_2_Drosophila_melanogaster,
		XX_1000421 gi|83764126|emb|CAJ12158.1|_trf2_protein_Drosophila_simulans,
		XX_1000422 gi|157277622|emb|CAL47127.1|_trf2_protein_Drosophila_simulans_,
		XX_1000423 gi|157277624|emb|CAL47128.1|_trf2_protein_Drosophila_simulans_,
		XX_1000424 gi|157277626|emb|CAL47129.1|_trf2_protein_Drosophila_simulans_,
		XX_1000425 gi|157277628|emb|CAL47130.1|_trf2_protein_Drosophila_simulans_,
		XX_1000426 gi|157277630|emb|CAL47131.1|_trf2_protein_Drosophila_simulans_,
		XX_1000427 gi|157277632|emb|CAL47132.1|_trf2_protein_Drosophila_simulans_,
		XX_1000428 gi|157277634|emb|CAL47133.1|_trf2_protein_Drosophila_simulans_,
		XX_1000429 gi|157277636|emb|CAL47134.1|_trf2_protein_Drosophila_simulans_,
		XX_1000430 gi|157277638|emb|CAL47135.1|_trf2_protein_Drosophila_simulans_,
		XX_1000431 gi|157277640|emb|CAL47136.1|_trf2_protein_Drosophila_simulans_,
		XX_1000432 gi|157277642|emb|CAL47137.1|_trf2_protein_Drosophila_simulans_,
		XX_1000433 gi|157277644|emb|CAL47138.1|_trf2_protein_Drosophila_simulans_,
		XX_1000434 gi|157277646|emb|CAL47139.1|_trf2_protein_Drosophila_simulans_,
		XX_1000435 gi|157277648|emb|CAL47140.1|_trf2_protein_Drosophila_simulans_,
		XX_1000436 gi|157277650|emb|CAL47141.1|_trf2_protein_Drosophila_simulans_,
		XX_1000437 gi|157277652|emb|CAL47142.1|_trf2_protein_Drosophila_simulans_,
		XX_1000438 gi|157277654|emb|CAL47143.1|_trf2_protein_Drosophila_simulans_,
		XX_1000439 gi|157277656|emb|CAL47144.1|_trf2_protein_Drosophila_simulans_,
		XX_1000440 gi|157277658|emb|CAL47145.1|_trf2_protein_Drosophila_simulans_,
		XX_1000441 gi|157277660|emb|CAL47146.1|_trf2_protein_Drosophila_simulans_,
		XX_1000442 gi|157277662|emb|CAL47147.1|_trf2_protein_Drosophila_simulans_,
		XX_1000443 gi|157277664|emb|CAL47148.1|_trf2_protein_Drosophila_simulans_,
		XX_1000444 gi|157277666|emb|CAL47149.1|_trf2_protein_Drosophila_simulans_,
		XX_1000445 gi|157277668|emb|CAL47150.1|_trf2_protein_Drosophila_simulans_,
		XX_1000446 gi|157277670|emb|CAL47151.1|_trf2_protein_Drosophila_simulans_,
		XX_1000447 gi|317418075|emb|CBN74043.1|_TATA_box_binding_protein-related_factor_2_Drosophila_simulans_,
		XX_1000448 gi|317418077|emb|CBN74046.1|_TATA_box_binding_protein-related_factor_2_Drosophila_simulans_,
		XX_1000449 gi|317418079|emb|CBN74054.1|_TATA_box_binding_protein-related_factor_2_Drosophila_simulans_,
		XX_1000450 gi|317418081|emb|CBN74061.1|_TATA_box_binding_protein-related_factor_2_Drosophila_simulans_,
		XX_1000451 gi|317418083|emb|CBN74066.1|_TATA_box_binding_protein-related_factor_2_Drosophila_simulans_,
		XX_1000452 gi|317418085|emb|CBN74068.1|_TATA_box_binding_protein-related_factor_2_Drosophila_simulans_,
		XX_1000453 gi|317418087|emb|CBN74069.1|_TATA_box_binding_protein-related_factor_2_Drosophila_simulans_,
		XX_1000454 gi|317418089|emb|CBN74072.1|_TATA_box_binding_protein-related_factor_2_Drosophila_simulans_,
		XX_1000455 gi|317418091|emb|CBN74076.1|_TATA_box_binding_protein-related_factor_2_Drosophila_simulans_,
		XX_1000456 gi|317418093|emb|CBN74087.1|_TATA_box_binding_protein-related_factor_2_Drosophila_simulans_,
		XX_1000457 gi|317418095|emb|CBN74094.1|_TATA_box_binding_protein-related_factor_2_Drosophila_simulans_,
		XX_1000458 gi|317418097|emb|CBN74098.1|_TATA_box_binding_protein-related_factor_2_Drosophila_simulans_,
		XX_1000459 gi|317418099|emb|CBN74102.1|_TATA_box_binding_protein-related_factor_2_Drosophila_simulans_,
		XX_1000460 gi|317418101|emb|CBN74103.1|_TATA_box_binding_protein-related_factor_2_Drosophila_simulans_,
		XX_1000461 gi|317418103|emb|CBN74104.1|_TATA_box_binding_protein-related_factor_2_Drosophila_simulans_,
		XX_1000462 gi|317418105|emb|CBN74105.1|_TATA_box_binding_protein-related_factor_2_Drosophila_simulans_,
		XX_1000463 gi|317418107|emb|CBN74106.1|_TATA_box_binding_protein-related_factor_2_Drosophila_simulans_,
		XX_1000464 gi|317418109|emb|CBN74107.1|_TATA_box_binding_protein-related_factor_2_Drosophila_simulans_,
		XX_1000465 gi|317418111|emb|CBN74108.1|_TATA_box_binding_protein-related_factor_2_Drosophila_simulans_,
		XX_1000466 gi|317418113|emb|CBN74109.1|_TATA_box_binding_protein-related_factor_2_Drosophila_simulans_,
		XX_1000467 gi|317418115|emb|CBN74110.1|_TATA_box_binding_protein-related_factor_2_Drosophila_simulans_,
		XX_1000468 gi|317418117|emb|CBN74111.1|_TATA_box_binding_protein-related_factor_2_Drosophila_simulans_,
		XX_1000469 gi|317418119|emb|CBN74112.1|_TATA_box_binding_protein-related_factor_2_Drosophila_simulans_,
		XX_1000470 gi|317418121|emb|CBN74113.1|_TATA_box_binding_protein-related_factor_2_Drosophila_simulans_,
		XX_1000471 gi|317418123|emb|CBN74114.1|_TATA_box_binding_protein-related_factor_2_Drosophila_simulans_,
		XX_1000472 gi|317418125|emb|CBN74115.1|_TATA_box_binding_protein-related_factor_2_Drosophila_simulans_,
		XX_1000473 gi|317418127|emb|CBN74116.1|_TATA_box_binding_protein-related_factor_2_Drosophila_simulans_,
		XX_1000474 gi|317418129|emb|CBN74117.1|_TATA_box_binding_protein-related_factor_2_Drosophila_simulans_,
		XX_1000475 gi|317418131|emb|CBN74118.1|_TATA_box_binding_protein-related_factor_2_Drosophila_simulans_,
		XX_1000476 gi|317418133|emb|CBN74119.1|_TATA_box_binding_protein-related_factor_2_Drosophila_simulans_,
		XX_1000477 gi|317418135|emb|CBN74138.1|_TATA_box_binding_protein-related_factor_2_Drosophila_simulans_,
		XX_1000478 gi|317418137|emb|CBN74148.1|_TATA_box_binding_protein-related_factor_2_Drosophila_simulans_,
		XX_1000479 gi|317418139|emb|CBN74152.1|_TATA_box_binding_protein-related_factor_2_Drosophila_simulans_,
		XX_1000480 gi|317418141|emb|CBN74155.1|_TATA_box_binding_protein-related_factor_2_Drosophila_simulans_,
		XX_1000481 gi|317418143|emb|CBN74168.1|_TATA_box_binding_protein-related_factor_2_Drosophila_simulans_,
		XX_1000482 gi|317418145|emb|CBN74173.1|_TATA_box_binding_protein-related_factor_2_Drosophila_simulans_,
		XX_1000483 gi|317418147|emb|CBN74175.1|_TATA_box_binding_protein-related_factor_2_Drosophila_simulans_,
		XX_1000484 gi|317418149|emb|CBN74176.1|_TATA_box_binding_protein-related_factor_2_Drosophila_simulans_,
		XX_1000485 gi|317418151|emb|CBN74179.1|_TATA_box_binding_protein-related_factor_2_Drosophila_simulans_,
		XX_1000486 gi|317418153|emb|CBN74183.1|_TATA_box_binding_protein-related_factor_2_Drosophila_simulans_,
		XX_1000487 gi|317418155|emb|CBN74186.1|_TATA_box_binding_protein-related_factor_2_Drosophila_simulans_,
		XX_1000488 gi|317418157|emb|CBN74190.1|_TATA_box_binding_protein-related_factor_2_Drosophila_simulans_,
		XX_1000489 gi|317418159|emb|CBN74193.1|_TATA_box_binding_protein-related_factor_2_Drosophila_simulans_,
		XX_1000490 gi|317418161|emb|CBN74222.1|_TATA_box_binding_protein-related_factor_2_Drosophila_simulans_,
		XX_1000491 gi|317418163|emb|CBN74230.1|_TATA_box_binding_protein-related_factor_2_Drosophila_simulans_,
		XX_1000492 gi|317418165|emb|CBN74244.1|_TATA_box_binding_protein-related_factor_2_Drosophila_simulans_,
		XX_1000493 gi|317418167|emb|CBN74245.1|_TATA_box_binding_protein-related_factor_2_Drosophila_simulans_,
		XX_1000494 gi|317418169|emb|CBN74246.1|_TATA_box_binding_protein-related_factor_2_Drosophila_simulans_,
		XX_1000495 gi|317418171|emb|CBN74247.1|_TATA_box_binding_protein-related_factor_2_Drosophila_simulans_,
		XX_1000496 gi|317418173|emb|CBN74248.1|_TATA_box_binding_protein-related_factor_2_Drosophila_simulans_,
		XX_1000497 gi|317418175|emb|CBN74249.1|_TATA_box_binding_protein-related_factor_2_Drosophila_simulans_,
		XX_1000498 gi|317418177|emb|CBN74250.1|_TATA_box_binding_protein-related_factor_2_Drosophila_simulans_,
		XX_1000499 gi|317418179|emb|CBN74251.1|_TATA_box_binding_protein-related_factor_2_Drosophila_simulans_,
		XX_1000500 gi|317418181|emb|CBN74252.1|_TATA_box_binding_protein-related_factor_2_Drosophila_simulans_,
		XX_1000501 gi|317418183|emb|CBN74253.1|_TATA_box_binding_protein-related_factor_2_Drosophila_simulans_,
		XX_1000502 gi|317418185|emb|CBN74254.1|_TATA_box_binding_protein-related_factor_2_Drosophila_simulans_,
		XX_1000503 gi|317418187|emb|CBN74255.1|_TATA_box_binding_protein-related_factor_2_Drosophila_simulans_,
		XX_1000504 gi|317418189|emb|CBN74256.1|_TATA_box_binding_protein-related_factor_2_Drosophila_simulans,
		XX_1000505 gi|253744342|gb|EET00563.1|_TATA-binding_protein-like_factor_Giardia_intestinalis_ATCC_50581,
		XX_1000506 gi|159107688|ref|XP_001704121.1|_TATA-binding_protein-like_factor_Giardia_lamblia_ATCC_50803_,
		XX_1000507 gi|29293101|gb|AAO72319.1|_TATA-binding_protein-like_factor_Giardia_intestinalis_,
		XX_1000508 gi|157432173|gb|EDO76447.1|_TATA-binding_protein-like_factor_Giardia_lamblia_ATCC_50803,
		XX_1000509 gi|308163431|gb|EFO65768.1|_TATA-binding_protein-like_factor_Giardia_lamblia_P15,
		XX_1000510 gi|145506511|ref|XP_001439216.1|_hypothetical_protein_Paramecium_tetraurelia_strain_d4-2_,
		XX_1000511 gi|124406400|emb|CAK71819.1|_unnamed_protein_product_Paramecium_tetraurelia,
		XX_1000512 gi|145518309|ref|XP_001445032.1|_hypothetical_protein_Paramecium_tetraurelia_strain_d4-2_,
		XX_1000513 gi|124412465|emb|CAK77635.1|_unnamed_protein_product_Paramecium_tetraurelia,
		XX_1000514 gi|340503459|gb|EGR30047.1|_tata-box_binding_protein_putative_Ichthyophthirius_multifiliis,
		XX_1000515 gi|118358642|ref|XP_001012562.1|_TATA-box_binding_protein_Tetrahymena_thermophila_,
		XX_1000516 gi|89294329|gb|EAR92317.1|_TATA-box_binding_protein_Tetrahymena_thermophila_SB210,
		XX_1000517 gi|194854931|ref|XP_001968448.1|_GG24500_Drosophila_erecta_,
		XX_1000518 gi|190660315|gb|EDV57507.1|_GG24500_Drosophila_erecta,
		XX_1000519 gi|195470835|ref|XP_002087712.1|_GE15057_Drosophila_yakuba_,
		XX_1000520 gi|194173813|gb|EDW87424.1|_GE15057_Drosophila_yakuba,
		XX_1000521 gi|154336046|ref|XP_001564259.1|_transcription_initiation_factor-like_protein_TFIID-like_protein_Leishmania_braziliensis_MHOMBR75M2904_,
		XX_1000522 gi|134061293|emb|CAM38318.1|_transcription_initiation_factor-like_protein_TFIID-like_protein_Leishmania_braziliensis_MHOMBR75M2904,
		XX_1000523 gi|63053849|gb|AAY28718.1|_TRF4_Leishmania_tarentolae,
		XX_1000524 gi|401419657|ref|XP_003874318.1|_transcription_initiation_factor-like_protein_TFIID-like_protein_Leishmania_mexicana_MHOMGT2001U1103_,
		XX_1000525 gi|322490553|emb|CBZ25814.1|_transcription_initiation_factor-like_protein_TFIID-like_protein_Leishmania_mexicana_MHOMGT2001U1103,
		XX_1000526 gi|157868348|ref|XP_001682727.1|_transcription_initiation_factor-like_protein_TFIID-like_protein_Leishmania_major_strain_Friedlin_,
		XX_1000527 gi|68126182|emb|CAJ07235.1|_transcription_initiation_factor-like_protein_TFIID-like_protein_Leishmania_major_strain_Friedlin,
		XX_1000528 gi|13518083|gb|AAK27381.1|_transcription_initiation_factor-like_protein_Leishmania_donovani,
		XX_1000529 gi|146084819|ref|XP_001465110.1|_transcription_initiation_factor-like_protein_TFIID-like_protein_Leishmania_infantum_JPCM5_,
		XX_1000530 gi|398014248|ref|XP_003860315.1|_transcription_initiation_factor-like_protein_TFIID-like_protein_Leishmania_donovani_,
		XX_1000531 gi|134069206|emb|CAM67353.1|_transcription_initiation_factor-like_protein_TFIID-like_protein_Leishmania_infantum_JPCM5_,
		XX_1000532 gi|322498535|emb|CBZ33608.1|_transcription_initiation_factor-like_protein_TFIID-like_protein_Leishmania_donovani,
		XX_1000533 gi|27499587|gb|AAO17361.1|AF465748_1_TATA-binding_protein-like_factor_Trypanosoma_cruzi,
		XX_1000534 gi|407847103|gb|EKG02996.1|_TATA_binding_protein_Trypanosoma_cruzi,
		XX_1000535 gi|407407826|gb|EKF31489.1|_TATA_binding_protein_Trypanosoma_cruzi_marinkellei,
		XX_1000536 gi|27499585|gb|AAO17360.1|AF465747_1_TATA-binding_protein-like_factor_Trypanosoma_cruzi,
		XX_1000537 gi|71652110|ref|XP_814719.1|_TFIID-like_protein_Trypanosoma_cruzi_strain_CL_Brener_,
		XX_1000538 gi|70879715|gb|EAN92868.1|_TFIID-like_protein_putative_Trypanosoma_cruzi,
		XX_1000539 gi|26447035|gb|AAN85309.1|AF457140_1_TATA-binding_protein-like_factor_Trypanosoma_cruzi,
		XX_1000540 gi|27499589|gb|AAO17362.1|AF465749_1_TATA-binding_protein-like_factor_Trypanosoma_cruzi,
		XX_1000541 gi|71411258|ref|XP_807886.1|_TFIID-like_protein_Trypanosoma_cruzi_strain_CL_Brener_,
		XX_1000542 gi|70871979|gb|EAN86035.1|_TFIID-like_protein_putative_Trypanosoma_cruzi,
		XX_1000543 gi|342185111|emb|CCC94594.1|_putative_TFIID-like_protein_Trypanosoma_congolense_IL3000,
		XX_1000544 gi|71749452|ref|XP_828065.1|_transcription_initiation_factor_TFIID-like_protein_Trypanosoma_brucei_,
		XX_1000545 gi|70833449|gb|EAN78953.1|_TFIID-like_protein_putative_Trypanosoma_brucei_brucei_strain_9274_GUTat10.1_,
		XX_1000546 gi|261333852|emb|CBH16847.1|_TFIID-like_protein_putative_Trypanosoma_brucei_gambiense_DAL972,
		XX_1000547 gi|194770483|ref|XP_001967322.1|_GF13882_Drosophila_ananassae_,
		XX_1000548 gi|190618084|gb|EDV33608.1|_GF13882_Drosophila_ananassae,
		XX_1000549 gi|195117646|ref|XP_002003358.1|_GI17871_Drosophila_mojavensis_,
		XX_1000550 gi|193913933|gb|EDW12800.1|_GI17871_Drosophila_mojavensis,
		XX_1000551 gi|195032052|ref|XP_001988431.1|_GH11160_Drosophila_grimshawi_,
		XX_1000552 gi|193904431|gb|EDW03298.1|_GH11160_Drosophila_grimshawi,
		XX_1000553 gi|195386822|ref|XP_002052103.1|_GJ17371_Drosophila_virilis_,
		XX_1000554 gi|194148560|gb|EDW64258.1|_GJ17371_Drosophila_virilis,
		XX_1000555 gi|118576363|ref|YP_876106.1|_TATA-box_binding_protein_TBP_component_of_TFIID_and_TFIIIB_Cenarchaeum_symbiosum_A_,
		XX_1000556 gi|14423937|sp|O74045.1|TBP_CENSY_RecName_FullTATA-box-binding_protein_AltName_FullBox_A-binding_protein_ShortBAP_AltName_FullTATA_sequence-binding_protein_ShortTBP_AltName_FullTATA-box_factor_,
		XX_1000557 gi|3599382|gb|AAC62688.1|_TATA_box_binding_protein_Cenarchaeum_symbiosum_,
		XX_1000558 gi|118194884|gb|ABK77802.1|_TATA-box_binding_protein_TBP_component_of_TFIID_and_TFIIIB_Cenarchaeum_symbiosum_A,
		XX_1000559 gi|3599406|gb|AAC62711.1|_TATA_box_binding_protein_Cenarchaeum_symbiosum,
		XX_1000560 gi|195161398|ref|XP_002021555.1|_GL26452_Drosophila_persimilis_,
		XX_1000561 gi|194103355|gb|EDW25398.1|_GL26452_Drosophila_persimilis,
		XX_1000562 gi|198472581|ref|XP_001355990.2|_GA13701_Drosophila_pseudoobscura_pseudoobscura_,
		XX_1000563 gi|198139076|gb|EAL33049.2|_GA13701_Drosophila_pseudoobscura_pseudoobscura,
		XX_1000564 gi|195117656|ref|XP_002003363.1|_GI22955_Drosophila_mojavensis_,
		XX_1000565 gi|193913938|gb|EDW12805.1|_GI22955_Drosophila_mojavensis,
		XX_1000566 gi|195386832|ref|XP_002052108.1|_GJ23502_Drosophila_virilis_,
		XX_1000567 gi|194148565|gb|EDW64263.1|_GJ23502_Drosophila_virilis,
		XX_1000568 gi|395504035|ref|XP_003756366.1|_PREDICTED_TATA_box-binding_protein-like_protein_2_Sarcophilus_harrisii,
		XX_1000569 gi|195095222|ref|XP_001997831.1|_GH23390_Drosophila_grimshawi_,
		XX_1000570 gi|193906192|gb|EDW05059.1|_GH23390_Drosophila_grimshawi,
		XX_1000571 gi|298674427|ref|YP_003726177.1|_TATA-box-binding_family_protein_Methanohalobium_evestigatum_Z-7303_,
		XX_1000572 gi|298287415|gb|ADI73381.1|_TATA-box_binding_family_protein_Methanohalobium_evestigatum_Z-7303,
		XX_1000573 gi|409170642|gb|AFV24517.1|_TATA-box-binding_family_protein_Methanolobus_psychrophilus_R15,
		XX_1000574 gi|385802357|ref|YP_005838759.1|_TATA-binding_transcription_initiation_factor_nonfunctional_Haloquadratum_walsbyi_C23,
		XX_1000575 gi|385804673|ref|YP_005841073.1|_hypothetical_protein_Hqrw_3746_Haloquadratum_walsbyi_C23,
		XX_1000576 gi|395645771|ref|ZP_10433631.1|_TATA-box_binding_family_protein_Methanofollis_liminatans_DSM_4140_,
		XX_1000577 gi|395442511|gb|EJG07268.1|_TATA-box_binding_family_protein_Methanofollis_liminatans_DSM_4140,
		XX_1000578 gi|395646482|ref|ZP_10434342.1|_TATA-box_binding_family_protein_Methanofollis_liminatans_DSM_4140_,
		XX_1000579 gi|395443222|gb|EJG07979.1|_TATA-box_binding_family_protein_Methanofollis_liminatans_DSM_4140,
		XX_1000580 gi|335436547|ref|ZP_08559340.1|_transcription_factor_Halorhabdus_tiamatea_SARL4B_,
		XX_1000581 gi|334897510|gb|EGM35641.1|_transcription_factor_Halorhabdus_tiamatea_SARL4B,
		XX_1000582 gi|10803647|ref|NP_046045.1|_transcription_factor_Halobacterium_sp._NRC-1_,
		XX_1000583 gi|16120090|ref|NP_395678.1|_transcription_factor_Halobacterium_sp._NRC-1_,
		XX_1000584 gi|169237288|ref|YP_001690494.1|_putative_TATA-binding_transcription_initiation_factor_Halobacterium_salinarum_R1_,
		XX_1000585 gi|169237331|ref|YP_001690536.1|_putative_TATA-binding_transcription_initiation_factor_Halobacterium_salinarum_R1_,
		XX_1000586 gi|14423946|sp|O52004.1|TBPC_HALSA_RecName_FullTATA-box-binding_protein_C_AltName_FullBox_A-binding_protein_C_ShortBAP_C_AltName_FullTATA_sequence-binding_protein_C_ShortTBP_C_AltName_FullTATA-box_factor_C_,
		XX_1000587 gi|2822378|gb|AAC82884.1|_TbpC_Halobacterium_sp._NRC-1_,
		XX_1000588 gi|10584194|gb|AAG20813.1|_transcription_initiation_factor_IID_Halobacterium_sp._NRC-1_,
		XX_1000589 gi|167728354|emb|CAP15158.1|_TATA-binding_transcription_initiation_factor_Halobacterium_salinarum_R1_,
		XX_1000590 gi|167728847|emb|CAP15739.1|_TATA-binding_transcription_initiation_factor_Halobacterium_salinarum_R1,
		XX_1000591 gi|222481174|ref|YP_002567410.1|_transcription_factor_Halorubrum_lacusprofundi_ATCC_49239_,
		XX_1000592 gi|222454550|gb|ACM58813.1|_TATA-box_binding_family_protein_Halorubrum_lacusprofundi_ATCC_49239,
		XX_1000593 gi|354612537|ref|ZP_09030487.1|_TATA-box-binding_protein_Halobacterium_sp._DL1_,
		XX_1000594 gi|353189234|gb|EHB54745.1|_TATA-box-binding_protein_Halobacterium_sp._DL1,
		XX_1000595 gi|385802716|ref|YP_005839116.1|_TATA-binding_transcription_initiation_factor_Haloquadratum_walsbyi_C23_,
		XX_1000596 gi|339728208|emb|CCC39342.1|_TATA-binding_transcription_initiation_factor_Haloquadratum_walsbyi_C23,
		XX_1000597 gi|292656395|ref|YP_003536292.1|_TATA-binding_transcription_initiation_factor_Haloferax_volcanii_DS2_,
		XX_1000598 gi|291371998|gb|ADE04225.1|_TATA-binding_transcription_initiation_factor_Haloferax_volcanii_DS2,
		XX_1000599 gi|209876624|ref|XP_002139754.1|_TATA-box-binding_protein_Cryptosporidium_muris_RN66_,
		XX_1000600 gi|209555360|gb|EEA05405.1|_TATA-box-binding_protein_putative_Cryptosporidium_muris_RN66,
		XX_1000601 gi|294944029|ref|XP_002784051.1|_TATA-box_factor_binding_protein_putative_Perkinsus_marinus_ATCC_50983_,
		XX_1000602 gi|239897085|gb|EER15847.1|_TATA-box_factor_binding_protein_putative_Perkinsus_marinus_ATCC_50983,
		XX_1000603 gi|315231620|ref|YP_004072056.1|_TATA-box_binding_protein_Thermococcus_barophilus_MP_,
		XX_1000604 gi|315184648|gb|ADT84833.1|_TATA-box_binding_protein_Thermococcus_barophilus_MP,
		XX_1000605 gi|134045653|ref|YP_001097139.1|_transcription_factor_Methanococcus_maripaludis_C5_,
		XX_1000606 gi|132663278|gb|ABO34924.1|_TATA-box_binding_protein_Methanococcus_maripaludis_C5,
		XX_1000607 gi|405954171|gb|EKC21685.1|_TATA-box-binding_protein_2_Crassostrea_gigas,
		XX_1000608 gi|41614835|ref|NP_963333.1|_transcription_factor_Nanoarchaeum_equitans_Kin4-M_,
		XX_1000609 gi|40068559|gb|AAR38894.1|_NEQ039_Nanoarchaeum_equitans_Kin4-M,
		XX_1000610 gi|257052986|ref|YP_003130819.1|_TATA-box_binding_family_protein_Halorhabdus_utahensis_DSM_12940_,
		XX_1000611 gi|256691749|gb|ACV12086.1|_TATA-box_binding_family_protein_Halorhabdus_utahensis_DSM_12940,
		XX_1000612 gi|16517082|gb|AAL24503.1|AF418015_1_TATA_box-binding_protein-like_protein_Crypthecodinium_cohnii,
		XX_1000613 gi|269986164|gb|EEZ92477.1|_TATA-box_binding_family_protein_Candidatus_Parvarchaeum_acidiphilum_ARMAN-4,
		XX_1000614 gi|290558963|gb|EFD92347.1|_TATA-box_binding_family_protein_Candidatus_Parvarchaeum_acidophilus_ARMAN-5,
		XX_1000615 gi|313126078|ref|YP_004036348.1|_tata-box_binding_protein_Halogeometricum_borinquense_DSM_11551_,
		XX_1000616 gi|312292443|gb|ADQ66903.1|_TATA-box_binding_protein_TBP_component_of_TFIID_and_TFIIIB_Halogeometricum_borinquense_DSM_11551,
		XX_1000617 gi|355571954|ref|ZP_09043162.1|_TATA-box-binding_protein_Methanolinea_tarda_NOBI-1_,
		XX_1000618 gi|354825050|gb|EHF09285.1|_TATA-box-binding_protein_Methanolinea_tarda_NOBI-1,
		XX_1000619 gi|307353232|ref|YP_003894283.1|_TATA-box_binding_family_protein_Methanoplanus_petrolearius_DSM_11571_,
		XX_1000620 gi|307156465|gb|ADN35845.1|_TATA-box_binding_family_protein_Methanoplanus_petrolearius_DSM_11571,
		XX_1000621 gi|219851515|ref|YP_002465947.1|_transcription_factor_Methanosphaerula_palustris_E1-9c_,
		XX_1000622 gi|219545774|gb|ACL16224.1|_TATA-box_binding_family_protein_Methanosphaerula_palustris_E1-9c,
		XX_1000623 gi|154149870|ref|YP_001403488.1|_transcription_factor_Methanoregula_boonei_6A8_,
		XX_1000624 gi|153998422|gb|ABS54845.1|_TATA-box_binding_Methanoregula_boonei_6A8,
		XX_1000625 gi|374628350|ref|ZP_09700735.1|_TATA_binding_protein_of_transcription_factor_TFIID_Methanoplanus_limicola_DSM_2279_,
		XX_1000626 gi|373906463|gb|EHQ34567.1|_TATA_binding_protein_of_transcription_factor_TFIID_Methanoplanus_limicola_DSM_2279,
		XX_1000627 gi|124485267|ref|YP_001029883.1|_transcription_factor_Methanocorpusculum_labreanum_Z_,
		XX_1000628 gi|124362808|gb|ABN06616.1|_TATA-box_binding_protein_Methanocorpusculum_labreanum_Z,
		XX_1000629 gi|88601892|ref|YP_502070.1|_transcription_factor_Methanospirillum_hungatei_JF-1_,
		XX_1000630 gi|88187354|gb|ABD40351.1|_TATA_binding_protein_of_transcription_factor_TFIID_Methanospirillum_hungatei_JF-1,
		XX_1000631 gi|126179200|ref|YP_001047165.1|_transcription_factor_Methanoculleus_marisnigri_JR1_,
		XX_1000632 gi|125861994|gb|ABN57183.1|_TATA_binding_protein_of_transcription_factor_TFIID_Methanoculleus_marisnigri_JR1,
		XX_1000633 gi|397780145|ref|YP_006544618.1|_TATA-box-binding_protein_E_Methanoculleus_bourgensis_MS2_,
		XX_1000634 gi|396938647|emb|CCJ35902.1|_TATA-box-binding_protein_E_AltName_FullTATA-box_factor_E_Methanoculleus_bourgensis_MS2,
		XX_1000635 gi|154151222|ref|YP_001404840.1|_transcription_factor_Methanoregula_boonei_6A8_,
		XX_1000636 gi|153999774|gb|ABS56197.1|_TATA-box_binding_Methanoregula_boonei_6A8,
		XX_1000637 gi|395645498|ref|ZP_10433358.1|_TATA-box-binding_protein_Methanofollis_liminatans_DSM_4140_,
		XX_1000638 gi|395442238|gb|EJG06995.1|_TATA-box-binding_protein_Methanofollis_liminatans_DSM_4140,
		XX_1000639 gi|219852598|ref|YP_002467030.1|_transcription_factor_Methanosphaerula_palustris_E1-9c_,
		XX_1000640 gi|219546857|gb|ACL17307.1|_TATA-box_binding_family_protein_Methanosphaerula_palustris_E1-9c,
		XX_1000641 gi|219852688|ref|YP_002467120.1|_transcription_factor_Methanosphaerula_palustris_E1-9c_,
		XX_1000642 gi|219546947|gb|ACL17397.1|_TATA-box_binding_family_protein_Methanosphaerula_palustris_E1-9c,
		XX_1000643 gi|20094275|ref|NP_614122.1|_transcription_factor_Methanopyrus_kandleri_AV19_,
		XX_1000644 gi|24638238|sp|Q8TX38.1|TBP_METKA_RecName_FullTATA-box-binding_protein_AltName_FullBox_A-binding_protein_ShortBAP_AltName_FullTATA_sequence-binding_protein_ShortTBP_AltName_FullTATA-box_factor_,
		XX_1000645 gi|19887315|gb|AAM02052.1|_Transcription_initiation_factor_TFIID_TATA-binding_protein_Methanopyrus_kandleri_AV19,
		XX_1000646 gi|339756204|gb|EGQ39787.1|_TATA_binding_protein_of_transcription_factor_TFIID_Candidatus_Nanosalinarum_sp._J07AB56,
		XX_1000647 gi|339757608|gb|EGQ42865.1|_TATA_binding_protein_of_transcription_factor_TFIID_Candidatus_Nanosalina_sp._J07AB43,
		XX_1000648 gi|359417767|ref|ZP_09209836.1|_transcription_factor_Candidatus_Haloredivivus_sp._G17_,
		XX_1000649 gi|358031860|gb|EHK00695.1|_transcription_factor_Candidatus_Haloredivivus_sp._G17,
		XX_1000650 gi|268324523|emb|CBH38111.1|_TATA-box_binding_protein_2_uncultured_archaeon,
		XX_1000651 gi|312136408|ref|YP_004003745.1|_tata_binding_protein_of_transcription_factor_tfiid_Methanothermus_fervidus_DSM_2088_,
		XX_1000652 gi|311224127|gb|ADP76983.1|_TATA_binding_protein_of_transcription_factor_TFIID_Methanothermus_fervidus_DSM_2088,
		XX_1000653 gi|148642780|ref|YP_001273293.1|_transcription_factor_Methanobrevibacter_smithii_ATCC_35061_,
		XX_1000654 gi|222445725|ref|ZP_03608240.1|_hypothetical_protein_METSMIALI_01367_Methanobrevibacter_smithii_DSM_2375_,
		XX_1000655 gi|261349727|ref|ZP_05975144.1|_TATA-box-binding_protein_Methanobrevibacter_smithii_DSM_2374_,
		XX_1000656 gi|166227821|sp|A5UL47.1|TBP_METS3_RecName_FullTATA-box-binding_protein_AltName_FullBox_A-binding_protein_ShortBAP_AltName_FullTATA_sequence-binding_protein_ShortTBP_AltName_FullTATA-box_factor_,
		XX_1000657 gi|148551797|gb|ABQ86925.1|_transcription_initiation_factor_TFIID_TATA_binding_protein_Methanobrevibacter_smithii_ATCC_35061_,
		XX_1000658 gi|222435290|gb|EEE42455.1|_hypothetical_protein_METSMIALI_01367_Methanobrevibacter_smithii_DSM_2375_,
		XX_1000659 gi|288861682|gb|EFC93980.1|_TATA-box-binding_protein_Methanobrevibacter_smithii_DSM_2374,
		XX_1000660 gi|288559645|ref|YP_003423131.1|_TATA-box_binding_protein_Tbp_Methanobrevibacter_ruminantium_M1_,
		XX_1000661 gi|288542355|gb|ADC46239.1|_TATA-box_binding_protein_Tbp_Methanobrevibacter_ruminantium_M1,
		XX_1000662 gi|15679622|ref|NP_276739.1|_transcription_factor_Methanothermobacter_thermautotrophicus_str._Delta_H_,
		XX_1000663 gi|6647868|sp|O27664.1|TBP_METTH_RecName_FullTATA-box-binding_protein_AltName_FullBox_A-binding_protein_ShortBAP_AltName_FullTATA_sequence-binding_protein_ShortTBP_AltName_FullTATA-box_factor_,
		XX_1000664 gi|2622753|gb|AAB86100.1|_TATA-binding_transcription_initiation_factor_Methanothermobacter_thermautotrophicus_str._Delta_H,
		XX_1000665 gi|304313987|ref|YP_003849134.1|_TATA-box_binding_protein_Methanothermobacter_marburgensis_str._Marburg_,
		XX_1000666 gi|302587446|gb|ADL57821.1|_TATA-box_binding_protein_Methanothermobacter_marburgensis_str._Marburg,
		XX_1000667 gi|84489891|ref|YP_448123.1|_transcription_factor_Methanosphaera_stadtmanae_DSM_3091_,
		XX_1000668 gi|121731087|sp|Q2NFC3.1|TBP_METST_RecName_FullTATA-box-binding_protein_AltName_FullBox_A-binding_protein_ShortBAP_AltName_FullTATA_sequence-binding_protein_ShortTBP_AltName_FullTATA-box_factor_,
		XX_1000669 gi|84373210|gb|ABC57480.1|_TATA-box_binding_protein_Methanosphaera_stadtmanae_DSM_3091,
		XX_1000670 gi|333986797|ref|YP_004519404.1|_TATA-box-binding_protein_Methanobacterium_sp._SWAN-1_,
		XX_1000671 gi|333824941|gb|AEG17603.1|_TATA-box-binding_protein_Methanobacterium_sp._SWAN-1,
		XX_1000672 gi|325959799|ref|YP_004291265.1|_TATA-box-binding_protein_Methanobacterium_sp._AL-21_,
		XX_1000673 gi|325331231|gb|ADZ10293.1|_TATA-box-binding_protein_Methanobacterium_sp._AL-21,
		XX_1000674 gi|408381757|ref|ZP_11179305.1|_transcription_factor_Methanobacterium_formicicum_DSM_3637_,
		XX_1000675 gi|407815688|gb|EKF86258.1|_transcription_factor_Methanobacterium_formicicum_DSM_3637,
		XX_1000676 gi|150400624|ref|YP_001324390.1|_transcription_factor_Methanococcus_aeolicus_Nankai-3_,
		XX_1000677 gi|166227819|sp|A6UTF6.1|TBP_META3_RecName_FullTATA-box-binding_protein_AltName_FullBox_A-binding_protein_ShortBAP_AltName_FullTATA_sequence-binding_protein_ShortTBP_AltName_FullTATA-box_factor_,
		XX_1000678 gi|150013327|gb|ABR55778.1|_TATA-box_binding_protein_Methanococcus_aeolicus_Nankai-3,
		XX_1000679 gi|296109497|ref|YP_003616446.1|_TATA-box_binding_family_protein_methanocaldococcus_infernus_ME_,
		XX_1000680 gi|295434311|gb|ADG13482.1|_TATA-box_binding_family_protein_Methanocaldococcus_infernus_ME,
		XX_1000681 gi|336121024|ref|YP_004575799.1|_TATA-box-binding_protein_Methanothermococcus_okinawensis_IH1_,
		XX_1000682 gi|334855545|gb|AEH06021.1|_TATA-box-binding_protein_Methanothermococcus_okinawensis_IH1,
		XX_1000683 gi|289193261|ref|YP_003459202.1|_TATA-box_binding_family_protein_Methanocaldococcus_sp._FS406-22_,
		XX_1000684 gi|288939711|gb|ADC70466.1|_TATA-box_binding_family_protein_Methanocaldococcus_sp._FS406-22,
		XX_1000685 gi|261403691|ref|YP_003247915.1|_transcription_factor_Methanocaldococcus_vulcanius_M7_,
		XX_1000686 gi|261370684|gb|ACX73433.1|_TATA-box_binding_family_protein_Methanocaldococcus_vulcanius_M7,
		XX_1000687 gi|15668684|ref|NP_247483.1|_transcription_factor_Methanocaldococcus_jannaschii_DSM_2661_,
		XX_1000688 gi|2833518|sp|Q57930.1|TBP_METJA_RecName_FullTATA-box-binding_protein_AltName_FullBox_A-binding_protein_ShortBAP_AltName_FullTATA_sequence-binding_protein_ShortTBP_AltName_FullTATA-box_factor_,
		XX_1000689 gi|1591210|gb|AAB98497.1|_transcription_initiation_factor_IID_TATA-box_binding_protein_Methanocaldococcus_jannaschii_DSM_2661,
		XX_1000690 gi|197305019|pdb|2Z8U|A_Chain_A_Methanococcus_Jannaschii_Tbp_,
		XX_1000691 gi|197305020|pdb|2Z8U|B_Chain_B_Methanococcus_Jannaschii_Tbp_,
		XX_1000692 gi|197305021|pdb|2Z8U|P_Chain_P_Methanococcus_Jannaschii_Tbp_,
		XX_1000693 gi|197305022|pdb|2Z8U|Q_Chain_Q_Methanococcus_Jannaschii_Tbp,
		XX_1000694 gi|256810655|ref|YP_003128024.1|_transcription_factor_Methanocaldococcus_fervens_AG86_,
		XX_1000695 gi|256793855|gb|ACV24524.1|_TATA-box_binding_family_protein_Methanocaldococcus_fervens_AG86,
		XX_1000696 gi|333910819|ref|YP_004484552.1|_TATA-box-binding_protein_Methanotorris_igneus_Kol_5_,
		XX_1000697 gi|333751408|gb|AEF96487.1|_TATA-box-binding_protein_Methanotorris_igneus_Kol_5,
		XX_1000698 gi|374636062|ref|ZP_09707646.1|_TATA-box_binding_family_protein_Methanotorris_formicicus_Mc-S-70_,
		XX_1000699 gi|373560320|gb|EHP86587.1|_TATA-box_binding_family_protein_Methanotorris_formicicus_Mc-S-70,
		XX_1000700 gi|14423942|sp|Q9P9I9.1|TBP_METTL_RecName_FullTATA-box-binding_protein_AltName_FullBox_A-binding_protein_ShortBAP_AltName_FullTATA_sequence-binding_protein_ShortTBP_AltName_FullTATA-box_factor_AltName_FullaTBP_,
		XX_1000701 gi|6723836|emb|CAB66385.1|_archaeal_transcription_factor_TBP_Methanothermococcus_thermolithotrophicus,
		XX_1000702 gi|297620217|ref|YP_003708322.1|_TATA-box_binding_family_protein_Methanococcus_voltae_A3_,
		XX_1000703 gi|297379194|gb|ADI37349.1|_TATA-box_binding_family_protein_Methanococcus_voltae_A3,
		XX_1000704 gi|150403180|ref|YP_001330474.1|_transcription_factor_Methanococcus_maripaludis_C7_,
		XX_1000705 gi|166227820|sp|A6VIP7.1|TBP_METM7_RecName_FullTATA-box-binding_protein_AltName_FullBox_A-binding_protein_ShortBAP_AltName_FullTATA_sequence-binding_protein_ShortTBP_AltName_FullTATA-box_factor_,
		XX_1000706 gi|150034210|gb|ABR66323.1|_TATA-box_binding_Methanococcus_maripaludis_C7,
		XX_1000707 gi|150400012|ref|YP_001323779.1|_transcription_factor_Methanococcus_vannielii_SB_,
		XX_1000708 gi|166227822|sp|A6URP5.1|TBP_METVS_RecName_FullTATA-box-binding_protein_AltName_FullBox_A-binding_protein_ShortBAP_AltName_FullTATA_sequence-binding_protein_ShortTBP_AltName_FullTATA-box_factor_,
		XX_1000709 gi|150012715|gb|ABR55167.1|_TATA-box_binding_Methanococcus_vannielii_SB,
		XX_1000710 gi|45357820|ref|NP_987377.1|_transcription_factor_Methanococcus_maripaludis_S2_,
		XX_1000711 gi|340623439|ref|YP_004741892.1|_transcription_factor_Methanococcus_maripaludis_X1_,
		XX_1000712 gi|56749680|sp|Q6M0L3.1|TBP_METMP_RecName_FullTATA-box-binding_protein_AltName_FullBox_A-binding_protein_ShortBAP_AltName_FullTATA_sequence-binding_protein_ShortTBP_AltName_FullTATA-box_factor_,
		XX_1000713 gi|45047380|emb|CAF29813.1|_TATA-binding_protein_TBP_Methanococcus_maripaludis_S2_,
		XX_1000714 gi|339903707|gb|AEK19149.1|_transcription_factor_Methanococcus_maripaludis_X1,
		XX_1000715 gi|134046443|ref|YP_001097928.1|_transcription_factor_Methanococcus_maripaludis_C5_,
		XX_1000716 gi|132664068|gb|ABO35714.1|_TATA_binding_protein_of_transcription_factor_TFIID_Methanococcus_maripaludis_C5,
		XX_1000717 gi|159905083|ref|YP_001548745.1|_transcription_factor_Methanococcus_maripaludis_C6_,
		XX_1000718 gi|226703561|sp|A9A840.1|TBP_METM6_RecName_FullTATA-box-binding_protein_AltName_FullBox_A-binding_protein_ShortBAP_AltName_FullTATA_sequence-binding_protein_ShortTBP_AltName_FullTATA-box_factor_,
		XX_1000719 gi|159886576|gb|ABX01513.1|_TATA-box_binding_family_protein_Methanococcus_maripaludis_C6,
		XX_1000720 gi|254167829|ref|ZP_04874678.1|_Transcription_factor_TFIID_or_TATA-binding_protein_TBP_Aciduliprofundum_boonei_T469_,
		XX_1000721 gi|254167914|ref|ZP_04874763.1|_Transcription_factor_TFIID_or_TATA-binding_protein_TBP_Aciduliprofundum_boonei_T469_,
		XX_1000722 gi|197623120|gb|EDY35686.1|_Transcription_factor_TFIID_or_TATA-binding_protein_TBP_Aciduliprofundum_boonei_T469_,
		XX_1000723 gi|197623205|gb|EDY35771.1|_Transcription_factor_TFIID_or_TATA-binding_protein_TBP_Aciduliprofundum_boonei_T469,
		XX_1000724 gi|289596646|ref|YP_003483342.1|_TATA-box_binding_family_protein_Aciduliprofundum_boonei_T469_,
		XX_1000725 gi|289534433|gb|ADD08780.1|_TATA-box_binding_family_protein_Aciduliprofundum_boonei_T469,
		XX_1000726 gi|13542225|ref|NP_111913.1|_transcription_factor_Thermoplasma_volcanium_GSS1_,
		XX_1000727 gi|24638241|sp|Q978J5.1|TBP_THEVO_RecName_FullTATA-box-binding_protein_AltName_FullBox_A-binding_protein_ShortBAP_AltName_FullTATA_sequence-binding_protein_ShortTBP_AltName_FullTATA-box_factor_,
		XX_1000728 gi|14325659|dbj|BAB60562.1|_TATA-binding_protein_TBP_Thermoplasma_volcanium_GSS1,
		XX_1000729 gi|16081349|ref|NP_393677.1|_transcription_factor_Thermoplasma_acidophilum_DSM_1728_,
		XX_1000730 gi|14423941|sp|Q9HLM8.1|TBP_THEAC_RecName_FullTATA-box-binding_protein_AltName_FullBox_A-binding_protein_ShortBAP_AltName_FullTATA_sequence-binding_protein_ShortTBP_AltName_FullTATA-box_factor_,
		XX_1000731 gi|10639343|emb|CAC11345.1|_probable_TATA-box_binding_protein_TFIID_homolog_Thermoplasma_acidophilum,
		XX_1000732 gi|257076321|ref|ZP_05570682.1|_transcription_factor_Ferroplasma_acidarmanus_fer1,
		XX_1000733 gi|48477578|ref|YP_023284.1|_transcription_factor_Picrophilus_torridus_DSM_9790_,
		XX_1000734 gi|56749679|sp|Q6L1R1.1|TBP_PICTO_RecName_FullTATA-box-binding_protein_AltName_FullBox_A-binding_protein_ShortBAP_AltName_FullTATA_sequence-binding_protein_ShortTBP_AltName_FullTATA-box_factor_,
		XX_1000735 gi|48430226|gb|AAT43091.1|_TATA-box_binding_protein_Picrophilus_torridus_DSM_9790,
		XX_1000736 gi|20089077|ref|NP_615152.1|_transcription_factor_Methanosarcina_acetivorans_C2A_,
		XX_1000737 gi|24638263|sp|Q8TU94.1|TBP2_METAC_RecName_FullTATA-box-binding_protein_2_AltName_FullBox_A-binding_protein_2_ShortBAP_2_AltName_FullTATA_sequence-binding_protein_2_ShortTBP_2_AltName_FullTATA-box_factor_2_,
		XX_1000738 gi|19913938|gb|AAM03632.1|_TATA-binding_protein_Methanosarcina_acetivorans_C2A,
		XX_1000739 gi|73668595|ref|YP_304610.1|_transcription_factor_Methanosarcina_barkeri_str._Fusaro_,
		XX_1000740 gi|72395757|gb|AAZ70030.1|_TATA_binding_protein_of_transcription_factor_TFIID_Methanosarcina_barkeri_str._Fusaro,
		XX_1000741 gi|20089176|ref|NP_615251.1|_transcription_factor_Methanosarcina_acetivorans_C2A_,
		XX_1000742 gi|24638262|sp|Q8TTZ7.1|TBP3_METAC_RecName_FullTATA-box-binding_protein_3_AltName_FullBox_A-binding_protein_3_ShortBAP_3_AltName_FullTATA_sequence-binding_protein_3_ShortTBP_3_AltName_FullTATA-box_factor_3_,
		XX_1000743 gi|19914048|gb|AAM03731.1|_TATA-binding_protein_Methanosarcina_acetivorans_C2A,
		XX_1000744 gi|21228286|ref|NP_634208.1|_transcription_factor_Methanosarcina_mazei_Go1_,
		XX_1000745 gi|24638250|sp|Q8PUZ4.1|TBP3_METMA_RecName_FullTATA-box-binding_protein_3_AltName_FullBox_A-binding_protein_3_ShortBAP_3_AltName_FullTATA_sequence-binding_protein_3_ShortTBP_3_AltName_FullTATA-box_factor_3_,
		XX_1000746 gi|20906746|gb|AAM31880.1|_TATA-box_binding_protein_Methanosarcina_mazei_Go1,
		XX_1000747 gi|330509052|ref|YP_004385480.1|_transcription_factor_TFIID_Methanosaeta_concilii_GP6_,
		XX_1000748 gi|328929860|gb|AEB69662.1|_transcription_factor_TFIID_Methanosaeta_concilii_GP6,
		XX_1000749 gi|116753474|ref|YP_842592.1|_transcription_factor_Methanosaeta_thermophila_PT_,
		XX_1000750 gi|121693723|sp|A0B5H8.1|TBP_METTP_RecName_FullTATA-box-binding_protein_AltName_FullBox_A-binding_protein_ShortBAP_AltName_FullTATA_sequence-binding_protein_ShortTBP_AltName_FullTATA-box_factor_,
		XX_1000751 gi|116664925|gb|ABK13952.1|_TATA_binding_protein_of_transcription_factor_TFIID_Methanosaeta_thermophila_PT,
		XX_1000752 gi|386001066|ref|YP_005919365.1|_TATA-box-binding_protein_Methanosaeta_harundinacea_6Ac_,
		XX_1000753 gi|357209122|gb|AET63742.1|_TATA-box-binding_protein_Methanosaeta_harundinacea_6Ac,
		XX_1000754 gi|330507959|ref|YP_004384387.1|_transcription_factor_TFIID_Methanosaeta_concilii_GP6_,
		XX_1000755 gi|328928767|gb|AEB68569.1|_transcription_factor_TFIID_Methanosaeta_concilii_GP6,
		XX_1000756 gi|336477906|ref|YP_004617047.1|_TATA-box_binding_family_protein_Methanosalsum_zhilinae_DSM_4017_,
		XX_1000757 gi|335931287|gb|AEH61828.1|_TATA-box_binding_family_protein_Methanosalsum_zhilinae_DSM_4017,
		XX_1000758 gi|14586424|emb|CAC42920.1|_TATA-binding_protein_Methanosarcina_mazei,
		XX_1000759 gi|21227129|ref|NP_633051.1|_transcription_factor_Methanosarcina_mazei_Go1_,
		XX_1000760 gi|24638252|sp|Q8PY37.1|TBP1_METMA_RecName_FullTATA-box-binding_protein_1_AltName_FullBox_A-binding_protein_1_ShortBAP_1_AltName_FullTATA_sequence-binding_protein_1_ShortTBP_1_AltName_FullTATA-box_factor_1_,
		XX_1000761 gi|20905460|gb|AAM30723.1|_Transcription_initiation_factor_TFIIB_Methanosarcina_mazei_Go1,
		XX_1000762 gi|73668140|ref|YP_304155.1|_transcription_factor_Methanosarcina_barkeri_str._Fusaro_,
		XX_1000763 gi|72395302|gb|AAZ69575.1|_TATA_binding_protein_of_transcription_factor_TFIID_Methanosarcina_barkeri_str._Fusaro,
		XX_1000764 gi|21227130|ref|NP_633052.1|_transcription_factor_Methanosarcina_mazei_Go1_,
		XX_1000765 gi|24638251|sp|Q8PY36.1|TBP2_METMA_RecName_FullTATA-box-binding_protein_2_AltName_FullBox_A-binding_protein_2_ShortBAP_2_AltName_FullTATA_sequence-binding_protein_2_ShortTBP_2_AltName_FullTATA-box_factor_2_,
		XX_1000766 gi|20905461|gb|AAM30724.1|_Transcription_initiation_factor_TFIIB_Methanosarcina_mazei_Go1,
		XX_1000767 gi|20093119|ref|NP_619194.1|_transcription_factor_Methanosarcina_acetivorans_C2A_,
		XX_1000768 gi|24638258|sp|Q8TI26.1|TBP1_METAC_RecName_FullTATA-box-binding_protein_1_AltName_FullBox_A-binding_protein_1_ShortBAP_1_AltName_FullTATA_sequence-binding_protein_1_ShortTBP_1_AltName_FullTATA-box_factor_1_,
		XX_1000769 gi|19918456|gb|AAM07674.1|_TATA-binding_protein_Methanosarcina_acetivorans_C2A,
		XX_1000770 gi|298675995|ref|YP_003727745.1|_TATA-box-binding_family_protein_Methanohalobium_evestigatum_Z-7303_,
		XX_1000771 gi|298288983|gb|ADI74949.1|_TATA-box_binding_family_protein_Methanohalobium_evestigatum_Z-7303,
		XX_1000772 gi|91773461|ref|YP_566153.1|_transcription_factor_Methanococcoides_burtonii_DSM_6242_,
		XX_1000773 gi|91712476|gb|ABE52403.1|_TATA-box_binding_protein_Methanococcoides_burtonii_DSM_6242,
		XX_1000774 gi|294496460|ref|YP_003542953.1|_TATA_binding_protein_of_transcription_factor_TFIID_Methanohalophilus_mahii_DSM_5219_,
		XX_1000775 gi|292667459|gb|ADE37308.1|_TATA_binding_protein_of_transcription_factor_TFIID_Methanohalophilus_mahii_DSM_5219,
		XX_1000776 gi|409169849|gb|AFV23724.1|_TATA_box_binding_protein_Methanolobus_psychrophilus_R15,
		XX_1000777 gi|352117833|ref|ZP_08965613.1|_TATA-box_binding_family_protein_Natrinema_pellirubrum_DSM_15624_,
		XX_1000778 gi|351686609|gb|EHA69655.1|_TATA-box_binding_family_protein_Natrinema_pellirubrum_DSM_15624,
		XX_1000779 gi|124485272|ref|YP_001029888.1|_transcription_factor_Methanocorpusculum_labreanum_Z_,
		XX_1000780 gi|124362813|gb|ABN06621.1|_TATA_binding_protein_of_transcription_factor_TFIID_Methanocorpusculum_labreanum_Z,
		XX_1000781 gi|219851944|ref|YP_002466376.1|_transcription_factor_Methanosphaerula_palustris_E1-9c_,
		XX_1000782 gi|219546203|gb|ACL16653.1|_TATA-box_binding_family_protein_Methanosphaerula_palustris_E1-9c,
		XX_1000783 gi|395646355|ref|ZP_10434215.1|_TATA-box-binding_protein_Methanofollis_liminatans_DSM_4140_,
		XX_1000784 gi|395443095|gb|EJG07852.1|_TATA-box-binding_protein_Methanofollis_liminatans_DSM_4140,
		XX_1000785 gi|126179334|ref|YP_001047299.1|_transcription_factor_Methanoculleus_marisnigri_JR1_,
		XX_1000786 gi|125862128|gb|ABN57317.1|_TATA_binding_protein_of_transcription_factor_TFIID_Methanoculleus_marisnigri_JR1,
		XX_1000787 gi|397780477|ref|YP_006544950.1|_TATA-box-binding_protein_Methanoculleus_bourgensis_MS2_,
		XX_1000788 gi|396938979|emb|CCJ36234.1|_TATA-box-binding_protein_AltName_FullTATA-box_factor_Methanoculleus_bourgensis_MS2,
		XX_1000789 gi|307352931|ref|YP_003893982.1|_TATA-box_binding_family_protein_Methanoplanus_petrolearius_DSM_11571_,
		XX_1000790 gi|307156164|gb|ADN35544.1|_TATA-box_binding_family_protein_Methanoplanus_petrolearius_DSM_11571,
		XX_1000791 gi|374628586|ref|ZP_09700971.1|_TATA_binding_protein_of_transcription_factor_TFIID_Methanoplanus_limicola_DSM_2279_,
		XX_1000792 gi|373906699|gb|EHQ34803.1|_TATA_binding_protein_of_transcription_factor_TFIID_Methanoplanus_limicola_DSM_2279,
		XX_1000793 gi|88601869|ref|YP_502047.1|_transcription_factor_Methanospirillum_hungatei_JF-1_,
		XX_1000794 gi|88187331|gb|ABD40328.1|_TATA_binding_protein_of_transcription_factor_TFIID_Methanospirillum_hungatei_JF-1,
		XX_1000795 gi|154150459|ref|YP_001404077.1|_transcription_factor_Methanoregula_boonei_6A8_,
		XX_1000796 gi|153999011|gb|ABS55434.1|_TATA-box_binding_Methanoregula_boonei_6A8,
		XX_1000797 gi|355572992|ref|ZP_09043960.1|_TATA-box-binding_protein_Methanolinea_tarda_NOBI-1_,
		XX_1000798 gi|354824004|gb|EHF08263.1|_TATA-box-binding_protein_Methanolinea_tarda_NOBI-1,
		XX_1000799 gi|284161184|ref|YP_003399807.1|_TATA-box_binding_family_protein_Archaeoglobus_profundus_DSM_5631_,
		XX_1000800 gi|284011181|gb|ADB57134.1|_TATA-box_binding_family_protein_Archaeoglobus_profundus_DSM_5631,
		XX_1000801 gi|288931352|ref|YP_003435412.1|_TATA-box_binding_family_protein_Ferroglobus_placidus_DSM_10642_,
		XX_1000802 gi|288893600|gb|ADC65137.1|_TATA-box_binding_family_protein_Ferroglobus_placidus_DSM_10642,
		XX_1000803 gi|327400113|ref|YP_004340952.1|_TATA-box-binding_protein_Archaeoglobus_veneficus_SNP6_,
		XX_1000804 gi|327315621|gb|AEA46237.1|_TATA-box-binding_protein_Archaeoglobus_veneficus_SNP6,
		XX_1000805 gi|11497985|ref|NP_069209.1|_transcription_factor_Archaeoglobus_fulgidus_DSM_4304_,
		XX_1000806 gi|6647869|sp|O29874.1|TBP_ARCFU_RecName_FullTATA-box-binding_protein_AltName_FullBox_A-binding_protein_ShortBAP_AltName_FullTATA_sequence-binding_protein_ShortTBP_AltName_FullTATA-box_factor_,
		XX_1000807 gi|2650259|gb|AAB90862.1|_transcription_initiation_factor_IID_Archaeoglobus_fulgidus_DSM_4304,
		XX_1000808 gi|409723670|ref|ZP_11270812.1|_transcription_factor_Halococcus_hamelinensis_100A6,
		XX_1000809 gi|292494314|ref|YP_003533457.1|_TATA-binding_transcription_initiation_factor_Haloferax_volcanii_DS2_,
		XX_1000810 gi|291369097|gb|ADE01327.1|_TATA-binding_transcription_initiation_factor_Haloferax_volcanii_DS2,
		XX_1000811 gi|389848878|ref|YP_006351115.1|_TATA-binding_transcription_initiation_factor_Haloferax_mediterranei_ATCC_33500_,
		XX_1000812 gi|388246184|gb|AFK21128.1|_TATA-binding_transcription_initiation_factor_Haloferax_mediterranei_ATCC_33500,
		XX_1000813 gi|389847604|ref|YP_006349843.1|_TATA-binding_transcription_initiation_factor_Haloferax_mediterranei_ATCC_33500_,
		XX_1000814 gi|388244910|gb|AFK19856.1|_TATA-binding_transcription_initiation_factor_Haloferax_mediterranei_ATCC_33500,
		XX_1000815 gi|10803585|ref|NP_045983.1|_transcription_factor_Halobacterium_sp._NRC-1_,
		XX_1000816 gi|10803718|ref|NP_046116.1|_transcription_factor_Halobacterium_sp._NRC-1_,
		XX_1000817 gi|16120020|ref|NP_395608.1|_transcription_factor_Halobacterium_sp._NRC-1_,
		XX_1000818 gi|16120342|ref|NP_395930.1|_transcription_factor_Halobacterium_sp._NRC-1_,
		XX_1000819 gi|14423949|sp|Q48325.1|TBPB_HALSA_RecName_FullTATA-box-binding_protein_B_AltName_FullBox_A-binding_protein_B_ShortBAP_B_AltName_FullTATA_sequence-binding_protein_B_ShortTBP_B_AltName_FullTATA-box_factor_B_,
		XX_1000820 gi|1070345|emb|CAA63691.1|_TATA_box_binding_protein_Halobacterium_salinarum_,
		XX_1000821 gi|2822316|gb|AAC82822.1|_TbpB_Halobacterium_sp._NRC-1_,
		XX_1000822 gi|2822449|gb|AAC82955.1|_TbpB_Halobacterium_sp._NRC-1_,
		XX_1000823 gi|10584112|gb|AAG20743.1|_transcription_initiation_factor_IID_Halobacterium_sp._NRC-1_,
		XX_1000824 gi|10584490|gb|AAG21065.1|_transcription_initiation_factor_IID_Halobacterium_sp._NRC-1,
		XX_1000825 gi|16120311|ref|NP_395899.1|_transcription_factor_Halobacterium_sp._NRC-1_,
		XX_1000826 gi|14423950|sp|Q9HHE9.1|TBPF_HALSA_RecName_FullTATA-box-binding_protein_F_AltName_FullBox_A-binding_protein_F_ShortBAP_F_AltName_FullTATA_sequence-binding_protein_F_ShortTBP_F_AltName_FullTATA-box_factor_F_,
		XX_1000827 gi|10584455|gb|AAG21034.1|_transcription_initiation_factor_IID_Halobacterium_sp._NRC-1,
		XX_1000828 gi|10803661|ref|NP_046059.1|_transcription_factor_Halobacterium_sp._NRC-1_,
		XX_1000829 gi|169237306|ref|YP_001690512.1|_TATA-binding_transcription_initiation_factor_Halobacterium_salinarum_R1_,
		XX_1000830 gi|169237349|ref|YP_001690554.1|_TATA-binding_transcription_initiation_factor_Halobacterium_salinarum_R1_,
		XX_1000831 gi|14423947|sp|O52018.1|TBPD_HALSA_RecName_FullTATA-box-binding_protein_D_AltName_FullBox_A-binding_protein_D_ShortBAP_D_AltName_FullTATA_sequence-binding_protein_D_ShortTBP_D_AltName_FullTATA-box_factor_D_,
		XX_1000832 gi|2822392|gb|AAC82898.1|_TbpD_Halobacterium_sp._NRC-1_,
		XX_1000833 gi|167728372|emb|CAP15175.1|_TATA-binding_transcription_initiation_factor_Halobacterium_salinarum_R1_,
		XX_1000834 gi|167728865|emb|CAP15756.1|_TATA-binding_transcription_initiation_factor_Halobacterium_salinarum_R1,
		XX_1000835 gi|19073311|gb|AAL84756.1|AF469636_1_TATA_binding_protein_D_Halobacterium_sp._GN101,
		XX_1000836 gi|352118485|ref|ZP_08966048.1|_TATA-box_binding_family_protein_Natrinema_pellirubrum_DSM_15624_,
		XX_1000837 gi|351685405|gb|EHA68464.1|_TATA-box_binding_family_protein_Natrinema_pellirubrum_DSM_15624,
		XX_1000838 gi|352126066|ref|ZP_08969815.1|_TATA-box-binding_protein_Natronobacterium_gregoryi_SP2_,
		XX_1000839 gi|351682373|gb|EHA65473.1|_TATA-box-binding_protein_Natronobacterium_gregoryi_SP2,
		XX_1000840 gi|399578906|ref|ZP_10772650.1|_hypothetical_protein_HSB1_46890_Halogranum_salarium_B-1_,
		XX_1000841 gi|399235932|gb|EJN56872.1|_hypothetical_protein_HSB1_46890_Halogranum_salarium_B-1,
		XX_1000842 gi|282164541|ref|YP_003356926.1|_TATA-box-binding_protein_Methanocella_paludicola_SANAE_,
		XX_1000843 gi|282156855|dbj|BAI61943.1|_TATA-box-binding_protein_Methanocella_paludicola_SANAE,
		XX_1000844 gi|147920361|ref|YP_685866.1|_transcription_factor_Methanocella_arvoryzae_MRE50_,
		XX_1000845 gi|110621262|emb|CAJ36540.1|_TATA-box_binding_protein_E_Methanocella_arvoryzae_MRE50,
		XX_1000846 gi|383318805|ref|YP_005379646.1|_TATA-box_binding_protein_TBP_component_of_TFIID_and_TFIIIB_Methanocella_conradii_HZ254_,
		XX_1000847 gi|379320175|gb|AFC99127.1|_TATA-box_binding_protein_TBP_component_of_TFIID_and_TFIIIB_Methanocella_conradii_HZ254,
		XX_1000848 gi|282162800|ref|YP_003355185.1|_TATA-box-binding_protein_Methanocella_paludicola_SANAE_,
		XX_1000849 gi|282155114|dbj|BAI60202.1|_TATA-box-binding_protein_Methanocella_paludicola_SANAE,
		XX_1000850 gi|222481286|ref|YP_002567522.1|_transcription_factor_Halorubrum_lacusprofundi_ATCC_49239_,
		XX_1000851 gi|222454662|gb|ACM58925.1|_TATA-box_binding_family_protein_Halorubrum_lacusprofundi_ATCC_49239,
		XX_1000852 gi|345004914|ref|YP_004807767.1|_TATA-box-binding_protein_halophilic_archaeon_DL31_,
		XX_1000853 gi|344320540|gb|AEN05394.1|_TATA-box-binding_protein_halophilic_archaeon_DL31,
		XX_1000854 gi|110668436|ref|YP_658247.1|_transcription_factor_Haloquadratum_walsbyi_DSM_16790_,
		XX_1000855 gi|385803899|ref|YP_005840299.1|_TATA-binding_transcription_initiation_factor_Haloquadratum_walsbyi_C23_,
		XX_1000856 gi|109626183|emb|CAJ52639.1|_TATA-binding_transcription_initiation_factor_Haloquadratum_walsbyi_DSM_16790_,
		XX_1000857 gi|339729391|emb|CCC40639.1|_TATA-binding_transcription_initiation_factor_Haloquadratum_walsbyi_C23,
		XX_1000858 gi|292655873|ref|YP_003535770.1|_TATA-binding_transcription_initiation_factor_Haloferax_volcanii_DS2_,
		XX_1000859 gi|302595861|sp|D4H071.1|TBP2_HALVD_RecName_FullTATA-box-binding_protein_2_AltName_FullBox_A-binding_protein_2_ShortBAP_2_AltName_FullTATA_sequence-binding_protein_2_ShortTBP_2_AltName_FullTATA-box_factor_2_,
		XX_1000860 gi|291372685|gb|ADE04912.1|_TATA-binding_transcription_initiation_factor_Haloferax_volcanii_DS2,
		XX_1000861 gi|389847270|ref|YP_006349509.1|_TATA-binding_transcription_initiation_factor_Haloferax_mediterranei_ATCC_33500_,
		XX_1000862 gi|388244576|gb|AFK19522.1|_TATA-binding_transcription_initiation_factor_Haloferax_mediterranei_ATCC_33500,
		XX_1000863 gi|222479944|ref|YP_002566181.1|_transcription_factor_Halorubrum_lacusprofundi_ATCC_49239_,
		XX_1000864 gi|222452846|gb|ACM57111.1|_TATA-box_binding_family_protein_Halorubrum_lacusprofundi_ATCC_49239,
		XX_1000865 gi|313126218|ref|YP_004036488.1|_tata_binding_protein_of_transcription_factor_tfiid_Halogeometricum_borinquense_DSM_11551_,
		XX_1000866 gi|312292583|gb|ADQ67043.1|_TATA_binding_protein_of_transcription_factor_TFIID_Halogeometricum_borinquense_DSM_11551,
		XX_1000867 gi|399574202|ref|ZP_10767962.1|_tata_binding_protein_of_transcription_factor_tfiid_Halogranum_salarium_B-1_,
		XX_1000868 gi|399240710|gb|EJN61634.1|_tata_binding_protein_of_transcription_factor_tfiid_Halogranum_salarium_B-1,
		XX_1000869 gi|352122017|ref|ZP_08966537.1|_TATA-box-binding_protein_Natronobacterium_gregoryi_SP2_,
		XX_1000870 gi|351689177|gb|EHA72212.1|_TATA-box-binding_protein_Natronobacterium_gregoryi_SP2,
		XX_1000871 gi|345006113|ref|YP_004808966.1|_TATA-box-binding_protein_halophilic_archaeon_DL31_,
		XX_1000872 gi|344321739|gb|AEN06593.1|_TATA-box-binding_protein_halophilic_archaeon_DL31,
		XX_1000873 gi|222481033|ref|YP_002567270.1|_transcription_factor_Halorubrum_lacusprofundi_ATCC_49239_,
		XX_1000874 gi|222453935|gb|ACM58200.1|_TATA-box_binding_family_protein_Halorubrum_lacusprofundi_ATCC_49239,
		XX_1000875 gi|352116927|ref|ZP_08964814.1|_TATA-box_binding_family_protein_Natrinema_pellirubrum_DSM_15624_,
		XX_1000876 gi|351689220|gb|EHA72254.1|_TATA-box_binding_family_protein_Natrinema_pellirubrum_DSM_15624,
		XX_1000877 gi|110669284|ref|YP_659095.1|_transcription_factor_Haloquadratum_walsbyi_DSM_16790_,
		XX_1000878 gi|385804848|ref|YP_005841248.1|_TATA-binding_transcription_initiation_factor_Haloquadratum_walsbyi_C23_,
		XX_1000879 gi|109627031|emb|CAJ53507.1|_TATA-binding_transcription_initiation_factor_Haloquadratum_walsbyi_DSM_16790_,
		XX_1000880 gi|148508283|gb|ABQ76067.1|_TATA-binding_transcription_initiation_factor_uncultured_haloarchaeon_,
		XX_1000881 gi|339730340|emb|CCC41669.1|_TATA-binding_transcription_initiation_factor_Haloquadratum_walsbyi_C23,
		XX_1000882 gi|399576129|ref|ZP_10769886.1|_transcription_factor_Halogranum_salarium_B-1_,
		XX_1000883 gi|399238840|gb|EJN59767.1|_transcription_factor_Halogranum_salarium_B-1,
		XX_1000884 gi|313124795|ref|YP_004035059.1|_tata_binding_protein_of_transcription_factor_tfiid_Halogeometricum_borinquense_DSM_11551_,
		XX_1000885 gi|312291160|gb|ADQ65620.1|_TATA_binding_protein_of_transcription_factor_TFIID_Halogeometricum_borinquense_DSM_11551,
		XX_1000886 gi|292654337|ref|YP_003534234.1|_TATA-binding_transcription_initiation_factor_Haloferax_volcanii_DS2_,
		XX_1000887 gi|302595869|sp|D4GZA2.1|TBP1_HALVD_RecName_FullTATA-box-binding_protein_1_AltName_FullBox_A-binding_protein_1_ShortBAP_1_AltName_FullTATA_sequence-binding_protein_1_ShortTBP_1_AltName_FullTATA-box_factor_1_,
		XX_1000888 gi|291371886|gb|ADE04113.1|_TATA-binding_transcription_initiation_factor_Haloferax_volcanii_DS2,
		XX_1000889 gi|389845649|ref|YP_006347888.1|_TATA-binding_transcription_initiation_factor_Haloferax_mediterranei_ATCC_33500_,
		XX_1000890 gi|388242955|gb|AFK17901.1|_TATA-binding_transcription_initiation_factor_Haloferax_mediterranei_ATCC_33500,
		XX_1000891 gi|55377538|ref|YP_135388.1|_transcription_factor_Haloarcula_marismortui_ATCC_43049_,
		XX_1000892 gi|344211616|ref|YP_004795936.1|_transcription_factorTATA-box_binding_family_protein_Haloarcula_hispanica_ATCC_33960_,
		XX_1000893 gi|74571974|sp|Q5V470.1|TBP_HALMA_RecName_FullTATA-box-binding_protein_AltName_FullBox_A-binding_protein_ShortBAP_AltName_FullTATA_sequence-binding_protein_ShortTBP_AltName_FullTATA-box_factor_,
		XX_1000894 gi|55230263|gb|AAV45682.1|_TATA-box_binding_protein_E_Haloarcula_marismortui_ATCC_43049_,
		XX_1000895 gi|343782971|gb|AEM56948.1|_transcription_factor__TATA-box_binding_family_protein_Haloarcula_hispanica_ATCC_33960,
		XX_1000896 gi|409723661|ref|ZP_11270805.1|_transcription_factor_Halococcus_hamelinensis_100A6,
		XX_1000897 gi|257386786|ref|YP_003176559.1|_TATA-box_binding_family_protein_Halomicrobium_mukohataei_DSM_12286_,
		XX_1000898 gi|257169093|gb|ACV46852.1|_TATA-box_binding_family_protein_Halomicrobium_mukohataei_DSM_12286,
		XX_1000899 gi|76801184|ref|YP_326192.1|_transcription_factor_Natronomonas_pharaonis_DSM_2160_,
		XX_1000900 gi|121696850|sp|Q3ITB1.1|TBP_NATPD_RecName_FullTATA-box-binding_protein_AltName_FullBox_A-binding_protein_ShortBAP_AltName_FullTATA_sequence-binding_protein_ShortTBP_AltName_FullTATA-box_factor_,
		XX_1000901 gi|76557049|emb|CAI48623.1|_TATA-binding_transcription_initiation_factor_Natronomonas_pharaonis_DSM_2160,
		XX_1000902 gi|257052326|ref|YP_003130159.1|_transcription_factor_Halorhabdus_utahensis_DSM_12940_,
		XX_1000903 gi|256691089|gb|ACV11426.1|_TATA-box_binding_family_protein_Halorhabdus_utahensis_DSM_12940,
		XX_1000904 gi|335441192|ref|ZP_08561913.1|_transcription_factor_Halorhabdus_tiamatea_SARL4B_,
		XX_1000905 gi|334888363|gb|EGM26662.1|_transcription_factor_Halorhabdus_tiamatea_SARL4B,
		XX_1000906 gi|15791061|ref|NP_280885.1|_transcription_factor_Halobacterium_sp._NRC-1_,
		XX_1000907 gi|169236811|ref|YP_001690011.1|_transcription_factor_Halobacterium_salinarum_R1_,
		XX_1000908 gi|14423951|sp|Q9HN56.1|TBPE_HALSA_RecName_FullTATA-box-binding_protein_E_AltName_FullBox_A-binding_protein_E_ShortBAP_E_AltName_FullTATA_sequence-binding_protein_E_ShortTBP_E_AltName_FullTATA-box_factor_E_,
		XX_1000909 gi|10581658|gb|AAG20365.1|_transcription_initiation_factor_IID_Halobacterium_sp._NRC-1_,
		XX_1000910 gi|167727877|emb|CAP14665.1|_TATA-binding_transcription_initiation_factor_Halobacterium_salinarum_R1,
		XX_1000911 gi|354609688|ref|ZP_09027644.1|_TATA-box-binding_protein_Halobacterium_sp._DL1_,
		XX_1000912 gi|353194508|gb|EHB60010.1|_TATA-box-binding_protein_Halobacterium_sp._DL1,
		XX_1000913 gi|300709793|ref|YP_003735607.1|_TATA-box_binding_family_protein_Halalkalicoccus_jeotgali_B3_,
		XX_1000914 gi|299123476|gb|ADJ13815.1|_TATA-box_binding_family_protein_Halalkalicoccus_jeotgali_B3,
		XX_1000915 gi|322368133|ref|ZP_08042702.1|_TATA-box_binding_family_protein_Haladaptatus_paucihalophilus_DX253_,
		XX_1000916 gi|320552149|gb|EFW93794.1|_TATA-box_binding_family_protein_Haladaptatus_paucihalophilus_DX253,
		XX_1000917 gi|284163428|ref|YP_003401707.1|_TATA-box_binding_family_protein_Haloterrigena_turkmenica_DSM_5511_,
		XX_1000918 gi|284013083|gb|ADB59034.1|_TATA-box_binding_family_protein_Haloterrigena_turkmenica_DSM_5511,
		XX_1000919 gi|383619863|ref|ZP_09946269.1|_transcription_factor_Halobiforma_lacisalsi_AJ5,
		XX_1000920 gi|397772369|ref|YP_006539915.1|_TATA-box_binding_family_protein_Natrinema_sp._J7-2_,
		XX_1000921 gi|397681462|gb|AFO55839.1|_TATA-box_binding_family_protein_Natrinema_sp._J7-2,
		XX_1000922 gi|289581532|ref|YP_003479998.1|_TATA-box_binding_family_protein_Natrialba_magadii_ATCC_43099_,
		XX_1000923 gi|336252658|ref|YP_004595765.1|_TATA-box_binding_family_protein_Halopiger_xanaduensis_SH-6_,
		XX_1000924 gi|352116317|ref|ZP_08964320.1|_TATA-box_binding_family_protein_Natrinema_pellirubrum_DSM_15624_,
		XX_1000925 gi|289531085|gb|ADD05436.1|_TATA-box_binding_family_protein_Natrialba_magadii_ATCC_43099_,
		XX_1000926 gi|335336647|gb|AEH35886.1|_TATA-box_binding_family_protein_Halopiger_xanaduensis_SH-6_,
		XX_1000927 gi|351689737|gb|EHA72767.1|_TATA-box_binding_family_protein_Natrinema_pellirubrum_DSM_15624,
		XX_1000928 gi|352126055|ref|ZP_08969804.1|_TATA-box-binding_protein_Natronobacterium_gregoryi_SP2_,
		XX_1000929 gi|351682362|gb|EHA65462.1|_TATA-box-binding_protein_Natronobacterium_gregoryi_SP2,
		XX_1000930 gi|240102886|ref|YP_002959195.1|_TATA_box-binding_protein_transcription_initiation_factor_TFIID_tbp_Thermococcus_gammatolerans_EJ3_,
		XX_1000931 gi|239910440|gb|ACS33331.1|_TATA_box-binding_protein_transcription_initiation_factor_TFIID_tbp_Thermococcus_gammatolerans_EJ3,
		XX_1000932 gi|341581911|ref|YP_004762403.1|_TATA_box-binding_protein_transcription_initiation_factor_TFIID_tbp_Thermococcus_sp._4557_,
		XX_1000933 gi|340809569|gb|AEK72726.1|_TATA_box-binding_protein_transcription_initiation_factor_TFIID_tbp_Thermococcus_sp._4557,
		XX_1000934 gi|223476888|ref|YP_002581345.1|_TATA-box_binding_protein_Thermococcus_sp._AM4_,
		XX_1000935 gi|214032114|gb|EEB72945.1|_TATA-box_binding_protein_Thermococcus_sp._AM4,
		XX_1000936 gi|401407154|ref|XP_003883026.1|_TATA-binding_protein_related_Neospora_caninum_Liverpool_,
		XX_1000937 gi|325117442|emb|CBZ52994.1|_TATA-binding_protein_related_Neospora_caninum_Liverpool,
		XX_1000938 gi|221487067|gb|EEE25313.1|_TATA-box_binding_protein_putative_Toxoplasma_gondii_GT1,
		XX_1000939 gi|237831569|ref|XP_002365082.1|_TATA-box_binding_protein_putative_Toxoplasma_gondii_ME49_,
		XX_1000940 gi|211962746|gb|EEA97941.1|_TATA-box_binding_protein_putative_Toxoplasma_gondii_ME49,
		XX_1000941 gi|156094392|ref|XP_001613233.1|_transcription_initiation_factor_TFiid_TATA-binding_protein_Plasmodium_vivax_Sal-1_,
		XX_1000942 gi|148802107|gb|EDL43506.1|_transcription_initiation_factor_TFiid_TATA-binding_protein_putative_Plasmodium_vivax,
		XX_1000943 gi|221057235|ref|XP_002259755.1|_transcription_initiation_factor_TFiidTATA-binding_protein_Plasmodium_knowlesi_strain_H_,
		XX_1000944 gi|193809827|emb|CAQ40531.1|_transcription_initiation_factor_TFiidTATA-binding_protein_putative_Plasmodium_knowlesi_strain_H,
		XX_1000945 gi|389584271|dbj|GAB67004.1|_transcription_initiation_factor_TFiid_TATA-binding_protein_partial_Plasmodium_cynomolgi_strain_B,
		XX_1000946 gi|124506045|ref|XP_001351620.1|_transcription_initiation_factor_TFiid_TATA-binding_protein_Plasmodium_falciparum_3D7_,
		XX_1000947 gi|23504547|emb|CAD51427.1|_transcription_initiation_factor_TFiid_TATA-binding_protein_Plasmodium_falciparum_3D7,
		XX_1000948 gi|417904|sp|P32086.1|TBP_PLAFA_RecName_FullTATA-box-binding_protein_AltName_FullTATA_sequence-binding_protein_AltName_FullTATA-binding_factor_AltName_FullTATA-box_factor_AltName_FullTranscription_initiation_factor_TFIID_TBP_subunit_,
		XX_1000949 gi|5911375|gb|AAD55768.1|AF177280_1_TATA-binding_protein_Plasmodium_falciparum_,
		XX_1000950 gi|160700|gb|AAA29769.1|_TATA-binding_protein_Plasmodium_falciparum_,
		XX_1000951 gi|38194140|gb|AAR13208.1|_TATA-binding_protein_synthetic_construct,
		XX_1000952 gi|68074137|ref|XP_678983.1|_transcription_initiation_factor_TFiid_TATA-binding_protein_Plasmodium_berghei_strain_ANKA_,
		XX_1000953 gi|56499609|emb|CAH98178.1|_transcription_initiation_factor_TFiid_TATA-binding_protein_putative_Plasmodium_berghei,
		XX_1000954 gi|82596850|ref|XP_726432.1|_transcription_initiation_factor_TFIId_Plasmodium_yoelii_yoelii_17XNL_,
		XX_1000955 gi|23481840|gb|EAA17997.1|_transcription_initiation_factor_tfiid_Plasmodium_yoelii_yoelii,
		XX_1000956 gi|409096743|ref|ZP_11216767.1|_transcription_factor_Thermococcus_zilligii_AN1,
		XX_1000957 gi|337284406|ref|YP_004623880.1|_transcription_factor_Pyrococcus_yayanosii_CH1_,
		XX_1000958 gi|334900340|gb|AEH24608.1|_transcription_factor_Pyrococcus_yayanosii_CH1,
		XX_1000959 gi|2392146|pdb|1AIS|A_Chain_A_Tata-Binding_ProteinTRANSCRIPTION_FACTOR_IIBTATA-Box_Complex_From_Pyrococcus_Woesei,
		XX_1000960 gi|18977667|ref|NP_579024.1|_transcription_factor_Pyrococcus_furiosus_DSM_3638_,
		XX_1000961 gi|397651790|ref|YP_006492371.1|_transcription_factor_Pyrococcus_furiosus_COM1_,
		XX_1000962 gi|48429154|sp|P62000.1|TBP_PYRFU_RecName_FullTATA-box-binding_protein_AltName_FullBox_A-binding_protein_ShortBAP_AltName_FullTATA_sequence-binding_protein_ShortTBP_AltName_FullTATA-box_factor_,
		XX_1000963 gi|48429155|sp|P62001.1|TBP_PYRWO_RecName_FullTATA-box-binding_protein_AltName_FullBox_A-binding_protein_ShortBAP_AltName_FullTATA_sequence-binding_protein_ShortTBP_AltName_FullTATA-box_factor_,
		XX_1000964 gi|1942573|pdb|1PCZ|A_Chain_A_Structure_Of_Tata-Binding_Protein_,
		XX_1000965 gi|1942574|pdb|1PCZ|B_Chain_B_Structure_Of_Tata-Binding_Protein_,
		XX_1000966 gi|498649|gb|AAA73447.1|_TATA-binding_protein_Pyrococcus_woesei_,
		XX_1000967 gi|1245168|gb|AAA93368.1|_TATA-box_binding_protein_Pyrococcus_furiosus_,
		XX_1000968 gi|18893395|gb|AAL81419.1|_transcription_initiation_factor_TFIID_TATA-box_factor_chain_a_TATA_sequence-binding_protein_tbp_Pyrococcus_furiosus_DSM_3638_,
		XX_1000969 gi|393189381|gb|AFN04079.1|_transcription_factor_Pyrococcus_furiosus_COM1,
		XX_1000970 gi|6573566|pdb|1D3U|A_Chain_A_Tata-Binding_ProteinTRANSCRIPTION_FACTOR_IIBBRETATA-_Box_Complex_From_Pyrococcus_Woesei,
		XX_1000971 gi|389852335|ref|YP_006354569.1|_transcription_factor_TATA-box-binding_protein_Pyrococcus_sp._ST04_,
		XX_1000972 gi|388249641|gb|AFK22494.1|_transcription_factor_TATA-box-binding_protein_Pyrococcus_sp._ST04,
		XX_1000973 gi|332159172|ref|YP_004424451.1|_transcription_factor_Pyrococcus_sp._NA2_,
		XX_1000974 gi|331034635|gb|AEC52447.1|_transcription_factor_Pyrococcus_sp._NA2,
		XX_1000975 gi|14521176|ref|NP_126651.1|_transcription_factor_Pyrococcus_abyssi_GE5_,
		XX_1000976 gi|13124586|sp|Q9V024.1|TBP_PYRAB_RecName_FullTATA-box-binding_protein_AltName_FullBox_A-binding_protein_ShortBAP_AltName_FullTATA_sequence-binding_protein_ShortTBP_AltName_FullTATA-box_factor_,
		XX_1000977 gi|5458394|emb|CAB49882.1|_TATA_box_binding_protein_TFIIB-BBRE_complex_chain_A_Pyrococcus_abyssi_GE5_,
		XX_1000978 gi|380741746|tpe|CCE70380.1|_TPA_transcription_factor_Pyrococcus_abyssi_GE5,
		XX_1000979 gi|14590849|ref|NP_142921.1|_transcription_factor_Pyrococcus_horikoshii_OT3_,
		XX_1000980 gi|6647870|sp|O58737.1|TBP_PYRHO_RecName_FullTATA-box-binding_protein_AltName_FullBox_A-binding_protein_ShortBAP_AltName_FullTATA_sequence-binding_protein_ShortTBP_AltName_FullTATA-box_factor_,
		XX_1000981 gi|3257423|dbj|BAA30106.1|_191aa_long_hypothetical_TATA-binding_protein_transcription_initiation_factor_TFIID_Pyrococcus_horikoshii_OT3,
		XX_1000982 gi|242398131|ref|YP_002993555.1|_Transcription_factor_TFIID_Thermococcus_sibiricus_MM_739_,
		XX_1000983 gi|259517220|sp|C6A0R1.1|TBP_THESM_RecName_FullTATA-box-binding_protein_AltName_FullBox_A-binding_protein_ShortBAP_AltName_FullTATA_sequence-binding_protein_ShortTBP_AltName_FullTATA-box_factor_,
		XX_1000984 gi|242264524|gb|ACS89206.1|_Transcription_factor_TFIID_Thermococcus_sibiricus_MM_739,
		XX_1000985 gi|375083218|ref|ZP_09730248.1|_transcription_factor_Thermococcus_litoralis_DSM_5473_,
		XX_1000986 gi|374742172|gb|EHR78580.1|_transcription_factor_Thermococcus_litoralis_DSM_5473,
		XX_1000987 gi|223478548|ref|YP_002582873.1|_TATA-box_binding_protein_Thermococcus_sp._AM4_,
		XX_1000988 gi|214033774|gb|EEB74600.1|_TATA-box_binding_protein_Thermococcus_sp._AM4,
		XX_1000989 gi|240102503|ref|YP_002958812.1|_transcription_factor_Thermococcus_gammatolerans_EJ3_,
		XX_1000990 gi|239910057|gb|ACS32948.1|_TATA_box-binding_protein_transcription_initiation_factor_TFIID_tbp_Thermococcus_gammatolerans_EJ3,
		XX_1000991 gi|57640067|ref|YP_182545.1|_transcription_factor_Thermococcus_kodakarensis_KOD1_,
		XX_1000992 gi|2833446|sp|Q52366.1|TBP_PYRKO_RecName_FullTATA-box-binding_protein_AltName_FullBox_A-binding_protein_ShortBAP_AltName_FullTATA_sequence-binding_protein_ShortTBP_AltName_FullTATA-box_factor_,
		XX_1000993 gi|2129420|pir||JC4514_TATA-binding_protein_-_Pyrococcus_sp_,
		XX_1000994 gi|1405351|dbj|BAA08743.1|_TATA_binding_protein_Pyrococcus_sp._,
		XX_1000995 gi|57158391|dbj|BAD84321.1|_transcription_initiation_factor_TFIID_Thermococcus_kodakarensis_KOD1,
		XX_1000996 gi|315231074|ref|YP_004071510.1|_TATA-box_binding_protein_Thermococcus_barophilus_MP_,
		XX_1000997 gi|315184102|gb|ADT84287.1|_TATA-box_binding_protein_Thermococcus_barophilus_MP,
		XX_1000998 gi|2833470|sp|Q56253.1|TBP_THECE_RecName_FullTATA-box-binding_protein_AltName_FullBox_A-binding_protein_ShortBAP_AltName_FullTATA_sequence-binding_protein_ShortTBP_AltName_FullTATA-box_factor_,
		XX_1000999 gi|498255|gb|AAA73412.1|_TATA-binding_protein_Thermococcus_celer,
		XX_1001000 gi|390961570|ref|YP_006425404.1|_TATA-box_binding_protein_Thermococcus_sp._CL1_,
		XX_1001001 gi|390519878|gb|AFL95610.1|_TATA-box_binding_protein_Thermococcus_sp._CL1,
		XX_1001002 gi|212224460|ref|YP_002307696.1|_transcription_factor_Thermococcus_onnurineus_NA1_,
		XX_1001003 gi|226703563|sp|B6YXI6.1|TBP_THEON_RecName_FullTATA-box-binding_protein_AltName_FullBox_A-binding_protein_ShortBAP_AltName_FullTATA_sequence-binding_protein_ShortTBP_AltName_FullTATA-box_factor_,
		XX_1001004 gi|212009417|gb|ACJ16799.1|_TATA-box_binding_protein_TBP_component_of_TFIID_and_TFIIIB_Thermococcus_onnurineus_NA1,
		XX_1001005 gi|341582887|ref|YP_004763379.1|_transcription_factor_Thermococcus_sp._4557_,
		XX_1001006 gi|340810545|gb|AEK73702.1|_transcription_factor_Thermococcus_sp._4557,
		XX_1001007 gi|123395858|ref|XP_001300812.1|_hypothetical_protein_Trichomonas_vaginalis_G3_,
		XX_1001008 gi|121881909|gb|EAX87882.1|_hypothetical_protein_TVAG_285070_Trichomonas_vaginalis_G3,
		XX_1001009 gi|294939320|ref|XP_002782411.1|_TATA-box_factor_binding_protein_putative_Perkinsus_marinus_ATCC_50983_,
		XX_1001010 gi|239894017|gb|EER14206.1|_TATA-box_factor_binding_protein_putative_Perkinsus_marinus_ATCC_50983,
		XX_1001011 gi|242247621|ref|NP_001156189.1|_TATA-box-binding_protein-like_Acyrthosiphon_pisum_,
		XX_1001012 gi|239791994|dbj|BAH72388.1|_ACYPI005546_Acyrthosiphon_pisum,
		XX_1001013 gi|328705141|ref|XP_001943046.2|_PREDICTED_TATA_box-binding_protein-like_protein_2-like_Acyrthosiphon_pisum,
		XX_1001014 gi|374724985|gb|EHR77065.1|_transcription_initiation_factor_TFIID_TATA-box-binding_protein_uncultured_marine_group_II_euryarchaeote,
		XX_1001015 gi|123507489|ref|XP_001329427.1|_hypothetical_protein_Trichomonas_vaginalis_G3_,
		XX_1001016 gi|121912382|gb|EAY17204.1|_hypothetical_protein_TVAG_291560_Trichomonas_vaginalis_G3,
		XX_1001017 gi|156083957|ref|XP_001609462.1|_TATA-box_binding_protein_Babesia_bovis_T2Bo_,
		XX_1001018 gi|154796713|gb|EDO05894.1|_TATA-box_binding_protein_Babesia_bovis,
		XX_1001019 gi|403220982|dbj|BAM39115.1|_transcription_initiation_factor_Theileria_orientalis_strain_Shintoku,
		XX_1001020 gi|71033019|ref|XP_766151.1|_transcription_initiation_factor_TFIID_Theileria_parva_strain_Muguga_,
		XX_1001021 gi|68353108|gb|EAN33868.1|_transcription_initiation_factor_TFIID_putative_Theileria_parva,
		XX_1001022 gi|84998870|ref|XP_954156.1|_transcription_initiation_factor_TBP__Theileria_annulata_,
		XX_1001023 gi|65305154|emb|CAI73479.1|_transcription_initiation_factor_TBP_homologue_putative_Theileria_annulata,
		XX_1001024 gi|256087298|ref|XP_002579809.1|_TATA-binding_protein-related_Schistosoma_mansoni_,
		XX_1001025 gi|238665296|emb|CAZ36048.1|_TATA-binding_protein-related_Schistosoma_mansoni,
		XX_1001026 gi|301113196|ref|XP_002998368.1|_TATA-box-binding_protein_Phytophthora_infestans_T30-4_,
		XX_1001027 gi|262111669|gb|EEY69721.1|_TATA-box-binding_protein_Phytophthora_infestans_T30-4,
		XX_1001028 gi|348669793|gb|EGZ09615.1|_hypothetical_protein_PHYSODRAFT_522103_Phytophthora_sojae,
		XX_1001029 gi|209877002|ref|XP_002139943.1|_TATA-box-binding_protein_Cryptosporidium_muris_RN66_,
		XX_1001030 gi|209555549|gb|EEA05594.1|_TATA-box-binding_protein_putative_Cryptosporidium_muris_RN66,
		XX_1001031 gi|66359858|ref|XP_627107.1|_TATA-box_factor_binding_protein_Cryptosporidium_parvum_Iowa_II_,
		XX_1001032 gi|38491418|gb|AAR21861.1|_TATA-binding_protein_Cryptosporidium_parvum_,
		XX_1001033 gi|46228532|gb|EAK89402.1|_TATA-box_factor_binding_protein_Cryptosporidium_parvum_Iowa_II_,
		XX_1001034 gi|323509817|dbj|BAJ77801.1|_cgd8_2030_Cryptosporidium_parvum,
		XX_1001035 gi|67611070|ref|XP_667132.1|_TATA-binding_protein_Cryptosporidium_hominis_TU502_,
		XX_1001036 gi|54658235|gb|EAL36903.1|_TATA-binding_protein_Cryptosporidium_hominis,
		XX_1001037 gi|405963187|gb|EKC28784.1|_TATA_box-binding-like_protein_2_Crassostrea_gigas,
		XX_1001038 gi|298712244|emb|CBJ26695.1|_transcription_initiation_factor_TFIID_Ectocarpus_siliculosus,
		XX_1001039 gi|399217563|emb|CCF74450.1|_unnamed_protein_product_Babesia_microti_strain_RI,
		XX_1001040 gi|170291079|ref|YP_001737895.1|_TATA-box_binding_family_protein_Candidatus_Korarchaeum_cryptofilum_OPF8_,
		XX_1001041 gi|170175159|gb|ACB08212.1|_TATA-box_binding_family_protein_Candidatus_Korarchaeum_cryptofilum_OPF8,
		XX_1001042 gi|145494864|ref|XP_001433426.1|_hypothetical_protein_Paramecium_tetraurelia_strain_d4-2_,
		XX_1001043 gi|124400543|emb|CAK66029.1|_unnamed_protein_product_Paramecium_tetraurelia,
		XX_1001044 gi|145509947|ref|XP_001440912.1|_hypothetical_protein_Paramecium_tetraurelia_strain_d4-2_,
		XX_1001045 gi|124408140|emb|CAK73515.1|_unnamed_protein_product_Paramecium_tetraurelia,
		XX_1001046 gi|1078776|pir||S52407_TATA_box-binding_protein_-_Entamoeba_histolytica,
		XX_1001047 gi|167387263|ref|XP_001738088.1|_TATA-box-binding_protein_Entamoeba_dispar_SAW760_,
		XX_1001048 gi|165898834|gb|EDR25598.1|_TATA-box-binding_protein_putative_Entamoeba_dispar_SAW760,
		XX_1001049 gi|167387403|ref|XP_001738146.1|_TATA-box-binding_protein_Entamoeba_dispar_SAW760_,
		XX_1001050 gi|165898721|gb|EDR25505.1|_TATA-box-binding_protein_Entamoeba_dispar_SAW760,
		XX_1001051 gi|183235483|ref|XP_001914239.1|_transcription_initiation_factor_TFIID_Entamoeba_histolytica_HM-1IMSS_,
		XX_1001052 gi|3915894|sp|P52653.2|TBP1_ENTHI_RecName_FullTATA-box-binding_protein_1_ShortEhTBP_AltName_FullTATA_sequence-binding_protein_AltName_FullTATA-binding_factor_AltName_FullTATA-box_factor_AltName_FullTranscription_initiation_factor_TFIID_TBP_subunit_,
		XX_1001053 gi|3201503|emb|CAA88304.1|_TATA_box-binding_protein_Entamoeba_histolytica_,
		XX_1001054 gi|169800528|gb|EDS88986.1|_transcription_initiation_factor_TFIID_putative_Entamoeba_histolytica_HM-1IMSS,
		XX_1001055 gi|67473541|ref|XP_652533.1|_transcription_initiation_factor_TFIID_Entamoeba_histolytica_HM-1IMSS_,
		XX_1001056 gi|296439770|sp|C4M7H7.1|TBP2_ENTHI_RecName_FullTATA-box-binding_protein_2_ShortEhTBP2_AltName_FullTATA_sequence-binding_protein_AltName_FullTATA-binding_factor_AltName_FullTATA-box_factor_AltName_FullTranscription_initiation_factor_TFIID_TBP_subunit_,
		XX_1001057 gi|56469391|gb|EAL47145.1|_transcription_initiation_factor_TFIID_putative_Entamoeba_histolytica_HM-1IMSS,
		XX_1001058 gi|315427150|dbj|BAJ48765.1|_transcription_initiation_factor_TFIID_TATA-box-binding_protein_Candidatus_Caldiarchaeum_subterraneum_,
		XX_1001059 gi|315427168|dbj|BAJ48782.1|_transcription_initiation_factor_TFIID_TATA-box-binding_protein_Candidatus_Caldiarchaeum_subterraneum_,
		XX_1001060 gi|343485784|dbj|BAJ51438.1|_transcription_initiation_factor_TFIID_TATA-box-binding_protein_Candidatus_Caldiarchaeum_subterraneum,
		XX_1001061 gi|310752315|gb|ADP09476.1|_TATA-box_binding_protein_uncultured_marine_crenarchaeote_E48-1C,
		XX_1001062 gi|408406051|ref|YP_006864035.1|_TATA-box-binding_protein_Candidatus_Nitrososphaera_gargensis_Ga9.2_,
		XX_1001063 gi|408366647|gb|AFU60377.1|_TATA-box-binding_protein_Candidatus_Nitrososphaera_gargensis_Ga9.2,
		XX_1001064 gi|379335155|gb|AFD03144.1|_2-alkenal_reductase_uncultured_bacterium_W5-77b,
		XX_1001065 gi|407462989|ref|YP_006774306.1|_TATA-box_binding_family_protein_Candidatus_Nitrosopumilus_koreensis_AR1_,
		XX_1001066 gi|407046611|gb|AFS81364.1|_TATA-box_binding_family_protein_Candidatus_Nitrosopumilus_koreensis_AR1,
		XX_1001067 gi|340344813|ref|ZP_08667945.1|_TATA-box_binding_protein_Candidatus_Nitrosoarchaeum_koreensis_MY1_,
		XX_1001068 gi|339519954|gb|EGP93677.1|_TATA-box_binding_protein_Candidatus_Nitrosoarchaeum_koreensis_MY1,
		XX_1001069 gi|407465173|ref|YP_006776055.1|_2-alkenal_reductase_Candidatus_Nitrosopumilus_sp._AR2_,
		XX_1001070 gi|407048361|gb|AFS83113.1|_2-alkenal_reductase_Candidatus_Nitrosopumilus_sp._AR2,
		XX_1001071 gi|386874579|ref|ZP_10116817.1|_transcription_factor_Candidatus_Nitrosopumilus_salaria_BD31_,
		XX_1001072 gi|386807612|gb|EIJ66993.1|_transcription_factor_Candidatus_Nitrosopumilus_salaria_BD31,
		XX_1001073 gi|393796304|ref|ZP_10379668.1|_TATA-box_binding_protein_TBP_component_of_TFIID_and_TFIIIB_Candidatus_Nitrosoarchaeum_limnia_BG20,
		XX_1001074 gi|167045405|gb|ABZ10060.1|_putative_transcription_factor_TFIID_or_TATA-binding_protein_TBP_uncultured_marine_crenarchaeote_HF4000_APKG10F15,
		XX_1001075 gi|167044379|gb|ABZ09056.1|_putative_transcription_factor_TFIID_or_TATA-binding_protein_TBP_uncultured_marine_crenarchaeote_HF4000_APKG6D3,
		XX_1001076 gi|167043299|gb|ABZ08004.1|_putative_transcription_factor_TFIID_or_TATA-binding_protein_TBP_uncultured_marine_crenarchaeote_HF4000_ANIW141M18,
		XX_1001077 gi|167042151|gb|ABZ06885.1|_putative_transcription_factor_TFIID_or_TATA-binding_protein_TBP_uncultured_marine_crenarchaeote_HF4000_ANIW93E5,
		XX_1001078 gi|167042577|gb|ABZ07300.1|_putative_transcription_factor_TFIID_or_TATA-binding_protein_TBP_uncultured_marine_crenarchaeote_HF4000_ANIW133I6,
		XX_1001079 gi|386875594|ref|ZP_10117754.1|_transcription_factor_Candidatus_Nitrosopumilus_salaria_BD31_,
		XX_1001080 gi|386806582|gb|EIJ66041.1|_transcription_factor_Candidatus_Nitrosopumilus_salaria_BD31,
		XX_1001081 gi|407464492|ref|YP_006775374.1|_2-alkenal_reductase_Candidatus_Nitrosopumilus_sp._AR2_,
		XX_1001082 gi|407047680|gb|AFS82432.1|_2-alkenal_reductase_Candidatus_Nitrosopumilus_sp._AR2,
		XX_1001083 gi|118576418|ref|YP_876161.1|_TATA-box_binding_protein_TBP_component_of_TFIID_and_TFIIIB_Cenarchaeum_symbiosum_A_,
		XX_1001084 gi|118194939|gb|ABK77857.1|_TATA-box_binding_protein_TBP_component_of_TFIID_and_TFIIIB_Cenarchaeum_symbiosum_A,
		XX_1001085 gi|161528106|ref|YP_001581932.1|_2-alkenal_reductase_Nitrosopumilus_maritimus_SCM1_,
		XX_1001086 gi|407462144|ref|YP_006773461.1|_2-alkenal_reductase_Candidatus_Nitrosopumilus_koreensis_AR1_,
		XX_1001087 gi|160339407|gb|ABX12494.1|_2-alkenal_reductase_Nitrosopumilus_maritimus_SCM1_,
		XX_1001088 gi|407045766|gb|AFS80519.1|_2-alkenal_reductase_Candidatus_Nitrosopumilus_koreensis_AR1,
		XX_1001089 gi|329764826|ref|ZP_08256418.1|_2-alkenal_reductase_Candidatus_Nitrosoarchaeum_limnia_SFB1_,
		XX_1001090 gi|340344477|ref|ZP_08667609.1|_TATA-box_binding_protein_Candidatus_Nitrosoarchaeum_koreensis_MY1_,
		XX_1001091 gi|393796672|ref|ZP_10380036.1|_2-alkenal_reductase_Candidatus_Nitrosoarchaeum_limnia_BG20_,
		XX_1001092 gi|329138693|gb|EGG42937.1|_2-alkenal_reductase_Candidatus_Nitrosoarchaeum_limnia_SFB1_,
		XX_1001093 gi|339519618|gb|EGP93341.1|_TATA-box_binding_protein_Candidatus_Nitrosoarchaeum_koreensis_MY1,
		XX_1001094 gi|329764975|ref|ZP_08256562.1|_TATA-box_binding_protein_TBP_component_of_TFIID_and_TFIIIB_Candidatus_Nitrosoarchaeum_limnia_SFB1_,
		XX_1001095 gi|329138512|gb|EGG42761.1|_TATA-box_binding_protein_TBP_component_of_TFIID_and_TFIIIB_Candidatus_Nitrosoarchaeum_limnia_SFB1,
		XX_1001096 gi|393796700|ref|ZP_10380064.1|_2-alkenal_reductase_Candidatus_Nitrosoarchaeum_limnia_BG20,
		XX_1001097 gi|340344679|ref|ZP_08667811.1|_TATA-box_binding_protein_Candidatus_Nitrosoarchaeum_koreensis_MY1_,
		XX_1001098 gi|339519820|gb|EGP93543.1|_TATA-box_binding_protein_Candidatus_Nitrosoarchaeum_koreensis_MY1,
		XX_1001099 gi|118575298|ref|YP_875041.1|_TATA-box_binding_protein_TBP_component_of_TFIID_and_TFIIIB_Cenarchaeum_symbiosum_A_,
		XX_1001100 gi|118193819|gb|ABK76737.1|_TATA-box_binding_protein_TBP_component_of_TFIID_and_TFIIIB_Cenarchaeum_symbiosum_A,
		XX_1001101 gi|407465522|ref|YP_006776404.1|_TATA-box_binding_family_protein_Candidatus_Nitrosopumilus_sp._AR2_,
		XX_1001102 gi|407048710|gb|AFS83462.1|_TATA-box_binding_family_protein_Candidatus_Nitrosopumilus_sp._AR2,
		XX_1001103 gi|386874609|ref|ZP_10116844.1|_transcription_factor_Candidatus_Nitrosopumilus_salaria_BD31_,
		XX_1001104 gi|386807582|gb|EIJ66966.1|_transcription_factor_Candidatus_Nitrosopumilus_salaria_BD31,
		XX_1001105 gi|329766561|ref|ZP_08258104.1|_TATA-box_binding_family_protein_Candidatus_Nitrosoarchaeum_limnia_SFB1_,
		XX_1001106 gi|393796800|ref|ZP_10380164.1|_TATA-box_binding_family_protein_Candidatus_Nitrosoarchaeum_limnia_BG20_,
		XX_1001107 gi|329136816|gb|EGG41109.1|_TATA-box_binding_family_protein_Candidatus_Nitrosoarchaeum_limnia_SFB1,
		XX_1001108 gi|340345517|ref|ZP_08668649.1|_TATA-box_binding_protein_Candidatus_Nitrosoarchaeum_koreensis_MY1_,
		XX_1001109 gi|339520658|gb|EGP94381.1|_TATA-box_binding_protein_Candidatus_Nitrosoarchaeum_koreensis_MY1,
		XX_1001110 gi|161529027|ref|YP_001582853.1|_TATA-box_binding_family_protein_Nitrosopumilus_maritimus_SCM1_,
		XX_1001111 gi|160340328|gb|ABX13415.1|_TATA-box_binding_family_protein_Nitrosopumilus_maritimus_SCM1,
		XX_1001112 gi|407463138|ref|YP_006774455.1|_TATA-box_binding_family_protein_Candidatus_Nitrosopumilus_koreensis_AR1_,
		XX_1001113 gi|407046760|gb|AFS81513.1|_TATA-box_binding_family_protein_Candidatus_Nitrosopumilus_koreensis_AR1,
		XX_1001114 gi|167386161|ref|XP_001737643.1|_TATA-box-binding_protein_Entamoeba_dispar_SAW760_,
		XX_1001115 gi|165899478|gb|EDR26064.1|_TATA-box-binding_protein_putative_Entamoeba_dispar_SAW760,
		XX_1001116 gi|67479107|ref|XP_654935.1|_TATA_binding_protein_Entamoeba_histolytica_HM-1IMSS_,
		XX_1001117 gi|296439771|sp|A7UFC2.1|TBPL1_ENTHI_RecName_FullTATA-box-binding_protein-like_protein_1_ShortEhTRF1_,
		XX_1001118 gi|56472030|gb|EAL49549.1|_TATA_binding_protein_putative_Entamoeba_histolytica_HM-1IMSS_,
		XX_1001119 gi|155007635|gb|ABS89251.1|_TBP-related_factor_Entamoeba_histolytica_,
		XX_1001120 gi|407041324|gb|EKE40663.1|_transcription_initiation_factor_TFIID_family_protein_Entamoeba_nuttalli_P19,
		XX_1001121 gi|348523966|ref|XP_003449494.1|_PREDICTED_TATA_box-binding_protein-like_protein_2-like_Oreochromis_niloticus,
		XX_1001122 gi|195035545|ref|XP_001989238.1|_GH11614_Drosophila_grimshawi_,
		XX_1001123 gi|193905238|gb|EDW04105.1|_GH11614_Drosophila_grimshawi,
		XX_1001124 gi|195117828|ref|XP_002003449.1|_GI17918_Drosophila_mojavensis_,
		XX_1001125 gi|193914024|gb|EDW12891.1|_GI17918_Drosophila_mojavensis,
		XX_1001126 gi|195388008|ref|XP_002052684.1|_GJ17690_Drosophila_virilis_,
		XX_1001127 gi|194149141|gb|EDW64839.1|_GJ17690_Drosophila_virilis,
		XX_1001128 gi|125984322|ref|XP_001355925.1|_GA20441_Drosophila_pseudoobscura_pseudoobscura_,
		XX_1001129 gi|195172938|ref|XP_002027252.1|_GL24756_Drosophila_persimilis_,
		XX_1001130 gi|54644243|gb|EAL32984.1|_GA20441_Drosophila_pseudoobscura_pseudoobscura_,
		XX_1001131 gi|194113089|gb|EDW35132.1|_GL24756_Drosophila_persimilis,
		XX_1001132 gi|195434401|ref|XP_002065191.1|_GK15318_Drosophila_willistoni_,
		XX_1001133 gi|194161276|gb|EDW76177.1|_GK15318_Drosophila_willistoni,
		XX_1001134 gi|194759081|ref|XP_001961778.1|_GF14757_Drosophila_ananassae_,
		XX_1001135 gi|190615475|gb|EDV30999.1|_GF14757_Drosophila_ananassae,
		XX_1001136 gi|195472903|ref|XP_002088737.1|_GE18732_Drosophila_yakuba_,
		XX_1001137 gi|194174838|gb|EDW88449.1|_GE18732_Drosophila_yakuba,
		XX_1001138 gi|194863019|ref|XP_001970236.1|_GG10512_Drosophila_erecta_,
		XX_1001139 gi|190662103|gb|EDV59295.1|_GG10512_Drosophila_erecta,
		XX_1001140 gi|17136834|ref|NP_476939.1|_TBP-related_factor_Drosophila_melanogaster_,
		XX_1001141 gi|25091428|sp|Q27896.1|TRF_DROME_RecName_FullTBP-related_factor_,
		XX_1001142 gi|11136|emb|CAA50185.1|_TBP-related_factor_Drosophila_melanogaster_,
		XX_1001143 gi|11138|emb|CAA50186.1|_TBP-related_factor_Drosophila_melanogaster_,
		XX_1001144 gi|7297339|gb|AAF52600.1|_TBP-related_factor_Drosophila_melanogaster_,
		XX_1001145 gi|21711771|gb|AAM75076.1|_RE61442p_Drosophila_melanogaster_,
		XX_1001146 gi|220942420|gb|ACL83753.1|_Trf-PA_synthetic_construct_,
		XX_1001147 gi|220955718|gb|ACL90402.1|_Trf-PA_synthetic_construct_,
		XX_1001148 gi|445085|prf||1908393A_TATA-binding_protein-related_factor,
		XX_1001149 gi|195339082|ref|XP_002036150.1|_GM16720_Drosophila_sechellia_,
		XX_1001150 gi|194130030|gb|EDW52073.1|_GM16720_Drosophila_sechellia,
		XX_1001151 gi|195577454|ref|XP_002078585.1|_GD23502_Drosophila_simulans_,
		XX_1001152 gi|194190594|gb|EDX04170.1|_GD23502_Drosophila_simulans,
		XX_1001153 gi|157126257|ref|XP_001654561.1|_TATA_binding_protein_putative_Aedes_aegypti_,
		XX_1001154 gi|108882533|gb|EAT46758.1|_AAEL002079-PA_Aedes_aegypti,
		XX_1001155 gi|170031575|ref|XP_001843660.1|_TATA-box-binding_protein_Culex_quinquefasciatus_,
		XX_1001156 gi|167870488|gb|EDS33871.1|_TATA-box-binding_protein_Culex_quinquefasciatus,
		XX_1001157 gi|307180303|gb|EFN68336.1|_TATA-box-binding_protein_Camponotus_floridanus,
		XX_1001158 gi|307206120|gb|EFN84200.1|_TATA-box-binding_protein_Harpegnathos_saltator,
		XX_1001159 gi|345492218|ref|XP_001603648.2|_PREDICTED_TATA-box-binding_protein-like_Nasonia_vitripennis,
		XX_1001160 gi|383860592|ref|XP_003705773.1|_PREDICTED_TATA-box-binding_protein-like_Megachile_rotundata,
		XX_1001161 gi|380013265|ref|XP_003690685.1|_PREDICTED_TATA-box-binding_protein-like_Apis_florea,
		XX_1001162 gi|66498987|ref|XP_394229.2|_PREDICTED_TATA-box-binding_protein-like_Apis_mellifera,
		XX_1001163 gi|340728982|ref|XP_003402790.1|_PREDICTED_TATA-box-binding_protein-like_Bombus_terrestris,
		XX_1001164 gi|350425498|ref|XP_003494140.1|_PREDICTED_TATA-box-binding_protein-like_Bombus_impatiens,
		XX_1001165 gi|332018160|gb|EGI58766.1|_TATA-box-binding_protein_Acromyrmex_echinatior,
		XX_1001166 gi|322802013|gb|EFZ22550.1|_hypothetical_protein_SINV_10179_Solenopsis_invicta,
		XX_1001167 gi|325188734|emb|CCA23265.1|_TATAboxbinding_protein_putative_Albugo_laibachii_Nc14,
		XX_1001168 gi|167522359|ref|XP_001745517.1|_hypothetical_protein_Monosiga_brevicollis_MX1_,
		XX_1001169 gi|163775866|gb|EDQ89488.1|_predicted_protein_Monosiga_brevicollis_MX1,
		XX_1001170 gi|300120388|emb|CBK19942.2|_unnamed_protein_product_Blastocystis_hominis,
		XX_1001171 gi|161899533|ref|XP_001712992.1|_TATA_binding_protein_of_transcription_factor_IID_Bigelowiella_natans_,
		XX_1001172 gi|75756487|gb|ABA27380.1|_TATA_binding_protein_of_transcription_factor_IID_Bigelowiella_natans,
		XX_1001173 gi|326432022|gb|EGD77592.1|_TATA-box-binding_protein_Salpingoeca_sp._ATCC_50818,
		XX_1001174 gi|358338377|dbj|GAA56757.1|_TATA_box-binding_protein-like_protein_2_partial_Clonorchis_sinensis,
		XX_1001175 gi|226466670|emb|CAX69470.1|_TATA_box_binding_protein_like_2_Schistosoma_japonicum,
		XX_1001176 gi|76155499|gb|AAX26791.2|_SJCHGC06425_protein_Schistosoma_japonicum,
		XX_1001177 gi|256084656|ref|XP_002578543.1|_TATA-box_binding_protein_Schistosoma_mansoni_,
		XX_1001178 gi|353228683|emb|CCD74854.1|_putative_tata-box_binding_protein_Schistosoma_mansoni,
		XX_1001179 gi|367044928|ref|XP_003652844.1|_hypothetical_protein_THITE_2046631_Thielavia_terrestris_NRRL_8126_,
		XX_1001180 gi|347000106|gb|AEO66508.1|_hypothetical_protein_THITE_2046631_Thielavia_terrestris_NRRL_8126,
		XX_1001181 gi|367033977|ref|XP_003666271.1|_hypothetical_protein_MYCTH_2310794_Myceliophthora_thermophila_ATCC_42464_,
		XX_1001182 gi|347013543|gb|AEO61026.1|_hypothetical_protein_MYCTH_2310794_Myceliophthora_thermophila_ATCC_42464,
		XX_1001183 gi|398412558|ref|XP_003857600.1|_hypothetical_protein_MYCGRDRAFT_32491_Zymoseptoria_tritici_IPO323_,
		XX_1001184 gi|339477485|gb|EGP92576.1|_hypothetical_protein_MYCGRDRAFT_32491_Zymoseptoria_tritici_IPO323,
		XX_1001185 gi|302347997|ref|YP_003815635.1|_TATA-box-binding_protein_Acidilobus_saccharovorans_345-15_,
		XX_1001186 gi|302328409|gb|ADL18604.1|_TATA-box-binding_protein_Acidilobus_saccharovorans_345-15,
		XX_1001187 gi|156937779|ref|YP_001435575.1|_TATA_binding_protein_of_transcription_factor_TFIID_Ignicoccus_hospitalis_KIN4I_,
		XX_1001188 gi|156566763|gb|ABU82168.1|_TATA_binding_protein_of_transcription_factor_TFIID_Ignicoccus_hospitalis_KIN4I,
		XX_1001189 gi|389861732|ref|YP_006363972.1|_transcription_factor_Thermogladius_cellulolyticus_1633_,
		XX_1001190 gi|388526636|gb|AFK51834.1|_transcription_factor_Thermogladius_cellulolyticus_1633,
		XX_1001191 gi|126466212|ref|YP_001041321.1|_transcription_factor_Staphylothermus_marinus_F1_,
		XX_1001192 gi|126015035|gb|ABN70413.1|_TATA_binding_protein_of_transcription_factor_TFIID_Staphylothermus_marinus_F1,
		XX_1001193 gi|297527104|ref|YP_003669128.1|_TATA-box_binding_family_protein_Staphylothermus_hellenicus_DSM_12710_,
		XX_1001194 gi|297256020|gb|ADI32229.1|_TATA-box_binding_family_protein_Staphylothermus_hellenicus_DSM_12710,
		XX_1001195 gi|296241961|ref|YP_003649448.1|_TATA_binding_protein_of_transcription_factor_TFIID_Thermosphaera_aggregans_DSM_11486_,
		XX_1001196 gi|296094545|gb|ADG90496.1|_TATA_binding_protein_of_transcription_factor_TFIID_Thermosphaera_aggregans_DSM_11486,
		XX_1001197 gi|218883586|ref|YP_002427968.1|_transcription_factor_Desulfurococcus_kamchatkensis_1221n_,
		XX_1001198 gi|218765202|gb|ACL10601.1|_transcription_factor_-_TATA-box-binding_protein_Desulfurococcus_kamchatkensis_1221n,
		XX_1001199 gi|390938384|ref|YP_006402122.1|_TATA_binding_protein_of_transcription_factor_TFIID_Desulfurococcus_fermentans_DSM_16532_,
		XX_1001200 gi|390191491|gb|AFL66547.1|_TATA_binding_protein_of_transcription_factor_TFIID_Desulfurococcus_fermentans_DSM_16532,
		XX_1001201 gi|320100857|ref|YP_004176449.1|_TATA-binding_protein_of_transcription_factor_TFIID_Desulfurococcus_mucosus_DSM_2162_,
		XX_1001202 gi|319753209|gb|ADV64967.1|_TATA_binding_protein_of_transcription_factor_TFIID_Desulfurococcus_mucosus_DSM_2162,
		XX_1001203 gi|305663395|ref|YP_003859683.1|_TATA_binding_protein_of_transcription_factor_TFIID_Ignisphaera_aggregans_DSM_17230_,
		XX_1001204 gi|304377964|gb|ADM27803.1|_TATA_binding_protein_of_transcription_factor_TFIID_Ignisphaera_aggregans_DSM_17230,
		XX_1001205 gi|347523992|ref|YP_004781562.1|_TATA-box_binding_family_protein_Pyrolobus_fumarii_1A_,
		XX_1001206 gi|343460874|gb|AEM39310.1|_TATA-box_binding_family_protein_Pyrolobus_fumarii_1A,
		XX_1001207 gi|124027807|ref|YP_001013127.1|_transcription_factor_Hyperthermus_butylicus_DSM_5456_,
		XX_1001208 gi|123978501|gb|ABM80782.1|_TATA-box_binding_protein_Hyperthermus_butylicus_DSM_5456,
		XX_1001209 gi|14423938|sp|P58177.1|TBP_PYROC_RecName_FullTATA-box-binding_protein_AltName_FullBox_A-binding_protein_ShortBAP_AltName_FullTATA_sequence-binding_protein_ShortTBP_AltName_FullTATA-box_factor_,
		XX_1001210 gi|13752554|gb|AAK38723.1|AF367981_1_TATA-binding_protein_Pyrodictium_occultum,
		XX_1001211 gi|385805423|ref|YP_005841821.1|_TATA-box-binding_protein_TATA-box_factor_Fervidicoccus_fontis_Kam940_,
		XX_1001212 gi|383795286|gb|AFH42369.1|_TATA-box-binding_protein_TATA-box_factor_Fervidicoccus_fontis_Kam940,
		XX_1001213 gi|14423943|sp|Q9UWN7.1|TBP_SULAC_RecName_FullTATA-box-binding_protein_AltName_FullBox_A-binding_protein_ShortBAP_AltName_FullTATA_sequence-binding_protein_ShortTBP_AltName_FullTATA-box_factor_,
		XX_1001214 gi|6578935|gb|AAF18138.1|AF205428_1_TATA-box_binding_protein_Sulfolobus_acidocaldarius,
		XX_1001215 gi|38492428|pdb|1MP9|A_Chain_A_Tbp_From_A_Mesothermophilic_Archaeon_Sulfolobus_Acidocaldarius_,
		XX_1001216 gi|38492429|pdb|1MP9|B_Chain_B_Tbp_From_A_Mesothermophilic_Archaeon_Sulfolobus_Acidocaldarius_,
		XX_1001217 gi|1419209|emb|CAA64405.1|_box_A_binding_protein_BAP_Sulfolobus_acidocaldarius,
		XX_1001218 gi|70607094|ref|YP_255964.1|_transcription_factor_Sulfolobus_acidocaldarius_DSM_639_,
		XX_1001219 gi|68567742|gb|AAY80671.1|_TATA-binding_protein_Sulfolobus_acidocaldarius_DSM_639,
		XX_1001220 gi|15921539|ref|NP_377208.1|_transcription_factor_Sulfolobus_tokodaii_str._7,
		XX_1001221 gi|24638240|sp|Q971V3.2|TBP_SULTO_RecName_FullTATA-box-binding_protein_AltName_FullBox_A-binding_protein_ShortBAP_AltName_FullTATA_sequence-binding_protein_ShortTBP_AltName_FullTATA-box_factor,
		XX_1001222 gi|342306417|dbj|BAK54506.1|_TATA_box-binding_protein_Sulfolobus_tokodaii_str._7,
		XX_1001223 gi|227827548|ref|YP_002829328.1|_transcription_factor_Sulfolobus_islandicus_M.14.25_,
		XX_1001224 gi|227830235|ref|YP_002832015.1|_transcription_factor_Sulfolobus_islandicus_L.S.2.15_,
		XX_1001225 gi|229579050|ref|YP_002837448.1|_transcription_factor_Sulfolobus_islandicus_Y.G.57.14_,
		XX_1001226 gi|229582199|ref|YP_002840598.1|_transcription_factor_Sulfolobus_islandicus_Y.N.15.51_,
		XX_1001227 gi|229584751|ref|YP_002843253.1|_transcription_factor_Sulfolobus_islandicus_M.16.27_,
		XX_1001228 gi|238619705|ref|YP_002914531.1|_transcription_factor_Sulfolobus_islandicus_M.16.4_,
		XX_1001229 gi|284997658|ref|YP_003419425.1|_TATA-box_binding_protein_Sulfolobus_islandicus_L.D.8.5_,
		XX_1001230 gi|385773217|ref|YP_005645783.1|_TATA-box_binding_family_protein_Sulfolobus_islandicus_HVE104_,
		XX_1001231 gi|385775851|ref|YP_005648419.1|_TATA-box_binding_family_protein_Sulfolobus_islandicus_REY15A_,
		XX_1001232 gi|227456683|gb|ACP35370.1|_TATA-box_binding_family_protein_Sulfolobus_islandicus_L.S.2.15_,
		XX_1001233 gi|227459344|gb|ACP38030.1|_TATA-box_binding_family_protein_Sulfolobus_islandicus_M.14.25_,
		XX_1001234 gi|228009764|gb|ACP45526.1|_TATA-box_binding_family_protein_Sulfolobus_islandicus_Y.G.57.14_,
		XX_1001235 gi|228012915|gb|ACP48676.1|_TATA-box_binding_family_protein_Sulfolobus_islandicus_Y.N.15.51_,
		XX_1001236 gi|228019801|gb|ACP55208.1|_TATA-box_binding_family_protein_Sulfolobus_islandicus_M.16.27_,
		XX_1001237 gi|238380775|gb|ACR41863.1|_TATA-box_binding_family_protein_Sulfolobus_islandicus_M.16.4_,
		XX_1001238 gi|284445553|gb|ADB87055.1|_TATA-box_binding_protein_Sulfolobus_islandicus_L.D.8.5_,
		XX_1001239 gi|323474599|gb|ADX85205.1|_TATA-box_binding_family_protein_Sulfolobus_islandicus_REY15A_,
		XX_1001240 gi|323477331|gb|ADX82569.1|_TATA-box_binding_family_protein_Sulfolobus_islandicus_HVE104,
		XX_1001241 gi|15897830|ref|NP_342435.1|_transcription_factor_Sulfolobus_solfataricus_P2_,
		XX_1001242 gi|284175636|ref|ZP_06389605.1|_transcription_factor_Sulfolobus_solfataricus_982_,
		XX_1001243 gi|384434381|ref|YP_005643739.1|_TATA-box_binding_family_protein_Sulfolobus_solfataricus_982_,
		XX_1001244 gi|13814131|gb|AAK41225.1|_TATA_box_binding_protein_hypothetical_tfIID_Sulfolobus_solfataricus_P2_,
		XX_1001245 gi|261602535|gb|ACX92138.1|_TATA-box_binding_family_protein_Sulfolobus_solfataricus_982,
		XX_1001246 gi|886020|gb|AAC43403.1|_TATA-binding_protein_homolog_Method_conceptual_translation_supplied_by_author_partial_Sulfolobus_shibatae,
		XX_1001247 gi|14423939|sp|P58178.1|TBP_SULSO_RecName_FullTATA-box-binding_protein_AltName_FullBox_A-binding_protein_ShortBAP_AltName_FullTATA_sequence-binding_protein_ShortTBP_AltName_FullTATA-box_factor,
		XX_1001248 gi|14424468|sp|Q55031.2|TBP_SULSH_RecName_FullTATA-box-binding_protein_AltName_FullBox_A-binding_protein_ShortBAP_AltName_FullTATA_sequence-binding_protein_ShortTBP_AltName_FullTATA-box_factor,
		XX_1001249 gi|332797079|ref|YP_004458579.1|_TATA-like_box_binding_protein_TBP_Acidianus_hospitalis_W1_,
		XX_1001250 gi|332694814|gb|AEE94281.1|_archaeal_TATA-like_box_binding_protein_TBP_Acidianus_hospitalis_W1,
		XX_1001251 gi|374633744|ref|ZP_09706109.1|_TATA-box_binding_protein_TBP_component_of_TFIID_and_TFIIIB_Metallosphaera_yellowstonensis_MK1_,
		XX_1001252 gi|373523532|gb|EHP68452.1|_TATA-box_binding_protein_TBP_component_of_TFIID_and_TFIIIB_Metallosphaera_yellowstonensis_MK1,
		XX_1001253 gi|330834362|ref|YP_004409090.1|_transcription_factor_Metallosphaera_cuprina_Ar-4_,
		XX_1001254 gi|329566501|gb|AEB94606.1|_transcription_factor_Metallosphaera_cuprina_Ar-4,
		XX_1001255 gi|146304491|ref|YP_001191807.1|_transcription_factor_Metallosphaera_sedula_DSM_5348_,
		XX_1001256 gi|145702741|gb|ABP95883.1|_TATA_binding_protein_of_transcription_factor_TFIID_Metallosphaera_sedula_DSM_5348,
		XX_1001257 gi|118431620|ref|NP_148219.2|_transcription_factor_Aeropyrum_pernix_K1_,
		XX_1001258 gi|152031704|sp|Q9YAT1.3|TBP_AERPE_RecName_FullTATA-box-binding_protein_AltName_FullBox_A-binding_protein_ShortBAP_AltName_FullTATA_sequence-binding_protein_ShortTBP_AltName_FullTATA-box_factor_,
		XX_1001259 gi|116062944|dbj|BAA80867.2|_TATA-box_binding_protein_Aeropyrum_pernix_K1,
		XX_1001260 gi|145591042|ref|YP_001153044.1|_transcription_factor_Pyrobaculum_arsenaticum_DSM_13514_,
		XX_1001261 gi|379004488|ref|YP_005260160.1|_TATA-box_binding_protein_TBP_component_of_TFIID_and_TFIIIB_Pyrobaculum_oguniense_TE7_,
		XX_1001262 gi|145282810|gb|ABP50392.1|_TATA_binding_protein_of_transcription_factor_TFIID_Pyrobaculum_arsenaticum_DSM_13514_,
		XX_1001263 gi|375159941|gb|AFA39553.1|_TATA-box_binding_protein_TBP_component_of_TFIID_and_TFIIIB_Pyrobaculum_oguniense_TE7,
		XX_1001264 gi|119872319|ref|YP_930326.1|_transcription_factor_Pyrobaculum_islandicum_DSM_4184_,
		XX_1001265 gi|166227824|sp|A1RSQ1.1|TBP_PYRIL_RecName_FullTATA-box-binding_protein_AltName_FullBox_A-binding_protein_ShortBAP_AltName_FullTATA_sequence-binding_protein_ShortTBP_AltName_FullTATA-box_factor_,
		XX_1001266 gi|119673727|gb|ABL87983.1|_TATA_binding_protein_of_transcription_factor_TFIID_Pyrobaculum_islandicum_DSM_4184,
		XX_1001267 gi|126459691|ref|YP_001055969.1|_transcription_factor_Pyrobaculum_calidifontis_JCM_11548_,
		XX_1001268 gi|166227823|sp|A3MV36.1|TBP_PYRCJ_RecName_FullTATA-box-binding_protein_AltName_FullBox_A-binding_protein_ShortBAP_AltName_FullTATA_sequence-binding_protein_ShortTBP_AltName_FullTATA-box_factor_,
		XX_1001269 gi|126249412|gb|ABO08503.1|_TATA_binding_protein_of_transcription_factor_TFIID_Pyrobaculum_calidifontis_JCM_11548,
		XX_1001270 gi|171185805|ref|YP_001794724.1|_transcription_factor_Thermoproteus_neutrophilus_V24Sta_,
		XX_1001271 gi|226703562|sp|B1Y949.1|TBP_THENV_RecName_FullTATA-box-binding_protein_AltName_FullBox_A-binding_protein_ShortBAP_AltName_FullTATA_sequence-binding_protein_ShortTBP_AltName_FullTATA-box_factor_,
		XX_1001272 gi|170935017|gb|ACB40278.1|_2-alkenal_reductase_Thermoproteus_neutrophilus_V24Sta,
		XX_1001273 gi|18313147|ref|NP_559814.1|_transcription_factor_Pyrobaculum_aerophilum_str._IM2_,
		XX_1001274 gi|24638239|sp|Q8ZVR0.1|TBP_PYRAE_RecName_FullTATA-box-binding_protein_AltName_FullBox_A-binding_protein_ShortBAP_AltName_FullTATA_sequence-binding_protein_ShortTBP_AltName_FullTATA-box_factor_,
		XX_1001275 gi|18160658|gb|AAL63996.1|_transcription_initiation_factor_TFIID_TATA-binding_Pyrobaculum_aerophilum_str._IM2,
		XX_1001276 gi|374325915|ref|YP_005084115.1|_hypothetical_protein_Pyrobaculum_sp._1860_,
		XX_1001277 gi|356641184|gb|AET31863.1|_hypothetical_protein_P186_0409_Pyrobaculum_sp._1860,
		XX_1001278 gi|327311063|ref|YP_004337960.1|_TATA-box-binding_protein_Thermoproteus_uzoniensis_768-20_,
		XX_1001279 gi|326947542|gb|AEA12648.1|_TATA-box-binding_protein_Thermoproteus_uzoniensis_768-20,
		XX_1001280 gi|352681411|ref|YP_004891935.1|_Box_A_binding_protein_Thermoproteus_tenax_Kra_1_,
		XX_1001281 gi|269990956|emb|CAP46909.1|_TATA-box_binding_protein_Thermoproteus_tenax_Kra_1_,
		XX_1001282 gi|350274210|emb|CCC80855.1|_TATA-box_binding_protein_Box_A_binding_protein_TBP_Thermoproteus_tenax_Kra_1,
		XX_1001283 gi|159041771|ref|YP_001541023.1|_transcription_factor_Caldivirga_maquilingensis_IC-167_,
		XX_1001284 gi|157920606|gb|ABW02033.1|_2-alkenal_reductase_Caldivirga_maquilingensis_IC-167,
		XX_1001285 gi|307594950|ref|YP_003901267.1|_TATA-box_binding_family_protein_Vulcanisaeta_distributa_DSM_14429_,
		XX_1001286 gi|307550151|gb|ADN50216.1|_TATA-box_binding_family_protein_Vulcanisaeta_distributa_DSM_14429,
		XX_1001287 gi|325969184|ref|YP_004245376.1|_2-alkenal_reductase_Vulcanisaeta_moutnovskia_768-28_,
		XX_1001288 gi|323708387|gb|ADY01874.1|_2-alkenal_reductase_Vulcanisaeta_moutnovskia_768-28,
		XX_1001289 gi|326431087|gb|EGD76657.1|_TATA_box_binding_protein_Salpingoeca_sp._ATCC_50818,
		XX_1001290 gi|357612499|gb|EHJ68033.1|_putative_TATA_binding_protein_Danaus_plexippus,
		XX_1001291 gi|119719211|ref|YP_919706.1|_TATA-box_binding_Thermofilum_pendens_Hrk_5_,
		XX_1001292 gi|119524331|gb|ABL77703.1|_TATA_binding_protein_of_transcription_factor_TFIID_Thermofilum_pendens_Hrk_5,
		XX_1001293 gi|348686379|gb|EGZ26194.1|_hypothetical_protein_PHYSODRAFT_345098_Phytophthora_sojae,
		XX_1001294 gi|301112330|ref|XP_002905244.1|_TATA-box-binding_protein_Phytophthora_infestans_T30-4_,
		XX_1001295 gi|262095574|gb|EEY53626.1|_TATA-box-binding_protein_Phytophthora_infestans_T30-4,
		XX_1001296 gi|82471113|gb|ABB77562.1|_TATA-box_binding_protein_Phytophthora_parasitica,
		XX_1001297 gi|392522727|gb|AFM78152.1|_TATA_box-binding_protein_partial_uncultured_diatom_,
		XX_1001298 gi|392522729|gb|AFM78153.1|_TATA_box-binding_protein_partial_uncultured_diatom,
		XX_1001299 gi|392522725|gb|AFM78151.1|_TATA_box-binding_protein_partial_uncultured_diatom,
		XX_1001300 gi|392522731|gb|AFM78154.1|_TATA_box-binding_protein_partial_uncultured_diatom,
		XX_1001301 gi|392522733|gb|AFM78155.1|_TATA_box-binding_protein_partial_uncultured_diatom,
		XX_1001302 gi|224009416|ref|XP_002293666.1|_transcription_factor_IID_TATA_box_binding_protein_Thalassiosira_pseudonana_CCMP1335_,
		XX_1001303 gi|220970338|gb|EED88675.1|_transcription_factor_IID_TATA_box_binding_protein_Thalassiosira_pseudonana_CCMP1335,
		XX_1001304 gi|392522653|gb|AFM78115.1|_TATA_box-binding_protein_partial_Skeletonema_costatum,
		XX_1001305 gi|392522721|gb|AFM78149.1|_TATA_box-binding_protein_partial_uncultured_diatom,
		XX_1001306 gi|392522723|gb|AFM78150.1|_TATA_box-binding_protein_partial_uncultured_diatom,
		XX_1001307 gi|392522753|gb|AFM78165.1|_TATA_box-binding_protein_partial_uncultured_diatom,
		XX_1001308 gi|392522743|gb|AFM78160.1|_TATA_box-binding_protein_partial_uncultured_diatom,
		XX_1001309 gi|392522747|gb|AFM78162.1|_TATA_box-binding_protein_partial_uncultured_diatom,
		XX_1001310 gi|392522749|gb|AFM78163.1|_TATA_box-binding_protein_partial_uncultured_diatom,
		XX_1001311 gi|392522751|gb|AFM78164.1|_TATA_box-binding_protein_partial_uncultured_diatom,
		XX_1001312 gi|392522737|gb|AFM78157.1|_TATA_box-binding_protein_partial_uncultured_diatom,
		XX_1001313 gi|392522739|gb|AFM78158.1|_TATA_box-binding_protein_partial_uncultured_diatom,
		XX_1001314 gi|392522741|gb|AFM78159.1|_TATA_box-binding_protein_partial_uncultured_diatom,
		XX_1001315 gi|392522745|gb|AFM78161.1|_TATA_box-binding_protein_partial_uncultured_diatom,
		XX_1001316 gi|392522755|gb|AFM78166.1|_TATA_box-binding_protein_partial_uncultured_diatom,
		XX_1001317 gi|392522735|gb|AFM78156.1|_TATA_box-binding_protein_partial_uncultured_diatom_,
		XX_1001318 gi|392522757|gb|AFM78167.1|_TATA_box-binding_protein_partial_uncultured_diatom,
		XX_1001319 gi|219113475|ref|XP_002186321.1|_predicted_protein_Phaeodactylum_tricornutum_CCAP_10551_,
		XX_1001320 gi|209583171|gb|ACI65791.1|_predicted_protein_Phaeodactylum_tricornutum_CCAP_10551,
		XX_1001321 gi|392522763|gb|AFM78170.1|_TATA_box-binding_protein_partial_uncultured_diatom,
		XX_1001322 gi|392522759|gb|AFM78168.1|_TATA_box-binding_protein_partial_uncultured_diatom,
		XX_1001323 gi|392522761|gb|AFM78169.1|_TATA_box-binding_protein_partial_uncultured_diatom,
		XX_1001324 gi|392522775|gb|AFM78176.1|_TATA_box-binding_protein_partial_uncultured_diatom,
		XX_1001325 gi|392522767|gb|AFM78172.1|_TATA_box-binding_protein_partial_uncultured_diatom,
		XX_1001326 gi|392522651|gb|AFM78114.1|_TATA_box-binding_protein_partial_Chaetoceros_affinis_,
		XX_1001327 gi|392522765|gb|AFM78171.1|_TATA_box-binding_protein_partial_uncultured_diatom_,
		XX_1001328 gi|392522771|gb|AFM78174.1|_TATA_box-binding_protein_partial_uncultured_diatom_,
		XX_1001329 gi|392522773|gb|AFM78175.1|_TATA_box-binding_protein_partial_uncultured_diatom_,
		XX_1001330 gi|392522777|gb|AFM78177.1|_TATA_box-binding_protein_partial_uncultured_diatom,
		XX_1001331 gi|392522769|gb|AFM78173.1|_TATA_box-binding_protein_partial_uncultured_diatom,
		XX_1001332 gi|298710178|emb|CBJ26253.1|_conserved_unknown_protein_Ectocarpus_siliculosus,
		XX_1001333 gi|116195450|ref|XP_001223537.1|_hypothetical_protein_CHGG_04323_Chaetomium_globosum_CBS_148.51_,
		XX_1001334 gi|88180236|gb|EAQ87704.1|_hypothetical_protein_CHGG_04323_Chaetomium_globosum_CBS_148.51,
		XX_1001335 gi|393224249|gb|EJD32728.1|_hypothetical_protein_AURDEDRAFT_178175_Auricularia_delicata_TFB-10046_SS5,
		XX_1001336 gi|341886263|gb|EGT42198.1|_hypothetical_protein_CAEBREN_08601_Caenorhabditis_brenneri,
		XX_1001337 gi|118352110|ref|XP_001009328.1|_TATA-box_binding_protein_Tetrahymena_thermophila_,
		XX_1001338 gi|89291095|gb|EAR89083.1|_TATA-box_binding_protein_Tetrahymena_thermophila_SB210,
		XX_1001339 gi|3122945|sp|Q27850.1|TBP_TETTH_RecName_FullTATA-box-binding_protein_AltName_FullTATA_sequence-binding_protein_ShortTBP_AltName_FullTATA-binding_factor_AltName_FullTATA-box_factor_AltName_FullTranscription_initiation_factor_TFIID_TBP_subunit_,
		XX_1001340 gi|349811|gb|AAC14470.1|_TATA-binding_protein_Tetrahymena_thermophila,
		XX_1001341 gi|193875778|gb|ACF24525.1|_TATA_binding_protein_of_TFIID_Gymnochlora_stellata,
		XX_1001342 gi|171691522|ref|XP_001910686.1|_hypothetical_protein_Podospora_anserina_S_mat_,
		XX_1001343 gi|170945709|emb|CAP71822.1|_unnamed_protein_product_Podospora_anserina_S_mat,
		XX_1001344 gi|242014208|ref|XP_002427783.1|_trf2_protein_putative_Pediculus_humanus_corporis_,
		XX_1001345 gi|212512252|gb|EEB15045.1|_trf2_protein_putative_Pediculus_humanus_corporis,
		XX_1001346 gi|255579166|ref|XP_002530430.1|_TATA-box_binding_protein_putative_Ricinus_communis_,
		XX_1001347 gi|223530038|gb|EEF31961.1|_TATA-box_binding_protein_putative_Ricinus_communis,
		XX_1001348 gi|378755540|gb|EHY65566.1|_TATA-binding_protein_partial_Nematocida_sp._1_ERTm2,
		XX_1001349 gi|387592277|gb|EIJ87301.1|_TATA-box_binding_protein_Nematocida_parisii_ERTm3_,
		XX_1001350 gi|387596323|gb|EIJ93945.1|_TATA-box_binding_protein_Nematocida_parisii_ERTm1,
		XX_1001351 gi|332374320|gb|AEE62301.1|_unknown_Dendroctonus_ponderosae,
		XX_1001352 gi|189236649|ref|XP_969256.2|_PREDICTED_similar_to_TATA-box-binding_protein_Tribolium_castaneum,
		XX_1001353 gi|270005208|gb|EFA01656.1|_hypothetical_protein_TcasGA2_TC007228_Tribolium_castaneum,
		XX_1001354 gi|255078440|ref|XP_002502800.1|_transcription_elongation-nucleosome_displacement_protein_Micromonas_sp._RCC299_,
		XX_1001355 gi|226518066|gb|ACO64058.1|_transcription_elongation-nucleosome_displacement_protein_Micromonas_sp._RCC299,
		XX_1001356 gi|145352509|ref|XP_001420584.1|_predicted_protein_Ostreococcus_lucimarinus_CCE9901_,
		XX_1001357 gi|144580819|gb|ABO98877.1|_predicted_protein_Ostreococcus_lucimarinus_CCE9901,
		XX_1001358 gi|308809792|ref|XP_003082205.1|_transcription_initiation_factor_tbp1-maize_ISS_Ostreococcus_tauri_,
		XX_1001359 gi|116060673|emb|CAL57151.1|_transcription_initiation_factor_tbp1-maize_ISS_Ostreococcus_tauri,
		XX_1001360 gi|196001097|ref|XP_002110416.1|_hypothetical_protein_TRIADDRAFT_22173_Trichoplax_adhaerens_,
		XX_1001361 gi|190586367|gb|EDV26420.1|_hypothetical_protein_TRIADDRAFT_22173_Trichoplax_adhaerens,
		XX_1001362 gi|325182645|emb|CCA17100.1|_TATAboxbinding_protein_putative_Albugo_laibachii_Nc14,
		XX_1001363 gi|323447675|gb|EGB03588.1|_hypothetical_protein_AURANDRAFT_33824_Aureococcus_anophagefferens,
		XX_1001364 gi|357146320|ref|XP_003573949.1|_PREDICTED_TATA-box-binding_protein_1-like_Brachypodium_distachyon,
		XX_1001365 gi|135641|sp|P26356.1|TBP1_WHEAT_RecName_FullTATA-box-binding_protein_1_AltName_FullTATA_sequence-binding_protein_1_ShortTBP-1_AltName_FullTATA-binding_factor_1_AltName_FullTATA-box_factor_1_AltName_FullTranscription_initiation_factor_TFIID_TBP-1_subunit_,
		XX_1001366 gi|21875|emb|CAA42531.1|_TATA_binding_protein_TFIID_Triticum_aestivum,
		XX_1001367 gi|326522452|dbj|BAK07688.1|_predicted_protein_Hordeum_vulgare_subsp._vulgare,
		XX_1001368 gi|302758308|ref|XP_002962577.1|_hypothetical_protein_SELMODRAFT_270329_Selaginella_moellendorffii_,
		XX_1001369 gi|302824582|ref|XP_002993933.1|_hypothetical_protein_SELMODRAFT_163230_Selaginella_moellendorffii_,
		XX_1001370 gi|300138205|gb|EFJ04980.1|_hypothetical_protein_SELMODRAFT_163230_Selaginella_moellendorffii_,
		XX_1001371 gi|300169438|gb|EFJ36040.1|_hypothetical_protein_SELMODRAFT_270329_Selaginella_moellendorffii,
		XX_1001372 gi|168003287|ref|XP_001754344.1|_TATA-box_binding_protein_component_of_TFIID_and_TFIIIB_Physcomitrella_patens_subsp._patens_,
		XX_1001373 gi|162694446|gb|EDQ80794.1|_TATA-box_binding_protein_component_of_TFIID_and_TFIIIB_Physcomitrella_patens_subsp._patens,
		XX_1001374 gi|168052908|ref|XP_001778881.1|_TATA-box_binding_protein_component_of_TFIID_and_TFIIIB_Physcomitrella_patens_subsp._patens_,
		XX_1001375 gi|162669750|gb|EDQ56331.1|_TATA-box_binding_protein_component_of_TFIID_and_TFIIIB_Physcomitrella_patens_subsp._patens,
		XX_1001376 gi|297829888|ref|XP_002882826.1|_transcription_factor_IID-1_Arabidopsis_lyrata_subsp._lyrata_,
		XX_1001377 gi|297328666|gb|EFH59085.1|_transcription_factor_IID-1_Arabidopsis_lyrata_subsp._lyrata,
		XX_1001378 gi|15231241|ref|NP_187953.1|_TATA-box-binding_protein_1_Arabidopsis_thaliana_,
		XX_1001379 gi|135626|sp|P28147.1|TBP1_ARATH_RecName_FullTATA-box-binding_protein_1_AltName_FullTATA_sequence-binding_protein_1_ShortTBP-1_AltName_FullTATA-binding_factor_1_AltName_FullTATA-box_factor_1_AltName_FullTranscription_initiation_factor_TFIID_TBP-1_subunit_,
		XX_1001380 gi|1943466|pdb|1VOK|A_Chain_A_Arabidopsis_Thaliana_Tbp_Dimer_,
		XX_1001381 gi|1943467|pdb|1VOK|B_Chain_B_Arabidopsis_Thaliana_Tbp_Dimer_,
		XX_1001382 gi|1943469|pdb|1VOL|B_Chain_B_Tfiib_Human_Core_DomainTBP_A.THALIANATATA_ELEMENT_Ternary_Complex_,
		XX_1001383 gi|7245860|pdb|1QN5|A_Chain_A_Crystal_Structure_Of_The_G-26_Adenovirus_Major_Late_Promoter_Tata_Box_Variant_Bound_To_Wild-Type_Tbp_Arabidopsis_Thaliana_Tbp_Isoform_2._Tata_Element_Recognition_By_The_Tata_Box-Binding_Protein_Has_Been_Conserved_Throughout_Evolution._,
		XX_1001384 gi|7245861|pdb|1QN5|B_Chain_B_Crystal_Structure_Of_The_G-26_Adenovirus_Major_Late_Promoter_Tata_Box_Variant_Bound_To_Wild-Type_Tbp_Arabidopsis_Thaliana_Tbp_Isoform_2._Tata_Element_Recognition_By_The_Tata_Box-Binding_Protein_Has_Been_Conserved_Throughout_Evolution._,
		XX_1001385 gi|7245866|pdb|1QN6|A_Chain_A_Crystal_Structure_Of_The_T-26_Adenovirus_Major_Late_Promoter_Tata_Box_Variant_Bound_To_Wild-Type_Tbp_Arabidopsis_Thaliana_Tbp_Isoform_2._Tata_Element_Recognition_By_The_Tata_Box-Binding_Protein_Has_Been_Conserved_Throughout_Evolution._,
		XX_1001386 gi|7245867|pdb|1QN6|B_Chain_B_Crystal_Structure_Of_The_T-26_Adenovirus_Major_Late_Promoter_Tata_Box_Variant_Bound_To_Wild-Type_Tbp_Arabidopsis_Thaliana_Tbp_Isoform_2._Tata_Element_Recognition_By_The_Tata_Box-Binding_Protein_Has_Been_Conserved_Throughout_Evolution._,
		XX_1001387 gi|7245872|pdb|1QN7|A_Chain_A_Crystal_Structure_Of_The_T-27_Adenovirus_Major_Late_Promoter_Tata_Box_Variant_Bound_To_Wild-Type_Tbp_Arabidopsis_Thaliana_Tbp_Isoform_2._Tata_Element_Recognition_By_The_Tata_Box-Binding_Protein_Has_Been_Conserved_Throughout_Evolution._,
		XX_1001388 gi|7245873|pdb|1QN7|B_Chain_B_Crystal_Structure_Of_The_T-27_Adenovirus_Major_Late_Promoter_Tata_Box_Variant_Bound_To_Wild-Type_Tbp_Arabidopsis_Thaliana_Tbp_Isoform_2._Tata_Element_Recognition_By_The_Tata_Box-Binding_Protein_Has_Been_Conserved_Throughout_Evolution._,
		XX_1001389 gi|7245878|pdb|1QN8|A_Chain_A_Crystal_Structure_Of_The_T-28_Adenovirus_Major_Late_Promoter_Tata_Box_Variant_Bound_To_Wild-Type_Tbp_Arabidopsis_Thaliana_Tbp_Isoform_2._Tata_Element_Recognition_By_The_Tata_Box-Binding_Protein_Has_Been_Conserved_Throughout_Evolution._,
		XX_1001390 gi|7245879|pdb|1QN8|B_Chain_B_Crystal_Structure_Of_The_T-28_Adenovirus_Major_Late_Promoter_Tata_Box_Variant_Bound_To_Wild-Type_Tbp_Arabidopsis_Thaliana_Tbp_Isoform_2._Tata_Element_Recognition_By_The_Tata_Box-Binding_Protein_Has_Been_Conserved_Throughout_Evolution._,
		XX_1001391 gi|7245884|pdb|1QN9|A_Chain_A_Crystal_Structure_Of_The_C-29_Adenovirus_Major_Late_Promoter_Tata_Box_Variant_Bound_To_Wild-Type_Tbp_Arabidopsis_Thaliana_Tbp_Isoform_2._Tata_Element_Recognition_By_The_Tata_Box-Binding_Protein_Has_Been_Conserved_Throughout_Evolution._,
		XX_1001392 gi|7245885|pdb|1QN9|B_Chain_B_Crystal_Structure_Of_The_C-29_Adenovirus_Major_Late_Promoter_Tata_Box_Variant_Bound_To_Wild-Type_Tbp_Arabidopsis_Thaliana_Tbp_Isoform_2._Tata_Element_Recognition_By_The_Tata_Box-Binding_Protein_Has_Been_Conserved_Throughout_Evolution._,
		XX_1001393 gi|7245890|pdb|1QNA|A_Chain_A_Crystal_Structure_Of_The_T-30_Adenovirus_Major_Late_Promoter_Tata_Box_Variant_Bound_To_Wild-Type_Tbp_Arabidopsis_Thaliana_Tbp_Isoform_2._Tata_Element_Recognition_By_The_Tata_Box-Binding_Protein_Has_Been_Conserved_Throughout_Evolution._,
		XX_1001394 gi|7245891|pdb|1QNA|B_Chain_B_Crystal_Structure_Of_The_T-30_Adenovirus_Major_Late_Promoter_Tata_Box_Variant_Bound_To_Wild-Type_Tbp_Arabidopsis_Thaliana_Tbp_Isoform_2._Tata_Element_Recognition_By_The_Tata_Box-Binding_Protein_Has_Been_Conserved_Throughout_Evolution._,
		XX_1001395 gi|7245896|pdb|1QNB|A_Chain_A_Crystal_Structure_Of_The_T-25_Adenovirus_Major_Late_Promoter_Tata_Box_Variant_Bound_To_Wild-Type_Tbp_Arabidopsis_Thaliana_Tbp_Isoform_2._Tata_Element_Recognition_By_The_Tata_Box-Binding_Protein_Has_Been_Conserved_Throughout_Evolution._,
		XX_1001396 gi|7245897|pdb|1QNB|B_Chain_B_Crystal_Structure_Of_The_T-25_Adenovirus_Major_Late_Promoter_Tata_Box_Variant_Bound_To_Wild-Type_Tbp_Arabidopsis_Thaliana_Tbp_Isoform_2._Tata_Element_Recognition_By_The_Tata_Box-Binding_Protein_Has_Been_Conserved_Throughout_Evolution._,
		XX_1001397 gi|7245902|pdb|1QNC|A_Chain_A_Crystal_Structure_Of_The_A-31_Adenovirus_Major_Late_Promoter_Tata_Box_Variant_Bound_To_Wild-Type_Tbp_Arabidopsis_Thaliana_Tbp_Isoform_2._Tata_Element_Recognition_By_The_Tata_Box-Binding_Protein_Has_Been_Conserved_Throughout_Evolution._,
		XX_1001398 gi|7245903|pdb|1QNC|B_Chain_B_Crystal_Structure_Of_The_A-31_Adenovirus_Major_Late_Promoter_Tata_Box_Variant_Bound_To_Wild-Type_Tbp_Arabidopsis_Thaliana_Tbp_Isoform_2._Tata_Element_Recognition_By_The_Tata_Box-Binding_Protein_Has_Been_Conserved_Throughout_Evolution._,
		XX_1001399 gi|7245908|pdb|1QNE|A_Chain_A_Crystal_Structure_Of_The_Adenovirus_Major_Late_Promoter_Tata_Box_Bound_To_Wild-Type_Tbp_Arabidopsis_Thaliana_Tbp_Isoform_2._,
		XX_1001400 gi|7245909|pdb|1QNE|B_Chain_B_Crystal_Structure_Of_The_Adenovirus_Major_Late_Promoter_Tata_Box_Bound_To_Wild-Type_Tbp_Arabidopsis_Thaliana_Tbp_Isoform_2._,
		XX_1001401 gi|7245938|pdb|1QN3|A_Chain_A_Crystal_Structure_Of_The_C-25_Adenovirus_Major_Late_Promoter_Tata_Box_Variant_Bound_To_Wild-Type_Tbp_Arabidopsis_Thaliana_Tbp_Isoform_2._Tata_Element_Recognition_By_The_Tata_Box-Binding_Protein_Has_Been_Conserved_Throughout_Evolution._,
		XX_1001402 gi|7245939|pdb|1QN3|B_Chain_B_Crystal_Structure_Of_The_C-25_Adenovirus_Major_Late_Promoter_Tata_Box_Variant_Bound_To_Wild-Type_Tbp_Arabidopsis_Thaliana_Tbp_Isoform_2._Tata_Element_Recognition_By_The_Tata_Box-Binding_Protein_Has_Been_Conserved_Throughout_Evolution._,
		XX_1001403 gi|7246010|pdb|1QN4|A_Chain_A_Crystal_Structure_Of_The_T-24_Adenovirus_Major_Late_Promoter_Tata_Box_Variant_Bound_To_Wild-Type_Tbp_Arabidopsis_Thaliana_Tbp_Isoform_2._Tata_Element_Recognition_By_The_Tata_Box-Binding_Protein_Has_Been_Conserved_Throughout_Evolution._,
		XX_1001404 gi|7246011|pdb|1QN4|B_Chain_B_Crystal_Structure_Of_The_T-24_Adenovirus_Major_Late_Promoter_Tata_Box_Variant_Bound_To_Wild-Type_Tbp_Arabidopsis_Thaliana_Tbp_Isoform_2._Tata_Element_Recognition_By_The_Tata_Box-Binding_Protein_Has_Been_Conserved_Throughout_Evolution._,
		XX_1001405 gi|11692888|gb|AAG40047.1|AF324696_1_AT3g13445_Arabidopsis_thaliana_,
		XX_1001406 gi|11935207|gb|AAG42019.1|AF327429_1_putative_transcription_initiation_factor_TFIID-1_Arabidopsis_thaliana_,
		XX_1001407 gi|13194816|gb|AAK15570.1|AF349523_1_putative_TATA_sequence-binding_transcription_initiation_factor_protein_Arabidopsis_thaliana_,
		XX_1001408 gi|16548|emb|CAA38743.1|_transcription_initiation_factor_II_Arabidopsis_thaliana_,
		XX_1001409 gi|9280296|dbj|BAB01751.1|_transcription_initiation_factor_TFIID-1_TATA-box_factor_1_TATA_sequence-binding_protein_1_TBP-1_Arabidopsis_thaliana_,
		XX_1001410 gi|15451056|gb|AAK96799.1|_transcription_initiation_factor_TFIID-1_TATA-box_factor_1_TATA_sequence-binding_protein_1_TBP-1_Arabidopsis_thaliana_,
		XX_1001411 gi|18377408|gb|AAL66870.1|_transcription_initiation_factor_TFIID-1_Arabidopsis_thaliana_,
		XX_1001412 gi|21537103|gb|AAM61444.1|_transcription_initiation_factor_TFIID-1_TATA_sequence-binding_protein_1_Arabidopsis_thaliana_,
		XX_1001413 gi|39545928|gb|AAR28027.1|_TBP1_Arabidopsis_thaliana_,
		XX_1001414 gi|225898637|dbj|BAH30449.1|_hypothetical_protein_Arabidopsis_thaliana_,
		XX_1001415 gi|332641834|gb|AEE75355.1|_TATA-box-binding_protein_1_Arabidopsis_thaliana_,
		XX_1001416 gi|227074|prf||1613452B_transcription_initiation_factor_TFIID-2,
		XX_1001417 gi|339961157|pdb|1VTL|E_Chain_E_Co-Crystal_Structure_Of_Tbp_Recognizing_The_Minor_Groove_Of_A_Tata_Element_,
		XX_1001418 gi|339961158|pdb|1VTL|F_Chain_F_Co-Crystal_Structure_Of_Tbp_Recognizing_The_Minor_Groove_Of_A_Tata_Element,
		XX_1001419 gi|339961162|pdb|1VTO|A_Chain_A_1.9_A_Resolution_Refined_Structure_Of_Tbp_Recognizing_The_Minor_Groove_Of_Tataaaag_,
		XX_1001420 gi|339961163|pdb|1VTO|B_Chain_B_1.9_A_Resolution_Refined_Structure_Of_Tbp_Recognizing_The_Minor_Groove_Of_Tataaaag,
		XX_1001421 gi|15222732|ref|NP_175948.1|_TATA-box-binding_protein_2_Arabidopsis_thaliana_,
		XX_1001422 gi|30695955|ref|NP_849812.1|_TATA-box-binding_protein_2_Arabidopsis_thaliana_,
		XX_1001423 gi|135627|sp|P28148.1|TBP2_ARATH_RecName_FullTATA-box-binding_protein_2_AltName_FullTATA_sequence-binding_protein_2_ShortTBP-2_AltName_FullTATA-binding_factor_2_AltName_FullTATA-box_factor_2_AltName_FullTranscription_initiation_factor_TFIID_TBP-2_subunit_,
		XX_1001424 gi|16546|emb|CAA38742.1|_transcription_initiation_factor_II_Arabidopsis_thaliana_,
		XX_1001425 gi|4204264|gb|AAD10645.1|_transcription_initiation_factor_II_Arabidopsis_thaliana_,
		XX_1001426 gi|30102756|gb|AAP21296.1|_At1g55520_Arabidopsis_thaliana_,
		XX_1001427 gi|39545930|gb|AAR28028.1|_TBP2_Arabidopsis_thaliana_,
		XX_1001428 gi|110743161|dbj|BAE99472.1|_transcription_initiation_factor_TFIID-2_Arabidopsis_thaliana_,
		XX_1001429 gi|225898024|dbj|BAH30344.1|_hypothetical_protein_Arabidopsis_thaliana_,
		XX_1001430 gi|332195136|gb|AEE33257.1|_TATA-box-binding_protein_2_Arabidopsis_thaliana_,
		XX_1001431 gi|332195137|gb|AEE33258.1|_TATA-box-binding_protein_2_Arabidopsis_thaliana_,
		XX_1001432 gi|227073|prf||1613452A_transcription_initiation_factor_TFIID-1,
		XX_1001433 gi|297853252|ref|XP_002894507.1|_hypothetical_protein_ARALYDRAFT_474610_Arabidopsis_lyrata_subsp._lyrata_,
		XX_1001434 gi|297340349|gb|EFH70766.1|_hypothetical_protein_ARALYDRAFT_474610_Arabidopsis_lyrata_subsp._lyrata,
		XX_1001435 gi|255568956|ref|XP_002525448.1|_TATA-box_binding_protein_putative_Ricinus_communis_,
		XX_1001436 gi|223535261|gb|EEF36938.1|_TATA-box_binding_protein_putative_Ricinus_communis,
		XX_1001437 gi|224145959|ref|XP_002325828.1|_global_transcription_factor_group_Populus_trichocarpa_,
		XX_1001438 gi|222862703|gb|EEF00210.1|_global_transcription_factor_group_Populus_trichocarpa,
		XX_1001439 gi|224123800|ref|XP_002319167.1|_global_transcription_factor_group_Populus_trichocarpa_,
		XX_1001440 gi|222857543|gb|EEE95090.1|_global_transcription_factor_group_Populus_trichocarpa,
		XX_1001441 gi|417882|sp|Q02879.1|TBP2_WHEAT_RecName_FullTATA-box-binding_protein_2_AltName_FullTATA_sequence-binding_protein_2_ShortTBP-2_AltName_FullTATA-binding_factor_2_AltName_FullTATA-box_factor_2_AltName_FullTranscription_initiation_factor_TFIID_TBP-2_subunit_,
		XX_1001442 gi|21877|emb|CAA79268.1|_DNA_binding_protein_Triticum_aestivum_,
		XX_1001443 gi|170778|gb|AAA34307.1|_DNA-binding_protein_Triticum_aestivum,
		XX_1001444 gi|3122941|sp|P93348.1|TBP_TOBAC_RecName_FullTATA-box-binding_protein_AltName_FullTATA_sequence-binding_protein_ShortTBP_AltName_FullTATA-binding_factor_AltName_FullTATA-box_factor_AltName_FullTranscription_initiation_factor_TFIID_TBP_subunit_,
		XX_1001445 gi|1498162|dbj|BAA13156.1|_TATA_binding_protein_TBP_Nicotiana_tabacum,
		XX_1001446 gi|357155673|ref|XP_003577198.1|_PREDICTED_TATA-box-binding_protein_2-like_Brachypodium_distachyon,
		XX_1001447 gi|326490497|dbj|BAJ84912.1|_predicted_protein_Hordeum_vulgare_subsp._vulgare,
		XX_1001448 gi|242084298|ref|XP_002442574.1|_hypothetical_protein_SORBIDRAFT_08g022273_Sorghum_bicolor_,
		XX_1001449 gi|241943267|gb|EES16412.1|_hypothetical_protein_SORBIDRAFT_08g022273_Sorghum_bicolor,
		XX_1001450 gi|1351224|sp|P48511.1|TBP_MESCR_RecName_FullTATA-box-binding_protein_AltName_FullTATA_sequence-binding_protein_ShortTBP_AltName_FullTATA-binding_factor_AltName_FullTATA-box_factor_AltName_FullTranscription_initiation_factor_TFIID_TBP_subunit_,
		XX_1001451 gi|841440|gb|AAA80641.1|_TATA-binding_protein_Mesembryanthemum_crystallinum,
		XX_1001452 gi|48374976|gb|AAT42173.1|_TATA_sequence-binding_protein_2_TBP-2_Zea_mays,
		XX_1001453 gi|162459971|ref|NP_001105319.1|_TATA-box-binding_protein_2_Zea_mays_,
		XX_1001454 gi|1729908|sp|P50159.1|TBP2_MAIZE_RecName_FullTATA-box-binding_protein_2_AltName_FullTATA_sequence-binding_protein_2_ShortTBP-2_AltName_FullTATA-binding_factor_2_AltName_FullTATA-box_factor_2_AltName_FullTranscription_initiation_factor_TFIID_TBP-2_subunit_,
		XX_1001455 gi|293906|gb|AAA65942.1|_TATA-binding_protein_Zea_mays_,
		XX_1001456 gi|195604414|gb|ACG24037.1|_TATA-binding_protein_2_Zea_mays_,
		XX_1001457 gi|238014342|gb|ACR38206.1|_unknown_Zea_mays,
		XX_1001458 gi|242038657|ref|XP_002466723.1|_hypothetical_protein_SORBIDRAFT_01g012880_Sorghum_bicolor_,
		XX_1001459 gi|241920577|gb|EER93721.1|_hypothetical_protein_SORBIDRAFT_01g012880_Sorghum_bicolor,
		XX_1001460 gi|48374984|gb|AAT42180.1|_TATA_sequence-binding_protein_1_TBP-1_Zea_mays,
		XX_1001461 gi|974216|emb|CAA62224.1|_TATA-box_binding_protein_Zea_mays,
		XX_1001462 gi|162459891|ref|NP_001105318.1|_TATA-box-binding_protein_1_Zea_mays_,
		XX_1001463 gi|1729907|sp|P50158.1|TBP1_MAIZE_RecName_FullTATA-box-binding_protein_1_AltName_FullTATA_sequence-binding_protein_1_ShortTBP-1_AltName_FullTATA-binding_factor_1_AltName_FullTATA-box_factor_1_AltName_FullTranscription_initiation_factor_TFIID_TBP-1_subunit_,
		XX_1001464 gi|293904|gb|AAA65941.1|_TATA-binding_protein_Zea_mays,
		XX_1001465 gi|357119735|ref|XP_003561589.1|_PREDICTED_TATA-box-binding_protein_2-like_Brachypodium_distachyon,
		XX_1001466 gi|115454423|ref|NP_001050812.1|_Os03g0657000_Oryza_sativa_Japonica_Group_,
		XX_1001467 gi|73919858|sp|Q8W0W4.2|TBP2_ORYSJ_RecName_FullTATA-binding_protein_2_AltName_FullTATA_sequence-binding_protein_2_ShortTBP-2_AltName_FullTATA-binding_factor_2_AltName_FullTATA-box_factor_2_AltName_FullTranscription_initiation_factor_TFIID_TBP-2_subunit_,
		XX_1001468 gi|31415973|gb|AAP50993.1|_TATA-binding_protein_TBP2_Oryza_sativa_Japonica_Group_,
		XX_1001469 gi|108710181|gb|ABF97976.1|_TATA-binding_protein_2_putative_expressed_Oryza_sativa_Japonica_Group_,
		XX_1001470 gi|113549283|dbj|BAF12726.1|_Os03g0657000_Oryza_sativa_Japonica_Group_,
		XX_1001471 gi|215686467|dbj|BAG87728.1|_unnamed_protein_product_Oryza_sativa_Japonica_Group,
		XX_1001472 gi|222625492|gb|EEE59624.1|_hypothetical_protein_OsJ_11965_Oryza_sativa_Japonica_Group,
		XX_1001473 gi|18481630|gb|AAL73490.1|AF464907_1_TATA-binding_protein_TBP2_Oryza_sativa,
		XX_1001474 gi|218187146|gb|EEC69573.1|_hypothetical_protein_OsI_38882_Oryza_sativa_Indica_Group,
		XX_1001475 gi|115489282|ref|NP_001067128.1|_Os12g0580300_Oryza_sativa_Japonica_Group_,
		XX_1001476 gi|77556288|gb|ABA99084.1|_TATA-binding_protein_2_putative_expressed_Oryza_sativa_Japonica_Group_,
		XX_1001477 gi|113649635|dbj|BAF30147.1|_Os12g0580300_Oryza_sativa_Japonica_Group_,
		XX_1001478 gi|215736829|dbj|BAG95758.1|_unnamed_protein_product_Oryza_sativa_Japonica_Group,
		XX_1001479 gi|222617361|gb|EEE53493.1|_hypothetical_protein_OsJ_36653_Oryza_sativa_Japonica_Group,
		XX_1001480 gi|224285248|gb|ACN40350.1|_unknown_Picea_sitchensis,
		XX_1001481 gi|388512865|gb|AFK44494.1|_unknown_Lotus_japonicus,
		XX_1001482 gi|356571702|ref|XP_003554013.1|_PREDICTED_TATA-box-binding_protein-like_Glycine_max,
		XX_1001483 gi|356568214|ref|XP_003552308.1|_PREDICTED_TATA-box-binding_protein-like_Glycine_max,
		XX_1001484 gi|356532171|ref|XP_003534647.1|_PREDICTED_TATA-box-binding_protein-like_Glycine_max,
		XX_1001485 gi|217075458|gb|ACJ86089.1|_unknown_Medicago_truncatula_,
		XX_1001486 gi|388502544|gb|AFK39338.1|_unknown_Medicago_truncatula_,
		XX_1001487 gi|388506912|gb|AFK41522.1|_unknown_Medicago_truncatula,
		XX_1001488 gi|217075508|gb|ACJ86114.1|_unknown_Medicago_truncatula,
		XX_1001489 gi|135640|sp|P26357.1|TBP_SOLTU_RecName_FullTATA-box-binding_protein_AltName_FullTATA_sequence-binding_protein_ShortTBP_AltName_FullTATA-binding_factor_AltName_FullTATA-box_factor_AltName_FullTranscription_initiation_factor_TFIID_TBP_subunit_,
		XX_1001490 gi|21581|emb|CAA44360.1|_TATA-binding_protein_Solanum_tuberosum,
		XX_1001491 gi|225435804|ref|XP_002285755.1|_PREDICTED_TATA-box-binding_protein-like_Vitis_vinifera,
		XX_1001492 gi|297746507|emb|CBI16563.3|_unnamed_protein_product_Vitis_vinifera,
		XX_1001493 gi|4102725|gb|AAD10238.1|_TATA-box_binding_protein_Phaseolus_vulgaris,
		XX_1001494 gi|4102723|gb|AAD10237.1|_TATA-box_binding_protein_Phaseolus_vulgaris,
		XX_1001495 gi|351727953|ref|NP_001238202.1|_TATA-box-binding_protein_Glycine_max_,
		XX_1001496 gi|3122946|sp|Q42808.1|TBP_SOYBN_RecName_FullTATA-box-binding_protein_AltName_FullTATA_sequence-binding_protein_ShortTBP_AltName_FullTATA-binding_factor_AltName_FullTATA-box_factor_AltName_FullTranscription_initiation_factor_TFIID_TBP_subunit_,
		XX_1001497 gi|1220522|gb|AAA91948.1|_TATA-box_binding_protein_Glycine_max,
		XX_1001498 gi|363814312|ref|NP_001242795.1|_uncharacterized_protein_LOC100810213_Glycine_max_,
		XX_1001499 gi|255644444|gb|ACU22726.1|_unknown_Glycine_max,
		XX_1001500 gi|384500347|gb|EIE90838.1|_TATA-box-binding_protein_Rhizopus_delemar_RA_99-880,
		XX_1001501 gi|384501418|gb|EIE91909.1|_TATA-box-binding_protein_Rhizopus_delemar_RA_99-880,
		XX_1001502 gi|388580273|gb|EIM20589.1|_TBP-domain-containing_protein_Wallemia_sebi_CBS_633.66,
		XX_1001503 gi|396467023|ref|XP_003837823.1|_similar_to_transcription_initiation_factor_TFIID_Leptosphaeria_maculans_JN3_,
		XX_1001504 gi|312214387|emb|CBX94379.1|_similar_to_transcription_initiation_factor_TFIID_Leptosphaeria_maculans_JN3,
		XX_1001505 gi|169606198|ref|XP_001796519.1|_hypothetical_protein_SNOG_06135_Phaeosphaeria_nodorum_SN15_,
		XX_1001506 gi|160706937|gb|EAT85966.2|_hypothetical_protein_SNOG_06135_Phaeosphaeria_nodorum_SN15,
		XX_1001507 gi|189192825|ref|XP_001932751.1|_TATA-box-binding_protein_Pyrenophora_tritici-repentis_Pt-1C-BFP_,
		XX_1001508 gi|330941403|ref|XP_003306059.1|_hypothetical_protein_PTT_19076_Pyrenophora_teres_f._teres_0-1_,
		XX_1001509 gi|187978315|gb|EDU44941.1|_TATA-box-binding_protein_Pyrenophora_tritici-repentis_Pt-1C-BFP_,
		XX_1001510 gi|311316652|gb|EFQ85856.1|_hypothetical_protein_PTT_19076_Pyrenophora_teres_f._teres_0-1,
		XX_1001511 gi|328768487|gb|EGF78533.1|_Tata-Box_binding_protein_ytbp_Batrachochytrium_dendrobatidis_JAM81,
		XX_1001512 gi|242782217|ref|XP_002479956.1|_RNA_polymerase_I_and_III_transcription_factor_complex_component_Tbp_putative_Talaromyces_stipitatus_ATCC_10500_,
		XX_1001513 gi|242782222|ref|XP_002479957.1|_RNA_polymerase_I_and_III_transcription_factor_complex_component_Tbp_putative_Talaromyces_stipitatus_ATCC_10500_,
		XX_1001514 gi|218720103|gb|EED19522.1|_RNA_polymerase_I_and_III_transcription_factor_complex_component_Tbp_putative_Talaromyces_stipitatus_ATCC_10500_,
		XX_1001515 gi|218720104|gb|EED19523.1|_RNA_polymerase_I_and_III_transcription_factor_complex_component_Tbp_putative_Talaromyces_stipitatus_ATCC_10500,
		XX_1001516 gi|212526960|ref|XP_002143637.1|_RNA_polymerase_I_and_III_transcription_factor_complex_component_Tbp_putative_Penicillium_marneffei_ATCC_18224_,
		XX_1001517 gi|212526962|ref|XP_002143638.1|_RNA_polymerase_I_and_III_transcription_factor_complex_component_Tbp_putative_Penicillium_marneffei_ATCC_18224_,
		XX_1001518 gi|212526964|ref|XP_002143639.1|_RNA_polymerase_I_and_III_transcription_factor_complex_component_Tbp_putative_Penicillium_marneffei_ATCC_18224_,
		XX_1001519 gi|62956011|gb|AAY23352.1|_TATA-binding_protein_Penicillium_marneffei_,
		XX_1001520 gi|62956013|gb|AAY23353.1|_TATA-binding_protein_Penicillium_marneffei_,
		XX_1001521 gi|210073035|gb|EEA27122.1|_RNA_polymerase_I_and_III_transcription_factor_complex_component_Tbp_putative_Penicillium_marneffei_ATCC_18224_,
		XX_1001522 gi|210073036|gb|EEA27123.1|_RNA_polymerase_I_and_III_transcription_factor_complex_component_Tbp_putative_Penicillium_marneffei_ATCC_18224_,
		XX_1001523 gi|210073037|gb|EEA27124.1|_RNA_polymerase_I_and_III_transcription_factor_complex_component_Tbp_putative_Penicillium_marneffei_ATCC_18224,
		XX_1001524 gi|70999782|ref|XP_754608.1|_RNA_polymerase_I_and_III_transcription_factor_complex_component_Tbp_Aspergillus_fumigatus_Af293_,
		XX_1001525 gi|66852245|gb|EAL92570.1|_RNA_polymerase_I_and_III_transcription_factor_complex_component_Tbp_putative_Aspergillus_fumigatus_Af293_,
		XX_1001526 gi|159127621|gb|EDP52736.1|_RNA_polymerase_I_and_III_transcription_factor_complex_component_Tbp_putative_Aspergillus_fumigatus_A1163,
		XX_1001527 gi|119491905|ref|XP_001263447.1|_RNA_polymerase_I_and_III_transcription_factor_complex_component_Tbp_putative_Neosartorya_fischeri_NRRL_181_,
		XX_1001528 gi|119411607|gb|EAW21550.1|_RNA_polymerase_I_and_III_transcription_factor_complex_component_Tbp_putative_Neosartorya_fischeri_NRRL_181,
		XX_1001529 gi|3122925|sp|Q12731.1|TBP_EMENI_RecName_FullTATA-box-binding_protein_AltName_FullTATA_sequence-binding_protein_ShortTBP_AltName_FullTATA-binding_factor_AltName_FullTATA-box_factor_AltName_FullTranscription_initiation_factor_TFIID_TBP_subunit_,
		XX_1001530 gi|887878|gb|AAB57874.1|_TATA-box_binding_protein_Emericella_nidulans_,
		XX_1001531 gi|887880|gb|AAB57876.1|_TATA-box_binding_protein_Emericella_nidulans,
		XX_1001532 gi|259482151|tpe|CBF76358.1|_TPA_TATA-box-binding_protein_TATA-box_factorTATA-binding_factorTATA_sequence-binding_proteinTBPTranscription_initiation_factor_TFIID_TBP_subunit_SourceUniProtKBSwiss-ProtAccQ12731_Aspergillus_nidulans_FGSC_A4,
		XX_1001533 gi|67537612|ref|XP_662580.1|_TF22_MAIZE_Transcription_initiation_factor_TFIID-2_TATA-box_factor_2_TATA_sequence-binding_protein_2_TBP-2_Aspergillus_nidulans_FGSC_A4_,
		XX_1001534 gi|40741864|gb|EAA61054.1|_TF22_MAIZE_Transcription_initiation_factor_TFIID-2_TATA-box_factor_2_TATA_sequence-binding_protein_2_TBP-2_Aspergillus_nidulans_FGSC_A4,
		XX_1001535 gi|116202165|ref|XP_001226894.1|_conserved_hypothetical_protein_Chaetomium_globosum_CBS_148.51_,
		XX_1001536 gi|88177485|gb|EAQ84953.1|_conserved_hypothetical_protein_Chaetomium_globosum_CBS_148.51,
		XX_1001537 gi|302408044|ref|XP_003001857.1|_TATA-box-binding_protein_Verticillium_albo-atrum_VaMs.102_,
		XX_1001538 gi|261359578|gb|EEY22006.1|_TATA-box-binding_protein_Verticillium_albo-atrum_VaMs.102,
		XX_1001539 gi|258563652|ref|XP_002582571.1|_TATA-box_binding_protein_Uncinocarpus_reesii_1704_,
		XX_1001540 gi|237908078|gb|EEP82479.1|_TATA-box_binding_protein_Uncinocarpus_reesii_1704,
		XX_1001541 gi|154318373|ref|XP_001558505.1|_transcription_initiation_factor_TFIID_TATA_binding_protein_Botryotinia_fuckeliana_B05.10_,
		XX_1001542 gi|347837614|emb|CCD52186.1|_similar_to_transcription_initiation_factor_TFIID_Botryotinia_fuckeliana,
		XX_1001543 gi|156053057|ref|XP_001592455.1|_TATA-box_binding_protein_Sclerotinia_sclerotiorum_1980_,
		XX_1001544 gi|154704474|gb|EDO04213.1|_TATA-box_binding_protein_Sclerotinia_sclerotiorum_1980_UF-70,
		XX_1001545 gi|320591748|gb|EFX04187.1|_RNA_polymerase_1_and_3_transcription_factor_complex_component_Grosmannia_clavigera_kw1407,
		XX_1001546 gi|154284482|ref|XP_001543036.1|_TATA-box_binding_protein_Ajellomyces_capsulatus_NAm1_,
		XX_1001547 gi|150406677|gb|EDN02218.1|_TATA-box_binding_protein_Ajellomyces_capsulatus_NAm1,
		XX_1001548 gi|320588959|gb|EFX01427.1|_RNA_polymerase_1_and_3_transcription_factor_complex_component_Grosmannia_clavigera_kw1407,
		XX_1001549 gi|378727024|gb|EHY53483.1|_TATA-box-binding_protein_Exophiala_dermatitidis_NIHUT8656,
		XX_1001550 gi|398406521|ref|XP_003854726.1|_transcription_factor_TFIID_complex_Zymoseptoria_tritici_IPO323_,
		XX_1001551 gi|339474610|gb|EGP89702.1|_transcription_factor_TFIID_complex_Zymoseptoria_tritici_IPO323,
		XX_1001552 gi|296414351|ref|XP_002836865.1|_hypothetical_protein_Tuber_melanosporum_Mel28_,
		XX_1001553 gi|295632706|emb|CAZ81056.1|_unnamed_protein_product_Tuber_melanosporum,
		XX_1001554 gi|295670940|ref|XP_002796017.1|_TATA-box-binding_protein_Paracoccidioides_sp._lutzii_Pb01_,
		XX_1001555 gi|226284150|gb|EEH39716.1|_TATA-box-binding_protein_Paracoccidioides_sp._lutzii_Pb01,
		XX_1001556 gi|225681638|gb|EEH19922.1|_TATA-box-binding_protein_Paracoccidioides_brasiliensis_Pb03_,
		XX_1001557 gi|226288778|gb|EEH44290.1|_TATA-box-binding_protein_Paracoccidioides_brasiliensis_Pb18,
		XX_1001558 gi|225556591|gb|EEH04879.1|_transcription_initiation_factor_TFIID-2_Ajellomyces_capsulatus_G186AR_,
		XX_1001559 gi|240273705|gb|EER37225.1|_TATA-binding_protein_Ajellomyces_capsulatus_H143_,
		XX_1001560 gi|325087599|gb|EGC40909.1|_transcription_initiation_factor_TFIID-2_Ajellomyces_capsulatus_H88,
		XX_1001561 gi|296824240|ref|XP_002850621.1|_TATA-box-binding_protein_Arthroderma_otae_CBS_113480_,
		XX_1001562 gi|238838175|gb|EEQ27837.1|_TATA-box-binding_protein_Arthroderma_otae_CBS_113480,
		XX_1001563 gi|303317340|ref|XP_003068672.1|_TATA-box-binding_protein_putative_Coccidioides_posadasii_C735_delta_SOWgp_,
		XX_1001564 gi|240108353|gb|EER26527.1|_TATA-box-binding_protein_putative_Coccidioides_posadasii_C735_delta_SOWgp_,
		XX_1001565 gi|320038620|gb|EFW20555.1|_TATA-box_binding_protein_Coccidioides_posadasii_str._Silveira,
		XX_1001566 gi|315055559|ref|XP_003177154.1|_TATA-box-binding_protein_Arthroderma_gypseum_CBS_118893_,
		XX_1001567 gi|311339000|gb|EFQ98202.1|_TATA-box-binding_protein_Arthroderma_gypseum_CBS_118893,
		XX_1001568 gi|326471025|gb|EGD95034.1|_TATA-box-binding_protein_Trichophyton_tonsurans_CBS_112818,
		XX_1001569 gi|119187015|ref|XP_001244114.1|_hypothetical_protein_CIMG_03555_Coccidioides_immitis_RS,
		XX_1001570 gi|392870835|gb|EAS32669.2|_TATA-box-binding_protein_Coccidioides_immitis_RS,
		XX_1001571 gi|358368366|dbj|GAA84983.1|_TATA-box_binding_protein_Aspergillus_kawachii_IFO_4308,
		XX_1001572 gi|134083254|emb|CAK46825.1|_unnamed_protein_product_Aspergillus_niger_,
		XX_1001573 gi|350633630|gb|EHA21995.1|_hypothetical_protein_ASPNIDRAFT_210581_Aspergillus_niger_ATCC_1015,
		XX_1001574 gi|317036144|ref|XP_001397705.2|_TATA-box-binding_protein_Aspergillus_niger_CBS_513.88,
		XX_1001575 gi|336465922|gb|EGO54087.1|_hypothetical_protein_NEUTE1DRAFT_118055_Neurospora_tetrasperma_FGSC_2508_,
		XX_1001576 gi|350287243|gb|EGZ68490.1|_putative_transcription_initiation_factor_Neurospora_tetrasperma_FGSC_2509,
		XX_1001577 gi|85096222|ref|XP_960219.1|_TATA-box_binding_protein_Neurospora_crassa_OR74A_,
		XX_1001578 gi|28921702|gb|EAA30983.1|_TATA-box_binding_protein_Neurospora_crassa_OR74A_,
		XX_1001579 gi|39979211|emb|CAE85582.1|_probable_TRANSCRIPTION_INITIATION_FACTOR_TFIID_Neurospora_crassa,
		XX_1001580 gi|115396162|ref|XP_001213720.1|_TATA-box_binding_protein_Aspergillus_terreus_NIH2624_,
		XX_1001581 gi|114193289|gb|EAU34989.1|_TATA-box_binding_protein_Aspergillus_terreus_NIH2624,
		XX_1001582 gi|121705502|ref|XP_001271014.1|_RNA_polymerase_I_and_III_transcription_factor_complex_component_Tbp_putative_Aspergillus_clavatus_NRRL_1_,
		XX_1001583 gi|119399160|gb|EAW09588.1|_RNA_polymerase_I_and_III_transcription_factor_complex_component_Tbp_putative_Aspergillus_clavatus_NRRL_1,
		XX_1001584 gi|169770491|ref|XP_001819715.1|_TATA-box-binding_protein_Aspergillus_oryzae_RIB40_,
		XX_1001585 gi|238487092|ref|XP_002374784.1|_transcription_factor_TFIID_Aspergillus_flavus_NRRL3357_,
		XX_1001586 gi|83767574|dbj|BAE57713.1|_unnamed_protein_product_Aspergillus_oryzae_RIB40_,
		XX_1001587 gi|220699663|gb|EED56002.1|_transcription_factor_TFIID_Aspergillus_flavus_NRRL3357_,
		XX_1001588 gi|391867294|gb|EIT76540.1|_TATA-box_binding_protein_TBP_component_of_TFIID_and_TFIIIB_Aspergillus_oryzae_3.042,
		XX_1001589 gi|171681966|ref|XP_001905926.1|_hypothetical_protein_Podospora_anserina_S_mat_,
		XX_1001590 gi|170940942|emb|CAP66592.1|_unnamed_protein_product_Podospora_anserina_S_mat,
		XX_1001591 gi|255936921|ref|XP_002559487.1|_Pc13g10670_Penicillium_chrysogenum_Wisconsin_54-1255_,
		XX_1001592 gi|211584107|emb|CAP92136.1|_Pc13g10670_Penicillium_chrysogenum_Wisconsin_54-1255,
		XX_1001593 gi|261194208|ref|XP_002623509.1|_transcription_initiation_factor_TFIID-2_Ajellomyces_dermatitidis_SLH14081_,
		XX_1001594 gi|239588523|gb|EEQ71166.1|_transcription_initiation_factor_TFIID-2_Ajellomyces_dermatitidis_SLH14081_,
		XX_1001595 gi|239606906|gb|EEQ83893.1|_transcription_initiation_factor_TFIID-2_Ajellomyces_dermatitidis_ER-3_,
		XX_1001596 gi|327351372|gb|EGE80229.1|_hypothetical_protein_BDDG_03170_Ajellomyces_dermatitidis_ATCC_18188,
		XX_1001597 gi|302663669|ref|XP_003023473.1|_hypothetical_protein_TRV_02367_Trichophyton_verrucosum_HKI_0517_,
		XX_1001598 gi|291187474|gb|EFE42855.1|_hypothetical_protein_TRV_02367_Trichophyton_verrucosum_HKI_0517,
		XX_1001599 gi|336276668|ref|XP_003353087.1|_hypothetical_protein_SMAC_03405_Sordaria_macrospora_k-hell_,
		XX_1001600 gi|380092572|emb|CCC09849.1|_unnamed_protein_product_Sordaria_macrospora_k-hell,
		XX_1001601 gi|340939166|gb|EGS19788.1|_putative_tata-box_binding_protein_Chaetomium_thermophilum_var._thermophilum_DSM_1495,
		XX_1001602 gi|367029935|ref|XP_003664251.1|_hypothetical_protein_MYCTH_2306864_Myceliophthora_thermophila_ATCC_42464_,
		XX_1001603 gi|347011521|gb|AEO59006.1|_hypothetical_protein_MYCTH_2306864_Myceliophthora_thermophila_ATCC_42464,
		XX_1001604 gi|367040469|ref|XP_003650615.1|_hypothetical_protein_THITE_2110255_Thielavia_terrestris_NRRL_8126_,
		XX_1001605 gi|346997876|gb|AEO64279.1|_hypothetical_protein_THITE_2110255_Thielavia_terrestris_NRRL_8126,
		XX_1001606 gi|407927098|gb|EKG20002.1|_TATA-box_binding_protein_Macrophomina_phaseolina_MS6,
		XX_1001607 gi|302508189|ref|XP_003016055.1|_hypothetical_protein_ARB_05452_Arthroderma_benhamiae_CBS_112371_,
		XX_1001608 gi|291179624|gb|EFE35410.1|_hypothetical_protein_ARB_05452_Arthroderma_benhamiae_CBS_112371,
		XX_1001609 gi|345560531|gb|EGX43656.1|_hypothetical_protein_AOL_s00215g392_Arthrobotrys_oligospora_ATCC_24927,
		XX_1001610 gi|322698718|gb|EFY90486.1|_TATA_binding_protein_Metarhizium_acridum_CQMa_102,
		XX_1001611 gi|170674514|gb|ACB30147.1|_TATA_binding_protein_Epichloe_festucae,
		XX_1001612 gi|302918240|ref|XP_003052617.1|_predicted_protein_Nectria_haematococca_mpVI_77-13-4_,
		XX_1001613 gi|256733557|gb|EEU46904.1|_predicted_protein_Nectria_haematococca_mpVI_77-13-4,
		XX_1001614 gi|310798673|gb|EFQ33566.1|_transcription_factor_TFIID_Glomerella_graminicola_M1.001,
		XX_1001615 gi|322711070|gb|EFZ02644.1|_TATA_binding_protein_Metarhizium_anisopliae_ARSEF_23,
		XX_1001616 gi|340517005|gb|EGR47251.1|_TATA_binding_protein_Trichoderma_reesei_QM6a,
		XX_1001617 gi|342879468|gb|EGU80715.1|_hypothetical_protein_FOXB_08755_Fusarium_oxysporum_Fo5176,
		XX_1001618 gi|346323634|gb|EGX93232.1|_TATA-box_binding_protein_Cordyceps_militaris_CM01,
		XX_1001619 gi|346974478|gb|EGY17930.1|_TATA-box-binding_protein_Verticillium_dahliae_VdLs.17,
		XX_1001620 gi|358386238|gb|EHK23834.1|_hypothetical_protein_TRIVIDRAFT_89322_Trichoderma_virens_Gv29-8,
		XX_1001621 gi|358394886|gb|EHK44279.1|_hypothetical_protein_TRIATDRAFT_300545_Trichoderma_atroviride_IMI_206040,
		XX_1001622 gi|361131465|gb|EHL03148.1|_putative_TATA-box-binding_protein_Glarea_lozoyensis_74030,
		XX_1001623 gi|380491274|emb|CCF35436.1|_TATA-box-binding_protein_Colletotrichum_higginsianum,
		XX_1001624 gi|389632499|ref|XP_003713902.1|_TATA-box-binding_protein_Magnaporthe_oryzae_70-15_,
		XX_1001625 gi|351646235|gb|EHA54095.1|_TATA-box-binding_protein_Magnaporthe_oryzae_70-15,
		XX_1001626 gi|400597791|gb|EJP65515.1|_transcription_factor_TFIID_Beauveria_bassiana_ARSEF_2860,
		XX_1001627 gi|402086781|gb|EJT81679.1|_TATA-box-binding_protein_Gaeumannomyces_graminis_var._tritici_R3-111a-1,
		XX_1001628 gi|406862826|gb|EKD15875.1|_transcription_initiation_factor_TFIID-2_Marssonina_brunnea_f._sp._multigermtubi_MB_m1,
		XX_1001629 gi|408395610|gb|EKJ74788.1|_hypothetical_protein_FPSE_05036_Fusarium_pseudograminearum_CS3096,
		XX_1001630 gi|46128099|ref|XP_388603.1|_hypothetical_protein_FG08427.1_Gibberella_zeae_PH-1,
		XX_1001631 gi|309252549|gb|ADO60139.1|_TATA-binding_protein_partial_Beauveria_bassiana,
		XX_1001632 gi|326497179|dbj|BAK02174.1|_predicted_protein_Hordeum_vulgare_subsp._vulgare,
		XX_1001633 gi|331686248|gb|AED87004.1|_tata_box_binding_protein_Sterkiella_histriomuscorum,
		XX_1001634 gi|403333508|gb|EJY65856.1|_Tata_box_binding_protein_Oxytricha_trifallax,
		XX_1001635 gi|256089271|ref|XP_002580736.1|_TATA-box_binding_protein_Schistosoma_mansoni_,
		XX_1001636 gi|350646100|emb|CCD59202.1|_TATA-box_binding_protein_putative_Schistosoma_mansoni,
		XX_1001637 gi|56755940|gb|AAW26148.1|_SJCHGC04294_protein_Schistosoma_japonicum,
		XX_1001638 gi|331686256|gb|AED87008.1|_tata_box_binding_protein_Nyctotherus_ovalis,
		XX_1001639 gi|330038400|ref|XP_003239586.1|_TATA_binding_protein_of_transcription_factor_IID_Cryptomonas_paramecium_,
		XX_1001640 gi|327206510|gb|AEA38688.1|_TATA_binding_protein_of_transcription_factor_IID_Cryptomonas_paramecium,
		XX_1001641 gi|399949933|gb|AFP65589.1|_TATA_binding_protein_of_transcription_factor_IID_Chroomonas_mesostigmatica_CCMP1168,
		XX_1001642 gi|403354886|gb|EJY77003.1|_Tata_box_binding_protein_Oxytricha_trifallax,
		XX_1001643 gi|255552716|ref|XP_002517401.1|_TATA-box_binding_protein_putative_Ricinus_communis_,
		XX_1001644 gi|223543412|gb|EEF44943.1|_TATA-box_binding_protein_putative_Ricinus_communis,
		XX_1001645 gi|331686254|gb|AED87007.1|_tata_box_binding_protein_Sterkiella_nova,
		XX_1001646 gi|242039091|ref|XP_002466940.1|_hypothetical_protein_SORBIDRAFT_01g017130_Sorghum_bicolor_,
		XX_1001647 gi|241920794|gb|EER93938.1|_hypothetical_protein_SORBIDRAFT_01g017130_Sorghum_bicolor,
		XX_1001648 gi|402470285|gb|EJW04618.1|_TATA-box-binding_protein_Edhazardia_aedis_USNM_41457,
		XX_1001649 gi|167518271|ref|XP_001743476.1|_hypothetical_protein_Monosiga_brevicollis_MX1_,
		XX_1001650 gi|163778575|gb|EDQ92190.1|_predicted_protein_Monosiga_brevicollis_MX1,
		XX_1001651 gi|331686252|gb|AED87006.1|_tata_box_binding_protein_Sterkiella_histriomuscorum,
		XX_1001652 gi|303283248|ref|XP_003060915.1|_transcription_elongation-nucleosome_displacement_protein_Micromonas_pusilla_CCMP1545_,
		XX_1001653 gi|226457266|gb|EEH54565.1|_transcription_elongation-nucleosome_displacement_protein_Micromonas_pusilla_CCMP1545,
		XX_1001654 gi|330846314|ref|XP_003294984.1|_TATA-binding_protein_Dictyostelium_purpureum_,
		XX_1001655 gi|325074431|gb|EGC28489.1|_TATA-binding_protein_Dictyostelium_purpureum,
		XX_1001656 gi|167899|gb|AAA33256.1|_TFIID_Dictyostelium_discoideum,
		XX_1001657 gi|66819952|ref|XP_643633.1|_TATA-binding_protein_Dictyostelium_discoideum_AX4_,
		XX_1001658 gi|166210407|sp|P26355.2|TBP_DICDI_RecName_FullTATA-box-binding_protein_AltName_FullTATA_sequence-binding_protein_ShortTBP_AltName_FullTATA-binding_factor_AltName_FullTATA-box_factor_AltName_FullTranscription_initiation_factor_TFIID_TBP_subunit_,
		XX_1001659 gi|60471603|gb|EAL69559.1|_TATA-binding_protein_Dictyostelium_discoideum_AX4,
		XX_1001660 gi|169806112|ref|XP_001827801.1|_transcription_initiation_factor_TFIID_Enterocytozoon_bieneusi_H348_,
		XX_1001661 gi|161779087|gb|EDQ31113.1|_transcription_initiation_factor_TFIID_Enterocytozoon_bieneusi_H348,
		XX_1001662 gi|384245994|gb|EIE19486.1|_TBP-domain-containing_protein_Coccomyxa_subellipsoidea_C-169,
		XX_1001663 gi|1174643|sp|P46272.1|TBP_ACECL_RecName_FullTATA-box-binding_protein_AltName_FullTATA_sequence-binding_protein_ShortTBP_AltName_FullTATA-binding_factor_AltName_FullTATA-box_factor_AltName_FullTranscription_initiation_factor_TFIID_TBP_subunit_,
		XX_1001664 gi|2654376|emb|CAA82267.1|_TATA_box_binding_protein_Acetabularia_peniculus,
		XX_1001665 gi|160331843|ref|XP_001712628.1|_tfIID_Hemiselmis_andersenii_,
		XX_1001666 gi|159766077|gb|ABW98303.1|_tfIID_Hemiselmis_andersenii,
		XX_1001667 gi|162605642|ref|XP_001713336.1|_TATA_binding_protein_of_transcription_factor_IID_Guillardia_theta_,
		XX_1001668 gi|162605926|ref|XP_001713478.1|_TATA_binding_protein_of_transcription_factor_IID_Guillardia_theta_,
		XX_1001669 gi|162606298|ref|XP_001713179.1|_TATA_binding_protein_of_transcription_factor_IID_Guillardia_theta_,
		XX_1001670 gi|6690140|gb|AAF24005.1|AF083031_2_TATA_binding_protein_of_transcription_factor_IID_Guillardia_theta_,
		XX_1001671 gi|13794403|gb|AAK39780.1|AF083031_144_TATA_binding_protein_of_transcription_factor_IID_Guillardia_theta_,
		XX_1001672 gi|4583657|emb|CAB40395.1|_TATA_binding_protein_of_transcription_factor_IID_Guillardia_theta,
		XX_1001673 gi|307109595|gb|EFN57833.1|_hypothetical_protein_CHLNCDRAFT_20778_Chlorella_variabilis,
		XX_1001674 gi|321264592|ref|XP_003197013.1|_TATA-box_binding_protein_Transcription_initiation_factor_TFIID_TBP_subunit_Cryptococcus_gattii_WM276_,
		XX_1001675 gi|317463491|gb|ADV25226.1|_TATA-box_binding_protein_Transcription_initiation_factor_TFIID_TBP_subunit_putative_Cryptococcus_gattii_WM276,
		XX_1001676 gi|405124108|gb|AFR98870.1|_general_RNA_polymerase_II_transcription_factor_Cryptococcus_neoformans_var._grubii_H99,
		XX_1001677 gi|58270288|ref|XP_572300.1|_general_RNA_polymerase_II_transcription_factor_Cryptococcus_neoformans_var._neoformans_JEC21_,
		XX_1001678 gi|134117708|ref|XP_772488.1|_hypothetical_protein_CNBL1030_Cryptococcus_neoformans_var._neoformans_B-3501A_,
		XX_1001679 gi|50255102|gb|EAL17841.1|_hypothetical_protein_CNBL1030_Cryptococcus_neoformans_var._neoformans_B-3501A_,
		XX_1001680 gi|57228558|gb|AAW44993.1|_general_RNA_polymerase_II_transcription_factor_putative_Cryptococcus_neoformans_var._neoformans_JEC21,
		XX_1001681 gi|303389118|ref|XP_003072792.1|_eukaryotic_TATA_box_binding_transcription_initiation_factor_TFIID-1_Encephalitozoon_intestinalis_ATCC_50506_,
		XX_1001682 gi|303301934|gb|ADM11432.1|_eukaryotic_TATA_box_binding_transcription_initiation_factor_TFIID-1_Encephalitozoon_intestinalis_ATCC_50506,
		XX_1001683 gi|339961266|pdb|3OC3|C_Chain_C_Crystal_Structure_Of_The_Mot1_N-Terminal_Domain_In_Complex_With_Tbp_,
		XX_1001684 gi|339961267|pdb|3OC3|D_Chain_D_Crystal_Structure_Of_The_Mot1_N-Terminal_Domain_In_Complex_With_Tbp_,
		XX_1001685 gi|339961268|pdb|3OCI|A_Chain_A_Crystal_Structure_Of_Tbp_Tata_Box_Binding_Protein_,
		XX_1001686 gi|339961269|pdb|3OCI|B_Chain_B_Crystal_Structure_Of_Tbp_Tata_Box_Binding_Protein,
		XX_1001687 gi|259090139|pdb|3EIK|A_Chain_A_Double_Stranded_Dna_Binding_Protein_,
		XX_1001688 gi|259090140|pdb|3EIK|B_Chain_B_Double_Stranded_Dna_Binding_Protein,
		XX_1001689 gi|19074223|ref|NP_584829.1|_TRANSCRIPTION_INITIATION_FACTOR_TFIID_TFIID-1_Encephalitozoon_cuniculi_GB-M1_,
		XX_1001690 gi|19068865|emb|CAD25333.1|_TRANSCRIPTION_INITIATION_FACTOR_TFIID_TFIID-1_Encephalitozoon_cuniculi_GB-M1,
		XX_1001691 gi|396081293|gb|AFN82911.1|_eukaryotic_TATA_box_binding_transcription_initiation_factor_TFIID-1_Encephalitozoon_romaleae_SJ-2008,
		XX_1001692 gi|401826152|ref|XP_003887170.1|_TATA-box_binding_protein_Encephalitozoon_hellem_ATCC_50504_,
		XX_1001693 gi|392998328|gb|AFM98189.1|_TATA-box_binding_protein_Encephalitozoon_hellem_ATCC_50504,
		XX_1001694 gi|340345006|ref|ZP_08668138.1|_TATA-box_binding_protein_Candidatus_Nitrosoarchaeum_koreensis_MY1_,
		XX_1001695 gi|339520147|gb|EGP93870.1|_TATA-box_binding_protein_Candidatus_Nitrosoarchaeum_koreensis_MY1,
		XX_1001696 gi|328856236|gb|EGG05358.1|_hypothetical_protein_MELLADRAFT_75016_Melampsora_larici-populina_98AG31,
		XX_1001697 gi|401886560|gb|EJT50588.1|_TATA-box_binding_protein_Transcription_initiation_factor_TFIID_TBP_subunit_Trichosporon_asahii_var._asahii_CBS_2479_,
		XX_1001698 gi|406698490|gb|EKD01726.1|_TATA-box_binding_protein_Transcription_initiation_factor_TFIID_TBP_subunit_Trichosporon_asahii_var._asahii_CBS_8904,
		XX_1001699 gi|358060360|dbj|GAA93765.1|_hypothetical_protein_E5Q_00411_Mixia_osmundae_IAM_14324,
		XX_1001700 gi|255728115|ref|XP_002548983.1|_TATA-box_binding_protein_Candida_tropicalis_MYA-3404_,
		XX_1001701 gi|240133299|gb|EER32855.1|_TATA-box_binding_protein_Candida_tropicalis_MYA-3404,
		XX_1001702 gi|238878530|gb|EEQ42168.1|_TATA-box_binding_protein_Candida_albicans_WO-1,
		XX_1001703 gi|68490865|ref|XP_710759.1|_hypothetical_protein_CaO19.9395_Candida_albicans_SC5314_,
		XX_1001704 gi|68490947|ref|XP_710721.1|_hypothetical_protein_CaO19.1837_Candida_albicans_SC5314_,
		XX_1001705 gi|3334374|sp|O43133.1|TBP_CANAL_RecName_FullTATA-box-binding_protein_AltName_FullTATA_sequence-binding_protein_ShortTBP_AltName_FullTATA-binding_factor_AltName_FullTATA-box_factor_AltName_FullTranscription_initiation_factor_TFIID_TBP_subunit_,
		XX_1001706 gi|2708495|gb|AAC49985.1|_TATA-binding_protein_Candida_albicans_,
		XX_1001707 gi|2708497|gb|AAC49986.1|_TATA-binding_protein_Candida_albicans_,
		XX_1001708 gi|46431958|gb|EAK91473.1|_hypothetical_protein_CaO19.1837_Candida_albicans_SC5314_,
		XX_1001709 gi|46432000|gb|EAK91511.1|_hypothetical_protein_CaO19.9395_Candida_albicans_SC5314,
		XX_1001710 gi|241949839|ref|XP_002417642.1|_TATA_sequence-binding_protein_putative_TATA-binding_factor_putative_TATA-box_binding_protein_putative_TATA-box_factor_putative_transcription_initiation_factor_tfIID_TBP_subunit_putative_Candida_dubliniensis_CD36_,
		XX_1001711 gi|223640980|emb|CAX45328.1|_TATA_sequence-binding_protein_putative_Candida_dubliniensis_CD36,
		XX_1001712 gi|19115478|ref|NP_594566.1|_TATA-binding_protein_TBP_Schizosaccharomyces_pombe_972h-_,
		XX_1001713 gi|135639|sp|P17871.1|TBP_SCHPO_RecName_FullTATA-box-binding_protein_AltName_FullTATA_sequence-binding_protein_ShortTBP_AltName_FullTATA-binding_factor_AltName_FullTATA-box_factor_AltName_FullTranscription_initiation_factor_TFIID_TBP_subunit_,
		XX_1001714 gi|295936|emb|CAA37494.1|_TFIID_Schizosaccharomyces_pombe_,
		XX_1001715 gi|1044934|emb|CAA91430.1|_transcription_initiation_factor_tfiid_Schizosaccharomyces_pombe_,
		XX_1001716 gi|6723895|emb|CAB66471.1|_TATA-binding_protein_TBP_Schizosaccharomyces_pombe_,
		XX_1001717 gi|226987|prf||1612348A_transcription_factor_IID,
		XX_1001718 gi|320582327|gb|EFW96544.1|_TATA-binding_protein_general_transcription_factor_Ogataea_parapolymorpha_DL-1,
		XX_1001719 gi|385301759|gb|EIF45927.1|_tata-box_binding_protein_Dekkera_bruxellensis_AWRI1499,
		XX_1001720 gi|146415198|ref|XP_001483569.1|_TATA-box_binding_protein_Meyerozyma_guilliermondii_ATCC_6260_,
		XX_1001721 gi|146392042|gb|EDK40200.1|_TATA-box_binding_protein_Meyerozyma_guilliermondii_ATCC_6260,
		XX_1001722 gi|406607792|emb|CCH40897.1|_TATA-box-binding_protein_Wickerhamomyces_ciferrii,
		XX_1001723 gi|213401857|ref|XP_002171701.1|_TATA-box-binding_protein_Schizosaccharomyces_japonicus_yFS275_,
		XX_1001724 gi|211999748|gb|EEB05408.1|_TATA-box-binding_protein_Schizosaccharomyces_japonicus_yFS275,
		XX_1001725 gi|540193|gb|AAA79367.1|_TATA_binding_protein_Pneumocystis_carinii,
		XX_1001726 gi|540195|gb|AAA79368.1|_TATA_binding_protein_Pneumocystis_wakefieldiae,
		XX_1001727 gi|254566373|ref|XP_002490297.1|_TATA-binding_protein_general_transcription_factor_Komagataella_pastoris_GS115_,
		XX_1001728 gi|238030093|emb|CAY68016.1|_TATA-binding_protein_general_transcription_factor_Komagataella_pastoris_GS115_,
		XX_1001729 gi|328350692|emb|CCA37092.1|_TATA-box-binding_protein_Komagataella_pastoris_CBS_7435,
		XX_1001730 gi|366997981|ref|XP_003683727.1|_hypothetical_protein_TPHA_0A02110_Tetrapisispora_phaffii_CBS_4417_,
		XX_1001731 gi|357522022|emb|CCE61293.1|_hypothetical_protein_TPHA_0A02110_Tetrapisispora_phaffii_CBS_4417,
		XX_1001732 gi|367010504|ref|XP_003679753.1|_hypothetical_protein_TDEL_0B04130_Torulaspora_delbrueckii_,
		XX_1001733 gi|359747411|emb|CCE90542.1|_hypothetical_protein_TDEL_0B04130_Torulaspora_delbrueckii,
		XX_1001734 gi|403216725|emb|CCK71221.1|_hypothetical_protein_KNAG_0G01630_Kazachstania_naganishii_CBS_8797,
		XX_1001735 gi|365761010|gb|EHN02687.1|_Spt15p_Saccharomyces_cerevisiae_x_Saccharomyces_kudriavzevii_VIN7_,
		XX_1001736 gi|401842615|gb|EJT44751.1|_SPT15-like_protein_Saccharomyces_kudriavzevii_IFO_1802,
		XX_1001737 gi|401625996|gb|EJS43965.1|_spt15p_Saccharomyces_arboricola_H-6,
		XX_1001738 gi|494632|pdb|1TBP|A_Chain_A_Crystal_Structure_Of_Yeast_Tata-Binding_Protein_And_Model_For_Interaction_With_Dna_,
		XX_1001739 gi|494633|pdb|1TBP|B_Chain_B_Crystal_Structure_Of_Yeast_Tata-Binding_Protein_And_Model_For_Interaction_With_Dna,
		XX_1001740 gi|156846828|ref|XP_001646300.1|_hypothetical_protein_Kpol_1032p36_Vanderwaltozyma_polyspora_DSM_70294_,
		XX_1001741 gi|156116975|gb|EDO18442.1|_hypothetical_protein_Kpol_1032p36_Vanderwaltozyma_polyspora_DSM_70294,
		XX_1001742 gi|254586113|ref|XP_002498624.1|_ZYRO0G14806p_Zygosaccharomyces_rouxii_,
		XX_1001743 gi|238941518|emb|CAR29691.1|_ZYRO0G14806p_Zygosaccharomyces_rouxii,
		XX_1001744 gi|365987133|ref|XP_003670398.1|_hypothetical_protein_NDAI_0E03380_Naumovozyma_dairenensis_CBS_421_,
		XX_1001745 gi|343769168|emb|CCD25155.1|_hypothetical_protein_NDAI_0E03380_Naumovozyma_dairenensis_CBS_421,
		XX_1001746 gi|366987133|ref|XP_003673333.1|_hypothetical_protein_NCAS_0A03870_Naumovozyma_castellii_CBS_4309_,
		XX_1001747 gi|342299196|emb|CCC66945.1|_hypothetical_protein_NCAS_0A03870_Naumovozyma_castellii_CBS_4309,
		XX_1001748 gi|372462249|emb|CCF56531.1|_hypothetical_protein_KAFR_0B02330_Kazachstania_africana_CBS_2517,
		XX_1001749 gi|387512180|emb|CCH59621.1|_hypothetical_protein_TBLA_0B08050_Tetrapisispora_blattae_CBS_6284,
		XX_1001750 gi|50290217|ref|XP_447540.1|_hypothetical_protein_Candida_glabrata_CBS_138_,
		XX_1001751 gi|49526850|emb|CAG60477.1|_unnamed_protein_product_Candida_glabrata,
		XX_1001752 gi|207345821|gb|EDZ72518.1|_YER148Wp-like_protein_Saccharomyces_cerevisiae_AWRI1631,
		XX_1001753 gi|323305296|gb|EGA59043.1|_Spt15p_Saccharomyces_cerevisiae_FostersB,
		XX_1001754 gi|398364911|ref|NP_011075.3|_Spt15p_Saccharomyces_cerevisiae_S288c_,
		XX_1001755 gi|135643|sp|P13393.3|TBP_YEAST_RecName_FullTATA-box-binding_protein_AltName_FullTATA_sequence-binding_protein_ShortTBP_AltName_FullTATA-binding_factor_AltName_FullTATA-box_factor_AltName_FullTranscription_factor_D_AltName_FullTranscription_initiation_factor_TFIID_TBP_subunit_,
		XX_1001756 gi|73535263|pdb|1RM1|A_Chain_A_Structure_Of_A_Yeast_TfiiaTBPTATA-Box_Dna_Complex_,
		XX_1001757 gi|4610|emb|CAA34751.1|_unnamed_protein_product_Saccharomyces_cerevisiae_,
		XX_1001758 gi|171132|gb|AAA34458.1|_TATA_box_factor_Saccharomyces_cerevisiae_,
		XX_1001759 gi|172901|gb|AAA35147.1|_TATA-binding_protein_Saccharomyces_cerevisiae_,
		XX_1001760 gi|603388|gb|AAB64675.1|_Spt15p_TATA-box_binding_protein_tfIId_Saccharomyces_cerevisiae_,
		XX_1001761 gi|151944866|gb|EDN63125.1|_TBP_Saccharomyces_cerevisiae_YJM789_,
		XX_1001762 gi|190405707|gb|EDV08974.1|_TATA-box_binding_protein_Saccharomyces_cerevisiae_RM11-1a_,
		XX_1001763 gi|256272072|gb|EEU07084.1|_Spt15p_Saccharomyces_cerevisiae_JAY291_,
		XX_1001764 gi|259146076|emb|CAY79336.1|_Spt15p_Saccharomyces_cerevisiae_EC1118_,
		XX_1001765 gi|285811781|tpg|DAA07809.1|_TPA_Spt15p_Saccharomyces_cerevisiae_S288c_,
		XX_1001766 gi|323309314|gb|EGA62532.1|_Spt15p_Saccharomyces_cerevisiae_FostersO_,
		XX_1001767 gi|323333807|gb|EGA75198.1|_Spt15p_Saccharomyces_cerevisiae_AWRI796_,
		XX_1001768 gi|323337848|gb|EGA79088.1|_Spt15p_Saccharomyces_cerevisiae_Vin13_,
		XX_1001769 gi|323348846|gb|EGA83084.1|_Spt15p_Saccharomyces_cerevisiae_Lalvin_QA23_,
		XX_1001770 gi|323355333|gb|EGA87158.1|_Spt15p_Saccharomyces_cerevisiae_VL3_,
		XX_1001771 gi|348168207|gb|AEP68354.1|_TATA-binding_protein_Saccharomyces_cerevisiae_,
		XX_1001772 gi|348168209|gb|AEP68355.1|_TATA-binding_protein_Saccharomyces_cerevisiae_,
		XX_1001773 gi|348168211|gb|AEP68356.1|_TATA-binding_protein_Saccharomyces_cerevisiae_,
		XX_1001774 gi|348168213|gb|AEP68357.1|_TATA-binding_protein_Saccharomyces_cerevisiae_,
		XX_1001775 gi|348168215|gb|AEP68358.1|_TATA-binding_protein_Saccharomyces_cerevisiae_,
		XX_1001776 gi|348168217|gb|AEP68359.1|_TATA-binding_protein_Saccharomyces_cerevisiae_,
		XX_1001777 gi|348168219|gb|AEP68360.1|_TATA-binding_protein_Saccharomyces_cerevisiae_,
		XX_1001778 gi|348168221|gb|AEP68361.1|_TATA-binding_protein_Saccharomyces_cerevisiae_,
		XX_1001779 gi|348168223|gb|AEP68362.1|_TATA-binding_protein_Saccharomyces_cerevisiae_,
		XX_1001780 gi|348168225|gb|AEP68363.1|_TATA-binding_protein_Saccharomyces_cerevisiae_,
		XX_1001781 gi|348168227|gb|AEP68364.1|_TATA-binding_protein_Saccharomyces_cerevisiae_,
		XX_1001782 gi|348168229|gb|AEP68365.1|_TATA-binding_protein_Saccharomyces_cerevisiae_,
		XX_1001783 gi|348168235|gb|AEP68368.1|_TATA-binding_protein_Saccharomyces_cerevisiae_,
		XX_1001784 gi|348168237|gb|AEP68369.1|_TATA-binding_protein_Saccharomyces_cerevisiae_,
		XX_1001785 gi|348168239|gb|AEP68370.1|_TATA-binding_protein_Saccharomyces_cerevisiae_,
		XX_1001786 gi|348168241|gb|AEP68371.1|_TATA-binding_protein_Saccharomyces_cerevisiae_,
		XX_1001787 gi|348168243|gb|AEP68372.1|_TATA-binding_protein_Saccharomyces_cerevisiae_,
		XX_1001788 gi|348168245|gb|AEP68373.1|_TATA-binding_protein_Saccharomyces_cerevisiae_,
		XX_1001789 gi|348168247|gb|AEP68374.1|_TATA-binding_protein_Saccharomyces_cerevisiae_,
		XX_1001790 gi|348168249|gb|AEP68375.1|_TATA-binding_protein_Saccharomyces_cerevisiae_,
		XX_1001791 gi|348168251|gb|AEP68376.1|_TATA-binding_protein_Saccharomyces_cerevisiae_,
		XX_1001792 gi|348168253|gb|AEP68377.1|_TATA-binding_protein_Saccharomyces_cerevisiae_,
		XX_1001793 gi|348168255|gb|AEP68378.1|_TATA-binding_protein_Saccharomyces_cerevisiae_,
		XX_1001794 gi|348168257|gb|AEP68379.1|_TATA-binding_protein_Saccharomyces_cerevisiae_,
		XX_1001795 gi|348168259|gb|AEP68380.1|_TATA-binding_protein_Saccharomyces_cerevisiae_,
		XX_1001796 gi|348168261|gb|AEP68381.1|_TATA-binding_protein_Saccharomyces_cerevisiae_,
		XX_1001797 gi|348168263|gb|AEP68382.1|_TATA-binding_protein_Saccharomyces_cerevisiae_,
		XX_1001798 gi|348168265|gb|AEP68383.1|_TATA-binding_protein_Saccharomyces_cerevisiae_,
		XX_1001799 gi|348168267|gb|AEP68384.1|_TATA-binding_protein_Saccharomyces_cerevisiae_,
		XX_1001800 gi|348168269|gb|AEP68385.1|_TATA-binding_protein_Saccharomyces_cerevisiae_,
		XX_1001801 gi|348168271|gb|AEP68386.1|_TATA-binding_protein_Saccharomyces_cerevisiae_,
		XX_1001802 gi|348168273|gb|AEP68387.1|_TATA-binding_protein_Saccharomyces_cerevisiae_,
		XX_1001803 gi|348168275|gb|AEP68388.1|_TATA-binding_protein_Saccharomyces_cerevisiae_,
		XX_1001804 gi|348168277|gb|AEP68389.1|_TATA-binding_protein_Saccharomyces_cerevisiae_,
		XX_1001805 gi|348168279|gb|AEP68390.1|_TATA-binding_protein_Saccharomyces_cerevisiae_,
		XX_1001806 gi|348168281|gb|AEP68391.1|_TATA-binding_protein_Saccharomyces_cerevisiae_,
		XX_1001807 gi|348168283|gb|AEP68392.1|_TATA-binding_protein_Saccharomyces_cerevisiae_,
		XX_1001808 gi|348168285|gb|AEP68393.1|_TATA-binding_protein_Saccharomyces_cerevisiae_,
		XX_1001809 gi|348168287|gb|AEP68394.1|_TATA-binding_protein_Saccharomyces_cerevisiae_,
		XX_1001810 gi|348168289|gb|AEP68395.1|_TATA-binding_protein_Saccharomyces_cerevisiae_,
		XX_1001811 gi|348168291|gb|AEP68396.1|_TATA-binding_protein_Saccharomyces_cerevisiae_,
		XX_1001812 gi|348168293|gb|AEP68397.1|_TATA-binding_protein_Saccharomyces_cerevisiae_,
		XX_1001813 gi|348168295|gb|AEP68398.1|_TATA-binding_protein_Saccharomyces_cerevisiae_,
		XX_1001814 gi|348168297|gb|AEP68399.1|_TATA-binding_protein_Saccharomyces_cerevisiae_,
		XX_1001815 gi|348168299|gb|AEP68400.1|_TATA-binding_protein_Saccharomyces_cerevisiae_,
		XX_1001816 gi|348168301|gb|AEP68401.1|_TATA-binding_protein_Saccharomyces_cerevisiae_,
		XX_1001817 gi|348168303|gb|AEP68402.1|_TATA-binding_protein_Saccharomyces_cerevisiae_,
		XX_1001818 gi|348168305|gb|AEP68403.1|_TATA-binding_protein_Saccharomyces_cerevisiae_,
		XX_1001819 gi|348168307|gb|AEP68404.1|_TATA-binding_protein_Saccharomyces_cerevisiae_,
		XX_1001820 gi|348168309|gb|AEP68405.1|_TATA-binding_protein_Saccharomyces_cerevisiae_,
		XX_1001821 gi|348168311|gb|AEP68406.1|_TATA-binding_protein_Saccharomyces_cerevisiae_,
		XX_1001822 gi|348168313|gb|AEP68407.1|_TATA-binding_protein_Saccharomyces_cerevisiae_,
		XX_1001823 gi|348168315|gb|AEP68408.1|_TATA-binding_protein_Saccharomyces_cerevisiae_,
		XX_1001824 gi|348168317|gb|AEP68409.1|_TATA-binding_protein_Saccharomyces_cerevisiae_,
		XX_1001825 gi|348168319|gb|AEP68410.1|_TATA-binding_protein_Saccharomyces_cerevisiae_,
		XX_1001826 gi|348168321|gb|AEP68411.1|_TATA-binding_protein_Saccharomyces_cerevisiae_,
		XX_1001827 gi|348168323|gb|AEP68412.1|_TATA-binding_protein_Saccharomyces_cerevisiae_,
		XX_1001828 gi|348168325|gb|AEP68413.1|_TATA-binding_protein_Saccharomyces_cerevisiae_,
		XX_1001829 gi|348168327|gb|AEP68414.1|_TATA-binding_protein_Saccharomyces_cerevisiae_,
		XX_1001830 gi|348168329|gb|AEP68415.1|_TATA-binding_protein_Saccharomyces_cerevisiae_,
		XX_1001831 gi|348168331|gb|AEP68416.1|_TATA-binding_protein_Saccharomyces_cerevisiae_,
		XX_1001832 gi|348168333|gb|AEP68417.1|_TATA-binding_protein_Saccharomyces_cerevisiae_,
		XX_1001833 gi|348168335|gb|AEP68418.1|_TATA-binding_protein_Saccharomyces_cerevisiae_,
		XX_1001834 gi|348168337|gb|AEP68419.1|_TATA-binding_protein_Saccharomyces_cerevisiae_,
		XX_1001835 gi|348168339|gb|AEP68420.1|_TATA-binding_protein_Saccharomyces_cerevisiae_,
		XX_1001836 gi|348168343|gb|AEP68422.1|_TATA-binding_protein_Saccharomyces_cerevisiae_,
		XX_1001837 gi|348168345|gb|AEP68423.1|_TATA-binding_protein_Saccharomyces_cerevisiae_,
		XX_1001838 gi|348168349|gb|AEP68425.1|_TATA-binding_protein_Saccharomyces_cerevisiae_,
		XX_1001839 gi|348168351|gb|AEP68426.1|_TATA-binding_protein_Saccharomyces_cerevisiae_,
		XX_1001840 gi|348168353|gb|AEP68427.1|_TATA-binding_protein_Saccharomyces_cerevisiae_,
		XX_1001841 gi|348168355|gb|AEP68428.1|_TATA-binding_protein_Saccharomyces_cerevisiae_,
		XX_1001842 gi|348168357|gb|AEP68429.1|_TATA-binding_protein_Saccharomyces_cerevisiae_,
		XX_1001843 gi|348168361|gb|AEP68431.1|_TATA-binding_protein_Saccharomyces_cerevisiae_,
		XX_1001844 gi|348168363|gb|AEP68432.1|_TATA-binding_protein_Saccharomyces_cerevisiae_,
		XX_1001845 gi|348168365|gb|AEP68433.1|_TATA-binding_protein_Saccharomyces_cerevisiae_,
		XX_1001846 gi|348168367|gb|AEP68434.1|_TATA-binding_protein_Saccharomyces_cerevisiae_,
		XX_1001847 gi|348168369|gb|AEP68435.1|_TATA-binding_protein_Saccharomyces_cerevisiae_,
		XX_1001848 gi|348168371|gb|AEP68436.1|_TATA-binding_protein_Saccharomyces_cerevisiae_,
		XX_1001849 gi|349577810|dbj|GAA22978.1|_K7_Spt15p_Saccharomyces_cerevisiae_Kyokai_no._7_,
		XX_1001850 gi|365765929|gb|EHN07432.1|_Spt15p_Saccharomyces_cerevisiae_x_Saccharomyces_kudriavzevii_VIN7_,
		XX_1001851 gi|392299852|gb|EIW10944.1|_Spt15p_Saccharomyces_cerevisiae_CEN.PK113-7D_,
		XX_1001852 gi|226502|prf||1515352A_transcription_initiation_factor_TFIID,
		XX_1001853 gi|348168341|gb|AEP68421.1|_TATA-binding_protein_Saccharomyces_cerevisiae_,
		XX_1001854 gi|348168347|gb|AEP68424.1|_TATA-binding_protein_Saccharomyces_cerevisiae,
		XX_1001855 gi|172899|gb|AAA35146.1|_tata-box_factor_protein_Saccharomyces_cerevisiae,
		XX_1001856 gi|348168231|gb|AEP68366.1|_TATA-binding_protein_Saccharomyces_cerevisiae_,
		XX_1001857 gi|348168233|gb|AEP68367.1|_TATA-binding_protein_Saccharomyces_cerevisiae,
		XX_1001858 gi|348168359|gb|AEP68430.1|_TATA-binding_protein_Saccharomyces_cerevisiae,
		XX_1001859 gi|999660|pdb|1YTB|A_Chain_A_Crystal_Structure_Of_A_Yeast_TbpTATA-Box_Complex_,
		XX_1001860 gi|999661|pdb|1YTB|B_Chain_B_Crystal_Structure_Of_A_Yeast_TbpTATA-Box_Complex_,
		XX_1001861 gi|1633307|pdb|1YTF|A_Chain_A_Yeast_TfiiaTBPDNA_COMPLEX_,
		XX_1001862 gi|5822424|pdb|1TBA|B_Chain_B_Solution_Structure_Of_A_Tbp-Tafii230_Complex_Protein_Mimicry_Of_The_Minor_Groove_Surface_Of_The_Tata_Box_Unwound_By_Tbp_Nmr_25_Structures_,
		XX_1001863 gi|29726664|pdb|1NGM|A_Chain_A_Crystal_Structure_Of_A_Yeast_Brf1-Tbp-Dna_Ternary_Complex_,
		XX_1001864 gi|29726668|pdb|1NGM|E_Chain_E_Crystal_Structure_Of_A_Yeast_Brf1-Tbp-Dna_Ternary_Complex_,
		XX_1001865 gi|29726672|pdb|1NGM|I_Chain_I_Crystal_Structure_Of_A_Yeast_Brf1-Tbp-Dna_Ternary_Complex_,
		XX_1001866 gi|29726676|pdb|1NGM|M_Chain_M_Crystal_Structure_Of_A_Yeast_Brf1-Tbp-Dna_Ternary_Complex_,
		XX_1001867 gi|38492530|pdb|1NH2|A_Chain_A_Crystal_Structure_Of_A_Yeast_TfiiaTBPDNA_COMPLEX,
		XX_1001868 gi|363753780|ref|XP_003647106.1|_hypothetical_protein_Ecym_5549_Eremothecium_cymbalariae_DBVPG#7215_,
		XX_1001869 gi|356890742|gb|AET40289.1|_hypothetical_protein_Ecym_5549_Eremothecium_cymbalariae_DBVPG#7215,
		XX_1001870 gi|45201230|ref|NP_986800.1|_AGR134Wp_Ashbya_gossypii_ATCC_10895_,
		XX_1001871 gi|44986084|gb|AAS54624.1|_AGR134Wp_Ashbya_gossypii_ATCC_10895_,
		XX_1001872 gi|374110049|gb|AEY98954.1|_FAGR134Wp_Ashbya_gossypii_FDAG1,
		XX_1001873 gi|50308801|ref|XP_454405.1|_hypothetical_protein_Kluyveromyces_lactis_NRRL_Y-1140_,
		XX_1001874 gi|49643540|emb|CAG99492.1|_KLLA0E10099p_Kluyveromyces_lactis,
		XX_1001875 gi|255719850|ref|XP_002556205.1|_KLTH0H07502p_Lachancea_thermotolerans_,
		XX_1001876 gi|238942171|emb|CAR30343.1|_KLTH0H07502p_Lachancea_thermotolerans_CBS_6340,
		XX_1001877 gi|344305038|gb|EGW35270.1|_hypothetical_protein_SPAPADRAFT_58486_Spathaspora_passalidarum_NRRL_Y-27907,
		XX_1001878 gi|149248310|ref|XP_001528542.1|_TATA-box_binding_protein_Lodderomyces_elongisporus_NRRL_YB-4239_,
		XX_1001879 gi|146448496|gb|EDK42884.1|_TATA-box_binding_protein_Lodderomyces_elongisporus_NRRL_YB-4239,
		XX_1001880 gi|380351348|emb|CCG21572.1|_Tbp1_transcription_initiation_factor_Candida_orthopsilosis_Co_90-125,
		XX_1001881 gi|354546879|emb|CCE43611.1|_hypothetical_protein_CPAR2_212550_Candida_parapsilosis,
		XX_1001882 gi|126274078|ref|XP_001387406.1|_TATA-binding_protein_Scheffersomyces_stipitis_CBS_6054_,
		XX_1001883 gi|126213276|gb|EAZ63383.1|_TATA-binding_protein_Scheffersomyces_stipitis_CBS_6054,
		XX_1001884 gi|260941770|ref|XP_002615051.1|_TATA-box_binding_protein_Clavispora_lusitaniae_ATCC_42720_,
		XX_1001885 gi|238851474|gb|EEQ40938.1|_TATA-box_binding_protein_Clavispora_lusitaniae_ATCC_42720,
		XX_1001886 gi|294659650|ref|XP_002770623.1|_DEHA2G11836p_Debaryomyces_hansenii_CBS767_,
		XX_1001887 gi|199434124|emb|CAR65957.1|_DEHA2G11836p_Debaryomyces_hansenii_CBS767,
		XX_1001888 gi|344228428|gb|EGV60314.1|_TBP-domain-containing_protein_Candida_tenuis_ATCC_10573,
		XX_1001889 gi|359383612|emb|CCE79528.1|_Piso0_001599_Millerozyma_farinosa_CBS_7064_,
		XX_1001890 gi|359465109|emb|CCE88814.1|_Piso0_001599_Millerozyma_farinosa_CBS_7064,
		XX_1001891 gi|50547559|ref|XP_501249.1|_YALI0B23056p_Yarrowia_lipolytica_,
		XX_1001892 gi|49647115|emb|CAG83502.1|_YALI0B23056p_Yarrowia_lipolytica_CLIB122,
		XX_1001893 gi|248883|gb|AAB22100.1|_transcription_factor_IID_TFIID_Saccharomyces_cerevisiaeyeast_Peptide_Partial_Mutant_61_aa,
		XX_1001894 gi|331686250|gb|AED87005.1|_tata_box_binding_protein_Stylonychia_lemnae,
		XX_1001895 gi|290994623|ref|XP_002679931.1|_TATA-box_binding_protein_Naegleria_gruberi_,
		XX_1001896 gi|284093550|gb|EFC47187.1|_TATA-box_binding_protein_Naegleria_gruberi,
		XX_1001897 gi|159465587|ref|XP_001691004.1|_global_transcription_factor_Chlamydomonas_reinhardtii_,
		XX_1001898 gi|158279690|gb|EDP05450.1|_global_transcription_factor_Chlamydomonas_reinhardtii,
		XX_1001899 gi|302833409|ref|XP_002948268.1|_TATA-box_binding_protein_Volvox_carteri_f._nagariensis_,
		XX_1001900 gi|300266488|gb|EFJ50675.1|_TATA-box_binding_protein_Volvox_carteri_f._nagariensis,
		XX_1001901 gi|55583664|gb|AAV53354.1|_TATA-box_binding_protein_Volvox_carteri_f._nagariensis,
		XX_1001902 gi|320164625|gb|EFW41524.1|_Tbpl2_protein_Capsaspora_owczarzaki_ATCC_30864,
		XX_1001903 gi|6063008|gb|AAF03091.1|AF144035_1_transcription_initiation_factor_TFIID_Antonospora_locustae,
		XX_1001904 gi|300701392|ref|XP_002994966.1|_hypothetical_protein_NCER_102344_Nosema_ceranae_BRL01_,
		XX_1001905 gi|239603310|gb|EEQ81295.1|_hypothetical_protein_NCER_102344_Nosema_ceranae_BRL01,
		XX_1001906 gi|328870425|gb|EGG18799.1|_TATA-binding_protein_Dictyostelium_fasciculatum,
		XX_1001907 gi|353234891|emb|CCA66911.1|_probable_TATA-box-binding_factor_TBP_Piriformospora_indica_DSM_11827,
		XX_1001908 gi|392573053|gb|EIW66195.1|_hypothetical_protein_TREMEDRAFT_41045_Tremella_mesenterica_DSM_1558,
		XX_1001909 gi|402225771|gb|EJU05832.1|_TBP-domain-containing_protein_Dacryopinax_sp._DJM-731_SS1,
		XX_1001910 gi|390598615|gb|EIN08013.1|_TATA-box_binding_protein_partial_Punctularia_strigosozonata_HHB-11173_SS5,
		XX_1001911 gi|389749066|gb|EIM90243.1|_TBP-domain-containing_protein_Stereum_hirsutum_FP-91666_SS1,
		XX_1001912 gi|395330269|gb|EJF62653.1|_TBP-domain-containing_protein_Dichomitus_squalens_LYAD-421_SS1,
		XX_1001913 gi|392596142|gb|EIW85465.1|_TBP-domain-containing_protein_Coniophora_puteana_RWD-64-598_SS2,
		XX_1001914 gi|393238580|gb|EJD46116.1|_TBP-domain-containing_protein_Auricularia_delicata_TFB-10046_SS5,
		XX_1001915 gi|393220621|gb|EJD06107.1|_TATA-box_binding_protein_partial_Fomitiporia_mediterranea_MF322,
		XX_1001916 gi|302693080|ref|XP_003036219.1|_hypothetical_protein_SCHCODRAFT_81516_Schizophyllum_commune_H4-8_,
		XX_1001917 gi|300109915|gb|EFJ01317.1|_hypothetical_protein_SCHCODRAFT_81516_Schizophyllum_commune_H4-8,
		XX_1001918 gi|336367903|gb|EGN96247.1|_hypothetical_protein_SERLA73DRAFT_76226_Serpula_lacrymans_var._lacrymans_S7.3_,
		XX_1001919 gi|336380633|gb|EGO21786.1|_hypothetical_protein_SERLADRAFT_410307_Serpula_lacrymans_var._lacrymans_S7.9,
		XX_1001920 gi|392567667|gb|EIW60842.1|_TBP-domain-containing_protein_Trametes_versicolor_FP-101664_SS1,
		XX_1001921 gi|403418333|emb|CCM05033.1|_predicted_protein_Fibroporia_radiculosa,
		XX_1001922 gi|409046465|gb|EKM55945.1|_hypothetical_protein_PHACADRAFT_256913_Phanerochaete_carnosa_HHB-10118-sp,
		XX_1001923 gi|409082748|gb|EKM83106.1|_hypothetical_protein_AGABI1DRAFT_111611_Agaricus_bisporus_var._burnettii_JB137-S8,
		XX_1001924 gi|169854094|ref|XP_001833724.1|_transcription_initiation_factor_TFIID-1_Coprinopsis_cinerea_okayama7#130_,
		XX_1001925 gi|116505191|gb|EAU88086.1|_transcription_initiation_factor_TFIID-1_Coprinopsis_cinerea_okayama7#130,
		XX_1001926 gi|170093960|ref|XP_001878201.1|_predicted_protein_Laccaria_bicolor_S238N-H82_,
		XX_1001927 gi|164646655|gb|EDR10900.1|_predicted_protein_Laccaria_bicolor_S238N-H82,
		XX_1001928 gi|354503979|ref|XP_003514057.1|_PREDICTED_TATA_box-binding_protein-like_protein_2-like_Cricetulus_griseus,
		XX_1001929 gi|39979630|ref|NP_951014.1|_TATA_box-binding_protein-like_protein_2_Mus_musculus_,
		XX_1001930 gi|81870779|sp|Q6SJ95.1|TBPL2_MOUSE_RecName_FullTATA_box-binding_protein-like_protein_2_ShortTBP-like_protein_2_AltName_FullTATA_box-binding_protein-related_factor_3_ShortTBP-related_factor_3_,
		XX_1001931 gi|38569211|gb|AAR24282.1|_TBP-related_factor_3_Mus_musculus_,
		XX_1001932 gi|111600530|gb|AAI19161.1|_TATA_box_binding_protein_like_2_Mus_musculus_,
		XX_1001933 gi|123857861|emb|CAM19020.1|_TATA_box_binding_protein_like_2_Mus_musculus,
		XX_1001934 gi|123857862|emb|CAM19021.1|_TATA_box_binding_protein_like_2_Mus_musculus,
		XX_1001935 gi|148676212|gb|EDL08159.1|_TBP-related_factor_3_Mus_musculus,
		XX_1001936 gi|72679753|gb|AAI00306.1|_TATA_box_binding_protein_like_2_Mus_musculus_,
		XX_1001937 gi|148910845|tpg|DAA06033.1|_TPA_inf_TATA_box_binding_protein-like_2_Mus_musculus_,
		XX_1001938 gi|219520477|gb|AAI44905.1|_Tbpl2_protein_Mus_musculus,
		XX_1001939 gi|149039452|gb|EDL93672.1|_rCG45623_Rattus_norvegicus,
		XX_1001940 gi|150247085|ref|NP_001092831.1|_TATA_box-binding_protein-like_protein_2_Rattus_norvegicus_,
		XX_1001941 gi|166987367|sp|A6H909.1|TBPL2_RAT_RecName_FullTATA_box-binding_protein-like_protein_2_ShortTBP-like_protein_2_AltName_FullTATA_box-binding_protein-related_factor_3_ShortTBP-related_factor_3_,
		XX_1001942 gi|148910847|tpg|DAA06034.1|_TPA_inf_TATA_box_binding_protein-like_2_Rattus_norvegicus,
		XX_1001943 gi|402588148|gb|EJW82082.1|_TATA_box_binding_protein_Wuchereria_bancrofti,
		XX_1001944 gi|324518621|gb|ADY47156.1|_TATA-box-binding_protein_partial_Ascaris_suum,
		XX_1001945 gi|170591981|ref|XP_001900748.1|_TATA-box_binding_protein_Brugia_malayi_,
		XX_1001946 gi|158591900|gb|EDP30503.1|_TATA-box_binding_protein_putative_Brugia_malayi,
		XX_1001947 gi|312069027|ref|XP_003137490.1|_TATA-box_binding_protein_Loa_loa_,
		XX_1001948 gi|307767348|gb|EFO26582.1|_TATA-box_binding_protein_Loa_loa,
		XX_1001949 gi|294034|gb|AAA16924.1|_TATA_box-binding_protein_partial_Onchocerca_volvulus,
		XX_1001950 gi|307204782|gb|EFN83340.1|_TATA-box-binding_protein_Harpegnathos_saltator,
		XX_1001951 gi|307182447|gb|EFN69682.1|_TATA-box-binding_protein_Camponotus_floridanus,
		XX_1001952 gi|322801294|gb|EFZ21981.1|_hypothetical_protein_SINV_10030_Solenopsis_invicta,
		XX_1001953 gi|332021125|gb|EGI61512.1|_TATA-box-binding_protein_Acromyrmex_echinatior,
		XX_1001954 gi|297479762|ref|XP_002690959.1|_PREDICTED_TATA_box_binding_protein_like_2_Bos_taurus_,
		XX_1001955 gi|296483126|gb|DAA25241.1|_TATA_box_binding_protein_like_2-like_Bos_taurus,
		XX_1001956 gi|194670970|ref|XP_871896.3|_PREDICTED_TATA_box_binding_protein_like_2_Bos_taurus,
		XX_1001957 gi|268575218|ref|XP_002642588.1|_C._briggsae_CBR-TBP-1_protein_Caenorhabditis_briggsae,
		XX_1001958 gi|308467285|ref|XP_003095891.1|_CRE-TBP-1_protein_Caenorhabditis_remanei_,
		XX_1001959 gi|308244262|gb|EFO88214.1|_CRE-TBP-1_protein_Caenorhabditis_remanei,
		XX_1001960 gi|89267100|emb|CAJ41964.1|_TF21_MAIZE_Transcription_initiation_factor_TFIID-1_Ustilago_hordei_,
		XX_1001961 gi|388856434|emb|CCF49983.1|_probable_TATA-box-binding_factor_TBP_Ustilago_hordei,
		XX_1001962 gi|343427608|emb|CBQ71135.1|_probable_TATA-box-binding_factor_TBP_Sporisorium_reilianum_SRZ2,
		XX_1001963 gi|71012922|ref|XP_758541.1|_transcription_initiation_factor_TFIID-1_Ustilago_maydis_521_,
		XX_1001964 gi|46098199|gb|EAK83432.1|_TF21_MAIZE_Transcription_initiation_factor_TFIID-1_TATA-box_factor_1_TATA_sequence-binding_protein_1_TBP-1_Ustilago_maydis_521,
		XX_1001965 gi|395843435|ref|XP_003794490.1|_PREDICTED_TATA_box-binding_protein-like_protein_2_Otolemur_garnettii,
		XX_1001966 gi|135634|sp|P26354.1|TBP_ACACA_RecName_FullTATA-box-binding_protein_AltName_FullTATA_sequence-binding_protein_ShortTBP_AltName_FullTATA-binding_factor_AltName_FullTATA-box_factor_AltName_FullTranscription_initiation_factor_TFIID_TBP_subunit_,
		XX_1001967 gi|5593|emb|CAA44843.1|_TFIID_Acanthamoeba_castellanii_,
		XX_1001968 gi|155636|gb|AAA27712.1|_transcription_factor_Acanthamoeba_castellanii_,
		XX_1001969 gi|155638|gb|AAA27713.1|_TFIID_Acanthamoeba_castellanii,
		XX_1001970 gi|14423952|sp|Q9NHP5.1|TBP_DROVI_RecName_FullTATA-box-binding_protein_AltName_FullTATA_sequence-binding_protein_AltName_FullTATA-binding_factor_AltName_FullTATA-box_factor_AltName_FullTranscription_initiation_factor_TFIID_TBP_subunit_,
		XX_1001971 gi|8050582|gb|AAF71711.1|AF220262_1_TATA_box-binding_protein_Drosophila_virilis,
		XX_1001972 gi|17298080|dbj|BAB78514.1|_TATA-box_binding_protein_Ephydatia_fluviatilis,
		XX_1001973 gi|164656154|ref|XP_001729205.1|_hypothetical_protein_MGL_3672_Malassezia_globosa_CBS_7966_,
		XX_1001974 gi|159103095|gb|EDP41991.1|_hypothetical_protein_MGL_3672_Malassezia_globosa_CBS_7966,
		XX_1001975 gi|331213275|ref|XP_003319319.1|_TATA-box-binding_protein_Puccinia_graminis_f._sp._tritici_CRL_75-36-700-3_,
		XX_1001976 gi|309298309|gb|EFP74900.1|_TATA-box-binding_protein_Puccinia_graminis_f._sp._tritici_CRL_75-36-700-3,
		XX_1001977 gi|315418834|gb|ADU15470.1|_TATA_box_binding_protein_Penaeus_monodon,
		XX_1001978 gi|269980507|gb|ACZ56425.1|_TATA-binding_protein_Litopenaeus_vannamei,
		XX_1001979 gi|338726931|ref|XP_001496050.2|_PREDICTED_TATA_box-binding_protein-like_protein_2-like_Equus_caballus,
		XX_1001980 gi|195346517|ref|XP_002039804.1|_GM15696_Drosophila_sechellia_,
		XX_1001981 gi|194135153|gb|EDW56669.1|_GM15696_Drosophila_sechellia,
		XX_1001982 gi|195486396|ref|XP_002091492.1|_GE13685_Drosophila_yakuba_,
		XX_1001983 gi|194177593|gb|EDW91204.1|_GE13685_Drosophila_yakuba,
		XX_1001984 gi|194881988|ref|XP_001975095.1|_GG20753_Drosophila_erecta_,
		XX_1001985 gi|190658282|gb|EDV55495.1|_GG20753_Drosophila_erecta,
		XX_1001986 gi|195585514|ref|XP_002082526.1|_GD25175_Drosophila_simulans_,
		XX_1001987 gi|194194535|gb|EDX08111.1|_GD25175_Drosophila_simulans,
		XX_1001988 gi|1016266|gb|AAA79092.1|_TATA-box_binding_protein_Drosophila_melanogaster,
		XX_1001989 gi|17647997|ref|NP_523805.1|_TATA_binding_protein_Drosophila_melanogaster_,
		XX_1001990 gi|135636|sp|P20227.1|TBP_DROME_RecName_FullTATA-box-binding_protein_AltName_FullTATA_sequence-binding_protein_AltName_FullTATA-binding_factor_AltName_FullTATA-box_factor_AltName_FullTranscription_initiation_factor_TFIID_TBP_subunit_,
		XX_1001991 gi|158532|gb|AAA28926.1|_TATA-consensus-binding_transcription_factor_TFII_Drosophila_melanogaster_,
		XX_1001992 gi|158542|gb|AAA28931.1|_TATA-box_binding_protein_Drosophila_melanogaster_,
		XX_1001993 gi|515665|gb|AAA68629.1|_TATA-box_binding_protein_Drosophila_melanogaster_,
		XX_1001994 gi|7291324|gb|AAF46754.1|_TATA_binding_protein_Drosophila_melanogaster_,
		XX_1001995 gi|17862662|gb|AAL39808.1|_LD44083p_Drosophila_melanogaster_,
		XX_1001996 gi|220942262|gb|ACL83674.1|_Tbp-PA_synthetic_construct_,
[truncated: 637 more rows]
