# Supplementary material for: Phylogenetically Driven Sequencing of Extremely Halophilic Archaea Reveals Strategies for Static and Dynamic Osmo-response
Source: PLoS Genet. 2014 Nov 13;10(11):e1004784. doi: 10.1371/journal.pgen.1004784 (PMC4230888; doi:10.1371/journal.pgen.1004784)
Supplement: Text S3 — G+C bias calculation and plot generation. IPython notebook. (TXT) [file pgen.1004784.s051.txt]

{
 "metadata": {
  "name": "Plot_GC_bias_redo_ambiguous_nts_singleinput_output_png_and_gff_manually_tuned"
 },
 "nbformat": 3,
 "nbformat_minor": 0,
 "worksheets": [
  {
   "cells": [
    {
     "cell_type": "raw",
     "metadata": {},
     "source": [
      "Written by Erin Becker on June 6th, 2013. \n",
      "\n",
      "This is a sliding window G+C bias calculator. Currently, the window and step sizes are set to 100 bp and 20 bp, respectively. A plot is generated and saved in the current directory which shows a) the overall mean G+C percent for the entire organism (ie entire fasta file) as a horizontal green line, b) the contig boundaries as vertical red lines, c) the mean G+C percent for each contig as blue lines, and d) all G+C percentages for individual 100 bp segments and 20 bp distances. Note that the terminal <= 100 bp of each contig are discarded so as not to artificially inflate the final G+C calculation for each contig.         \n",
      "\n",
      "Next, steps where mean GC inflects away from the genome mean are calculated using the R changepoints package. These changepoints are plotted over the stepwise G+C percentages as vertical green lines. Changepoints are manually curated and entered as numerical vector in Good_Change_Points variable. Annotated features between manually selected changepoints are retrieved from gff file and output as a seperate gff. \n",
      "\n",
      "Windows with >10% ambiguous nucleotides will be assumed to have G+C content equal to the contig mean.\n",
      "\n",
      "Before using, need to set:\n",
      "filename\n",
      "outfilename\n",
      "n (within R magic, path to output directory for GC plots) \n",
      "mean_changes (parameters for cpt.mean(), should be selected based on exploration of results for individual genome)\n",
      "m (2 R magic cells, path to output directory for changepoint plots)\n",
      "filename2 (path to input directory for GFF files)\n",
      "outfilename2 (path to output directory for odd GC features from GFF files)"
     ]
    },
    {
     "cell_type": "code",
     "collapsed": false,
     "input": [
      "# Read in fasta nucleotide file. \n",
      "import re\n",
      "\n",
      "filename = \"\"\n",
      "m = re.search('(.*/)(.*)(\\.fasta)', filename)\n",
      "org_name = m.group(2)\n",
      "org_name_simple = org_name.replace(\"_\", \" \")\n",
      "\n",
      "Sequence_file = open(filename, 'r')\n",
      "text = Sequence_file.read()\n",
      "text2 = (text.split(\">\"))         # Split contigs.\n",
      "seqs = filter(None, text2)        # Remove empty string elements from list of strings."
     ],
     "language": "python",
     "metadata": {},
     "outputs": [],
     "prompt_number": 1
    },
    {
     "cell_type": "code",
     "collapsed": false,
     "input": [
      "outfilename = (\"\" + org_name + \"_stats.txt\")\n",
      "outfile = open(outfilename, 'w')\n",
      "outfile.write(org_name_simple + \"\\n\")"
     ],
     "language": "python",
     "metadata": {},
     "outputs": [],
     "prompt_number": 2
    },
    {
     "cell_type": "code",
     "collapsed": false,
     "input": [
      "# Initialize variables to store calculations.\n",
      "All_contig_mean_GCs = [] # Overall mean GC for each contig in file. \n",
      "PercentGC_per_100bps = [] # Mean GC for each window in contig.\n",
      "contig_boundaries = [0] # Step number of each contig end.\n",
      "contig_GC_counts = [] # Total number of G+C nucleotides in each contig.\n",
      "contig_lengths = [] # Length of each contig in nucleotides.\n",
      "contig_names = []\n",
      "len_subseq = [] # Length of the window (for determining number of nucleotides at contig ends for which GC is not calculated).\n",
      "raw_sequence = [] # Actual sequence of contig (including ambiguous nucleotides). \n",
      "ATGC_contig_lengths = []"
     ],
     "language": "python",
     "metadata": {},
     "outputs": [],
     "prompt_number": 3
    },
    {
     "cell_type": "code",
     "collapsed": false,
     "input": [
      "# Calculate mean percent GC for each 100 bp window, overall mean percent GC, and contig boundaries. \n",
      "for i in seqs:\n",
      "        D = {}                                                 # Create an empty dictionary to store stats for each sequence.\n",
      "        elements = i.split(\"\\n\") \n",
      "        name = elements[0].split(\" \")\n",
      "        D['ID'] = name[0]\n",
      "        contig_names.append(D['ID'])\n",
      "        D['sequence'] = ''.join(elements[1:]) # Separate each fasta entry into ID and sequence.\n",
      "        raw_sequence.append(D['sequence']) # Save the raw sequence (including ambiguous nucleotides). \n",
      "        all_nts = len(D['sequence'])  # Get length of sequence (including ambiguous nucleotides).\n",
      "        unambig_nts = sum([D['sequence'].count(x) for x in [\"c\", \"g\", \"a\", \"t\", \"G\", \"C\", \"A\", \"T\"]]) # Get length of sequence (only unambiguous nucleotides).\n",
      "        contig_lengths.append(all_nts) # Save raw length of contig (ie length of raw sequence). \n",
      "        ATGC_contig_lengths.append(unambig_nts) # Save length of sequence (only unambiguous nucleotides). \n",
      "        GC_count = sum([D['sequence'].count(x) for x in [\"c\", \"g\", \"G\", \"C\"]])       # Find GC content of entire contig.\n",
      "        contig_GC_counts.append(GC_count)\n",
      "        D['GC_percent'] = float(GC_count)/float(unambig_nts)           # Calc percent GC, leaving out ambiguous nucleotides, of entire contig. \n",
      "        All_contig_mean_GCs.append(D['GC_percent']) # Save percent GC for contig.\n",
      "        j = 0\n",
      "        step = 0\n",
      "        while j < len(D['sequence']) - 100:                          # Note that this will ignore up to 100bps of sequence at the contig end. \n",
      "            subseq = D['sequence'][j:(j+100)]\n",
      "            GC_subseq = sum([subseq.count(x) for x in [\"c\", \"g\", \"G\", \"C\"]])\n",
      "            ATGC_subseq = sum([subseq.count(x) for x in [\"c\", \"g\", \"a\", \"t\", \"G\", \"C\", \"A\", \"T\"]])\n",
      "            # If less than 10% of window is ambiguous nts, calculate percent GC (leaving out ambiguous nts) and save.                  \n",
      "            if (float(ATGC_subseq)/float(len(subseq)) >= 0.90):\n",
      "                GC_subseq = float(GC_subseq)/float(ATGC_subseq)\n",
      "                PercentGC_per_100bps.append(GC_subseq)\n",
      "                len_subseq.append(len(subseq))\n",
      "            # If more than 10% is ambiguous, assume GC percent is the contig mean. \n",
      "            else: \n",
      "                PercentGC_per_100bps.append(D['GC_percent'])\n",
      "                len_subseq.append(len(subseq))\n",
      "            j = j + 20\n",
      "            step = step + 1\n",
      "        else:\n",
      "            contig_boundaries.append((contig_boundaries[-1] + step))\n",
      "            subseq = D['sequence'][j:]\n",
      "            len_subseq.append(len(subseq))\n",
      "            #only advance step if point will be plotted\n",
      "            \n",
      "Overall_GC = float(sum(contig_GC_counts))/float(sum(ATGC_contig_lengths))\n",
      "Non_corrected_overall_GC = float(sum(contig_GC_counts))/float(sum(contig_lengths))\n",
      "#outfile.write(str(org_name_simple) + \"\\n\" + str(Overall_GC) + \"\\n\" + str(Non_corrected_overall_GC) + \"\\n\")\n",
      "#outfile.write(str(Overall_GC - Non_corrected_overall_GC) + \"\\n\" + \"\\n\")\n",
      "\n",
      "outfile.write(\"Contig Lengths\" + \"\\n\" + str(contig_lengths) + \"\\n\")\n",
      "outfile.write(\"Contig Boundaries\" + \"\\n\" + str(contig_boundaries) + \"\\n\")"
     ],
     "language": "python",
     "metadata": {},
     "outputs": [],
     "prompt_number": 4
    },
    {
     "cell_type": "code",
     "collapsed": false,
     "input": [
      "# Record lengths of discarded ends of contigs\n",
      "discard_lengths = []\n",
      "for i in len_subseq:\n",
      "    if i != 100:\n",
      "        discard_lengths.append(i)\n",
      "\n",
      "outfile.write(\"Discard Lengths\" + \"\\n\" + str(discard_lengths) + \"\\n\")"
     ],
     "language": "python",
     "metadata": {},
     "outputs": [],
     "prompt_number": 5
    },
    {
     "cell_type": "code",
     "collapsed": false,
     "input": [
      "# Plot mean percent GC and contig boundaries. \n",
      "%load_ext rmagic\n",
      "%Rpush All_contig_mean_GCs contig_boundaries PercentGC_per_100bps Overall_GC org_name org_name_simple\n",
      "%R c = \".png\"\n",
      "%R n = \"\"\n",
      "%R l = paste(org_name, c, sep = \"\")\n",
      "%R m = paste(n, l, sep = \"\")\n",
      "%R png(m); plot(PercentGC_per_100bps, ylab = \"%G+C\", xlab = \"steps\", type = \"l\", lwd = \"0.1\", ylim = c(0,1), main = org_name_simple); abline(h = Overall_GC, col = \"green\", lty = 1, lwd = \"3\"); for (i in (1:length(All_contig_mean_GCs))) segments(x0 = contig_boundaries[i], x1 = contig_boundaries[i+1],y0 = All_contig_mean_GCs[i], y1 = All_contig_mean_GCs[i], col = \"blue\"); sapply(contig_boundaries, function(z) abline(v = z, col = \"red\", lty = 1)); dev.off()"
     ],
     "language": "python",
     "metadata": {},
     "outputs": [
      {
       "output_type": "pyout",
       "prompt_number": 6,
       "text": [
        "array([2], dtype=int32)"
       ]
      }
     ],
     "prompt_number": 6
    },
    {
     "cell_type": "code",
     "collapsed": false,
     "input": [
      "# Use changepoints package to calulcate potential changepoints for each genome. After exporting list of potential \n",
      "# changepoints, will need to select real changepoints manually and run remaining code for selected changepoints.\n",
      "\n",
      "%R library(changepoint)\n",
      "%Rpush PercentGC_per_100bps\n",
      "%R PercentGC_per_100bps = as.numeric(PercentGC_per_100bps)\n",
      "%R mean_changes = cpt.mean(PercentGC_per_100bps, method = \"BinSeg\", Q = 100)\n",
      "%R parameters = c(mean_changes@cpttype, mean_changes@method, mean_changes@distribution, mean_changes@pen.type, mean_changes@pen.value, mean_changes@ncpts.max)\n",
      "%R change_points = mean_changes@cpts\n",
      "%R -o change_points\n",
      "%R -o parameters\n",
      "%R c = \".png\"\n",
      "%R m = \"\"\n",
      "%R l = paste(org_name, c, sep = \"\")\n",
      "%R n = paste(m, l, sep = \"\")\n",
      "%R png(n); plot(PercentGC_per_100bps, ylab = \"%G+C\", xlab = \"steps\", type = \"l\", lwd = \"0.1\", ylim = c(0,1), main = org_name_simple); sapply(change_points, function(x) abline(v = x, col = \"green\", lty = 1, lwd = \"1\")); dev.off()\n",
      "\n",
      "print(change_points)\n",
      "outfile.write(\"Parameters\" + \"\\n\" + str(parameters) + \"\\n\")\n",
      "outfile.write(\"Change Points\" + \"\\n\" + str(change_points) + \"\\n\")\n",
      "outfile.write(\"# Manual\" + \"\\n\" + \"Good_Change_Points = []\" + \"\\n\" + \"start_of_odd_GC_region = []\" + \"\\n\" + \"end_of_odd_GC_region = []\" + \"\\n\")\n",
      "outfile.close()"
     ],
     "language": "python",
     "metadata": {},
     "outputs": [
      {
       "output_type": "display_data",
       "text": [
        "Successfully loaded changepoint package version 0.6.1\n",
        "Created on 2012-05-13\n",
        "\n"
       ]
      },
      {
       "output_type": "stream",
       "stream": "stdout",
       "text": [
        "[   3483.  100569.  128537.]\n"
       ]
      }
     ],
     "prompt_number": 7
    },
    {
     "cell_type": "code",
     "collapsed": false,
     "input": [
      "Good_Change_Points = []\n",
      "start_of_odd_GC_region = []\n",
      "end_of_odd_GC_region = []"
     ],
     "language": "python",
     "metadata": {},
     "outputs": [],
     "prompt_number": 8
    },
    {
     "cell_type": "code",
     "collapsed": false,
     "input": [
      "# Make plot showing final selected change points for odd GC regions. \n",
      "\n",
      "%Rpush PercentGC_per_100bps Good_Change_Points\n",
      "%R PercentGC_per_100bps = as.numeric(PercentGC_per_100bps)\n",
      "%R c = \"_final.png\"\n",
      "%R m = \"\"\n",
      "%R l = paste(org_name, c, sep = \"\")\n",
      "%R n = paste(m, l, sep = \"\")\n",
      "%R png(n); plot(PercentGC_per_100bps, ylab = \"%G+C\", xlab = \"steps\", type = \"l\", lwd = \"0.1\", ylim = c(0,1), main = org_name_simple); sapply(Good_Change_Points, function(x) abline(v = x, col = \"green\", lty = 1, lwd = \"1\")); dev.off()"
     ],
     "language": "python",
     "metadata": {},
     "outputs": [
      {
       "output_type": "pyout",
       "prompt_number": 9,
       "text": [
        "array([2], dtype=int32)"
       ]
      }
     ],
     "prompt_number": 9
    },
    {
     "cell_type": "code",
     "collapsed": false,
     "input": [
      "# Export contig dependent coordinates (ie. indexing each contig seperately).\n",
      "coordinates_final = []\n",
      "appended_values = []\n",
      "j = 2\n",
      "for a in contig_boundaries[1:]:\n",
      "    for x in range(len(start_of_odd_GC_region)):\n",
      "        if start_of_odd_GC_region[x] > a and start_of_odd_GC_region[x] < contig_boundaries[j]:\n",
      "            coordinates = []\n",
      "            coordinates.append((start_of_odd_GC_region[x]*20)+sum(discard_lengths[:(j-1)])-sum(contig_lengths[:(j-1)]))\n",
      "            coordinates.append((end_of_odd_GC_region[x]*20)+sum(discard_lengths[:(j-1)])+100-sum(contig_lengths[:(j-1)]))\n",
      "            coordinates.append(contig_names[j-1])\n",
      "            appended_values.append(start_of_odd_GC_region[x])\n",
      "            coordinates_final.append(coordinates)\n",
      "        if start_of_odd_GC_region[x] <= a and start_of_odd_GC_region[x] >= contig_boundaries[j-2] and start_of_odd_GC_region[x] not in appended_values:\n",
      "            coordinates = []\n",
      "            coordinates.append(start_of_odd_GC_region[x]*20)\n",
      "            coordinates.append((end_of_odd_GC_region[x]*20)+100)\n",
      "            coordinates.append(contig_names[j-2])\n",
      "            coordinates_final.append(coordinates)\n",
      "    j = j + 1\n",
      "    "
     ],
     "language": "python",
     "metadata": {},
     "outputs": [],
     "prompt_number": 10
    },
    {
     "cell_type": "code",
     "collapsed": false,
     "input": [
      "# Get annotations for features in odd GC regions and write output gff. \n",
      "filename2 = (\"\" + org_name + \".gff\")\n",
      "GFF_file = open(filename2, 'r')\n",
      "text = GFF_file.read()\n",
      "lines = (text.split(\"\\n\"))\n",
      "lines = filter(None, lines)\n",
      "CDS_info = []\n",
      "for i in lines:\n",
      "    D = {}                                                 # Create an empty dictionary to store stats for each sequence.\n",
      "    elements = i.split(\"\\t\")\n",
      "    D['contig_name'] = elements[0]\n",
      "    D['start'] = elements[3]\n",
      "    D['stop'] = elements[4]\n",
      "    D['annotation'] = elements[8]\n",
      "    CDS_info.append(D)\n",
      "outfilename2 = (\"\" + org_name + \"_odd\" + \".gff\")\n",
      "outfile2 = open(outfilename2, 'w')\n",
      "outlines = []\n",
      "for i in coordinates_final:\n",
      "    for j in range(len(CDS_info)):\n",
      "        if i[2] == CDS_info[j]['contig_name'] and i[0] >= int(CDS_info[j]['start']) and i[0] < int(CDS_info[j]['stop']):\n",
      "            outlines.append(j)\n",
      "        if i[2] == CDS_info[j]['contig_name'] and int(CDS_info[j]['start']) >= i[0] and int(CDS_info[j]['start']) <= i[1]:\n",
      "            outlines.append(j)\n",
      "for x in set(outlines):\n",
      "    outfile2.write(lines[x] + '\\n')\n",
      "outfile2.close()"
     ],
     "language": "python",
     "metadata": {},
     "outputs": [],
     "prompt_number": 12
    }
   ],
   "metadata": {}
  }
 ]
}
